# Supplementary material for: Proteotranscriptomics assisted gene annotation and spatial proteomics of Bombyx mori BmN4 cell line
Source: BMC Genomics. 2020 Oct 6;21:690. doi: 10.1186/s12864-020-07088-7 (PMC7541253; doi:10.1186/s12864-020-07088-7)
Supplement: Supplementary file 2 — Additional file 2 Table S10. Functional annotation and characteristics of ORFs [file 12864_2020_7088_MOESM2_ESM.xlsx]

## Sheet: Supplementary_Table_10_incl_deeploc
BOMOPTA_ID	Trinity_protein_ID	trinity_transcript	Protein_assembly_type	Length	TransRate_score	Mitochondria_loc_confidence	Ribosome_loc_confidence	Nucleus_loc_confidence	Peroxisome_loc_confidence	ER_loc_confidence	Golgi_loc_confidence	Highest_loc_confidence	UniProt_BOMO_associated_protein	UniProt_perc_identity	NCBI_BOMO_associated_protein	NCBI_perc_identity	SilkBase_BOMO_associated_protein	SilkBase_perc_identity	silkdb3_associated_protein	psilkdb3_ident	sprot_coords	sprot_Top_Blastphit	PFAM_orth	signalp	TmHMM	eggnogg	Kegg	GO_blast	GO_PFAM	RNAMMER	SilkBase_comp_cat	deeploc_Location	deeploc_Membrane	deeploc_Nucleus	deeploc_Cytoplasm	deeploc_Extracellular	deeploc_Mitochondrion	deeploc_Cell_membrane	deeploc_Endoplasmic_reticulum	deeploc_Plastid	deeploc_Golgi_apparatus	deeploc_Lysosome.Vacuole	deeploc_Peroxisome
BOMOPTA_02650	TRINITY_DN23692_c6_g1_i2.p1	TRINITY_DN23692_c6_g1_i2	5prime_partial	318	0.989994	-0.575758	0.963636	0.927273	-0.539394	-0.284848	-0.2	Ribosome	tr|H9J922|H9J922_BOMMO	100	ref|XP_004929188.2|	100	P_KWMTBOMO01748	100	BMSK0001755.1	100	2-955[+]	TF2B_DROME^TF2B_DROME^Q:3-317,H:1-315^88.571%ID^E:0^RecName: Full=Transcription initiation factor IIB;^Eukaryota; Metazoa; Ecdysozoa; Arthropoda; Hexapoda; Insecta; Pterygota; Neoptera; Holometabola; Diptera; Brachycera; Muscomorpha; Ephydroidea; Drosophilidae; Drosophila; Sophophora	PF08271.12^TF_Zn_Ribbon^TFIIB zinc-binding^20-56^E:1e-11`PF00134.23^Cyclin_N^Cyclin, N-terminal domain^103-204^E:4.1e-05`PF00382.19^TFIIB^Transcription factor TFIIB repeat^122-192^E:4.2e-27`PF00382.19^TFIIB^Transcription factor TFIIB repeat^216-286^E:1e-24	sigP:0.996527^^^	.	COG1405^Stabilizes TBP binding to an archaeal box-A promoter. Also responsible for recruiting RNA polymerase II to the pre- initiation complex (DNA-TBP-TFIIB) (By similarity)	KEGG:dme:Dmel_CG5193`KO:K03124	GO:0005634^cellular_component^nucleus`GO:0097550^cellular_component^transcriptional preinitiation complex`GO:0046872^molecular_function^metal ion binding`GO:0001139^molecular_function^RNA polymerase II complex recruiting activity`GO:0000979^molecular_function^RNA polymerase II core promoter sequence-specific DNA binding`GO:0017025^molecular_function^TBP-class protein binding`GO:0008134^molecular_…	GO:0017025^molecular_function^TBP-class protein binding	.	high_correspondence	Cytoplasm	0.0524	0.0934	0.6128	0.011	0.0392	0.0147	0.0028	0.0348	0.0018	0.0057	0.1838
BOMOPTA_01031	TRINITY_DN21849_c0_g1_i2.p1	TRINITY_DN21849_c0_g1_i2	internal	4752	0.986268	0.430303	-0.0424242	-0.224242	0.830303	0.90303	0.963636	Golgi	tr|H9J4H4|H9J4H4_BOMMO	99.827	ref|XP_021206993.1|	99.286	P_KWMTBOMO11870	99.913	BMSK0011487.1	100	3-14255[+]	PLEC_MOUSE^PLEC_MOUSE^Q:2743-3056,H:4283-4610^23.352%ID^E:1.49e-13^RecName: Full=Plectin;^Eukaryota; Metazoa; Chordata; Craniata; Vertebrata; Euteleostomi; Mammalia; Eutheria; Euarchontoglires; Glires; Rodentia; Myomorpha; Muroidea; Muridae; Murinae; Mus; Mus`PLEC_MOUSE^PLEC_MOUSE^Q:2589-3056,H:4022-4572^21.405%ID^E:3.59e-13^RecName: Full=Plectin;^Eukaryota; Metazoa; Chordata; Craniata; Vertebrat…	PF00681.20^Plectin^Plectin repeat^1509-1535^E:3.6e-07`PF00681.20^Plectin^Plectin repeat^1581-1606^E:4.8e-06`PF00681.20^Plectin^Plectin repeat^2747-2772^E:6.5e-06`PF00681.20^Plectin^Plectin repeat^2801-2827^E:1.9e-06`PF00681.20^Plectin^Plectin repeat^2976-3004^E:4e-06`PF00435.21^Spectrin^Spectrin repeat^4545-4629^E:3.2e-07	sigP:0.999376^^^	.	COG5045^Ribosomal protein`COG5069^Microtubule associated monoxygenase, calponin and LIM domain containing	KEGG:mmu:18810`KO:K10388	GO:0016324^cellular_component^apical plasma membrane`GO:0009925^cellular_component^basal plasma membrane`GO:0005903^cellular_component^brush border`GO:0043292^cellular_component^contractile fiber`GO:0005737^cellular_component^cytoplasm`GO:0005829^cellular_component^cytosol`GO:0005925^cellular_component^focal adhesion`GO:0030056^cellular_component^hemidesmosome`GO:0045111^cellular_component^interm…	GO:0005856^cellular_component^cytoskeleton`GO:0005515^molecular_function^protein binding	.	high_correspondence	Cytoplasm	0.0252	0.0779	0.8424	0.0005	0.0024	0.0266	0.0041	0.003	0.0078	0.0168	0.0185
BOMOPTA_00367	TRINITY_DN19517_c0_g1_i6.p1	TRINITY_DN19517_c0_g1_i6	5prime_partial	421	0.985617	0.636364	-0.430303	-0.563636	0.866667	0.866667	0.842424	Peroxisome	tr|H9JPJ3|H9JPJ3_BOMMO	89.116	ref|XP_012551357.1|	96.763	P_KWMTBOMO13847	78.022	BMSK0013348.1	89.116	2-1264[+]	REEP2_DANRE^REEP2_DANRE^Q:123-305,H:1-181^56.831%ID^E:2.32e-65^RecName: Full=Receptor expression-enhancing protein 2;^Eukaryota; Metazoa; Chordata; Craniata; Vertebrata; Euteleostomi; Actinopterygii; Neopterygii; Teleostei; Ostariophysi; Cypriniformes; Cyprinidae; Danio	PF03134.19^TB2_DP1_HVA22^TB2/DP1, HVA22 family^142-217^E:1.9e-27	sigP:0.999228^^^	ExpAA=60.18^PredHel=2^Topology=o123-145i166-188o	COG5052^receptor accessory protein	KEGG:dre:568927`KO:K17338	GO:0005881^cellular_component^cytoplasmic microtubule`GO:0016021^cellular_component^integral component of membrane	.	.	high_correspondence	Endoplasmic_reticulum	0.8844	0.1387	0.0272	0.0009	0.022	0.0724	0.414	0.0067	0.0754	0.0269	0.2159
BOMOPTA_01961	TRINITY_DN22998_c3_g2_i3.p1	TRINITY_DN22998_c3_g2_i3	complete	890	0.984479	0.29697	0.0666667	-0.175758	0.6	0.745455	0.721212	ER	tr|H9J2H1|H9J2H1_BOMMO	89.558	ref|XP_004930164.1|	100	P_KWMTBOMO02770	100	BMSK0002748.1	89.558	458-3127[+]	CMIP_XENLA^CMIP_XENLA^Q:559-889,H:448-772^46.084%ID^E:3.17e-87^RecName: Full=C-Maf-inducing protein;^Eukaryota; Metazoa; Chordata; Craniata; Vertebrata; Euteleostomi; Amphibia; Batrachia; Anura; Pipoidea; Pipidae; Xenopodinae; Xenopus; Xenopus`CMIP_XENLA^CMIP_XENLA^Q:255-543,H:48-334^43.103%ID^E:1.07e-69^RecName: Full=C-Maf-inducing protein;^Eukaryota; Metazoa; Chordata; Craniata; Vertebrata; Eut…	PF13516.6^LRR_6^Leucine Rich repeat^802-823^E:39`PF13516.6^LRR_6^Leucine Rich repeat^829-848^E:150`PF13516.6^LRR_6^Leucine Rich repeat^851-866^E:200	sigP:0.99621^^^	.	.	.	GO:0005737^cellular_component^cytoplasm`GO:0005634^cellular_component^nucleus	GO:0005515^molecular_function^protein binding	.	high_correspondence	Cytoplasm	0.0523	0.4322	0.5205	0.0005	0.0024	0.0257	0.0015	0.0013	0.008	0.0054	0.0026
BOMOPTA_04786	TRINITY_DN25887_c0_g2_i7.p1	TRINITY_DN25887_c0_g2_i7	complete	1188	0.983293	0.709091	-0.381818	-0.333333	0.660606	0.672727	0.575758	Mitochondria	tr|H9J4E0|H9J4E0_BOMMO	97.208	ref|XP_004922579.1|	100	P_KWMTBOMO11972	100	BMSK0011577.1	97.208	NA	NA	NA	NA	NA	NA	NA	NA	NA	NA	high_correspondence	Nucleus	0.0921	0.7158	0.2631	0	0.0006	0.0076	0.0025	0.0002	0.0073	0.0022	0.0008
BOMOPTA_04440	TRINITY_DN25526_c3_g1_i2.p1	TRINITY_DN25526_c3_g1_i2	complete	1271	0.983131	0.818182	-0.515152	-0.406061	0.648485	0.624242	0.648485	Mitochondria	tr|H9J890|H9J890_BOMMO	92.825	ref|XP_021204115.1|	94.914	P_KWMTBOMO15979	95.54	BMSK0015570.1	92.9	NA	NA	NA	NA	NA	NA	NA	NA	NA	NA	high_correspondence	NA	NA	NA	NA	NA	NA	NA	NA	NA	NA	NA	NA
BOMOPTA_05743	TRINITY_DN27022_c3_g4_i4.p1	TRINITY_DN27022_c3_g4_i4	complete	913	0.982447	-0.551515	0.866667	0.69697	-0.212121	-0.0181818	0.0424242	Ribosome	tr|A7BJS5|A7BJS5_BOMMO	100	ref|NP_001095931.1|	100	P_KWMTBOMO02838	100	BMSK0002815.1	100	184-2922[+]	AGO2_RAT^AGO2_RAT^Q:31-912,H:4-860^72.48%ID^E:0^RecName: Full=Protein argonaute-2 {ECO:0000255|HAMAP-Rule:MF_03031};^Eukaryota; Metazoa; Chordata; Craniata; Vertebrata; Euteleostomi; Mammalia; Eutheria; Euarchontoglires; Glires; Rodentia; Myomorpha; Muroidea; Muridae; Murinae; Rattus	PF16486.5^ArgoN^N-terminal domain of argonaute^85-214^E:6.5e-28`PF08699.10^ArgoL1^Argonaute linker 1 domain^224-274^E:3.3e-23`PF02170.22^PAZ^PAZ domain^288-413^E:1.2e-25`PF16488.5^ArgoL2^Argonaute linker 2 domain^422-468^E:2.4e-16`PF16487.5^ArgoMid^Mid domain of argonaute^482-562^E:5.5e-33`PF02171.17^Piwi^Piwi domain^570-870^E:4.6e-111	sigP:0.991294^^^	.	ENOG410XP07^eukaryotic translation initiation factor 2c	KEGG:rno:59117`KO:K11593	GO:0005829^cellular_component^cytosol`GO:0035068^cellular_component^micro-ribonucleoprotein complex`GO:0005739^cellular_component^mitochondrion`GO:0005845^cellular_component^mRNA cap binding complex`GO:0005634^cellular_component^nucleus`GO:0000932^cellular_component^P-body`GO:0005844^cellular_component^polysome`GO:1990904^cellular_component^ribonucleoprotein complex`GO:0016442^cellular_component^…	GO:0005515^molecular_function^protein binding`GO:0003676^molecular_function^nucleic acid binding	.	high_correspondence	Cytoplasm	0.025	0.2305	0.7431	0.0005	0.0057	0.0083	0.0003	0.0009	0.0003	0.0005	0.0099
BOMOPTA_03899	TRINITY_DN24980_c1_g1_i2.p1	TRINITY_DN24980_c1_g1_i2	3prime_partial	1509	0.982139	0.830303	-0.369697	-0.284848	0.769697	0.733333	0.69697	Mitochondria	tr|H9JAZ8|H9JAZ8_BOMMO	97.064	ref|NP_001104817.1|	99.559	P_KWMTBOMO05441	99.852	BMSK0005301.1	99.153	NA	NA	NA	NA	NA	NA	NA	NA	NA	NA	longer_than_SilkBase	Cytoplasm	0.019	0.406	0.5232	0.0444	0.0006	0.0126	0.0001	0	0.0001	0.0125	0.0005
BOMOPTA_00856	TRINITY_DN21477_c0_g1_i2.p1	TRINITY_DN21477_c0_g1_i2	complete	2236	0.98117	-0.624242	0.939394	0.975758	-0.636364	-0.430303	-0.357576	Nucleus	tr|H9JBC1|H9JBC1_BOMMO	98.881	ref|XP_021202749.1|	99.866	P_KWMTBOMO05728	100	BMSK0005575.1	100	150-6857[+]	PYR1_DROME^PYR1_DROME^Q:14-2230,H:6-2218^68.238%ID^E:0^RecName: Full=CAD protein;^Eukaryota; Metazoa; Ecdysozoa; Arthropoda; Hexapoda; Insecta; Pterygota; Neoptera; Holometabola; Diptera; Brachycera; Muscomorpha; Ephydroidea; Drosophilidae; Drosophila; Sophophora	PF00988.22^CPSase_sm_chain^Carbamoyl-phosphate synthase small chain, CPSase domain^15-145^E:9.6e-46`PF00117.28^GATase^Glutamine amidotransferase class-I^193-369^E:6e-46`PF07722.13^Peptidase_C26^Peptidase C26^257-352^E:9.9e-06`PF02786.17^CPSase_L_D2^Carbamoyl-phosphate synthase L chain, ATP binding domain^521-723^E:1.2e-80`PF02787.19^CPSase_L_D3^Carbamoyl-phosphate synthetase large chain, oligomer…	sigP:0.998487^^^	.	COG0458^carbamoyl-phosphate synthetase ammonia chain`COG0505^carbamoyl-phosphate synthetase glutamine chain`COG0540^aspartate transcarbamylase	KEGG:dme:Dmel_CG18572`KO:K11540	GO:0005737^cellular_component^cytoplasm`GO:0005829^cellular_component^cytosol`GO:0004070^molecular_function^aspartate carbamoyltransferase activity`GO:0005524^molecular_function^ATP binding`GO:0004088^molecular_function^carbamoyl-phosphate synthase (glutamine-hydrolyzing) activity`GO:0004151^molecular_function^dihydroorotase activity`GO:0070406^molecular_function^glutamine binding`GO:0046872^mole…	GO:0016787^molecular_function^hydrolase activity`GO:0005524^molecular_function^ATP binding`GO:0008716^molecular_function^D-alanine-D-alanine ligase activity`GO:0016743^molecular_function^carboxyl- or carbamoyltransferase activity`GO:0006520^biological_process^cellular amino acid metabolic process`GO:0016597^molecular_function^amino acid binding	.	high_correspondence	Cytoplasm	0.0117	0.0198	0.8573	0.0022	0.0011	0.0209	0.003	0.0008	0.001	0.0222	0.0716
BOMOPTA_05366	TRINITY_DN26546_c1_g1_i4.p1	TRINITY_DN26546_c1_g1_i4	complete	1410	0.981003	-0.527273	0.866667	0.672727	-0.163636	0.0181818	0.10303	Ribosome	tr|H9IUM0|H9IUM0_BOMMO	94.996	ref|XP_012547253.1|	99.858	P_KWMTBOMO07870	100	BMSK0007649.1	94.913	NA	NA	NA	NA	NA	NA	NA	NA	NA	NA	high_correspondence	NA	NA	NA	NA	NA	NA	NA	NA	NA	NA	NA	NA
BOMOPTA_02705	TRINITY_DN23756_c5_g1_i8.p1	TRINITY_DN23756_c5_g1_i8	5prime_partial	1535	0.980182	-0.418182	0.648485	0.636364	-0.539394	-0.333333	-0.309091	Ribosome	tr|H9J471|H9J471_BOMMO	99.458	ref|XP_012544618.1|	99.338	P_KWMTBOMO13368	97.066	BMSK0012931.1	99.593	1-4605[+]	KMT2E_MOUSE^KMT2E_MOUSE^Q:50-401,H:119-461^37.302%ID^E:4.27e-57^RecName: Full=Inactive histone-lysine N-methyltransferase 2E {ECO:0000305};^Eukaryota; Metazoa; Chordata; Craniata; Vertebrata; Euteleostomi; Mammalia; Eutheria; Euarchontoglires; Glires; Rodentia; Myomorpha; Muroidea; Muridae; Murinae; Mus; Mus`KMT2E_MOUSE^KMT2E_MOUSE^Q:653-1005,H:547-889^25.526%ID^E:7.74e-10^RecName: Full=Inactive …	PF00628.29^PHD^PHD-finger^51-96^E:2.9e-08`PF00856.28^SET^SET domain^281-388^E:3.9e-05	sigP:0.993579^^^	.	COG2940^Histone-lysine N-methyltransferase	KEGG:mmu:69188`KO:K09189	GO:0000785^cellular_component^chromatin`GO:0005737^cellular_component^cytoplasm`GO:0005815^cellular_component^microtubule organizing center`GO:0016607^cellular_component^nuclear speck`GO:0005634^cellular_component^nucleus`GO:0032991^cellular_component^protein-containing complex`GO:0035327^cellular_component^transcriptionally active chromatin`GO:0019899^molecular_function^enzyme binding`GO:0042800…	GO:0005515^molecular_function^protein binding	.	evidently_split	Nucleus	0.1378	0.9971	0.0028	0	0	0.0001	0	0	0	0	0
BOMOPTA_04710	TRINITY_DN25808_c3_g1_i8.p1	TRINITY_DN25808_c3_g1_i8	complete	192	0.979875	-0.0909091	0.430303	0.212121	0.369697	0.515152	0.612121	Golgi	tr|H9J955|H9J955_BOMMO	99.454	ref|XP_012548412.1|	99.476	P_KWMTBOMO01658	99.476	BMSK0001675.1	99.454	70-645[+]	FLOWR_DROAN^FLOWR_DROAN^Q:1-187,H:1-188^49.735%ID^E:1.61e-58^RecName: Full=Calcium channel flower {ECO:0000250|UniProtKB:Q95T12};^Eukaryota; Metazoa; Ecdysozoa; Arthropoda; Hexapoda; Insecta; Pterygota; Neoptera; Holometabola; Diptera; Brachycera; Muscomorpha; Ephydroidea; Drosophilidae; Drosophila; Sophophora	PF10233.9^Cg6151-P^Uncharacterized conserved protein CG6151-P^35-148^E:1.7e-31	sigP:0.999458^^^	ExpAA=78.20^PredHel=4^Topology=i34-56o71-93i106-128o132-151i	ENOG4111G4Q^calcium channel flower domain containing 1	KEGG:dan:Dana_GF10375	GO:0030054^cellular_component^cell junction`GO:0030285^cellular_component^integral component of synaptic vesicle membrane`GO:0005262^molecular_function^calcium channel activity`GO:0046530^biological_process^photoreceptor cell differentiation`GO:0048488^biological_process^synaptic vesicle endocytosis	GO:0016021^cellular_component^integral component of membrane	.	high_correspondence	Cell_membrane	0.9891	0	0	0.0001	0.0072	0.7127	0.072	0.0017	0.1815	0.0246	0.0001
BOMOPTA_05088	TRINITY_DN26234_c8_g1_i3.p1	TRINITY_DN26234_c8_g1_i3	3prime_partial	1857	0.979841	0.757576	-0.406061	-0.478788	0.951515	0.963636	0.939394	ER	tr|H9JBC2|H9JBC2_BOMMO	97.7	ref|XP_012544709.1|	99.3	P_KWMTBOMO05722	100	BMSK0002992.1	23.994	393-5960[+]	SDK_DROME^SDK_DROME^Q:54-1852,H:69-1865^61.102%ID^E:0^RecName: Full=Protein sidekick {ECO:0000303|PubMed:9310325};^Eukaryota; Metazoa; Ecdysozoa; Arthropoda; Hexapoda; Insecta; Pterygota; Neoptera; Holometabola; Diptera; Brachycera; Muscomorpha; Ephydroidea; Drosophilidae; Drosophila; Sophophora`SDK_DROME^SDK_DROME^Q:410-1543,H:813-1970^27.517%ID^E:5.05e-86^RecName: Full=Protein sidekick {ECO:000…	PF13927.6^Ig_3^Immunoglobulin domain^56-126^E:1.1e-09`PF07679.16^I-set^Immunoglobulin I-set domain^57-130^E:1.9e-07`PF07679.16^I-set^Immunoglobulin I-set domain^154-228^E:3e-05`PF13927.6^Ig_3^Immunoglobulin domain^244-323^E:2.1e-07`PF13927.6^Ig_3^Immunoglobulin domain^343-434^E:2e-10`PF07679.16^I-set^Immunoglobulin I-set domain^346-445^E:8.1e-13`PF00047.25^ig^Immunoglobulin domain^354-441^E:9.8e-…	sigP:0.933901^^^	.	ENOG410YMNG^sidekick cell adhesion molecule 2	KEGG:dme:Dmel_CG5227`KO:K16353	GO:0045177^cellular_component^apical part of cell`GO:0005887^cellular_component^integral component of plasma membrane`GO:0098595^cellular_component^perivitelline space`GO:0042675^biological_process^compound eye cone cell differentiation`GO:0007156^biological_process^homophilic cell adhesion via plasma membrane adhesion molecules`GO:0046533^biological_process^negative regulation of photoreceptor c…	GO:0005515^molecular_function^protein binding	.	evidently_split	Endoplasmic_reticulum	0.2641	0.0533	0.0779	0.24	0.0058	0.1298	0.2641	0.0018	0.0562	0.1659	0.005
BOMOPTA_01097	TRINITY_DN21971_c0_g1_i3.p1	TRINITY_DN21971_c0_g1_i3	3prime_partial	2436	0.979741	-0.575758	0.939394	0.915152	-0.527273	-0.260606	-0.187879	Ribosome	tr|H9IVY5|H9IVY5_BOMMO	99.053	ref|XP_021205961.1|	98.659	P_KWMTBOMO12629	98.699	BMSK0012220.1	99.664	255-7559[+]	DMXL2_MOUSE^DMXL2_MOUSE^Q:1-2435,H:1-2337^38.611%ID^E:0^RecName: Full=DmX-like protein 2;^Eukaryota; Metazoa; Chordata; Craniata; Vertebrata; Euteleostomi; Mammalia; Eutheria; Euarchontoglires; Glires; Rodentia; Myomorpha; Muroidea; Muridae; Murinae; Mus; Mus	PF00400.32^WD40^WD domain, G-beta repeat^186-211^E:0.13`PF12234.8^Rav1p_C^RAVE protein 1 C terminal^1231-1480^E:2.4e-08`PF12234.8^Rav1p_C^RAVE protein 1 C terminal^1670-1959^E:1e-65	sigP:0.994284^^^	.	ENOG410XPUM^Dmx-like 1	.	GO:0030054^cellular_component^cell junction`GO:0098992^cellular_component^neuronal dense core vesicle`GO:0043291^cellular_component^RAVE complex`GO:0008021^cellular_component^synaptic vesicle`GO:0030672^cellular_component^synaptic vesicle membrane`GO:0017137^molecular_function^Rab GTPase binding`GO:0007035^biological_process^vacuolar acidification	GO:0005515^molecular_function^protein binding	.	evidently_split	Cytoplasm	0.0454	0.2252	0.7123	0.0013	0.0009	0.0381	0.0013	0.0003	0.003	0.0066	0.0109
BOMOPTA_05199	TRINITY_DN26351_c5_g1_i1.p1	TRINITY_DN26351_c5_g1_i1	complete	1512	0.978579	0.745455	-0.333333	-0.321212	0.648485	0.648485	0.648485	Mitochondria	tr|H9IS90|H9IS90_BOMMO	98.197	ref|XP_012552942.1|	98.412	P_KWMTBOMO14400	98.61	BMSK0014280.1	98.497	NA	NA	NA	NA	NA	NA	NA	NA	NA	NA	high_correspondence	Cell_membrane	0.9444	0.03	0.0069	0.0096	0.0509	0.5152	0.2128	0.0556	0.0944	0.0173	0.0073
BOMOPTA_05051	TRINITY_DN26198_c1_g1_i3.p1	TRINITY_DN26198_c1_g1_i3	complete	1600	0.978102	-0.151515	0.612121	0.733333	-0.430303	-0.309091	-0.309091	Nucleus	tr|H9J4W8|H9J4W8_BOMMO	99.451	ref|XP_012553221.1|	99.937	P_KWMTBOMO16044	99.5	BMSK0015626.1	99.451	247-5046[+]	KDM5_DROME^KDM5_DROME^Q:21-1533,H:149-1658^46.275%ID^E:0^RecName: Full=Lysine-specific demethylase lid;^Eukaryota; Metazoa; Ecdysozoa; Arthropoda; Hexapoda; Insecta; Pterygota; Neoptera; Holometabola; Diptera; Brachycera; Muscomorpha; Ephydroidea; Drosophilidae; Drosophila; Sophophora`KDM5_DROME^KDM5_DROME^Q:1515-1595,H:1723-1805^50%ID^E:5.11e-19^RecName: Full=Lysine-specific demethylase lid;^Euk…	PF02375.17^JmjN^jmjN domain^34-67^E:3.6e-15`PF01388.21^ARID^ARID/BRIGHT DNA binding domain^101-184^E:1.8e-18`PF00628.29^PHD^PHD-finger^332-378^E:3.5e-12`PF02373.22^JmjC^JmjC domain, hydroxylase^506-622^E:6.4e-45`PF02928.16^zf-C5HC2^C5HC2 zinc finger^712-763^E:4.1e-15`PF08429.11^PLU-1^PLU-1-like protein^776-1114^E:1.6e-68`PF00628.29^PHD^PHD-finger^1217-1276^E:5.5e-07	sigP:0.997467^^^	.	ENOG410XR9J^lysine (K)-specific demethylase	KEGG:dme:Dmel_CG9088`KO:K11446	GO:0035097^cellular_component^histone methyltransferase complex`GO:0005634^cellular_component^nucleus`GO:0070822^cellular_component^Sin3-type complex`GO:0051213^molecular_function^dioxygenase activity`GO:0003677^molecular_function^DNA binding`GO:0032452^molecular_function^histone demethylase activity`GO:0032453^molecular_function^histone demethylase activity (H3-K4 specific)`GO:0034647^molecular_…	GO:0003677^molecular_function^DNA binding	.	high_correspondence	Cytoplasm	0.0401	0.3549	0.6292	0.0001	0	0.0146	0.0001	0	0.0004	0.0004	0.0002
BOMOPTA_03182	TRINITY_DN24256_c1_g3_i5.p1	TRINITY_DN24256_c1_g3_i5	complete	329	0.977661	0.490909	-0.830303	-0.830303	0.587879	0.357576	0.357576	Peroxisome	tr|H9JG54|H9JG54_BOMMO	70.432	ref|NP_001040480.1|	100	P_KWMTBOMO09960	100	BMSK0010640.1	87.245	NA	NA	NA	NA	NA	NA	NA	NA	NA	NA	high_correspondence	NA	NA	NA	NA	NA	NA	NA	NA	NA	NA	NA	NA
BOMOPTA_02510	TRINITY_DN23551_c6_g1_i4.p1	TRINITY_DN23551_c6_g1_i4	complete	1436	0.977257	0.806061	-0.260606	-0.236364	0.793939	0.842424	0.818182	ER	tr|H9IVH4|H9IVH4_BOMMO	90.707	ref|XP_012547340.1|	99.376	P_KWMTBOMO07757	89.481	BMSK0007523.1	99.869	NA	NA	NA	NA	NA	NA	NA	NA	NA	NA	high_correspondence	Cell_membrane	0.9633	0.0029	0.0002	0	0.0003	0.8179	0.09	0	0.0186	0.07	0.0001
BOMOPTA_03036	TRINITY_DN24103_c6_g1_i1.p1	TRINITY_DN24103_c6_g1_i1	complete	634	0.977093	0.684848	-0.224242	-0.345455	0.927273	0.987879	0.987879	ER	tr|H9JQM7|H9JQM7_BOMMO	100	ref|XP_012550474.1|	100	P_KWMTBOMO06542	100	BMSK0006378.1	100	300-2201[+]	PP16A_HUMAN^PP16A_HUMAN^Q:2-351,H:3-357^52.514%ID^E:1.22e-115^RecName: Full=Protein phosphatase 1 regulatory subunit 16A;^Eukaryota; Metazoa; Chordata; Craniata; Vertebrata; Euteleostomi; Mammalia; Eutheria; Euarchontoglires; Primates; Haplorrhini; Catarrhini; Hominidae; Homo	PF12796.7^Ank_2^Ankyrin repeats (3 copies)^68-154^E:1.4e-15`PF13637.6^Ank_4^Ankyrin repeats (many copies)^68-104^E:6.7e-05`PF00023.30^Ank^Ankyrin repeat^94-125^E:4.1e-05`PF13606.6^Ank_3^Ankyrin repeat^94-123^E:4.9e-05`PF13637.6^Ank_4^Ankyrin repeats (many copies)^96-148^E:3.8e-12`PF13857.6^Ank_5^Ankyrin repeats (many copies)^114-168^E:1.5e-12`PF13606.6^Ank_3^Ankyrin repeat^128-154^E:0.0015`PF0002…	sigP:0.999506^^^	.	COG0666^Ankyrin Repeat	KEGG:hsa:84988`KO:K17458	GO:0005886^cellular_component^plasma membrane`GO:0019888^molecular_function^protein phosphatase regulator activity	GO:0005515^molecular_function^protein binding	.	high_correspondence	Cytoplasm	0.1799	0.1143	0.5887	0.001	0.0012	0.2083	0.0074	0.0013	0.0436	0.0321	0.0022
BOMOPTA_02798	TRINITY_DN23854_c1_g3_i2.p1	TRINITY_DN23854_c1_g3_i2	complete	257	0.976837	0.878788	-0.345455	-0.272727	0.709091	0.745455	0.69697	Mitochondria	NA	NA	ref|XP_004924123.1|	99.219	P_KWMTBOMO04348	99.095	NA	NA	303-1073[+]	BAMBI_MOUSE^BAMBI_MOUSE^Q:45-191,H:28-179^31.447%ID^E:3.18e-17^RecName: Full=BMP and activin membrane-bound inhibitor homolog;^Eukaryota; Metazoa; Chordata; Craniata; Vertebrata; Euteleostomi; Mammalia; Eutheria; Euarchontoglires; Glires; Rodentia; Myomorpha; Muroidea; Muridae; Murinae; Mus; Mus	PF06211.12^BAMBI^BMP and activin membrane-bound inhibitor (BAMBI) N-terminal domain^44-127^E:1.9e-10`PF01064.23^Activin_recp^Activin types I and II receptor domain^45-128^E:3.9e-05	sigP:0.001455^CS^pos:^Pr:	ExpAA=30.49^PredHel=1^Topology=o166-188i	ENOG4110R2C^BMP and activin membrane-bound inhibitor homolog (Xenopus laevis)	KEGG:mmu:68010`KO:K10162	GO:0005737^cellular_component^cytoplasm`GO:0016021^cellular_component^integral component of membrane`GO:0016020^cellular_component^membrane`GO:0005886^cellular_component^plasma membrane`GO:0005109^molecular_function^frizzled binding`GO:0016477^biological_process^cell migration`GO:0030512^biological_process^negative regulation of transforming growth factor beta receptor signaling pathway`GO:009026…	GO:0030512^biological_process^negative regulation of transforming growth factor beta receptor signaling pathway`GO:0090263^biological_process^positive regulation of canonical Wnt signaling pathway`GO:0004675^molecular_function^transmembrane receptor protein serine/threonine kinase activity`GO:0016020^cellular_component^membrane	.	high_correspondence	Cell_membrane	0.9928	0.0001	0	0.0017	0.0005	0.9842	0.007	0	0.0043	0.0022	0
BOMOPTA_05965	TRINITY_DN27351_c2_g3_i1.p1	TRINITY_DN27351_c2_g3_i1	complete	367	0.975634	0.587879	-0.248485	-0.418182	0.90303	0.939394	0.975758	Golgi	tr|H9JR64|H9JR64_BOMMO	98.529	ref|XP_012551611.1|	98.634	P_KWMTBOMO06748	100	BMSK0006590.1	98.529	240-1340[+]	METL9_BOVIN^METL9_BOVIN^Q:98-360,H:52-317^44.03%ID^E:3.94e-64^RecName: Full=Methyltransferase-like protein 9;^Eukaryota; Metazoa; Chordata; Craniata; Vertebrata; Euteleostomi; Mammalia; Eutheria; Laurasiatheria; Cetartiodactyla; Ruminantia; Pecora; Bovidae; Bovinae; Bos	PF05219.12^DREV^DREV methyltransferase^102-360^E:2.8e-82`PF13489.6^Methyltransf_23^Methyltransferase domain^183-285^E:4.3e-07`PF08241.12^Methyltransf_11^Methyltransferase domain^195-281^E:7.3e-06	sigP:0.020887^CS^pos:^Pr:	.	ENOG41102YK^methyltransferase like 9	KEGG:bta:787067	.	GO:0008168^molecular_function^methyltransferase activity	.	longer_than_SilkBase	Extracellular	0.0494	0.0114	0.0941	0.4522	0.0499	0.0103	0.2617	0.0009	0.0031	0.1145	0.002
BOMOPTA_03362	TRINITY_DN24444_c0_g1_i4.p1	TRINITY_DN24444_c0_g1_i4	complete	629	0.975566	0.842424	-0.575758	-0.563636	0.806061	0.757576	0.721212	Mitochondria	tr|H9J410|H9J410_BOMMO	98.655	ref|XP_021204393.1|	97.771	P_KWMTBOMO12118	96.975	BMSK0011716.1	98.649	NA	NA	NA	NA	NA	NA	NA	NA	NA	NA	high_correspondence	Mitochondrion	0.2025	0.0029	0.0955	0.0015	0.5217	0.0025	0.0029	0.0279	0.0001	0.004	0.341
BOMOPTA_03815	TRINITY_DN24894_c7_g2_i9.p1	TRINITY_DN24894_c7_g2_i9	complete	1389	0.97542	0.733333	-0.478788	-0.612121	0.975758	0.951515	0.927273	Peroxisome	tr|H9JRY7|H9JRY7_BOMMO	95.533	ref|XP_012551807.1|	99.928	P_KWMTBOMO00476	99.928	BMSK0000494.1	100	261-4427[+]	SCAP_HUMAN^SCAP_HUMAN^Q:6-1384,H:7-1279^30.071%ID^E:0^RecName: Full=Sterol regulatory element-binding protein cleavage-activating protein;^Eukaryota; Metazoa; Chordata; Craniata; Vertebrata; Euteleostomi; Mammalia; Eutheria; Euarchontoglires; Primates; Haplorrhini; Catarrhini; Hominidae; Homo	PF02460.18^Patched^Patched family^206-465^E:1.3e-22`PF12349.8^Sterol-sensing^Sterol-sensing domain of SREBP cleavage-activation^329-467^E:1.5e-44`PF00400.32^WD40^WD domain, G-beta repeat^1216-1253^E:0.0088`PF00400.32^WD40^WD domain, G-beta repeat^1257-1293^E:0.14	sigP:0.975488^^^	ExpAA=162.53^PredHel=7^Topology=i13-35o305-322i335-357o367-384i415-434o439-461i757-779o	ENOG410XR54^Niemann-Pick disease type C1	KEGG:hsa:22937	GO:0005783^cellular_component^endoplasmic reticulum`GO:0005789^cellular_component^endoplasmic reticulum membrane`GO:0012507^cellular_component^ER to Golgi transport vesicle membrane`GO:0005794^cellular_component^Golgi apparatus`GO:0000139^cellular_component^Golgi membrane`GO:0016021^cellular_component^integral component of membrane`GO:0032991^cellular_component^protein-containing complex`GO:00448…	GO:0016021^cellular_component^integral component of membrane`GO:0005515^molecular_function^protein binding	.	high_correspondence	Cell_membrane	0.9902	0.0003	0	0.0001	0.0011	0.9299	0.0399	0	0.0075	0.0211	0.0001
BOMOPTA_02073	TRINITY_DN23099_c4_g3_i2.p1	TRINITY_DN23099_c4_g3_i2	5prime_partial	435	0.975205	0.69697	-0.212121	-0.309091	0.915152	0.963636	0.975758	Golgi	tr|H9JSX4|H9JSX4_BOMMO	100	ref|XP_012546516.1|	100	P_KWMTBOMO11188	100	BMSK0010850.1	100	2-1306[+]	NEDD4_DROME^NEDD4_DROME^Q:4-434,H:577-1007^83.063%ID^E:0^RecName: Full=E3 ubiquitin-protein ligase Nedd-4;^Eukaryota; Metazoa; Ecdysozoa; Arthropoda; Hexapoda; Insecta; Pterygota; Neoptera; Holometabola; Diptera; Brachycera; Muscomorpha; Ephydroidea; Drosophilidae; Drosophila; Sophophora`NEDD4_DROME^NEDD4_DROME^Q:8-42,H:247-281^51.429%ID^E:0.000121^RecName: Full=E3 ubiquitin-protein ligase Nedd-4…	PF00397.26^WW^WW domain^9-38^E:5.7e-13`PF00632.25^HECT^HECT-domain (ubiquitin-transferase)^129-430^E:1.8e-99	sigP:0.999353^^^	.	COG5021^ubiquitin protein ligase	KEGG:dme:Dmel_CG42279`KO:K10591	GO:0005737^cellular_component^cytoplasm`GO:0005886^cellular_component^plasma membrane`GO:0017022^molecular_function^myosin binding`GO:0005112^molecular_function^Notch binding`GO:0019904^molecular_function^protein domain specific binding`GO:0061630^molecular_function^ubiquitin protein ligase activity`GO:0004842^molecular_function^ubiquitin-protein transferase activity`GO:0007411^biological_process…	GO:0005515^molecular_function^protein binding`GO:0004842^molecular_function^ubiquitin-protein transferase activity	.	evidently_split	Cytoplasm	0.0662	0.0697	0.4174	0.0321	0.0132	0.0155	0.052	0.0155	0.018	0.2912	0.0754
BOMOPTA_04731	TRINITY_DN25834_c0_g1_i2.p1	TRINITY_DN25834_c0_g1_i2	3prime_partial	2887	0.975118	0.648485	-0.672727	-0.684848	0.660606	0.587879	0.624242	Peroxisome	tr|H9J9H6|H9J9H6_BOMMO	99.797	ref|XP_021205699.1|	99.896	P_KWMTBOMO01820	99.896	BMSK0001835.1	99.786	NA	NA	NA	NA	NA	NA	NA	NA	NA	NA	evidently_split	NA	NA	NA	NA	NA	NA	NA	NA	NA	NA	NA	NA
BOMOPTA_03696	TRINITY_DN24784_c4_g1_i2.p1	TRINITY_DN24784_c4_g1_i2	complete	560	0.975023	0.987879	-0.527273	-0.418182	0.757576	0.745455	0.660606	Mitochondria	tr|H9IWH8|H9IWH8_BOMMO	99.772	ref|XP_004922281.1|	100	P_KWMTBOMO06296	98.718	BMSK0006126.1	99.772	NA	NA	NA	NA	NA	NA	NA	NA	NA	NA	high_correspondence	Nucleus	0.1248	0.6438	0.3074	0.0014	0.005	0.0106	0.0044	0.0007	0.0041	0.001	0.0216
BOMOPTA_04316	TRINITY_DN25404_c4_g1_i2.p1	TRINITY_DN25404_c4_g1_i2	complete	595	0.974666	-0.442424	0.69697	0.648485	-0.406061	-0.284848	-0.357576	Ribosome	tr|H9JI79|H9JI79_BOMMO	95.27	ref|XP_012551397.1|	99.816	P_KWMTBOMO08361	99.828	BMSK0008121.1	97.018	136-1920[+]	SMCE1_MOUSE^SMCE1_MOUSE^Q:114-376,H:31-298^56.41%ID^E:4.9e-90^RecName: Full=SWI/SNF-related matrix-associated actin-dependent regulator of chromatin subfamily E member 1;^Eukaryota; Metazoa; Chordata; Craniata; Vertebrata; Euteleostomi; Mammalia; Eutheria; Euarchontoglires; Glires; Rodentia; Myomorpha; Muroidea; Muridae; Murinae; Mus; Mus	PF00505.19^HMG_box^HMG (high mobility group) box^141-208^E:6.5e-17	sigP:0.99752^^^	.	ENOG410Y9B3^chromatin modification	KEGG:mmu:57376`KO:K11651	GO:0071565^cellular_component^nBAF complex`GO:0071564^cellular_component^npBAF complex`GO:0005654^cellular_component^nucleoplasm`GO:0005634^cellular_component^nucleus`GO:0016514^cellular_component^SWI/SNF complex`GO:0003677^molecular_function^DNA binding`GO:0008080^molecular_function^N-acetyltransferase activity`GO:0016922^molecular_function^nuclear receptor binding`GO:0047485^molecular_function^…	.	.	high_correspondence	Nucleus	0.0829	0.7365	0.2562	0	0.0003	0.0036	0.0001	0	0.003	0.0003	0
BOMOPTA_04924	TRINITY_DN26050_c1_g1_i2.p1	TRINITY_DN26050_c1_g1_i2	complete	504	0.974557	0.866667	-0.624242	-0.587879	0.69697	0.660606	0.6	Mitochondria	tr|H9J4P6|H9J4P6_BOMMO	47.287	ref|XP_012551100.1|	100	P_KWMTBOMO11966	100	BMSK0011573.1	49.062	68-1513[+]	TRET1_BOMMO^TRET1_BOMMO^Q:18-476,H:51-499^25.758%ID^E:1.23e-48^RecName: Full=Facilitated trehalose transporter Tret1 {ECO:0000303|PubMed:20035867};^Eukaryota; Metazoa; Ecdysozoa; Arthropoda; Hexapoda; Insecta; Pterygota; Neoptera; Holometabola; Lepidoptera; Glossata; Ditrysia; Bombycoidea; Bombycidae; Bombycinae; Bombyx	PF07690.16^MFS_1^Major Facilitator Superfamily^32-414^E:3.7e-19`PF00083.24^Sugar_tr^Sugar (and other) transporter^59-461^E:3.6e-55	sigP:0.927504^^^	ExpAA=220.35^PredHel=9^Topology=i20-42o62-84i116-138o172-194i263-285o305-324i331-353o358-380i426-448o	.	KEGG:bmor:100141437`KO:K14258	GO:0016021^cellular_component^integral component of membrane`GO:0005886^cellular_component^plasma membrane`GO:0015574^molecular_function^trehalose transmembrane transporter activity`GO:0015771^biological_process^trehalose transport	GO:0055085^biological_process^transmembrane transport`GO:0016021^cellular_component^integral component of membrane`GO:0022857^molecular_function^transmembrane transporter activity	.	high_correspondence	Cell_membrane	0.8469	0.0001	0	0	0.0038	0.3244	0.1324	0.0001	0.2856	0.2534	0.0002
BOMOPTA_01381	TRINITY_DN22393_c0_g1_i2.p1	TRINITY_DN22393_c0_g1_i2	complete	3792	0.974072	0.29697	-0.648485	-0.612121	0.224242	0.0787879	-0.00606061	Mitochondria	tr|H9JJX7|H9JJX7_BOMMO	99.921	ref|XP_021201941.1|	96.886	P_KWMTBOMO04823	98.86	BMSK0004718.1	98.861	41-11416[+]	.	PF12510.8^Smoothelin^Smoothelin cytoskeleton protein^3-41^E:6.1e-10`PF12510.8^Smoothelin^Smoothelin cytoskeleton protein^2981-3015^E:1.5e-12`PF12510.8^Smoothelin^Smoothelin cytoskeleton protein^3663-3702^E:1.9e-11	sigP:0.999637^^^	.	.	.	.	.	.	high_correspondence	Cytoplasm	0.0885	0.1407	0.7371	0.0005	0	0.1155	0.0006	0.0001	0.0036	0.0018	0.0001
BOMOPTA_04672	TRINITY_DN25774_c0_g1_i8.p1	TRINITY_DN25774_c0_g1_i8	complete	522	0.973961	0.575758	-0.6	-0.478788	0.345455	0.163636	0.0424242	Mitochondria	tr|H9JRD4|H9JRD4_BOMMO	98.929	ref|XP_004932912.1|	100	P_KWMTBOMO06833	100	BMSK0006664.1	98.929	NA	NA	NA	NA	NA	NA	NA	NA	NA	NA	high_correspondence	Cell_membrane	0.7922	0.0605	0.0849	0.0135	0.0213	0.6989	0.0254	0.0044	0.0459	0.0224	0.0227
BOMOPTA_04739	TRINITY_DN25839_c2_g2_i10.p1	TRINITY_DN25839_c2_g2_i10	complete	2419	0.973938	-0.381818	0.6	0.345455	0.0666667	0.175758	0.224242	Ribosome	tr|H9JRS0|H9JRS0_BOMMO	98.724	ref|XP_012551751.1|	99.917	P_KWMTBOMO00591	98.47	BMSK0000623.1	99.83	NA	NA	NA	NA	NA	NA	NA	NA	NA	NA	high_correspondence	NA	NA	NA	NA	NA	NA	NA	NA	NA	NA	NA	NA
BOMOPTA_04444	TRINITY_DN25530_c3_g1_i2.p1	TRINITY_DN25530_c3_g1_i2	complete	870	0.973834	-0.587879	0.90303	0.721212	-0.248485	-0.0424242	0.030303	Ribosome	tr|H9IUN5|H9IUN5_BOMMO	99.88	ref|XP_012547296.1|	99.885	P_KWMTBOMO07896	100	BMSK0007671.1	100	329-2938[+]	BRAT_DROME^BRAT_DROME^Q:544-856,H:712-1021^35.127%ID^E:8.46e-53^RecName: Full=Brain tumor protein;^Eukaryota; Metazoa; Ecdysozoa; Arthropoda; Hexapoda; Insecta; Pterygota; Neoptera; Holometabola; Diptera; Brachycera; Muscomorpha; Ephydroidea; Drosophilidae; Drosophila; Sophophora`BRAT_DROME^BRAT_DROME^Q:174-382,H:326-540^26.957%ID^E:5.15e-16^RecName: Full=Brain tumor protein;^Eukaryota; Metazoa; …	PF00097.25^zf-C3HC4^Zinc finger, C3HC4 type (RING finger)^34-81^E:5.1e-05`PF13445.6^zf-RING_UBOX^RING-type zinc-finger^34-60^E:6.2e-05`PF00643.24^zf-B_box^B-box zinc finger^173-212^E:5.3e-05`PF01436.21^NHL^NHL repeat^613-640^E:5.5e-09`PF01436.21^NHL^NHL repeat^660-690^E:0.00012`PF01436.21^NHL^NHL repeat^749-774^E:0.00022	sigP:0.998492^^^	.	ENOG410XQJ4^posttranscriptional regulation of gene expression	KEGG:dme:Dmel_CG10719`KO:K11997	GO:0045179^cellular_component^apical cortex`GO:0045180^cellular_component^basal cortex`GO:0099738^cellular_component^cell cortex region`GO:0005737^cellular_component^cytoplasm`GO:0005829^cellular_component^cytosol`GO:0043025^cellular_component^neuronal cell body`GO:0003730^molecular_function^mRNA 3'-UTR binding`GO:0045182^molecular_function^translation regulator activity`GO:0030371^molecular_func…	GO:0046872^molecular_function^metal ion binding`GO:0008270^molecular_function^zinc ion binding`GO:0005515^molecular_function^protein binding	.	high_correspondence	Cytoplasm	0.011	0.2143	0.7687	0.0005	0.0007	0.0068	0.0005	0.0007	0.0011	0.0037	0.0032
BOMOPTA_01301	TRINITY_DN22291_c1_g1_i6.p1	TRINITY_DN22291_c1_g1_i6	complete	1143	0.973832	0.890909	-0.490909	-0.381818	0.757576	0.733333	0.709091	Mitochondria	tr|H9JMT3|H9JMT3_BOMMO	98.069	ref|XP_012551651.1|	99.475	P_KWMTBOMO15604	99.563	BMSK0015183.1	98.069	137-3565[+]	SAC2_DANRE^SAC2_DANRE^Q:1-841,H:1-802^41.279%ID^E:0^RecName: Full=Phosphatidylinositide phosphatase SAC2 {ECO:0000250|UniProtKB:Q9Y2H2};^Eukaryota; Metazoa; Chordata; Craniata; Vertebrata; Euteleostomi; Actinopterygii; Neopterygii; Teleostei; Ostariophysi; Cypriniformes; Cyprinidae; Danio	PF02383.18^Syja_N^SacI homology domain^50-441^E:8e-91`PF12456.8^hSac2^Inositol phosphatase^622-734^E:3.8e-26	sigP:0.998969^^^	.	COG5329^Phosphatase	KEGG:dre:570007`KO:K21798	GO:0045334^cellular_component^clathrin-coated endocytic vesicle`GO:0005905^cellular_component^clathrin-coated pit`GO:0005769^cellular_component^early endosome`GO:0055037^cellular_component^recycling endosome`GO:0008934^molecular_function^inositol monophosphate 1-phosphatase activity`GO:0052832^molecular_function^inositol monophosphate 3-phosphatase activity`GO:0052833^molecular_function^inositol …	GO:0042578^molecular_function^phosphoric ester hydrolase activity	.	high_correspondence	Cytoplasm	0.0111	0.0558	0.8914	0.0012	0.0005	0.0149	0.0025	0.0002	0.0088	0.0208	0.0038
BOMOPTA_00945	TRINITY_DN21666_c1_g1_i3.p1	TRINITY_DN21666_c1_g1_i3	5prime_partial	3703	0.973815	0.539394	-0.636364	-0.466667	0.115152	0.0181818	-0.030303	Mitochondria	tr|H9IXN5|H9IXN5_BOMMO	99.096	ref|XP_012551456.1|	99.423	P_KWMTBOMO00091	99.811	BMSK0000106.1	99.862	NA	NA	NA	NA	NA	NA	NA	NA	NA	NA	high_correspondence	Extracellular	0.0033	0.0001	0.0007	0.7376	0	0.0173	0.0839	0	0.0069	0.1534	0
BOMOPTA_05845	TRINITY_DN27162_c7_g2_i6.p1	TRINITY_DN27162_c7_g2_i6	complete	198	0.973738	0.2	-0.612121	-0.587879	0.115152	-0.127273	-0.212121	Mitochondria	tr|H9JNA5|H9JNA5_BOMMO	100	ref|NP_001108342.1|	99.492	P_KWMTBOMO13715	100	BMSK0013216.1	100	357-950[+]	CIDEC_HUMAN^CIDEC_HUMAN^Q:7-82,H:43-118^44.737%ID^E:1.67e-14^RecName: Full=Cell death activator CIDE-3;^Eukaryota; Metazoa; Chordata; Craniata; Vertebrata; Euteleostomi; Mammalia; Eutheria; Euarchontoglires; Primates; Haplorrhini; Catarrhini; Hominidae; Homo	PF02017.15^CIDE-N^CIDE-N domain^6-80^E:2.3e-30`PF09033.10^DFF-C^DNA Fragmentation factor 45kDa, C terminal domain^90-185^E:2.4e-06	sigP:0.999685^^^	.	ENOG4111HCT^Cell death-inducing DFFA-like effector C	KEGG:hsa:63924	GO:0005829^cellular_component^cytosol`GO:0005783^cellular_component^endoplasmic reticulum`GO:0005811^cellular_component^lipid droplet`GO:0005634^cellular_component^nucleus`GO:0006915^biological_process^apoptotic process`GO:0097194^biological_process^execution phase of apoptosis`GO:0034389^biological_process^lipid droplet organization	GO:0006915^biological_process^apoptotic process`GO:0005622^cellular_component^intracellular	.	high_correspondence	Cytoplasm	0.0264	0.48	0.4862	0.0007	0.001	0.0028	0.0021	0.0009	0.0062	0.0196	0.0004
BOMOPTA_00645	TRINITY_DN20913_c0_g1_i3.p1	TRINITY_DN20913_c0_g1_i3	complete	720	0.973615	-0.587879	0.915152	0.987879	-0.672727	-0.478788	-0.406061	Nucleus	tr|H9J1G4|H9J1G4_BOMMO	100	ref|NP_001036918.1|	97.503	P_KWMTBOMO09198	100	BMSK0008887.1	100	106-2265[+]	MCM7_DROME^MCM7_DROME^Q:1-719,H:1-720^71.706%ID^E:0^RecName: Full=DNA replication licensing factor Mcm7;^Eukaryota; Metazoa; Ecdysozoa; Arthropoda; Hexapoda; Insecta; Pterygota; Neoptera; Holometabola; Diptera; Brachycera; Muscomorpha; Ephydroidea; Drosophilidae; Drosophila; Sophophora	PF14551.6^MCM_N^MCM N-terminal domain^10-140^E:1.3e-17`PF17207.3^MCM_OB^MCM OB domain^150-279^E:1.2e-35`PF00493.23^MCM^MCM P-loop domain^321-541^E:1.1e-101`PF07728.14^AAA_5^AAA domain (dynein-related subfamily)^376-515^E:3.7e-06`PF01078.21^Mg_chelatase^Magnesium chelatase, subunit ChlI^426-493^E:8.7e-06`PF17855.1^MCM_lid^MCM AAA-lid domain^558-640^E:9.1e-20	sigP:0.999609^^^	.	COG1241^dna replication licensing factor	KEGG:dme:Dmel_CG4978`KO:K02210	GO:0042555^cellular_component^MCM complex`GO:0005634^cellular_component^nucleus`GO:0005524^molecular_function^ATP binding`GO:0003677^molecular_function^DNA binding`GO:0003678^molecular_function^DNA helicase activity`GO:0007049^biological_process^cell cycle`GO:0006270^biological_process^DNA replication initiation	GO:0003677^molecular_function^DNA binding`GO:0005524^molecular_function^ATP binding`GO:0006270^biological_process^DNA replication initiation`GO:0016887^molecular_function^ATPase activity	.	longer_than_SilkBase	Cytoplasm	0.0548	0.2102	0.6146	0.0012	0.0099	0.0179	0.0123	0.0037	0.0492	0.0382	0.0428
BOMOPTA_05305	TRINITY_DN26472_c0_g1_i2.p1	TRINITY_DN26472_c0_g1_i2	complete	1323	0.973493	0.721212	-0.648485	-0.757576	0.951515	0.854545	0.842424	Peroxisome	tr|H9J8X5|H9J8X5_BOMMO	94.286	ref|XP_004929376.1|	99.395	P_KWMTBOMO01851	99.546	BMSK0001868.1	94.432	267-4235[+]	RBCC1_HUMAN^RBCC1_HUMAN^Q:2-605,H:3-590^31.26%ID^E:1.24e-74^RecName: Full=RB1-inducible coiled-coil protein 1;^Eukaryota; Metazoa; Chordata; Craniata; Vertebrata; Euteleostomi; Mammalia; Eutheria; Euarchontoglires; Primates; Haplorrhini; Catarrhini; Hominidae; Homo`RBCC1_HUMAN^RBCC1_HUMAN^Q:1074-1155,H:1504-1586^39.759%ID^E:2.07e-12^RecName: Full=RB1-inducible coiled-coil protein 1;^Eukaryota; Me…	PF10377.9^ATG11^Autophagy-related protein 11^1064-1157^E:4.2e-10	sigP:0.997004^^^	.	ENOG410XSY4^RB1-inducible coiled-coil 1	KEGG:hsa:9821`KO:K17589	GO:1990316^cellular_component^Atg1/ULK1 kinase complex`GO:0005829^cellular_component^cytosol`GO:0005789^cellular_component^endoplasmic reticulum membrane`GO:0019898^cellular_component^extrinsic component of membrane`GO:0005764^cellular_component^lysosome`GO:0031965^cellular_component^nuclear membrane`GO:0000407^cellular_component^phagophore assembly site`GO:0034045^cellular_component^phagophore a…	.	.	high_correspondence	Cytoplasm	0.0109	0.1331	0.8537	0	0.0001	0.0049	0.0004	0.0001	0.0054	0.0022	0.0002
BOMOPTA_02843	TRINITY_DN23893_c1_g1_i9.p1	TRINITY_DN23893_c1_g1_i9	complete	517	0.97337	0.927273	-0.466667	-0.333333	0.624242	0.648485	0.6	Mitochondria	tr|H9IVY6|H9IVY6_BOMMO	100	ref|XP_021205885.1|	100	P_KWMTBOMO12626	100	BMSK0012218.1	100	NA	NA	NA	NA	NA	NA	NA	NA	NA	NA	high_correspondence	Nucleus	0.0295	0.7582	0.235	0.0001	0.0005	0.0014	0.0004	0.0002	0.0019	0.002	0.0002
BOMOPTA_04211	TRINITY_DN25296_c0_g1_i7.p1	TRINITY_DN25296_c0_g1_i7	complete	218	0.973316	0.612121	-0.260606	-0.430303	0.927273	0.963636	0.951515	ER	tr|H9IXC0|H9IXC0_BOMMO	100	ref|XP_004933398.1|	100	P_KWMTBOMO11480	100	BMSK0011118.1	100	124-777[+]	RAB43_HUMAN^RAB43_HUMAN^Q:15-194,H:13-194^61.202%ID^E:1.3e-76^RecName: Full=Ras-related protein Rab-43;^Eukaryota; Metazoa; Chordata; Craniata; Vertebrata; Euteleostomi; Mammalia; Eutheria; Euarchontoglires; Primates; Haplorrhini; Catarrhini; Hominidae; Homo	PF00025.21^Arf^ADP-ribosylation factor family^21-180^E:1e-16`PF00071.22^Ras^Ras family^22-184^E:1.2e-55`PF08477.13^Roc^Ras of Complex, Roc, domain of DAPkinase^22-137^E:9.6e-35`PF04670.12^Gtr1_RagA^Gtr1/RagA G protein conserved region^22-142^E:5.4e-07	sigP:0.999632^^^	.	ENOG410XQN5^member RAS oncogene family	KEGG:hsa:339122`KO:K07930	GO:0005789^cellular_component^endoplasmic reticulum membrane`GO:0070062^cellular_component^extracellular exosome`GO:0005794^cellular_component^Golgi apparatus`GO:0000139^cellular_component^Golgi membrane`GO:0045335^cellular_component^phagocytic vesicle`GO:0030670^cellular_component^phagocytic vesicle membrane`GO:0032588^cellular_component^trans-Golgi network membrane`GO:0005525^molecular_function…	GO:0005525^molecular_function^GTP binding`GO:0003924^molecular_function^GTPase activity	.	high_correspondence	Cytoplasm	0.0445	0.2854	0.6397	0.0009	0.0038	0.0213	0.0043	0.0006	0.0207	0.0167	0.0066
BOMOPTA_00667	TRINITY_DN20975_c0_g1_i6.p1	TRINITY_DN20975_c0_g1_i6	complete	632	0.973036	0.866667	-0.69697	-0.648485	0.709091	0.575758	0.442424	Mitochondria	tr|H9ITG2|H9ITG2_BOMMO	99.683	NA	NA	P_KWMTBOMO00300	100	BMSK0000317.1	100	131-2026[+]	ATD3A_DROME^ATD3A_DROME^Q:1-591,H:1-597^67.5%ID^E:0^RecName: Full=ATPase family AAA domain-containing protein 3A homolog {ECO:0000250|UniProtKB:Q9NVI7};^Eukaryota; Metazoa; Ecdysozoa; Arthropoda; Hexapoda; Insecta; Pterygota; Neoptera; Holometabola; Diptera; Brachycera; Muscomorpha; Ephydroidea; Drosophilidae; Drosophila; Sophophora	PF12037.8^DUF3523^Domain of unknown function (DUF3523)^30-282^E:4.3e-102`PF00004.29^AAA^ATPase family associated with various cellular activities (AAA)^348-474^E:2.4e-23	sigP:0.999387^^^	.	COG1223^ATPase family, AAA	KEGG:dme:Dmel_CG6815`KO:K17681	GO:0005743^cellular_component^mitochondrial inner membrane`GO:0042645^cellular_component^mitochondrial nucleoid`GO:0005739^cellular_component^mitochondrion`GO:0005524^molecular_function^ATP binding`GO:0008270^molecular_function^zinc ion binding`GO:0007005^biological_process^mitochondrion organization	GO:0005524^molecular_function^ATP binding	.	high_correspondence	Cell_membrane	0.6721	0.1825	0.1705	0.0044	0.101	0.2479	0.0213	0.1461	0.0792	0.0225	0.0247
BOMOPTA_04787	TRINITY_DN25887_c0_g3_i4.p1	TRINITY_DN25887_c0_g3_i4	complete	150	0.972959	0.393939	-0.175758	-0.163636	0.212121	0.236364	0.175758	Mitochondria	NA	NA	ref|XP_004931561.1|	100	P_KWMTBOMO06534	100	NA	NA	NA	NA	NA	NA	NA	NA	NA	NA	NA	NA	high_correspondence	Nucleus	0.3406	0.4352	0.1629	0.0312	0.2703	0.0319	0.0115	0.0014	0.0235	0.0151	0.0171
BOMOPTA_04926	TRINITY_DN26052_c3_g1_i18.p1	TRINITY_DN26052_c3_g1_i18	complete	1831	0.97295	-0.0909091	0.187879	0.0424242	0.115152	0.10303	0.175758	Ribosome	tr|H9JC07|H9JC07_BOMMO	96.815	ref|NP_001037313.1|	97.436	P_KWMTBOMO10368	99.945	BMSK0010110.1	97.211	NA	NA	NA	NA	NA	NA	NA	NA	NA	NA	high_correspondence	Nucleus	0.0524	0.7649	0.2315	0	0.0001	0.0022	0.0001	0.0001	0.0008	0.0002	0.0001
BOMOPTA_02549	TRINITY_DN23595_c8_g2_i2.p1	TRINITY_DN23595_c8_g2_i2	complete	972	0.972885	0.345455	0.0666667	-0.115152	0.745455	0.842424	0.878788	Golgi	tr|H9JC92|H9JC92_BOMMO	98.661	ref|XP_012551277.2|	98.563	P_KWMTBOMO10543	100	BMSK0010281.1	100	147-3062[+]	VPS18_DANRE^VPS18_DANRE^Q:1-970,H:1-973^40.02%ID^E:0^RecName: Full=Vacuolar protein sorting-associated protein 18 homolog;^Eukaryota; Metazoa; Chordata; Craniata; Vertebrata; Euteleostomi; Actinopterygii; Neopterygii; Teleostei; Ostariophysi; Cypriniformes; Cyprinidae; Danio	PF05131.14^Pep3_Vps18^Pep3/Vps18/deep orange family^296-442^E:9.1e-40`PF00637.20^Clathrin^Region in Clathrin and VPS^646-741^E:6.2e-08	sigP:0.997888^^^	.	ENOG410XRSD^Vacuolar Protein	KEGG:dre:100005887`KO:K20181	GO:0005768^cellular_component^endosome`GO:0030897^cellular_component^HOPS complex`GO:0031902^cellular_component^late endosome membrane`GO:0005765^cellular_component^lysosomal membrane`GO:0046872^molecular_function^metal ion binding`GO:0030674^molecular_function^protein binding, bridging`GO:0045176^biological_process^apical protein localization`GO:0015721^biological_process^bile acid and bile salt…	GO:0006886^biological_process^intracellular protein transport`GO:0016192^biological_process^vesicle-mediated transport	.	high_correspondence	Cytoplasm	0.202	0.2149	0.4261	0.0039	0.0247	0.0687	0.0357	0.0131	0.1109	0.093	0.0091
BOMOPTA_05248	TRINITY_DN26406_c6_g3_i5.p1	TRINITY_DN26406_c6_g3_i5	5prime_partial	613	0.972795	-0.551515	0.878788	0.769697	-0.442424	-0.212121	-0.163636	Ribosome	tr|H9JWF7|H9JWF7_BOMMO	100	ref|XP_004924382.2|	99.837	P_KWMTBOMO16433	100	BMSK0016031.1	100	3-1841[+]	.	.	sigP:0.999523^^^	.	.	.	.	.	.	evidently_split	Nucleus	0.0614	0.7322	0.2535	0.0002	0.0008	0.0072	0.0012	0.0006	0.0019	0.0005	0.0019
BOMOPTA_01139	TRINITY_DN22044_c0_g1_i1.p1	TRINITY_DN22044_c0_g1_i1	3prime_partial	1005	0.972526	-0.50303	0.854545	0.866667	-0.50303	-0.284848	-0.284848	Nucleus	tr|H9J7K5|H9J7K5_BOMMO	95.717	ref|XP_012550901.1|	100	P_KWMTBOMO04613	100	BMSK0004522.1	100	116-3127[+]	ABR_XENLA^ABR_XENLA^Q:482-971,H:91-574^34.722%ID^E:9.12e-85^RecName: Full=Active breakpoint cluster region-related protein;^Eukaryota; Metazoa; Chordata; Craniata; Vertebrata; Euteleostomi; Amphibia; Batrachia; Anura; Pipoidea; Pipidae; Xenopodinae; Xenopus; Xenopus	PF09036.10^Bcr-Abl_Oligo^Bcr-Abl oncoprotein oligomerisation domain^6-62^E:4.6e-05`PF00621.20^RhoGEF^RhoGEF domain^488-667^E:6e-32`PF00168.30^C2^C2 domain^919-988^E:0.00039	sigP:0.999186^^^	.	.	KEGG:xla:379901`KO:K20629	GO:0005096^molecular_function^GTPase activator activity`GO:0005089^molecular_function^Rho guanyl-nucleotide exchange factor activity`GO:0035556^biological_process^intracellular signal transduction`GO:0035023^biological_process^regulation of Rho protein signal transduction	GO:0004674^molecular_function^protein serine/threonine kinase activity`GO:0005096^molecular_function^GTPase activator activity`GO:0006468^biological_process^protein phosphorylation`GO:0007165^biological_process^signal transduction`GO:0005089^molecular_function^Rho guanyl-nucleotide exchange factor activity`GO:0035023^biological_process^regulation of Rho protein signal transduction	.	evidently_split	Cytoplasm	0.0871	0.2988	0.6229	0.0008	0.001	0.0574	0.0014	0.0013	0.0086	0.0054	0.0024
BOMOPTA_05534	TRINITY_DN26744_c3_g4_i1.p1	TRINITY_DN26744_c3_g4_i1	complete	331	0.972498	0.793939	-0.284848	-0.357576	0.854545	0.915152	0.866667	ER	tr|H9IXS0|H9IXS0_BOMMO	100	ref|XP_004932852.1|	100	P_KWMTBOMO00023	100	BMSK0000027.1	100	233-1225[+]	US74C_DROME^US74C_DROME^Q:2-317,H:44-359^64.241%ID^E:5.05e-148^RecName: Full=UDP-sugar transporter UST74c;^Eukaryota; Metazoa; Ecdysozoa; Arthropoda; Hexapoda; Insecta; Pterygota; Neoptera; Holometabola; Diptera; Brachycera; Muscomorpha; Ephydroidea; Drosophilidae; Drosophila; Sophophora	PF03151.16^TPT^Triose-phosphate Transporter family^23-306^E:6e-17	sigP:0.998583^^^	ExpAA=176.08^PredHel=8^Topology=i21-38o48-70i132-154o164-183i196-218o233-255i260-282o287-309i	COG5070^Solute carrier family 35	KEGG:dme:Dmel_CG3874`KO:K15281	GO:0005794^cellular_component^Golgi apparatus`GO:0005797^cellular_component^Golgi medial cisterna`GO:0000139^cellular_component^Golgi membrane`GO:0016021^cellular_component^integral component of membrane`GO:0015297^molecular_function^antiporter activity`GO:0015165^molecular_function^pyrimidine nucleotide-sugar transmembrane transporter activity`GO:0022857^molecular_function^transmembrane transpor…	.	.	high_correspondence	Endoplasmic_reticulum	0.8735	0.0001	0.0001	0	0.0083	0.2667	0.3354	0.0002	0.1716	0.2155	0.0021
BOMOPTA_04769	TRINITY_DN25872_c0_g1_i7.p1	TRINITY_DN25872_c0_g1_i7	complete	1443	0.972241	-0.187879	0.660606	0.769697	-0.357576	-0.212121	-0.163636	Nucleus	tr|H9ITG6|H9ITG6_BOMMO	96.515	ref|XP_012548942.1|	99.861	P_KWMTBOMO00290	99.445	BMSK0000307.1	100	175-4503[+]	BAG6B_XENLA^BAG6B_XENLA^Q:2-404,H:7-412^27.972%ID^E:4.62e-22^RecName: Full=Large proline-rich protein bag6-B {ECO:0000305};^Eukaryota; Metazoa; Chordata; Craniata; Vertebrata; Euteleostomi; Amphibia; Batrachia; Anura; Pipoidea; Pipidae; Xenopodinae; Xenopus; Xenopus`BAG6B_XENLA^BAG6B_XENLA^Q:1318-1420,H:1001-1110^27.928%ID^E:2.12e-05^RecName: Full=Large proline-rich protein bag6-B {ECO:0000305};^…	PF00240.23^ubiquitin^Ubiquitin family^5-72^E:9.4e-16`PF14560.6^Ubiquitin_2^Ubiquitin-like domain^5-59^E:0.044`PF13881.6^Rad60-SLD_2^Ubiquitin-2 like Rad60 SUMO-like^13-82^E:0.012`PF12057.8^BAG6^BCL2-associated athanogene 6^224-323^E:1.5e-18	sigP:0.999306^^^	.	.	KEGG:xla:398926	GO:0071818^cellular_component^BAT3 complex`GO:0005829^cellular_component^cytosol`GO:0070062^cellular_component^extracellular exosome`GO:0005634^cellular_component^nucleus`GO:0031593^molecular_function^polyubiquitin modification-dependent protein binding`GO:0070628^molecular_function^proteasome binding`GO:0043022^molecular_function^ribosome binding`GO:0007420^biological_process^brain development`G…	GO:0005515^molecular_function^protein binding	.	high_correspondence	Cytoplasm	0.0646	0.3641	0.6127	0.0001	0.0001	0.0182	0.0005	0.0001	0.0026	0.0012	0.0005
BOMOPTA_02147	TRINITY_DN23184_c9_g1_i1.p1	TRINITY_DN23184_c9_g1_i1	complete	886	0.972168	0.769697	-0.248485	-0.0666667	0.466667	0.466667	0.345455	Mitochondria	tr|H9J0D6|H9J0D6_BOMMO	95.593	ref|XP_004930994.2|	99.887	P_KWMTBOMO02060	100	BMSK0002068.1	100	128-2785[+]	IMB1_MOUSE^IMB1_MOUSE^Q:7-878,H:1-873^66.018%ID^E:0^RecName: Full=Importin subunit beta-1;^Eukaryota; Metazoa; Chordata; Craniata; Vertebrata; Euteleostomi; Mammalia; Eutheria; Euarchontoglires; Glires; Rodentia; Myomorpha; Muroidea; Muridae; Murinae; Mus; Mus	PF03810.19^IBN_N^Importin-beta N-terminal domain^36-106^E:8.1e-09`PF13513.6^HEAT_EZ^HEAT-like repeat^386-441^E:3.5e-12`PF02985.22^HEAT^HEAT repeat^416-444^E:2.1e-05	sigP:0.998902^^^	.	COG5215^Importin	KEGG:mmu:16211`KO:K14293	GO:0005737^cellular_component^cytoplasm`GO:0010494^cellular_component^cytoplasmic stress granule`GO:0005829^cellular_component^cytosol`GO:0071782^cellular_component^endoplasmic reticulum tubular network`GO:0005635^cellular_component^nuclear envelope`GO:0031965^cellular_component^nuclear membrane`GO:0034399^cellular_component^nuclear periphery`GO:0005643^cellular_component^nuclear pore`GO:0005654^…	GO:0008536^molecular_function^Ran GTPase binding`GO:0006886^biological_process^intracellular protein transport`GO:0005515^molecular_function^protein binding	.	high_correspondence	Cytoplasm	0.0283	0.0683	0.6734	0.0153	0.0054	0.0165	0.0155	0.0058	0.0066	0.0577	0.1355
BOMOPTA_04452	TRINITY_DN25539_c3_g3_i9.p1	TRINITY_DN25539_c3_g3_i9	complete	296	0.972098	0.757576	-0.612121	-0.660606	0.69697	0.624242	0.539394	Mitochondria	tr|H9J2M6|H9J2M6_BOMMO	100	ref|XP_004925824.1|	100	P_KWMTBOMO02318	100	BMSK0002325.1	100	NA	NA	NA	NA	NA	NA	NA	NA	NA	NA	longer_than_SilkBase	Cytoplasm	0.1221	0.2994	0.3437	0.0028	0.2432	0.0142	0.0022	0.0714	0.0072	0.005	0.0111
BOMOPTA_03891	TRINITY_DN24969_c8_g2_i9.p1	TRINITY_DN24969_c8_g2_i9	complete	1202	0.972028	-0.612121	0.951515	0.830303	-0.369697	-0.163636	-0.0787879	Ribosome	tr|H9ITM0|H9ITM0_BOMMO	99.917	ref|NP_001165394.1|	99.584	P_KWMTBOMO00179	99.033	BMSK0000186.1	99.917	237-3842[+]	PLCG1_MOUSE^PLCG1_MOUSE^Q:5-1198,H:8-1212^48.896%ID^E:0^RecName: Full=1-phosphatidylinositol 4,5-bisphosphate phosphodiesterase gamma-1;^Eukaryota; Metazoa; Chordata; Craniata; Vertebrata; Euteleostomi; Mammalia; Eutheria; Euarchontoglires; Glires; Rodentia; Myomorpha; Muroidea; Muridae; Murinae; Mus; Mus	PF13833.6^EF-hand_8^EF-hand domain pair^166-214^E:0.0043`PF00388.19^PI-PLC-X^Phosphatidylinositol-specific phospholipase C, X domain^311-454^E:3.6e-61`PF00017.24^SH2^SH2 domain^545-628^E:1.8e-21`PF00017.24^SH2^SH2 domain^657-731^E:1e-22`PF07653.17^SH3_2^Variant SH3 domain^781-833^E:2.8e-05`PF00018.28^SH3_1^SH3 domain^782-828^E:2.6e-13`PF14604.6^SH3_9^Variant SH3 domain^783-831^E:1e-12`PF00387.19^…	sigP:0.998592^^^	.	ENOG410XPXE^Phospholipase C gamma	KEGG:mmu:18803`KO:K01116	GO:0042995^cellular_component^cell projection`GO:0005911^cellular_component^cell-cell junction`GO:0030136^cellular_component^clathrin-coated vesicle`GO:0008180^cellular_component^COP9 signalosome`GO:0005737^cellular_component^cytoplasm`GO:0005829^cellular_component^cytosol`GO:0098978^cellular_component^glutamatergic synapse`GO:0030027^cellular_component^lamellipodium`GO:0005886^cellular_component…	GO:0005509^molecular_function^calcium ion binding`GO:0005515^molecular_function^protein binding`GO:0004435^molecular_function^phosphatidylinositol phospholipase C activity`GO:0006629^biological_process^lipid metabolic process`GO:0007165^biological_process^signal transduction`GO:0035556^biological_process^intracellular signal transduction	.	high_correspondence	Cytoplasm	0.1058	0.302	0.4507	0.0053	0.0949	0.0335	0.0096	0.0325	0.0135	0.0293	0.0288
BOMOPTA_04766	TRINITY_DN25867_c1_g1_i4.p1	TRINITY_DN25867_c1_g1_i4	complete	1508	0.97183	-0.393939	0.793939	0.854545	-0.539394	-0.309091	-0.212121	Nucleus	tr|H9J7Y7|H9J7Y7_BOMMO	92.96	ref|XP_012545772.1|	99.295	P_KWMTBOMO10168	99.295	BMSK0009891.1	92.94	272-4525[+]	WDR81_DANRE^WDR81_DANRE^Q:638-1416,H:1273-2064^31.667%ID^E:1.77e-111^RecName: Full=WD repeat-containing protein 81 {ECO:0000250|UniProtKB:Q562E7};^Eukaryota; Metazoa; Chordata; Craniata; Vertebrata; Euteleostomi; Actinopterygii; Neopterygii; Teleostei; Ostariophysi; Cypriniformes; Cyprinidae; Danio`WDR81_DANRE^WDR81_DANRE^Q:120-438,H:798-1060^25.836%ID^E:4.4e-21^RecName: Full=WD repeat-containing…	PF00400.32^WD40^WD domain, G-beta repeat^1120-1155^E:0.00031`PF00400.32^WD40^WD domain, G-beta repeat^1167-1202^E:0.0029	sigP:0.999717^^^	.	ENOG410XR4I^WD repeat domain 81	KEGG:dre:100333062`KO:K17601	GO:0000421^cellular_component^autophagosome membrane`GO:0005829^cellular_component^cytosol`GO:0031901^cellular_component^early endosome membrane`GO:0031313^cellular_component^extrinsic component of endosome membrane`GO:0031902^cellular_component^late endosome membrane`GO:0005765^cellular_component^lysosomal membrane`GO:0005739^cellular_component^mitochondrion`GO:0035014^molecular_function^phospha…	GO:0005515^molecular_function^protein binding	.	probable_false_split	Cytoplasm	0.0213	0.1526	0.8041	0.0007	0.0007	0.0192	0.0022	0.0001	0.0073	0.0097	0.0034
BOMOPTA_03809	TRINITY_DN24886_c4_g1_i7.p1	TRINITY_DN24886_c4_g1_i7	complete	907	0.971546	-0.709091	0.890909	0.878788	-0.624242	-0.490909	-0.406061	Ribosome	tr|H9JB33|H9JB33_BOMMO	99.89	ref|XP_021206386.1|	100	P_KWMTBOMO05515	99.89	BMSK0005371.1	99.89	207-2927[+]	BRE1_DROME^BRE1_DROME^Q:1-904,H:1-1043^63.567%ID^E:0^RecName: Full=E3 ubiquitin-protein ligase Bre1;^Eukaryota; Metazoa; Ecdysozoa; Arthropoda; Hexapoda; Insecta; Pterygota; Neoptera; Holometabola; Diptera; Brachycera; Muscomorpha; Ephydroidea; Drosophilidae; Drosophila; Sophophora	PF13920.6^zf-C3HC4_3^Zinc finger, C3HC4 type (RING finger)^850-892^E:7.1e-07`PF00097.25^zf-C3HC4^Zinc finger, C3HC4 type (RING finger)^852-890^E:1.5e-05`PF13445.6^zf-RING_UBOX^RING-type zinc-finger^852-888^E:0.00037	sigP:0.999578^^^	.	ENOG410Y5C6^e3 ubiquitin protein ligase	KEGG:dme:Dmel_CG10542`KO:K10696	GO:0005634^cellular_component^nucleus`GO:0004842^molecular_function^ubiquitin-protein transferase activity`GO:0008270^molecular_function^zinc ion binding`GO:0016570^biological_process^histone modification`GO:0010390^biological_process^histone monoubiquitination`GO:0016574^biological_process^histone ubiquitination`GO:0007219^biological_process^Notch signaling pathway`GO:0006513^biological_process^…	GO:0046872^molecular_function^metal ion binding	.	probable_false_split	Nucleus	0.1491	0.5243	0.4517	0	0.0048	0.0052	0.0007	0.0007	0.0112	0.0013	0.0001
BOMOPTA_02653	TRINITY_DN23699_c5_g1_i4.p1	TRINITY_DN23699_c5_g1_i4	complete	166	0.971508	-0.127273	-0.321212	-0.357576	-0.0787879	-0.309091	-0.29697	Peroxisome	tr|H9JHD1|H9JHD1_BOMMO	100	ref|XP_004931699.1|	100	P_KWMTBOMO01445	100	BMSK0001467.1	100	211-708[+]	YJBQ_ECOLI^YJBQ_ECOLI^Q:13-148,H:2-137^50.735%ID^E:3.83e-49^RecName: Full=UPF0047 protein YjbQ;^Bacteria; Proteobacteria; Gammaproteobacteria; Enterobacterales; Enterobacteriaceae; Escherichia	PF01894.17^UPF0047^Uncharacterised protein family UPF0047^30-145^E:1.7e-39	sigP:0.999212^^^	.	COG0432^Secondary thiamine-phosphate synthase enzyme	KEGG:ecj:JW4017`KEGG:eco:b4056	.	.	.	high_correspondence	Cytoplasm	0.106	0.2742	0.4298	0.0092	0.1707	0.0125	0.0042	0.0115	0.006	0.0042	0.0778
BOMOPTA_04051	TRINITY_DN25120_c2_g3_i4.p1	TRINITY_DN25120_c2_g3_i4	complete	1525	0.97147	0.975758	-0.69697	-0.612121	0.806061	0.721212	0.648485	Mitochondria	tr|H9JNC5|H9JNC5_BOMMO	92.923	ref|XP_021209255.1|	99.475	P_KWMTBOMO13674	97.507	BMSK0013179.1	92.923	NA	NA	NA	NA	NA	NA	NA	NA	NA	NA	high_correspondence	Cytoplasm	0.0122	0.1919	0.7613	0.0006	0.0006	0.0094	0.0021	0.0002	0.0053	0.0264	0.0022
BOMOPTA_00973	TRINITY_DN21724_c0_g1_i5.p1	TRINITY_DN21724_c0_g1_i5	complete	309	0.971327	-0.781818	0.345455	0.345455	-0.757576	-0.769697	-0.648485	Ribosome	tr|H9JIW8|H9JIW8_BOMMO	100	ref|XP_004922819.1|	100	P_KWMTBOMO08197	100	BMSK0007971.1	100	NA	NA	NA	NA	NA	NA	NA	NA	NA	NA	high_correspondence	NA	NA	NA	NA	NA	NA	NA	NA	NA	NA	NA	NA
BOMOPTA_04330	TRINITY_DN25415_c4_g3_i3.p1	TRINITY_DN25415_c4_g3_i3	3prime_partial	2148	0.971304	-0.563636	0.951515	0.951515	-0.563636	-0.321212	-0.260606	Ribosome	tr|H9JV52|H9JV52_BOMMO	93.113	ref|XP_021201902.1|	99.828	P_KWMTBOMO15916	100	BMSK0015510.1	97.351	349-6789[+]	WNK3_MOUSE^WNK3_MOUSE^Q:291-659,H:137-502^65.854%ID^E:1.18e-157^RecName: Full=Serine/threonine-protein kinase WNK3 {ECO:0000305};^Eukaryota; Metazoa; Chordata; Craniata; Vertebrata; Euteleostomi; Mammalia; Eutheria; Euarchontoglires; Glires; Rodentia; Myomorpha; Muroidea; Muridae; Murinae; Mus; Mus`WNK3_MOUSE^WNK3_MOUSE^Q:1445-1534,H:684-779^41.667%ID^E:1.47e-07^RecName: Full=Serine/threonine-pro…	PF00069.25^Pkinase^Protein kinase domain^301-558^E:9.6e-55`PF07714.17^Pkinase_Tyr^Protein tyrosine kinase^301-554^E:7e-44`PF12202.8^OSR1_C^Oxidative-stress-responsive kinase 1 C-terminal domain^582-643^E:6.2e-23	sigP:0.999477^^^	.	.	KEGG:mmu:279561`KO:K08867	GO:0005912^cellular_component^adherens junction`GO:0005923^cellular_component^bicellular tight junction`GO:0005737^cellular_component^cytoplasm`GO:0005829^cellular_component^cytosol`GO:0005524^molecular_function^ATP binding`GO:0019869^molecular_function^chloride channel inhibitor activity`GO:0019870^molecular_function^potassium channel inhibitor activity`GO:0004672^molecular_function^protein kina…	GO:0004672^molecular_function^protein kinase activity`GO:0005524^molecular_function^ATP binding`GO:0006468^biological_process^protein phosphorylation`GO:0004674^molecular_function^protein serine/threonine kinase activity	.	longer_than_SilkBase	Cytoplasm	0.0213	0.2896	0.6962	0	0.0001	0.0072	0.0003	0.0001	0.0051	0.0014	0.0001
BOMOPTA_03552	TRINITY_DN24627_c1_g1_i3.p1	TRINITY_DN24627_c1_g1_i3	complete	1097	0.97111	0.939394	-0.575758	-0.418182	0.636364	0.575758	0.442424	Mitochondria	tr|H9JNC7|H9JNC7_BOMMO	91.971	ref|XP_012543865.1|	99.818	P_KWMTBOMO13667	99.828	BMSK0013176.1	91.971	NA	NA	NA	NA	NA	NA	NA	NA	NA	NA	high_correspondence	Cytoplasm	0.1575	0.2532	0.4626	0.0046	0.0169	0.0295	0.0581	0.008	0.0526	0.0604	0.0542
BOMOPTA_02687	TRINITY_DN23737_c5_g1_i1.p1	TRINITY_DN23737_c5_g1_i1	complete	410	0.970693	0.00606061	0.309091	0.139394	0.418182	0.515152	0.587879	Golgi	tr|H9IUT4|H9IUT4_BOMMO	35	ref|XP_004931549.1|	100	P_KWMTBOMO06550	100	BMSK0007769.1	37.234	338-1567[+]	T184B_BOVIN^T184B_BOVIN^Q:4-408,H:14-407^59.852%ID^E:3.49e-163^RecName: Full=Transmembrane protein 184B;^Eukaryota; Metazoa; Chordata; Craniata; Vertebrata; Euteleostomi; Mammalia; Eutheria; Laurasiatheria; Cetartiodactyla; Ruminantia; Pecora; Bovidae; Bovinae; Bos	PF03619.16^Solute_trans_a^Organic solute transporter Ostalpha^37-310^E:1.2e-92	sigP:0.99968^^^	ExpAA=146.75^PredHel=7^Topology=i38-57o72-94i107-126o141-163i170-187o202-224i236-258o	ENOG410XQ3V^transmembrane protein 184B	KEGG:bta:514220	GO:0016021^cellular_component^integral component of membrane	.	.	high_correspondence	Endoplasmic_reticulum	0.9616	0.0001	0	0	0.0007	0.3191	0.4352	0	0.1652	0.0794	0.0002
BOMOPTA_03693	TRINITY_DN24780_c4_g1_i5.p1	TRINITY_DN24780_c4_g1_i5	complete	832	0.970317	-0.212121	0.527273	0.284848	0.309091	0.442424	0.527273	Ribosome	tr|H9IUP9|H9IUP9_BOMMO	99.709	ref|XP_004927829.2|	99.759	P_KWMTBOMO07932	99.855	NA	NA	72-2567[+]	GCP2_PONAB^GCP2_PONAB^Q:69-818,H:63-875^38.537%ID^E:0^RecName: Full=Gamma-tubulin complex component 2;^Eukaryota; Metazoa; Chordata; Craniata; Vertebrata; Euteleostomi; Mammalia; Eutheria; Euarchontoglires; Primates; Haplorrhini; Catarrhini; Hominidae; Pongo	PF17681.1^GCP_N_terminal^Gamma tubulin complex component N-terminal^203-492^E:4.7e-73`PF04130.13^GCP_C_terminal^Gamma tubulin complex component C-terminal^495-808^E:8.4e-72	sigP:0.998283^^^	.	ENOG410XNRE^Tubulin, gamma complex associated protein 2	KEGG:pon:100173756`KO:K16569	GO:0005737^cellular_component^cytoplasm`GO:0005874^cellular_component^microtubule`GO:0005815^cellular_component^microtubule organizing center`GO:0000922^cellular_component^spindle pole`GO:0043015^molecular_function^gamma-tubulin binding`GO:0007020^biological_process^microtubule nucleation	GO:0043015^molecular_function^gamma-tubulin binding	.	high_correspondence	Cytoplasm	0.0754	0.1696	0.5927	0.0055	0.0207	0.0148	0.0389	0.0026	0.072	0.0783	0.005
BOMOPTA_04702	TRINITY_DN25798_c2_g1_i1.p1	TRINITY_DN25798_c2_g1_i1	complete	687	0.96995	-0.442424	0.854545	0.951515	-0.563636	-0.381818	-0.357576	Nucleus	tr|H9JE95|H9JE95_BOMMO	97.289	ref|XP_012547992.1|	99.854	P_KWMTBOMO08865	97.813	BMSK0008583.1	97.289	91-2151[+]	ANM5_HUMAN^ANM5_HUMAN^Q:6-681,H:14-632^39.595%ID^E:2.53e-167^RecName: Full=Protein arginine N-methyltransferase 5;^Eukaryota; Metazoa; Chordata; Craniata; Vertebrata; Euteleostomi; Mammalia; Eutheria; Euarchontoglires; Primates; Haplorrhini; Catarrhini; Hominidae; Homo	PF17285.2^PRMT5_TIM^PRMT5 TIM barrel domain^30-264^E:7.8e-55`PF05185.16^PRMT5^PRMT5 arginine-N-methyltransferase^282-496^E:1.9e-59`PF17286.2^PRMT5_C^PRMT5 oligomerisation domain^499-681^E:4.2e-47	sigP:0.999146^^^	.	ENOG410XNZM^Protein arginine n-methyltransferase	KEGG:hsa:10419`KO:K02516	GO:0005737^cellular_component^cytoplasm`GO:0005829^cellular_component^cytosol`GO:0005794^cellular_component^Golgi apparatus`GO:0035097^cellular_component^histone methyltransferase complex`GO:0034709^cellular_component^methylosome`GO:0005654^cellular_component^nucleoplasm`GO:0005634^cellular_component^nucleus`GO:0070888^molecular_function^E-box binding`GO:0044020^molecular_function^histone methylt…	.	.	high_correspondence	Cytoplasm	0.0956	0.1273	0.4925	0.07	0.0393	0.0296	0.042	0.0719	0.0072	0.0276	0.0927
BOMOPTA_05233	TRINITY_DN26395_c0_g2_i9.p1	TRINITY_DN26395_c0_g2_i9	3prime_partial	1333	0.969916	-0.442424	0.854545	0.951515	-0.563636	-0.381818	-0.357576	Nucleus	tr|H9JDB0|H9JDB0_BOMMO	93.224	ref|XP_021202641.1|	100	P_KWMTBOMO09067	100	BMSK0008760.1	100	122-4117[+]	FAF_DROME^FAF_DROME^Q:16-1330,H:106-1466^40.621%ID^E:0^RecName: Full=Probable ubiquitin carboxyl-terminal hydrolase FAF;^Eukaryota; Metazoa; Ecdysozoa; Arthropoda; Hexapoda; Insecta; Pterygota; Neoptera; Holometabola; Diptera; Brachycera; Muscomorpha; Ephydroidea; Drosophilidae; Drosophila; Sophophora	.	sigP:0.998975^^^	.	COG5077^ubiquitin carboxyl-terminal hydrolase	KEGG:dme:Dmel_CG1945`KO:K11840	GO:0005737^cellular_component^cytoplasm`GO:0004197^molecular_function^cysteine-type endopeptidase activity`GO:0004843^molecular_function^thiol-dependent ubiquitin-specific protease activity`GO:0007349^biological_process^cellularization`GO:0050829^biological_process^defense response to Gram-negative bacterium`GO:0009950^biological_process^dorsal/ventral axis specification`GO:0006897^biological_pro…	.	.	evidently_split	Cytoplasm	0.0327	0.2335	0.7214	0.0002	0.0015	0.0088	0.0033	0.0003	0.0204	0.0095	0.0011
BOMOPTA_05139	TRINITY_DN26289_c6_g1_i1.p1	TRINITY_DN26289_c6_g1_i1	complete	728	0.969701	0.842424	-0.478788	-0.50303	0.878788	0.830303	0.745455	Peroxisome	NA	NA	ref|XP_012551069.1|	100	P_KWMTBOMO11984	100	NA	NA	NA	NA	NA	NA	NA	NA	NA	NA	NA	NA	longer_than_SilkBase	Cytoplasm	0.0367	0.207	0.5645	0.0063	0.0106	0.0051	0.0201	0.0023	0.0207	0.1579	0.0055
BOMOPTA_05536	TRINITY_DN26749_c0_g1_i2.p1	TRINITY_DN26749_c0_g1_i2	3prime_partial	2213	0.969698	-0.248485	0.612121	0.466667	0.00606061	0.151515	0.224242	Ribosome	tr|H9JHF5|H9JHF5_BOMMO	94.686	ref|NP_001171773.1|	99.412	P_KWMTBOMO01437	99.728	BMSK0001456.1	99.697	239-6874[+]	TOR_DROME^TOR_DROME^Q:11-2212,H:3-2238^46.756%ID^E:0^RecName: Full=Serine/threonine-protein kinase Tor;^Eukaryota; Metazoa; Ecdysozoa; Arthropoda; Hexapoda; Insecta; Pterygota; Neoptera; Holometabola; Diptera; Brachycera; Muscomorpha; Ephydroidea; Drosophilidae; Drosophila; Sophophora	PF11865.8^DUF3385^Domain of unknown function (DUF3385)^809-978^E:6.7e-52`PF13176.6^TPR_7^Tetratricopeptide repeat^1401-1425^E:0.015`PF02259.23^FAT^FAT domain^1465-1801^E:1.1e-95`PF08771.11^FRB_dom^FKBP12-rapamycin binding domain^1908-2005^E:5.7e-34`PF00454.27^PI3_PI4_kinase^Phosphatidylinositol 3- and 4-kinase^2075-2212^E:6.7e-27	sigP:0.99942^^^	.	COG5032^phosphatidylinositol kinase activity	KEGG:dme:Dmel_CG5092`KO:K07203	GO:0005737^cellular_component^cytoplasm`GO:0005634^cellular_component^nucleus`GO:0031931^cellular_component^TORC1 complex`GO:0031932^cellular_component^TORC2 complex`GO:0005524^molecular_function^ATP binding`GO:0031490^molecular_function^chromatin DNA binding`GO:0043621^molecular_function^protein self-association`GO:0004674^molecular_function^protein serine/threonine kinase activity`GO:0044877^mo…	GO:0005515^molecular_function^protein binding`GO:0044877^molecular_function^protein-containing complex binding	.	high_correspondence	Cytoplasm	0.0341	0.1635	0.7492	0.0001	0.003	0.0092	0.0136	0.0002	0.0371	0.0172	0.0069
BOMOPTA_06138	TRINITY_DN49728_c0_g1_i1.p2	TRINITY_DN49728_c0_g1_i1	internal	81	0.969647	0.115152	0.272727	0.151515	0.430303	0.515152	0.551515	Golgi	tr|H9JI42|H9JI42_BOMMO	91.954	ref|XP_021204547.1|	100	P_KWMTBOMO13495	91.954	BMSK0013013.1	100	3-242[+]	EXOC1_DROME^EXOC1_DROME^Q:1-74,H:357-439^39.759%ID^E:3.73e-13^RecName: Full=Exocyst complex component 1;^Eukaryota; Metazoa; Ecdysozoa; Arthropoda; Hexapoda; Insecta; Pterygota; Neoptera; Holometabola; Diptera; Brachycera; Muscomorpha; Ephydroidea; Drosophilidae; Drosophila; Sophophora	PF09763.9^Sec3_C^Exocyst complex component Sec3^10-76^E:5.3e-10	sigP:0.999131^^^	.	ENOG410XQEE^Exocyst complex component	KEGG:dme:Dmel_CG3885`KO:K19983	GO:0000145^cellular_component^exocyst`GO:0005886^cellular_component^plasma membrane`GO:0017049^molecular_function^GTP-Rho binding`GO:0005546^molecular_function^phosphatidylinositol-4,5-bisphosphate binding`GO:0051601^biological_process^exocyst localization`GO:0006887^biological_process^exocytosis`GO:0006893^biological_process^Golgi to plasma membrane transport`GO:0015031^biological_process^protei…	GO:0006887^biological_process^exocytosis`GO:0000145^cellular_component^exocyst	.	probable_false_split	Extracellular	0.1435	0.0146	0.0719	0.5111	0.3742	0.0083	0.0027	0.005	0.0023	0.0084	0.0015
BOMOPTA_01972	TRINITY_DN23009_c0_g1_i1.p1	TRINITY_DN23009_c0_g1_i1	complete	336	0.969644	0.818182	-0.321212	-0.212121	0.551515	0.624242	0.551515	Mitochondria	tr|H9J6T9|H9J6T9_BOMMO	99.701	ref|XP_012546166.1|	99.701	P_KWMTBOMO07440	99.701	BMSK0007223.1	99.701	NA	NA	NA	NA	NA	NA	NA	NA	NA	NA	high_correspondence	Nucleus	0.0656	0.539	0.4568	0.0003	0.0005	0.0017	0.0001	0.0003	0.0004	0.0005	0.0002
BOMOPTA_02217	TRINITY_DN23247_c5_g1_i4.p1	TRINITY_DN23247_c5_g1_i4	complete	946	0.969497	0.6	-0.151515	-0.284848	0.866667	0.951515	0.951515	ER	tr|H9JLQ2|H9JLQ2_BOMMO	94.488	ref|NP_001296540.1|	99.471	P_KWMTBOMO07041	98.41	BMSK0006871.1	99.558	101-2938[+]	ITA3_DROME^ITA3_DROME^Q:6-793,H:11-829^27.474%ID^E:3.78e-73^RecName: Full=Integrin alpha-PS3;^Eukaryota; Metazoa; Ecdysozoa; Arthropoda; Hexapoda; Insecta; Pterygota; Neoptera; Holometabola; Diptera; Brachycera; Muscomorpha; Ephydroidea; Drosophilidae; Drosophila; Sophophora	PF01839.23^FG-GAP^FG-GAP repeat^314-355^E:5.7e-08`PF13517.6^VCBS^Repeat domain in Vibrio, Colwellia, Bradyrhizobium and Shewanella^322-401^E:2.7e-07`PF01839.23^FG-GAP^FG-GAP repeat^387-417^E:8.8e-07`PF08441.12^Integrin_alpha2^Integrin alpha^521-796^E:4.6e-14	sigP:0.002717^CS^pos:^Pr:	ExpAA=25.71^PredHel=1^Topology=o878-900i	ENOG4111GN2^cell adhesion molecule binding	KEGG:dme:Dmel_CG8095	GO:0016324^cellular_component^apical plasma membrane`GO:0009925^cellular_component^basal plasma membrane`GO:0005737^cellular_component^cytoplasm`GO:0005925^cellular_component^focal adhesion`GO:0016021^cellular_component^integral component of membrane`GO:0008305^cellular_component^integrin complex`GO:0016328^cellular_component^lateral plasma membrane`GO:0005886^cellular_component^plasma membrane`G…	.	.	high_correspondence	Cell_membrane	0.9985	0	0	0.0002	0.0036	0.9393	0.0539	0.0001	0.0015	0.0014	0.0001
BOMOPTA_01616	TRINITY_DN22643_c4_g1_i14.p1	TRINITY_DN22643_c4_g1_i14	complete	636	0.969373	-0.418182	0.842424	0.927273	-0.515152	-0.29697	-0.187879	Nucleus	tr|H9JE74|H9JE74_BOMMO	99.628	ref|XP_012547997.1|	99.628	P_KWMTBOMO08905	99.628	BMSK0008610.1	99.628	163-2070[+]	CDC73_CHICK^CDC73_CHICK^Q:1-536,H:1-519^60.617%ID^E:0^RecName: Full=Parafibromin;^Eukaryota; Metazoa; Chordata; Craniata; Vertebrata; Euteleostomi; Archelosauria; Archosauria; Dinosauria; Saurischia; Theropoda; Coelurosauria; Aves; Neognathae; Galloanserae; Galliformes; Phasianidae; Phasianinae; Gallus	PF16050.5^CDC73_N^Paf1 complex subunit CDC73 N-terminal^1-294^E:7.9e-136`PF05179.14^CDC73_C^RNA pol II accessory factor, Cdc73 family, C-terminal^375-537^E:7.4e-49	sigP:0.999553^^^	.	COG5157^cell division cycle 73, Paf1 RNA polymerase II complex component, homolog (S. cerevisiae)	KEGG:gga:424356`KO:K15175	GO:0016593^cellular_component^Cdc73/Paf1 complex`GO:0005634^cellular_component^nucleus`GO:0000993^molecular_function^RNA polymerase II complex binding`GO:0007049^biological_process^cell cycle`GO:0071222^biological_process^cellular response to lipopolysaccharide`GO:0001711^biological_process^endodermal cell fate commitment`GO:0016570^biological_process^histone modification`GO:0006378^biological_pr…	.	.	high_correspondence	Nucleus	0.1152	0.8301	0.1323	0.0005	0.0008	0.029	0.0005	0.0002	0.0002	0.0001	0.0065
BOMOPTA_01678	TRINITY_DN22708_c5_g5_i1.p1	TRINITY_DN22708_c5_g5_i1	5prime_partial	182	0.96913	0.587879	-0.29697	-0.430303	0.866667	0.842424	0.818182	Peroxisome	tr|H9JQ36|H9JQ36_BOMMO	100	ref|XP_021207148.1|	100	P_KWMTBOMO06523	88.268	BMSK0006362.1	100	3-548[+]	TM1L2_HUMAN^TM1L2_HUMAN^Q:39-160,H:362-477^38.211%ID^E:2.43e-11^RecName: Full=TOM1-like protein 2;^Eukaryota; Metazoa; Chordata; Craniata; Vertebrata; Euteleostomi; Mammalia; Eutheria; Euarchontoglires; Primates; Haplorrhini; Catarrhini; Hominidae; Homo	.	sigP:0.963671^^^	.	ENOG410Y26G^gamma adaptin ear containing, arf binding protein	KEGG:hsa:146691	GO:0005623^cellular_component^cell`GO:0070062^cellular_component^extracellular exosome`GO:0030276^molecular_function^clathrin binding`GO:0019901^molecular_function^protein kinase binding`GO:0006886^biological_process^intracellular protein transport`GO:0045839^biological_process^negative regulation of mitotic nuclear division`GO:0007165^biological_process^signal transduction	.	.	evidently_split	Cytoplasm	0.0824	0.2798	0.5721	0.0113	0.0464	0.0136	0.0015	0.048	0.0111	0.0152	0.0009
BOMOPTA_04198	TRINITY_DN25288_c0_g2_i3.p4	TRINITY_DN25288_c0_g2_i3	complete	336	0.968872	-0.333333	0.684848	0.515152	0.00606061	0.127273	0.187879	Ribosome	NA	NA	NA	NA	NA	NA	NA	NA	NA	NA	NA	NA	NA	NA	NA	NA	NA	NA	newly annotated	NA	NA	NA	NA	NA	NA	NA	NA	NA	NA	NA	NA
BOMOPTA_04201	TRINITY_DN25288_c0_g2_i3.p1	TRINITY_DN25288_c0_g2_i3	complete	2141	0.968872	-0.587879	0.90303	0.721212	-0.248485	-0.0424242	0.030303	Ribosome	tr|H9J3X4|H9J3X4_BOMMO	23.52	NA	NA	P_KWMTBOMO00715	23.821	BMSK0011767.1	23.52	NA	NA	NA	NA	NA	NA	NA	NA	NA	NA	high_correspondence	NA	NA	NA	NA	NA	NA	NA	NA	NA	NA	NA	NA
BOMOPTA_05583	TRINITY_DN26825_c4_g2_i4.p1	TRINITY_DN26825_c4_g2_i4	5prime_partial	136	0.9686	-0.539394	0.781818	0.842424	-0.672727	-0.50303	-0.381818	Nucleus	tr|H9J6P8|H9J6P8_BOMMO	99.259	ref|NP_001165392.1|	99.259	P_KWMTBOMO07473	99.259	BMSK0007255.1	99.259	3-410[+]	PIP1_DROME^PIP1_DROME^Q:1-127,H:1123-1248^37.008%ID^E:2.17e-17^RecName: Full=1-phosphatidylinositol 4,5-bisphosphate phosphodiesterase classes I and II;^Eukaryota; Metazoa; Ecdysozoa; Arthropoda; Hexapoda; Insecta; Pterygota; Neoptera; Holometabola; Diptera; Brachycera; Muscomorpha; Ephydroidea; Drosophilidae; Drosophila; Sophophora	PF08703.10^PLC-beta_C^PLC-beta C terminal^17-126^E:3.9e-10	sigP:0.999651^^^	.	ENOG410XPSW^phospholipase c	KEGG:dme:Dmel_CG4574`KO:K05858	GO:0005623^cellular_component^cell`GO:0005509^molecular_function^calcium ion binding`GO:0004435^molecular_function^phosphatidylinositol phospholipase C activity`GO:0043153^biological_process^entrainment of circadian clock by photoperiod`GO:0007629^biological_process^flight behavior`GO:0032959^biological_process^inositol trisphosphate biosynthetic process`GO:0016042^biological_process^lipid catabo…	GO:0004435^molecular_function^phosphatidylinositol phospholipase C activity`GO:0005509^molecular_function^calcium ion binding`GO:0016042^biological_process^lipid catabolic process	.	evidently_split	Nucleus	0.1178	0.4742	0.3347	0.003	0.1482	0.0121	0.0039	0.0063	0.0077	0.0083	0.0015
BOMOPTA_05800	TRINITY_DN27107_c3_g1_i4.p1	TRINITY_DN27107_c3_g1_i4	3prime_partial	2738	0.968583	0.878788	-0.418182	-0.418182	0.854545	0.854545	0.793939	Mitochondria	tr|H9JF20|H9JF20_BOMMO	98.451	ref|XP_012545381.1|	99.664	P_KWMTBOMO05013	99.726	BMSK0013474.1	26.119	364-8574[+]	VPS13_DROME^VPS13_DROME^Q:1-2736,H:1-2771^33.969%ID^E:0^RecName: Full=Vacuolar protein sorting-associated protein 13 {ECO:0000303|PubMed:28107480};^Eukaryota; Metazoa; Ecdysozoa; Arthropoda; Hexapoda; Insecta; Pterygota; Neoptera; Holometabola; Diptera; Brachycera; Muscomorpha; Ephydroidea; Drosophilidae; Drosophila; Sophophora	PF12624.7^Chorein_N^N-terminal region of Chorein or VPS13^3-116^E:4.1e-36`PF16908.5^VPS13^Vacuolar sorting-associated protein 13, N-terminal^137-372^E:2.6e-72`PF16910.5^VPS13_mid_rpt^Repeating coiled region of VPS13^567-800^E:8.8e-68`PF16910.5^VPS13_mid_rpt^Repeating coiled region of VPS13^1134-1335^E:5e-16`PF06650.12^SHR-BD^SHR-binding domain of vacuolar-sorting associated protein 13^2293-2557^E…	sigP:0.99916^^^	.	COG5043^Vacuolar Protein	KEGG:dme:Dmel_CG2093`KO:K19525	GO:0019898^cellular_component^extrinsic component of membrane`GO:0031902^cellular_component^late endosome membrane`GO:0019538^biological_process^protein metabolic process`GO:0045053^biological_process^protein retention in Golgi apparatus`GO:0006623^biological_process^protein targeting to vacuole	.	.	longer_than_SilkBase	Cytoplasm	0.043	0.2089	0.6706	0.0009	0.0025	0.0265	0.0114	0.0017	0.0342	0.04	0.0033
BOMOPTA_05778	TRINITY_DN27063_c2_g6_i5.p1	TRINITY_DN27063_c2_g6_i5	complete	1105	0.96827	0.648485	-0.381818	-0.539394	0.806061	0.842424	0.781818	ER	tr|H9IY08|H9IY08_BOMMO	100	ref|XP_004932886.2|	100	P_KWMTBOMO00135	99.648	BMSK0000145.1	100	317-3631[+]	ARAP2_MOUSE^ARAP2_MOUSE^Q:451-1092,H:913-1531^24.256%ID^E:1.29e-44^RecName: Full=Arf-GAP with Rho-GAP domain, ANK repeat and PH domain-containing protein 2;^Eukaryota; Metazoa; Chordata; Craniata; Vertebrata; Euteleostomi; Mammalia; Eutheria; Euarchontoglires; Glires; Rodentia; Myomorpha; Muroidea; Muridae; Murinae; Mus; Mus	PF00169.29^PH^PH domain^436-541^E:8.6e-11`PF00169.29^PH^PH domain^557-655^E:1.5e-05`PF00620.27^RhoGAP^RhoGAP domain^673-819^E:1.7e-35	sigP:0.999567^^^	.	COG5347^domain, ankyrin repeat and PH domain	.	GO:0005737^cellular_component^cytoplasm`GO:0005096^molecular_function^GTPase activator activity`GO:0046872^molecular_function^metal ion binding`GO:0005547^molecular_function^phosphatidylinositol-3,4,5-trisphosphate binding`GO:0007165^biological_process^signal transduction	GO:0007165^biological_process^signal transduction	.	high_correspondence	Cytoplasm	0.0304	0.3903	0.5811	0.0007	0.0011	0.0099	0.0013	0.0014	0.0041	0.0045	0.0056
BOMOPTA_05300	TRINITY_DN26465_c3_g3_i3.p1	TRINITY_DN26465_c3_g3_i3	complete	516	0.968143	0.272727	-0.030303	-0.0909091	0.418182	0.454545	0.515152	Golgi	tr|H9JLJ6|H9JLJ6_BOMMO	88.544	ref|XP_004929484.1|	99.612	P_KWMTBOMO07174	99.754	BMSK0006993.1	89.021	NA	NA	NA	NA	NA	NA	NA	NA	NA	NA	high_correspondence	Lysosome/Vacuole	0.5124	0.003	0.0015	0.0015	0.0038	0.1432	0.2446	0.0002	0.0946	0.5066	0.001
BOMOPTA_01835	TRINITY_DN22879_c0_g1_i2.p1	TRINITY_DN22879_c0_g1_i2	complete	1226	0.96807	-0.575758	0.915152	0.842424	-0.406061	-0.212121	-0.139394	Ribosome	tr|H9JTW2|H9JTW2_BOMMO	94.129	ref|XP_004928880.1|	98.941	P_KWMTBOMO09647	98.941	BMSK0009345.1	94.129	176-3853[+]	CND3_XENLA^CND3_XENLA^Q:26-867,H:14-878^29.007%ID^E:7.03e-91^RecName: Full=Condensin complex subunit 3;^Eukaryota; Metazoa; Chordata; Craniata; Vertebrata; Euteleostomi; Amphibia; Batrachia; Anura; Pipoidea; Pipidae; Xenopodinae; Xenopus; Xenopus	PF12719.7^Cnd3^Nuclear condensing complex subunits, C-term domain^567-862^E:1.6e-54	sigP:0.999431^^^	.	.	KEGG:xla:398088`KO:K06678	GO:0000796^cellular_component^condensin complex`GO:0005829^cellular_component^cytosol`GO:0005634^cellular_component^nucleus`GO:0051301^biological_process^cell division`GO:0007076^biological_process^mitotic chromosome condensation	.	.	high_correspondence	Nucleus	0.0384	0.7959	0.2019	0	0	0.0017	0.0001	0	0.0002	0	0
BOMOPTA_05433	TRINITY_DN26630_c7_g1_i1.p1	TRINITY_DN26630_c7_g1_i1	complete	688	0.968018	0.781818	-0.660606	-0.757576	0.939394	0.854545	0.806061	Peroxisome	tr|H9JAZ4|H9JAZ4_BOMMO	86.981	ref|XP_021206388.1|	98.981	P_KWMTBOMO05435	98.836	BMSK0005294.1	98.956	172-2235[+]	ACOX3_PONAB^ACOX3_PONAB^Q:3-687,H:9-700^42.653%ID^E:0^RecName: Full=Peroxisomal acyl-coenzyme A oxidase 3;^Eukaryota; Metazoa; Chordata; Craniata; Vertebrata; Euteleostomi; Mammalia; Eutheria; Euarchontoglires; Primates; Haplorrhini; Catarrhini; Hominidae; Pongo	PF02770.19^Acyl-CoA_dh_M^Acyl-CoA dehydrogenase, middle domain^154-264^E:8.5e-16`PF00441.24^Acyl-CoA_dh_1^Acyl-CoA dehydrogenase, C-terminal domain^298-459^E:1.4e-06`PF01756.19^ACOX^Acyl-CoA oxidase^509-680^E:4.7e-46	sigP:0.999873^^^	.	COG1960^acyl-CoA dehydrogenase	KEGG:pon:100172575`KO:K00232	GO:0005777^cellular_component^peroxisome`GO:0003997^molecular_function^acyl-CoA oxidase activity`GO:0071949^molecular_function^FAD binding`GO:0033540^biological_process^fatty acid beta-oxidation using acyl-CoA oxidase	GO:0016627^molecular_function^oxidoreductase activity, acting on the CH-CH group of donors`GO:0055114^biological_process^oxidation-reduction process`GO:0003997^molecular_function^acyl-CoA oxidase activity`GO:0006635^biological_process^fatty acid beta-oxidation`GO:0005777^cellular_component^peroxisome	.	high_correspondence	Peroxisome	0.1355	0.0222	0.291	0.0144	0.018	0.0395	0.0381	0.0285	0.0048	0.0787	0.4648
BOMOPTA_03295	TRINITY_DN24390_c3_g2_i9.p1	TRINITY_DN24390_c3_g2_i9	complete	222	0.967975	0.963636	-0.709091	-0.624242	0.830303	0.733333	0.672727	Mitochondria	tr|H9J8Q3|H9J8Q3_BOMMO	100	ref|XP_004924718.1|	100	P_KWMTBOMO07515	100	BMSK0007295.1	100	NA	NA	NA	NA	NA	NA	NA	NA	NA	NA	longer_than_SilkBase	Nucleus	0.249	0.4618	0.2544	0.0174	0.0787	0.1234	0.0093	0.0024	0.0237	0.0117	0.0174
BOMOPTA_04625	TRINITY_DN25726_c1_g1_i2.p1	TRINITY_DN25726_c1_g1_i2	5prime_partial	948	0.967715	-0.6	0.987879	0.951515	-0.539394	-0.29697	-0.236364	Ribosome	tr|H9JEC2|H9JEC2_BOMMO	99.448	ref|XP_004928585.1|	99.448	P_KWMTBOMO08815	94.702	BMSK0008549.1	99.448	3-2846[+]	ABCF1_PIG^ABCF1_PIG^Q:343-936,H:218-803^63.973%ID^E:0^RecName: Full=ATP-binding cassette sub-family F member 1;^Eukaryota; Metazoa; Chordata; Craniata; Vertebrata; Euteleostomi; Mammalia; Eutheria; Laurasiatheria; Cetartiodactyla; Suina; Suidae; Sus	PF00005.27^ABC_tran^ABC transporter^414-573^E:2.9e-19`PF12848.7^ABC_tran_Xtn^ABC transporter^612-677^E:4.3e-06`PF00005.27^ABC_tran^ABC transporter^737-866^E:3.3e-22	sigP:0.984122^^^	.	COG0488^(ABC) transporter	KEGG:ssc:100144452`KO:K06184	GO:0005737^cellular_component^cytoplasm`GO:0005635^cellular_component^nuclear envelope`GO:0005654^cellular_component^nucleoplasm`GO:0042788^cellular_component^polysomal ribosome`GO:0005524^molecular_function^ATP binding`GO:0016887^molecular_function^ATPase activity`GO:0043022^molecular_function^ribosome binding`GO:0008494^molecular_function^translation activator activity`GO:0045727^biological_pro…	GO:0005524^molecular_function^ATP binding`GO:0016887^molecular_function^ATPase activity	.	high_correspondence	Endoplasmic_reticulum	0.3628	0.3138	0.1033	0.034	0.0414	0.0409	0.3196	0.0428	0.0617	0.0391	0.0035
BOMOPTA_04631	TRINITY_DN25732_c2_g1_i6.p1	TRINITY_DN25732_c2_g1_i6	3prime_partial	2506	0.967696	-0.0909091	0.466667	0.333333	0.175758	0.260606	0.369697	Ribosome	tr|H9JQ22|H9JQ22_BOMMO	99.611	ref|XP_012550418.1|	99.61	P_KWMTBOMO06499	99.844	BMSK0006342.1	99.611	NA	NA	NA	NA	NA	NA	NA	NA	NA	NA	high_correspondence	Nucleus	0.0777	0.6063	0.3746	0.0004	0.0004	0.0116	0.0004	0.0012	0.0022	0.0016	0.0013
BOMOPTA_05285	TRINITY_DN26449_c5_g3_i1.p1	TRINITY_DN26449_c5_g3_i1	complete	913	0.967601	0.769697	-0.272727	-0.309091	0.915152	0.939394	0.939394	ER	tr|H9J781|H9J781_BOMMO	99.058	ref|XP_021207650.1|	99.058	P_KWMTBOMO04468	99.528	BMSK0004381.1	99.215	246-2984[+]	LAP1_DROME^LAP1_DROME^Q:1-563,H:1-584^41.459%ID^E:1.44e-130^RecName: Full=Protein lap1;^Eukaryota; Metazoa; Ecdysozoa; Arthropoda; Hexapoda; Insecta; Pterygota; Neoptera; Holometabola; Diptera; Brachycera; Muscomorpha; Ephydroidea; Drosophilidae; Drosophila; Sophophora	PF13855.6^LRR_8^Leucine rich repeat^38-96^E:2.6e-09`PF00560.33^LRR_1^Leucine Rich Repeat^40-54^E:2300`PF00560.33^LRR_1^Leucine Rich Repeat^63-81^E:760`PF00560.33^LRR_1^Leucine Rich Repeat^85-100^E:7.1`PF00560.33^LRR_1^Leucine Rich Repeat^132-143^E:2900`PF00560.33^LRR_1^Leucine Rich Repeat^154-172^E:48`PF00560.33^LRR_1^Leucine Rich Repeat^178-192^E:2300`PF00560.33^LRR_1^Leucine Rich Repeat^200-215…	sigP:0.998987^^^	.	COG4886^leucine Rich Repeat	KEGG:dme:Dmel_CG10255`KO:K01768	GO:0005912^cellular_component^adherens junction`GO:0007163^biological_process^establishment or maintenance of cell polarity`GO:0015031^biological_process^protein transport	GO:0005515^molecular_function^protein binding	.	high_correspondence	Cytoplasm	0.071	0.3314	0.6274	0.0002	0.0002	0.0292	0.0005	0	0.0068	0.004	0.0002
BOMOPTA_02655	TRINITY_DN23701_c7_g2_i6.p1	TRINITY_DN23701_c7_g2_i6	complete	600	0.96757	0.890909	-0.6	-0.587879	0.878788	0.793939	0.745455	Mitochondria	tr|H9JGC6|H9JGC6_BOMMO	96.091	ref|XP_021204989.1|	93.312	P_KWMTBOMO11102	100	BMSK0010769.1	100	30-1829[+]	PAPD1_DROME^PAPD1_DROME^Q:46-575,H:39-601^41.783%ID^E:6.45e-153^RecName: Full=Poly(A) RNA polymerase, mitochondrial {ECO:0000303|PubMed:27176048};^Eukaryota; Metazoa; Ecdysozoa; Arthropoda; Hexapoda; Insecta; Pterygota; Neoptera; Holometabola; Diptera; Brachycera; Muscomorpha; Ephydroidea; Drosophilidae; Drosophila; Sophophora	PF17797.1^RL^RL domain^45-108^E:5.4e-11`PF03828.19^PAP_assoc^Cid1 family poly A polymerase^429-460^E:3.4e-07	sigP:0.999772^^^	.	COG5260^domain) containing	KEGG:dme:Dmel_CG11418`KO:K18060	GO:0005739^cellular_component^mitochondrion`GO:0005524^molecular_function^ATP binding`GO:0046872^molecular_function^metal ion binding`GO:1990817^molecular_function^RNA adenylyltransferase activity`GO:0003723^molecular_function^RNA binding`GO:0097222^biological_process^mitochondrial mRNA polyadenylation`GO:0006378^biological_process^mRNA polyadenylation`GO:0036416^biological_process^tRNA stabiliza…	.	.	high_correspondence	Mitochondrion	0.4952	0.0041	0.0094	0.0001	0.8918	0.0004	0.0023	0.0858	0.0009	0.0003	0.0048
BOMOPTA_03293	TRINITY_DN24388_c11_g1_i5.p1	TRINITY_DN24388_c11_g1_i5	complete	711	0.967478	0.951515	-0.490909	-0.357576	0.684848	0.660606	0.539394	Mitochondria	tr|H9JT81|H9JT81_BOMMO	100	ref|XP_004925915.2|	100	P_KWMTBOMO04568	37.752	BMSK0012420.1	100	27-2135[+]	ABCB7_HUMAN^ABCB7_HUMAN^Q:95-696,H:113-709^60.465%ID^E:0^RecName: Full=ATP-binding cassette sub-family B member 7, mitochondrial;^Eukaryota; Metazoa; Chordata; Craniata; Vertebrata; Euteleostomi; Mammalia; Eutheria; Euarchontoglires; Primates; Haplorrhini; Catarrhini; Hominidae; Homo	PF00664.23^ABC_membrane^ABC transporter transmembrane region^123-409^E:2.8e-30`PF00005.27^ABC_tran^ABC transporter^476-624^E:1.2e-31	sigP:0.999688^^^	ExpAA=136.90^PredHel=6^Topology=i124-146o161-183i249-271o276-298i362-384o399-418i	COG5265^iron ion homeostasis	KEGG:hsa:22`KO:K05662	GO:0016021^cellular_component^integral component of membrane`GO:0005743^cellular_component^mitochondrial inner membrane`GO:0005524^molecular_function^ATP binding`GO:0042626^molecular_function^ATPase activity, coupled to transmembrane movement of substances`GO:0015232^molecular_function^heme transporter activity`GO:0006879^biological_process^cellular iron ion homeostasis`GO:0055085^biological_proc…	GO:0005524^molecular_function^ATP binding`GO:0042626^molecular_function^ATPase activity, coupled to transmembrane movement of substances`GO:0055085^biological_process^transmembrane transport`GO:0016021^cellular_component^integral component of membrane`GO:0016887^molecular_function^ATPase activity	.	high_correspondence	Mitochondrion	0.8948	0.0002	0.0011	0	0.865	0.0042	0.0024	0.0551	0.0002	0.0012	0.0705
BOMOPTA_00350	TRINITY_DN19392_c1_g1_i1.p3	TRINITY_DN19392_c1_g1_i1	5prime_partial	92	0.96747	-0.369697	0.769697	0.806061	-0.393939	-0.163636	-0.0424242	Nucleus	NA	NA	ref|XP_004929172.3|	100	P_KWMTBOMO01708	100	NA	NA	3-278[+]	DC1L2_MOUSE^DC1L2_MOUSE^Q:30-78,H:424-477^46.296%ID^E:2.09e-05^RecName: Full=Cytoplasmic dynein 1 light intermediate chain 2;^Eukaryota; Metazoa; Chordata; Craniata; Vertebrata; Euteleostomi; Mammalia; Eutheria; Euarchontoglires; Glires; Rodentia; Myomorpha; Muroidea; Muridae; Murinae; Mus; Mus	PF05783.11^DLIC^Dynein light intermediate chain (DLIC)^24-89^E:6.5e-10	sigP:0.997057^^^	.	ENOG410XQS4^Dynein cytoplasmic 1 light intermediate chain	KEGG:mmu:234663`KO:K10416	GO:0005813^cellular_component^centrosome`GO:0005868^cellular_component^cytoplasmic dynein complex`GO:0000776^cellular_component^kinetochore`GO:0005770^cellular_component^late endosome`GO:0005764^cellular_component^lysosome`GO:0005874^cellular_component^microtubule`GO:0005524^molecular_function^ATP binding`GO:0045504^molecular_function^dynein heavy chain binding`GO:0003777^molecular_function^micro…	.	.	evidently_split	Cytoplasm	0.0972	0.1616	0.4651	0.1192	0.2083	0.0179	0.0005	0.0185	0.0025	0.0055	0.0008
BOMOPTA_03179	TRINITY_DN24252_c9_g11_i1.p1	TRINITY_DN24252_c9_g11_i1	complete	637	0.967437	0.636364	-0.151515	-0.0909091	0.442424	0.466667	0.393939	Mitochondria	tr|H9IV20|H9IV20_BOMMO	93.868	ref|XP_012547388.1|	99.843	P_KWMTBOMO08111	95.755	BMSK0007865.1	94.025	NA	NA	NA	NA	NA	NA	NA	NA	NA	NA	high_correspondence	Cytoplasm	0.1446	0.1446	0.3969	0.0021	0.3731	0.0117	0.0043	0.0163	0.0111	0.013	0.027
BOMOPTA_00090	TRINITY_DN14784_c0_g1_i2.p1	TRINITY_DN14784_c0_g1_i2	internal	1695	0.967245	-0.248485	0.636364	0.757576	-0.442424	-0.284848	-0.272727	Nucleus	tr|H9J303|H9J303_BOMMO	99.656	ref|XP_012544823.1|	99.941	P_KWMTBOMO00641	99.369	BMSK0000684.1	100	NA	NA	NA	NA	NA	NA	NA	NA	NA	NA	longer_than_SilkBase	NA	NA	NA	NA	NA	NA	NA	NA	NA	NA	NA	NA
BOMOPTA_04584	TRINITY_DN25680_c1_g1_i4.p1	TRINITY_DN25680_c1_g1_i4	complete	515	0.967219	-0.648485	0.987879	0.890909	-0.490909	-0.248485	-0.187879	Ribosome	tr|H9J122|H9J122_BOMMO	87.143	ref|XP_004931020.2|	99.027	P_KWMTBOMO02024	99.027	BMSK0002033.1	98.286	NA	NA	NA	NA	NA	NA	NA	NA	NA	NA	high_correspondence	NA	NA	NA	NA	NA	NA	NA	NA	NA	NA	NA	NA
BOMOPTA_01495	TRINITY_DN22513_c0_g1_i1.p1	TRINITY_DN22513_c0_g1_i1	complete	1827	0.966979	0.709091	-0.2	-0.163636	0.575758	0.612121	0.6	Mitochondria	tr|H9JC04|H9JC04_BOMMO	90.548	ref|XP_004932468.1|	99.836	P_KWMTBOMO10372	99.836	BMSK0010116.1	90.548	207-5687[+]	NU214_DROME^NU214_DROME^Q:7-385,H:6-400^35.84%ID^E:4.34e-65^RecName: Full=Nuclear pore complex protein Nup214;^Eukaryota; Metazoa; Ecdysozoa; Arthropoda; Hexapoda; Insecta; Pterygota; Neoptera; Holometabola; Diptera; Brachycera; Muscomorpha; Ephydroidea; Drosophilidae; Drosophila; Sophophora`NU214_DROME^NU214_DROME^Q:1521-1825,H:1385-1711^30.585%ID^E:8.77e-10^RecName: Full=Nuclear pore complex pr…	PF13634.6^Nucleoporin_FG^Nucleoporin FG repeat region^456-483^E:210`PF13634.6^Nucleoporin_FG^Nucleoporin FG repeat region^1017-1042^E:1700`PF13634.6^Nucleoporin_FG^Nucleoporin FG repeat region^1154-1243^E:21`PF13634.6^Nucleoporin_FG^Nucleoporin FG repeat region^1202-1262^E:0.81`PF13634.6^Nucleoporin_FG^Nucleoporin FG repeat region^1342-1416^E:18000`PF13634.6^Nucleoporin_FG^Nucleoporin FG repeat r…	sigP:0.999585^^^	.	ENOG410YBVS^nucleoporin 214kDa	KEGG:dme:Dmel_CG3820`KO:K14317	GO:0031965^cellular_component^nuclear membrane`GO:0005643^cellular_component^nuclear pore`GO:0008139^molecular_function^nuclear localization sequence binding`GO:0017056^molecular_function^structural constituent of nuclear pore`GO:0051028^biological_process^mRNA transport`GO:0046826^biological_process^negative regulation of protein export from nucleus`GO:0046833^biological_process^positive regulat…	.	.	high_correspondence	Nucleus	0.2997	0.4979	0.481	0.0001	0.0001	0.0177	0.0006	0	0.0022	0.0002	0.0001
BOMOPTA_03457	TRINITY_DN24533_c5_g1_i1.p1	TRINITY_DN24533_c5_g1_i1	complete	161	0.966825	0.721212	-0.272727	-0.393939	0.951515	1	0.975758	ER	tr|H9IS31|H9IS31_BOMMO	100	ref|XP_004926125.1|	100	P_KWMTBOMO15839	100	BMSK0015440.1	100	167-649[+]	GOGA7_HUMAN^GOGA7_HUMAN^Q:16-143,H:4-129^60.156%ID^E:6.06e-50^RecName: Full=Golgin subfamily A member 7;^Eukaryota; Metazoa; Chordata; Craniata; Vertebrata; Euteleostomi; Mammalia; Eutheria; Euarchontoglires; Primates; Haplorrhini; Catarrhini; Hominidae; Homo	PF10256.9^Erf4^Golgin subfamily A member 7/ERF4 family^26-137^E:1.4e-33	sigP:0.999802^^^	.	ENOG4111NS1^Golgin A7	KEGG:hsa:51125	GO:0070062^cellular_component^extracellular exosome`GO:0005576^cellular_component^extracellular region`GO:0005795^cellular_component^Golgi stack`GO:0031228^cellular_component^intrinsic component of Golgi membrane`GO:0002178^cellular_component^palmitoyltransferase complex`GO:1904724^cellular_component^tertiary granule lumen`GO:0043001^biological_process^Golgi to plasma membrane protein transport`G…	.	.	high_correspondence	Nucleus	0.2813	0.361	0.275	0.0225	0.1187	0.0806	0.0239	0.0032	0.0578	0.04	0.0173
BOMOPTA_00359	TRINITY_DN19486_c0_g1_i2.p1	TRINITY_DN19486_c0_g1_i2	internal	422	0.966298	-0.539394	0.90303	0.818182	-0.406061	-0.139394	-0.0424242	Ribosome	tr|H9IZ67|H9IZ67_BOMMO	94.072	ref|XP_021206992.1|	100	P_KWMTBOMO05384	100	BMSK0005234.1	95.034	1-1263[+]	LTN1_XENTR^LTN1_XENTR^Q:4-394,H:68-469^27.206%ID^E:2.24e-37^RecName: Full=E3 ubiquitin-protein ligase listerin;^Eukaryota; Metazoa; Chordata; Craniata; Vertebrata; Euteleostomi; Amphibia; Batrachia; Anura; Pipoidea; Pipidae; Xenopodinae; Xenopus; Silurana	.	sigP:0.999261^^^	.	COG5219^listerin E3 ubiquitin protein ligase 1	KEGG:xtr:780202`KO:K22377	GO:0005829^cellular_component^cytosol`GO:1990112^cellular_component^RQC complex`GO:0043023^molecular_function^ribosomal large subunit binding`GO:0061630^molecular_function^ubiquitin protein ligase activity`GO:0008270^molecular_function^zinc ion binding`GO:0043161^biological_process^proteasome-mediated ubiquitin-dependent protein catabolic process`GO:0072344^biological_process^rescue of stalled ri…	.	.	evidently_split	Cytoplasm	0.3203	0.2252	0.3243	0.0078	0.0785	0.0475	0.0806	0.0119	0.0518	0.0209	0.1514
BOMOPTA_04871	TRINITY_DN25982_c2_g2_i5.p1	TRINITY_DN25982_c2_g2_i5	complete	441	0.965807	-0.381818	0.721212	0.478788	-0.00606061	0.175758	0.248485	Ribosome	tr|H9JFX7|H9JFX7_BOMMO	99.375	ref|XP_021204994.1|	100	P_KWMTBOMO10777	100	BMSK0010540.1	99.375	93-1415[+]	MAEL_CULQU^MAEL_CULQU^Q:1-351,H:1-363^29.67%ID^E:1.22e-53^RecName: Full=Protein maelstrom homolog;^Eukaryota; Metazoa; Ecdysozoa; Arthropoda; Hexapoda; Insecta; Pterygota; Neoptera; Holometabola; Diptera; Nematocera; Culicoidea; Culicidae; Culicinae; Culicini; Culex; Culex	PF09011.10^HMG_box_2^HMG-box domain^2-69^E:1.2e-08`PF00505.19^HMG_box^HMG (high mobility group) box^5-66^E:1.3e-06`PF13017.6^Maelstrom^piRNA pathway germ-plasm component^131-336^E:1.6e-39	sigP:0.999354^^^	.	ENOG4111Z8I^Involved both in the piRNA and miRNA metabolic processes. As a component of the meiotic nuage, plays a central role during oogenesis by repressing transposable elements and prevent their mobilization, which is essential for the germline integrity. Repression of transposable elements is mediated via the piRNA metabolic process, which mediates the repression of transposable elements dur…	KEGG:cqu:CpipJ_CPIJ001566`KO:K18411	GO:0005737^cellular_component^cytoplasm`GO:0005634^cellular_component^nucleus`GO:0003677^molecular_function^DNA binding`GO:0030154^biological_process^cell differentiation`GO:0031047^biological_process^gene silencing by RNA`GO:0051321^biological_process^meiotic cell cycle`GO:0007275^biological_process^multicellular organism development`GO:0060964^biological_process^regulation of gene silencing by …	GO:0060964^biological_process^regulation of gene silencing by miRNA	.	high_correspondence	Cytoplasm	0.0092	0.1583	0.8112	0.0012	0.0003	0.0156	0.0014	0.0002	0.0053	0.0049	0.0016
BOMOPTA_03571	TRINITY_DN24646_c5_g3_i2.p1	TRINITY_DN24646_c5_g3_i2	complete	639	0.965751	0.793939	-0.454545	-0.478788	0.854545	0.878788	0.842424	ER	tr|B0FGT1|B0FGT1_BOMMO	37.708	ref|NP_001108113.1|	99.216	P_KWMTBOMO05084	99.824	BMSK0008951.1	37.708	377-2293[+]	ACES_LEPDE^ACES_LEPDE^Q:13-625,H:6-612^67.367%ID^E:0^RecName: Full=Acetylcholinesterase;^Eukaryota; Metazoa; Ecdysozoa; Arthropoda; Hexapoda; Insecta; Pterygota; Neoptera; Holometabola; Coleoptera; Polyphaga; Cucujiformia; Chrysomeloidea; Chrysomelidae; Chrysomelinae; Doryphorini; Leptinotarsa	PF00135.28^COesterase^Carboxylesterase family^55-572^E:6e-150	sigP:0.035952^CS^pos:^Pr:	.	.	.	GO:0031225^cellular_component^anchored component of membrane`GO:0030054^cellular_component^cell junction`GO:0005886^cellular_component^plasma membrane`GO:0043083^cellular_component^synaptic cleft`GO:0003990^molecular_function^acetylcholinesterase activity`GO:0001507^biological_process^acetylcholine catabolic process in synaptic cleft	.	.	high_correspondence	Cell_membrane	0.7757	0.0001	0.0001	0.0927	0.0013	0.5881	0.1411	0	0.0112	0.1653	0.0001
BOMOPTA_04628	TRINITY_DN25731_c7_g2_i6.p1	TRINITY_DN25731_c7_g2_i6	5prime_partial	370	0.965747	-0.333333	-0.115152	-0.0666667	-0.29697	-0.406061	-0.357576	Nucleus	tr|E3WI98|E3WI98_BOMMO	96.648	ref|NP_001037592.1|	99.721	P_KWMTBOMO12374	95.935	BMSK0011987.1	99.721	1-1110[+]	DHSO_HUMAN^DHSO_HUMAN^Q:9-364,H:2-356^55.337%ID^E:8.7e-144^RecName: Full=Sorbitol dehydrogenase;^Eukaryota; Metazoa; Chordata; Craniata; Vertebrata; Euteleostomi; Mammalia; Eutheria; Euarchontoglires; Primates; Haplorrhini; Catarrhini; Hominidae; Homo	PF08240.12^ADH_N^Alcohol dehydrogenase GroES-like domain^40-149^E:2.7e-29`PF16912.5^Glu_dehyd_C^Glucose dehydrogenase C-terminus^179-356^E:4e-12`PF00107.26^ADH_zinc_N^Zinc-binding dehydrogenase^190-320^E:1.2e-23	sigP:0.998313^^^	.	COG1063^Dehydrogenase	KEGG:hsa:6652`KO:K00008	GO:0005829^cellular_component^cytosol`GO:0070062^cellular_component^extracellular exosome`GO:0005615^cellular_component^extracellular space`GO:0016020^cellular_component^membrane`GO:0031966^cellular_component^mitochondrial membrane`GO:0031514^cellular_component^motile cilium`GO:0030246^molecular_function^carbohydrate binding`GO:0046526^molecular_function^D-xylulose reductase activity`GO:0042802^m…	GO:0055114^biological_process^oxidation-reduction process	.	evidently_shorter_than_SilkBase	Cytoplasm	0.0377	0.0202	0.4656	0.0038	0.1074	0.0031	0.0017	0.0135	0.0002	0.0032	0.3813
BOMOPTA_04021	TRINITY_DN25091_c4_g3_i4.p1	TRINITY_DN25091_c4_g3_i4	5prime_partial	149	0.965551	0.29697	0.0181818	-0.175758	0.721212	0.781818	0.806061	Golgi	tr|H9JD89|H9JD89_BOMMO	100	ref|XP_012545909.1|	100	P_KWMTBOMO01165	100	BMSK0001234.1	100	3-449[+]	.	.	sigP:0.998975^^^	.	.	.	.	.	.	evidently_shorter_than_SilkBase	Cytoplasm	0.0511	0.3565	0.4992	0.0069	0.0174	0.0089	0.0016	0.0338	0.003	0.0701	0.0027
BOMOPTA_03264	TRINITY_DN24358_c7_g2_i6.p1	TRINITY_DN24358_c7_g2_i6	complete	1045	0.965548	-0.224242	0.575758	0.393939	0.187879	0.321212	0.442424	Ribosome	tr|H9ITW9|H9ITW9_BOMMO	98.134	ref|XP_004929882.1|	100	P_KWMTBOMO00334	98.134	BMSK0000346.1	98.134	NA	NA	NA	NA	NA	NA	NA	NA	NA	NA	high_correspondence	NA	NA	NA	NA	NA	NA	NA	NA	NA	NA	NA	NA
BOMOPTA_05232	TRINITY_DN26393_c13_g2_i4.p1	TRINITY_DN26393_c13_g2_i4	complete	232	0.965514	0.612121	-0.951515	-0.90303	0.442424	0.236364	0.163636	Mitochondria	tr|H9JW99|H9JW99_BOMMO	100	ref|XP_004924359.1|	100	P_KWMTBOMO16455	100	BMSK0016053.1	100	200-895[+]	.	.	sigP:0.992517^^^	.	.	.	.	.	.	high_correspondence	Cytoplasm	0.0879	0.251	0.522	0.0308	0.1012	0.0347	0.009	0.0029	0.0116	0.0293	0.0075
BOMOPTA_05418	TRINITY_DN26610_c6_g2_i6.p1	TRINITY_DN26610_c6_g2_i6	complete	767	0.965444	0.915152	-0.624242	-0.575758	0.866667	0.781818	0.733333	Mitochondria	tr|H9IZY5|H9IZY5_BOMMO	99.869	ref|XP_012551932.1|	99.869	P_KWMTBOMO05999	99.869	BMSK0005824.1	99.869	285-2585[+]	MARF_DROME^MARF_DROME^Q:1-762,H:1-807^53.646%ID^E:0^RecName: Full=Transmembrane GTPase Marf;^Eukaryota; Metazoa; Ecdysozoa; Arthropoda; Hexapoda; Insecta; Pterygota; Neoptera; Holometabola; Diptera; Brachycera; Muscomorpha; Ephydroidea; Drosophilidae; Drosophila; Sophophora	PF01926.23^MMR_HSR1^50S ribosome-binding GTPase^105-263^E:1.6e-06`PF00350.23^Dynamin_N^Dynamin family^106-264^E:5.5e-23`PF04799.13^Fzo_mitofusin^fzo-like conserved region^605-763^E:3.2e-59	sigP:0.999206^^^	.	COG0699^Dynamin family	KEGG:dme:Dmel_CG3869`KO:K06030	GO:1904115^cellular_component^axon cytoplasm`GO:0016021^cellular_component^integral component of membrane`GO:0031306^cellular_component^intrinsic component of mitochondrial outer membrane`GO:0005740^cellular_component^mitochondrial envelope`GO:0005525^molecular_function^GTP binding`GO:0003924^molecular_function^GTPase activity`GO:0008344^biological_process^adult locomotory behavior`GO:0019896^bio…	GO:0005525^molecular_function^GTP binding`GO:0003924^molecular_function^GTPase activity`GO:0008053^biological_process^mitochondrial fusion`GO:0005741^cellular_component^mitochondrial outer membrane`GO:0016021^cellular_component^integral component of membrane	.	high_correspondence	Mitochondrion	0.9067	0.0096	0.0278	0.0001	0.7246	0.0088	0.017	0.0427	0.0013	0.0084	0.1596
BOMOPTA_04834	TRINITY_DN25932_c0_g1_i5.p1	TRINITY_DN25932_c0_g1_i5	5prime_partial	1945	0.96544	-0.539394	0.854545	0.636364	-0.151515	0.0424242	0.115152	Ribosome	tr|H9JIB3|H9JIB3_BOMMO	99.079	ref|XP_012551451.1|	99.079	P_KWMTBOMO08324	99.263	BMSK0008095.1	99.263	2-5836[+]	EST1A_MOUSE^EST1A_MOUSE^Q:190-856,H:611-1299^35.336%ID^E:3.81e-117^RecName: Full=Telomerase-binding protein EST1A;^Eukaryota; Metazoa; Chordata; Craniata; Vertebrata; Euteleostomi; Mammalia; Eutheria; Euarchontoglires; Glires; Rodentia; Myomorpha; Muroidea; Muridae; Murinae; Mus; Mus	PF10374.9^EST1^Telomerase activating protein Est1^217-321^E:7.3e-07`PF10373.9^EST1_DNA_bind^Est1 DNA/RNA binding domain^331-662^E:3.6e-56	sigP:0.999124^^^	.	ENOG410XR9Z^homolog, nonsense mediated mRNA decay factor (C. elegans)	KEGG:mmu:103677`KO:K11124	GO:0000781^cellular_component^chromosome, telomeric region`GO:0005737^cellular_component^cytoplasm`GO:0005829^cellular_component^cytosol`GO:0035145^cellular_component^exon-exon junction complex`GO:0005730^cellular_component^nucleolus`GO:0005634^cellular_component^nucleus`GO:0005697^cellular_component^telomerase holoenzyme complex`GO:0070182^molecular_function^DNA polymerase binding`GO:0004521^mol…	.	.	longer_than_SilkBase	Cytoplasm	0.0637	0.1303	0.8083	0.0006	0.0003	0.046	0.0018	0.0001	0.0034	0.0057	0.0033
BOMOPTA_02818	TRINITY_DN23869_c3_g2_i2.p1	TRINITY_DN23869_c3_g2_i2	complete	769	0.965436	-0.381818	0.672727	0.442424	0.0424242	0.236364	0.333333	Ribosome	tr|H9JRZ7|H9JRZ7_BOMMO	99.817	ref|XP_012551805.1|	99.87	P_KWMTBOMO00495	100	BMSK0000510.1	100	338-2644[+]	ATG9A_PONAB^ATG9A_PONAB^Q:33-733,H:18-721^41.185%ID^E:5.16e-179^RecName: Full=Autophagy-related protein 9A;^Eukaryota; Metazoa; Chordata; Craniata; Vertebrata; Euteleostomi; Mammalia; Eutheria; Euarchontoglires; Primates; Haplorrhini; Catarrhini; Hominidae; Pongo	PF04109.16^APG9^Autophagy protein Apg9^59-547^E:1.2e-162	sigP:0.997775^^^	ExpAA=140.96^PredHel=6^Topology=i80-102o144-166i306-328o391-413i420-442o494-516i	ENOG410XQBE^Involved in autophagy and cytoplasm to vacuole transport (Cvt) vesicle formation. Plays a key role in the organization of the preautophagosomal structure phagophore assembly site (PAS), the nucleating site for formation of the sequestering vesicle. Cycles between the PAS and the cytoplasmic vesicle pool and may participate in supplying membrane for the growing autophagosome	KEGG:pon:100174344`KO:K17907	GO:0000421^cellular_component^autophagosome membrane`GO:0005794^cellular_component^Golgi apparatus`GO:0016021^cellular_component^integral component of membrane`GO:0031902^cellular_component^late endosome membrane`GO:0006914^biological_process^autophagy`GO:0015031^biological_process^protein transport	.	.	high_correspondence	Cell_membrane	0.9526	0.0007	0.0002	0	0.001	0.629	0.2475	0	0.031	0.0897	0.0009
BOMOPTA_03307	TRINITY_DN24395_c4_g1_i8.p1	TRINITY_DN24395_c4_g1_i8	complete	857	0.965358	0.709091	-0.248485	-0.333333	0.915152	0.975758	0.975758	ER	tr|H9JCP2|H9JCP2_BOMMO	95.433	ref|XP_004925868.1|	99.88	P_KWMTBOMO10276	99.88	BMSK0010023.1	99.88	NA	NA	NA	NA	NA	NA	NA	NA	NA	NA	high_correspondence	NA	NA	NA	NA	NA	NA	NA	NA	NA	NA	NA	NA
BOMOPTA_03449	TRINITY_DN24526_c0_g1_i5.p1	TRINITY_DN24526_c0_g1_i5	3prime_partial	737	0.965318	0.575758	-0.115152	-0.260606	0.866667	0.939394	0.927273	ER	tr|H9ITQ0|H9ITQ0_BOMMO	98.155	ref|XP_004929817.1|	100	P_KWMTBOMO00211	100	BMSK0000219.1	99.25	879-3086[+]	WDR47_MOUSE^WDR47_MOUSE^Q:6-736,H:7-757^37.931%ID^E:3.87e-150^RecName: Full=WD repeat-containing protein 47;^Eukaryota; Metazoa; Chordata; Craniata; Vertebrata; Euteleostomi; Mammalia; Eutheria; Euarchontoglires; Glires; Rodentia; Myomorpha; Muroidea; Muridae; Murinae; Mus; Mus	PF00400.32^WD40^WD domain, G-beta repeat^638-667^E:3.2e-06	sigP:0.999612^^^	.	ENOG410YF9K^WD repeat domain 47	KEGG:mmu:99512	GO:0005737^cellular_component^cytoplasm`GO:0005874^cellular_component^microtubule`GO:0007275^biological_process^multicellular organism development	GO:0005515^molecular_function^protein binding	.	probable_false_split	Cytoplasm	0.0071	0.1528	0.8315	0.0003	0.0002	0.0085	0.0004	0.0001	0.0029	0.0029	0.0006
BOMOPTA_05631	TRINITY_DN26880_c10_g1_i1.p1	TRINITY_DN26880_c10_g1_i1	complete	194	0.965085	0.684848	-0.418182	-0.551515	0.963636	0.951515	0.951515	Peroxisome	tr|H9JC65|H9JC65_BOMMO	99.451	ref|XP_004932553.1|	100	P_KWMTBOMO10488	100	BMSK0010233.1	99.451	277-858[+]	RAC1_RAT^RAC1_RAT^Q:1-193,H:1-192^90.155%ID^E:6.21e-129^RecName: Full=Ras-related C3 botulinum toxin substrate 1;^Eukaryota; Metazoa; Chordata; Craniata; Vertebrata; Euteleostomi; Mammalia; Eutheria; Euarchontoglires; Glires; Rodentia; Myomorpha; Muroidea; Muridae; Murinae; Rattus	PF00025.21^Arf^ADP-ribosylation factor family^2-171^E:8e-08`PF00071.22^Ras^Ras family^5-177^E:1.4e-54`PF08477.13^Roc^Ras of Complex, Roc, domain of DAPkinase^5-119^E:1.7e-22	sigP:0.981295^^^	.	COG1100^GTP-binding Protein	KEGG:rno:363875`KO:K04392	GO:0005884^cellular_component^actin filament`GO:0042995^cellular_component^cell projection`GO:0005737^cellular_component^cytoplasm`GO:0036464^cellular_component^cytoplasmic ribonucleoprotein granule`GO:0031410^cellular_component^cytoplasmic vesicle`GO:0005829^cellular_component^cytosol`GO:0043197^cellular_component^dendritic spine`GO:0098978^cellular_component^glutamatergic synapse`GO:0000139^cel…	GO:0005525^molecular_function^GTP binding`GO:0003924^molecular_function^GTPase activity	.	longer_than_SilkBase	Cell_membrane	0.6872	0.0759	0.1529	0.0359	0.019	0.6189	0.0085	0.0023	0.0568	0.0072	0.0225
BOMOPTA_05009	TRINITY_DN26149_c2_g1_i3.p1	TRINITY_DN26149_c2_g1_i3	3prime_partial	814	0.964882	0.381818	0.0666667	0.030303	0.454545	0.515152	0.515152	ER	tr|H9J0T2|H9J0T2_BOMMO	100	ref|XP_021206834.1|	100	P_KWMTBOMO02213	100	BMSK0002219.1	94.928	106-2544[+]	QUAI_DROME^QUAI_DROME^Q:329-811,H:91-562^27.767%ID^E:9.18e-44^RecName: Full=Villin-like protein quail;^Eukaryota; Metazoa; Ecdysozoa; Arthropoda; Hexapoda; Insecta; Pterygota; Neoptera; Holometabola; Diptera; Brachycera; Muscomorpha; Ephydroidea; Drosophilidae; Drosophila; Sophophora	PF10148.9^SCHIP-1^Schwannomin-interacting protein 1^109-303^E:3e-45`PF00626.22^Gelsolin^Gelsolin repeat^410-458^E:2.1e-06`PF00626.22^Gelsolin^Gelsolin repeat^688-765^E:4.3e-09	sigP:0.998095^^^	.	ENOG410XR0A^capping protein (actin filament) gelsolin-like	KEGG:dme:Dmel_CG6433	GO:0005737^cellular_component^cytoplasm`GO:0003779^molecular_function^actin binding`GO:0051015^molecular_function^actin filament binding`GO:0005509^molecular_function^calcium ion binding`GO:0051693^biological_process^actin filament capping`GO:0007015^biological_process^actin filament organization`GO:0035317^biological_process^imaginal disc-derived wing hair organization`GO:0007300^biological_proc…	.	.	longer_than_SilkBase	Cytoplasm	0.0697	0.329	0.5361	0.0038	0.0539	0.0267	0.0024	0.0056	0.004	0.003	0.0356
BOMOPTA_05492	TRINITY_DN26705_c0_g1_i4.p1	TRINITY_DN26705_c0_g1_i4	complete	1491	0.964744	0.648485	-0.224242	-0.236364	0.660606	0.660606	0.684848	Golgi	tr|H9JBL4|H9JBL4_BOMMO	94.811	ref|XP_021209156.1|	99.866	P_KWMTBOMO05813	97.76	BMSK0005654.1	94.893	NA	NA	NA	NA	NA	NA	NA	NA	NA	NA	high_correspondence	Cytoplasm	0.0064	0.0374	0.9403	0.0005	0.0001	0.0092	0.0009	0.0002	0.002	0.0058	0.0036
BOMOPTA_04492	TRINITY_DN25575_c5_g2_i3.p1	TRINITY_DN25575_c5_g2_i3	complete	609	0.964598	0.00606061	0.10303	0.0666667	0.163636	0.212121	0.236364	Golgi	tr|H9JIZ9|H9JIZ9_BOMMO	95.149	ref|XP_004922828.1|	100	P_KWMTBOMO08218	100	BMSK0007988.1	95.149	89-1915[+]	NUB1_HUMAN^NUB1_HUMAN^Q:6-608,H:3-605^31.26%ID^E:2.48e-82^RecName: Full=NEDD8 ultimate buster 1;^Eukaryota; Metazoa; Chordata; Craniata; Vertebrata; Euteleostomi; Mammalia; Eutheria; Euarchontoglires; Primates; Haplorrhini; Catarrhini; Hominidae; Homo	PF18037.1^Ubiquitin_5^Ubiquitin-like domain^73-164^E:1.4e-18	sigP:0.999513^^^	.	ENOG410ZK3P^Negative regulator of ubiquitin-like proteins 1	KEGG:hsa:51667	GO:0005829^cellular_component^cytosol`GO:0005634^cellular_component^nucleus`GO:0032436^biological_process^positive regulation of proteasomal ubiquitin-dependent protein catabolic process`GO:0043687^biological_process^post-translational protein modification`GO:0016567^biological_process^protein ubiquitination`GO:0034341^biological_process^response to interferon-gamma`GO:0034612^biological_process^…	.	.	high_correspondence	Nucleus	0.0373	0.7098	0.2799	0	0.0002	0.0015	0.0022	0.0002	0.0036	0.0022	0.0003
BOMOPTA_05159	TRINITY_DN26311_c1_g2_i6.p2	TRINITY_DN26311_c1_g2_i6	complete	183	0.9645	0.466667	-0.575758	-0.745455	0.793939	0.709091	0.709091	Peroxisome	tr|Q1HPH1|Q1HPH1_BOMMO	100	ref|NP_001104796.1|	100	P_KWMTBOMO13300	100	BMSK0012858.1	100	149-697[+]	RHEB_DROME^RHEB_DROME^Q:1-182,H:1-182^72.527%ID^E:2.47e-97^RecName: Full=GTP-binding protein Rheb homolog;^Eukaryota; Metazoa; Ecdysozoa; Arthropoda; Hexapoda; Insecta; Pterygota; Neoptera; Holometabola; Diptera; Brachycera; Muscomorpha; Ephydroidea; Drosophilidae; Drosophila; Sophophora	PF00025.21^Arf^ADP-ribosylation factor family^3-128^E:6e-07`PF09439.10^SRPRB^Signal recognition particle receptor beta subunit^4-127^E:9.6e-05`PF00071.22^Ras^Ras family^7-167^E:2.2e-47`PF08477.13^Roc^Ras of Complex, Roc, domain of DAPkinase^7-122^E:9.2e-16`PF01926.23^MMR_HSR1^50S ribosome-binding GTPase^7-118^E:1.6e-05	sigP:0.997774^^^	.	COG1100^GTP-binding Protein	KEGG:dme:Dmel_CG1081`KO:K07208	GO:0005829^cellular_component^cytosol`GO:0005789^cellular_component^endoplasmic reticulum membrane`GO:0000139^cellular_component^Golgi membrane`GO:0005886^cellular_component^plasma membrane`GO:0005525^molecular_function^GTP binding`GO:0003924^molecular_function^GTPase activity`GO:0046872^molecular_function^metal ion binding`GO:0045176^biological_process^apical protein localization`GO:0005975^biol…	GO:0005525^molecular_function^GTP binding`GO:0003924^molecular_function^GTPase activity	.	high_correspondence	Cytoplasm	0.192	0.1365	0.3848	0.0126	0.0268	0.0542	0.0313	0.002	0.263	0.0767	0.012
BOMOPTA_04975	TRINITY_DN26104_c2_g1_i9.p1	TRINITY_DN26104_c2_g1_i9	complete	606	0.964436	-0.6	0.963636	0.90303	-0.515152	-0.248485	-0.175758	Ribosome	tr|H9JWY3|H9JWY3_BOMMO	99.485	ref|XP_021204618.1|	99.485	P_KWMTBOMO01193	100	BMSK0001258.1	100	422-2239[+]	SMYD4_HUMAN^SMYD4_HUMAN^Q:47-504,H:52-602^27.013%ID^E:2.33e-36^RecName: Full=SET and MYND domain-containing protein 4;^Eukaryota; Metazoa; Chordata; Craniata; Vertebrata; Euteleostomi; Mammalia; Eutheria; Euarchontoglires; Primates; Haplorrhini; Catarrhini; Hominidae; Homo	PF00856.28^SET^SET domain^198-476^E:2.5e-13`PF01753.18^zf-MYND^MYND finger^232-271^E:4.8e-06	sigP:0.999475^^^	.	COG2940^Histone-lysine N-methyltransferase	KEGG:hsa:114826	GO:0046872^molecular_function^metal ion binding`GO:0008168^molecular_function^methyltransferase activity	GO:0005515^molecular_function^protein binding	.	high_correspondence	Cytoplasm	0.0859	0.3096	0.5205	0.0031	0.0061	0.0487	0.0391	0.0038	0.0139	0.0428	0.0123
BOMOPTA_03104	TRINITY_DN24172_c0_g1_i1.p1	TRINITY_DN24172_c0_g1_i1	complete	465	0.964203	0.660606	-0.224242	-0.369697	0.927273	0.987879	0.951515	ER	tr|H9J2X1|H9J2X1_BOMMO	98.491	ref|XP_021202831.1|	100	P_KWMTBOMO00627	100	BMSK0000673.1	98.491	453-1847[+]	TRC_DROME^TRC_DROME^Q:6-453,H:13-458^85.268%ID^E:0^RecName: Full=Serine/threonine-protein kinase tricorner;^Eukaryota; Metazoa; Ecdysozoa; Arthropoda; Hexapoda; Insecta; Pterygota; Neoptera; Holometabola; Diptera; Brachycera; Muscomorpha; Ephydroidea; Drosophilidae; Drosophila; Sophophora	PF00069.25^Pkinase^Protein kinase domain^87-375^E:7.7e-59`PF07714.17^Pkinase_Tyr^Protein tyrosine kinase^90-239^E:3.2e-22`PF07714.17^Pkinase_Tyr^Protein tyrosine kinase^290-352^E:1.3e-05`PF00433.24^Pkinase_C^Protein kinase C terminal domain^407-449^E:0.0055	sigP:0.999634^^^	.	ENOG410XQC0^serine threonine-protein kinase	KEGG:dme:Dmel_CG8637`KO:K08790	GO:0030424^cellular_component^axon`GO:0044297^cellular_component^cell body`GO:0005938^cellular_component^cell cortex`GO:0070451^cellular_component^cell hair`GO:0071944^cellular_component^cell periphery`GO:0005737^cellular_component^cytoplasm`GO:0030425^cellular_component^dendrite`GO:0005634^cellular_component^nucleus`GO:0005524^molecular_function^ATP binding`GO:0046872^molecular_function^metal io…	GO:0004672^molecular_function^protein kinase activity`GO:0005524^molecular_function^ATP binding`GO:0006468^biological_process^protein phosphorylation`GO:0004674^molecular_function^protein serine/threonine kinase activity	.	high_correspondence	Cytoplasm	0.0656	0.2448	0.5316	0.0039	0.0072	0.0216	0.0207	0.0068	0.0089	0.0222	0.1323
BOMOPTA_03659	TRINITY_DN24749_c3_g1_i5.p1	TRINITY_DN24749_c3_g1_i5	complete	347	0.964149	-0.284848	-0.139394	0.0424242	-0.490909	-0.587879	-0.563636	Nucleus	tr|H9J3Y5|H9J3Y5_BOMMO	100	ref|XP_004927279.1|	99.711	P_KWMTBOMO12171	99.711	BMSK0011782.1	100	90-1130[+]	GMPR1_HUMAN^GMPR1_HUMAN^Q:1-346,H:1-345^73.41%ID^E:0^RecName: Full=GMP reductase 1 {ECO:0000255|HAMAP-Rule:MF_03195};^Eukaryota; Metazoa; Chordata; Craniata; Vertebrata; Euteleostomi; Mammalia; Eutheria; Euarchontoglires; Primates; Haplorrhini; Catarrhini; Hominidae; Homo	PF00478.25^IMPDH^IMP dehydrogenase / GMP reductase domain^10-338^E:4.7e-80	sigP:0.999646^^^	.	COG0516^Catalyzes the conversion of inosine 5'-phosphate (IMP) to xanthosine 5'-phosphate (XMP), the first committed and rate- limiting step in the de novo synthesis of guanine nucleotides, and therefore plays an important role in the regulation of cell growth (By similarity)	KEGG:hsa:2766`KO:K00364	GO:0005829^cellular_component^cytosol`GO:1902560^cellular_component^GMP reductase complex`GO:0003920^molecular_function^GMP reductase activity`GO:0046872^molecular_function^metal ion binding`GO:0006144^biological_process^purine nucleobase metabolic process`GO:0015951^biological_process^purine ribonucleotide interconversion`GO:0043101^biological_process^purine-containing compound salvage`GO:000940…	GO:0003824^molecular_function^catalytic activity`GO:0055114^biological_process^oxidation-reduction process	.	high_correspondence	Cytoplasm	0.018	0.0097	0.5472	0.0145	0.0183	0.0037	0.0014	0.0155	0.0001	0.0041	0.3855
BOMOPTA_05208	TRINITY_DN26366_c4_g1_i1.p1	TRINITY_DN26366_c4_g1_i1	3prime_partial	924	0.964105	-0.806061	0.381818	0.430303	-0.866667	-0.878788	-0.842424	Nucleus	tr|H9JX54|H9JX54_BOMMO	99.69	ref|XP_004925167.1|	99.675	P_KWMTBOMO04296	99.892	BMSK0004228.1	100	260-3028[+]	PUR2_CHITE^PUR2_CHITE^Q:1-923,H:1-931^54.963%ID^E:0^RecName: Full=Trifunctional purine biosynthetic protein adenosine-3;^Eukaryota; Metazoa; Ecdysozoa; Arthropoda; Hexapoda; Insecta; Pterygota; Neoptera; Holometabola; Diptera; Nematocera; Chironomoidea; Chironomidae; Chironominae; Chironomus`PUR2_CHITE^PUR2_CHITE^Q:422-819,H:788-1187^48.411%ID^E:1.09e-103^RecName: Full=Trifunctional purine biosyn…	PF02844.15^GARS_N^Phosphoribosylglycinamide synthetase, N domain^5-105^E:1.7e-32`PF01071.19^GARS_A^Phosphoribosylglycinamide synthetase, ATP-grasp (A) domain^106-299^E:6.9e-85`PF02786.17^CPSase_L_D2^Carbamoyl-phosphate synthase L chain, ATP binding domain^108-203^E:3.6e-05`PF02843.16^GARS_C^Phosphoribosylglycinamide synthetase, C domain^335-427^E:1.9e-21`PF00586.24^AIRS^AIR synthase related prote…	sigP:0.998967^^^	.	.	.	GO:0005524^molecular_function^ATP binding`GO:0046872^molecular_function^metal ion binding`GO:0004637^molecular_function^phosphoribosylamine-glycine ligase activity`GO:0004641^molecular_function^phosphoribosylformylglycinamidine cyclo-ligase activity`GO:0004644^molecular_function^phosphoribosylglycinamide formyltransferase activity`GO:0006189^biological_process^'de novo' IMP biosynthetic process`G…	GO:0004637^molecular_function^phosphoribosylamine-glycine ligase activity`GO:0009113^biological_process^purine nucleobase biosynthetic process`GO:0005524^molecular_function^ATP binding	.	evidently_split	Peroxisome	0.0334	0.0005	0.4522	0.0002	0.0119	0.0007	0.0004	0.0146	0	0.0022	0.5172
BOMOPTA_04291	TRINITY_DN25379_c4_g1_i2.p1	TRINITY_DN25379_c4_g1_i2	complete	736	0.96376	0.757576	-0.309091	-0.393939	0.927273	0.975758	0.951515	ER	tr|H9JCA9|H9JCA9_BOMMO	98.095	ref|XP_012544946.1|	98.095	P_KWMTBOMO12772	98.095	BMSK0012370.1	98.095	252-2459[+]	MOT12_MOUSE^MOT12_MOUSE^Q:62-278,H:3-216^33.182%ID^E:3.25e-34^RecName: Full=Monocarboxylate transporter 12 {ECO:0000305};^Eukaryota; Metazoa; Chordata; Craniata; Vertebrata; Euteleostomi; Mammalia; Eutheria; Euarchontoglires; Glires; Rodentia; Myomorpha; Muroidea; Muridae; Murinae; Mus; Mus`MOT12_MOUSE^MOT12_MOUSE^Q:518-718,H:236-437^23.585%ID^E:3.81e-06^RecName: Full=Monocarboxylate transporter …	PF07690.16^MFS_1^Major Facilitator Superfamily^89-271^E:2.4e-24`PF07690.16^MFS_1^Major Facilitator Superfamily^549-711^E:4.9e-12`PF06779.14^MFS_4^Uncharacterised MFS-type transporter YbfB^571-707^E:4.3e-08	sigP:0.998203^^^	ExpAA=257.37^PredHel=12^Topology=i77-99o119-141i148-167o177-199i206-228o238-255i537-559o569-591i603-620o624-646i658-677o692-714i	COG0477^major facilitator Superfamily	KEGG:mmu:240638`KO:K11810	GO:0005887^cellular_component^integral component of plasma membrane`GO:0005886^cellular_component^plasma membrane`GO:0005308^molecular_function^creatine transmembrane transporter activity`GO:0008028^molecular_function^monocarboxylic acid transmembrane transporter activity`GO:0015293^molecular_function^symporter activity`GO:0015881^biological_process^creatine transmembrane transport`GO:0015718^bio…	GO:0055085^biological_process^transmembrane transport`GO:0016021^cellular_component^integral component of membrane	.	high_correspondence	Cell_membrane	0.8251	0.0002	0.0001	0	0.0018	0.653	0.0403	0.0001	0.0239	0.2804	0.0002
BOMOPTA_03039	TRINITY_DN24105_c3_g2_i12.p1	TRINITY_DN24105_c3_g2_i12	complete	717	0.96373	0.830303	-0.551515	-0.527273	0.842424	0.733333	0.672727	Peroxisome	tr|H9IXA4|H9IXA4_BOMMO	99.674	ref|XP_004933417.1|	99.721	P_KWMTBOMO11433	99.753	BMSK0011077.1	99.674	133-2283[+]	MD1L1_CRIGR^MD1L1_CRIGR^Q:218-710,H:157-715^29.167%ID^E:2e-36^RecName: Full=Mitotic spindle assembly checkpoint protein MAD1;^Eukaryota; Metazoa; Chordata; Craniata; Vertebrata; Euteleostomi; Mammalia; Eutheria; Euarchontoglires; Glires; Rodentia; Myomorpha; Muroidea; Cricetidae; Cricetinae; Cricetulus	PF05557.13^MAD^Mitotic checkpoint protein^98-710^E:2.6e-93	sigP:0.999646^^^	.	.	KEGG:cge:100689352`KO:K06679	GO:0000777^cellular_component^condensed chromosome kinetochore`GO:0005737^cellular_component^cytoplasm`GO:0000776^cellular_component^kinetochore`GO:0005815^cellular_component^microtubule organizing center`GO:0072686^cellular_component^mitotic spindle`GO:0097431^cellular_component^mitotic spindle pole`GO:0044615^cellular_component^nuclear pore nuclear basket`GO:0042802^molecular_function^identical…	GO:0007094^biological_process^mitotic spindle assembly checkpoint	.	high_correspondence	Cytoplasm	0.0742	0.2477	0.6412	0.0001	0.0032	0.0139	0.0041	0.004	0.0714	0.0138	0.0006
BOMOPTA_05028	TRINITY_DN26169_c3_g2_i9.p1	TRINITY_DN26169_c3_g2_i9	complete	625	0.963691	0.709091	-0.248485	-0.369697	0.878788	0.927273	0.915152	ER	tr|H9JHA7|H9JHA7_BOMMO	99.763	ref|XP_012550644.1|	100	P_KWMTBOMO01384	99.752	BMSK0001401.1	92.284	279-2153[+]	GALT5_DROME^GALT5_DROME^Q:2-618,H:10-629^66.507%ID^E:0^RecName: Full=Polypeptide N-acetylgalactosaminyltransferase 5;^Eukaryota; Metazoa; Ecdysozoa; Arthropoda; Hexapoda; Insecta; Pterygota; Neoptera; Holometabola; Diptera; Brachycera; Muscomorpha; Ephydroidea; Drosophilidae; Drosophila; Sophophora	PF00535.26^Glycos_transf_2^Glycosyl transferase family 2^179-363^E:5.7e-34`PF02709.14^Glyco_transf_7C^N-terminal domain of galactosyltransferase^346-401^E:3.2e-07`PF00652.22^Ricin_B_lectin^Ricin-type beta-trefoil lectin domain^492-608^E:2.2e-27	sigP:0.596163^^^	ExpAA=19.86^PredHel=1^Topology=i13-32o	ENOG410XPMK^UDP-N-acetyl-alpha-D-galactosamine polypeptide N-acetylgalactosaminyltransferase	KEGG:dme:Dmel_CG31651`KO:K00710	GO:0012505^cellular_component^endomembrane system`GO:0005794^cellular_component^Golgi apparatus`GO:0000139^cellular_component^Golgi membrane`GO:0005795^cellular_component^Golgi stack`GO:0016021^cellular_component^integral component of membrane`GO:0030246^molecular_function^carbohydrate binding`GO:0046872^molecular_function^metal ion binding`GO:0004653^molecular_function^polypeptide N-acetylgalact…	.	.	longer_than_SilkBase	Golgi_apparatus	0.6221	0.0001	0.0001	0.0412	0.0006	0.0054	0.1648	0	0.7498	0.038	0
BOMOPTA_05491	TRINITY_DN26703_c1_g2_i10.p1	TRINITY_DN26703_c1_g2_i10	complete	1041	0.963518	-0.236364	0.587879	0.527273	0.0545455	0.187879	0.272727	Ribosome	tr|H9JSR6|H9JSR6_BOMMO	97.341	ref|XP_021203008.1|	95.154	P_KWMTBOMO05017	99.615	BMSK0004899.1	99.615	224-3346[+]	HERC4_MOUSE^HERC4_MOUSE^Q:1-1040,H:1-1057^40.525%ID^E:0^RecName: Full=Probable E3 ubiquitin-protein ligase HERC4;^Eukaryota; Metazoa; Chordata; Craniata; Vertebrata; Euteleostomi; Mammalia; Eutheria; Euarchontoglires; Glires; Rodentia; Myomorpha; Muroidea; Muridae; Murinae; Mus; Mus	PF13540.6^RCC1_2^Regulator of chromosome condensation (RCC1) repeat^38-66^E:3.2e-08`PF00415.18^RCC1^Regulator of chromosome condensation (RCC1) repeat^53-103^E:1.6e-11`PF00415.18^RCC1^Regulator of chromosome condensation (RCC1) repeat^110-156^E:3.6e-11`PF13540.6^RCC1_2^Regulator of chromosome condensation (RCC1) repeat^143-172^E:1.1e-12`PF00415.18^RCC1^Regulator of chromosome condensation (RCC1) …	sigP:0.998179^^^	ExpAA=22.58^PredHel=1^Topology=o783-805i	COG5021^ubiquitin protein ligase`COG5184^regulator of chromosome condensation	KEGG:mmu:67345`KO:K10615	GO:0005829^cellular_component^cytosol`GO:0001650^cellular_component^fibrillar center`GO:0061630^molecular_function^ubiquitin protein ligase activity`GO:0004842^molecular_function^ubiquitin-protein transferase activity`GO:0030154^biological_process^cell differentiation`GO:0016567^biological_process^protein ubiquitination`GO:0007283^biological_process^spermatogenesis	GO:0004842^molecular_function^ubiquitin-protein transferase activity	.	high_correspondence	Cytoplasm	0.1414	0.0844	0.4877	0.028	0.0178	0.0833	0.0274	0.0082	0.0113	0.2081	0.0438
BOMOPTA_02428	TRINITY_DN23449_c3_g3_i1.p2	TRINITY_DN23449_c3_g3_i1	complete	459	0.9635	-0.612121	0.927273	0.878788	-0.490909	-0.260606	-0.175758	Ribosome	NA	NA	ref|XP_004924343.2|	99.345	P_KWMTBOMO16691	98.824	BMSK0010934.1	27.548	526-1902[+]	Y1R1_DROME^Y1R1_DROME^Q:280-441,H:299-458^28.07%ID^E:3.76e-09^RecName: Full=Uncharacterized 50 kDa protein in type I retrotransposable element R1DM;^Eukaryota; Metazoa; Ecdysozoa; Arthropoda; Hexapoda; Insecta; Pterygota; Neoptera; Holometabola; Diptera; Brachycera; Muscomorpha; Ephydroidea; Drosophilidae; Drosophila; Sophophora	.	sigP:0.999547^^^	.	.	.	GO:0003676^molecular_function^nucleic acid binding`GO:0008270^molecular_function^zinc ion binding	.	.	high_correspondence	Cytoplasm	0.0187	0.2854	0.6716	0.0003	0.0006	0.0043	0.0001	0.0344	0.0003	0.0005	0.0026
BOMOPTA_05716	TRINITY_DN26989_c3_g1_i2.p1	TRINITY_DN26989_c3_g1_i2	complete	1760	0.963334	0.769697	-0.357576	-0.248485	0.539394	0.551515	0.515152	Mitochondria	sp|Q1XG89|TDR12_BOMMO	99.773	ref|XP_021208301.1|	99.773	P_KWMTBOMO00891	99.943	BMSK0000946.1	99.933	139-5418[+]	TDR12_BOMMO^TDR12_BOMMO^Q:1-1759,H:1-1759^99.773%ID^E:0^RecName: Full=Putative ATP-dependent RNA helicase TDRD12;^Eukaryota; Metazoa; Ecdysozoa; Arthropoda; Hexapoda; Insecta; Pterygota; Neoptera; Holometabola; Lepidoptera; Glossata; Ditrysia; Bombycoidea; Bombycidae; Bombycinae; Bombyx	PF00270.29^DEAD^DEAD/DEAH box helicase^604-763^E:2.9e-11`PF00567.24^TUDOR^Tudor domain^1287-1405^E:4e-16`PF04969.16^CS^CS domain^1621-1694^E:0.0009	sigP:0.999603^^^	.	COG0513^purine NTP-dependent helicase activity	KEGG:bmor:692554`KO:K18409	GO:0005694^cellular_component^chromosome`GO:0005829^cellular_component^cytosol`GO:0031965^cellular_component^nuclear membrane`GO:0043186^cellular_component^P granule`GO:1990923^cellular_component^PET complex`GO:0005524^molecular_function^ATP binding`GO:0004386^molecular_function^helicase activity`GO:0003676^molecular_function^nucleic acid binding`GO:0030154^biological_process^cell differentiation…	GO:0003676^molecular_function^nucleic acid binding`GO:0005524^molecular_function^ATP binding	.	high_correspondence	Cytoplasm	0.0244	0.4124	0.5601	0.0001	0.0009	0.0036	0.0022	0.0003	0.0096	0.0097	0.001
BOMOPTA_05104	TRINITY_DN26260_c1_g1_i5.p1	TRINITY_DN26260_c1_g1_i5	5prime_partial	521	0.963159	-0.612121	0.951515	0.806061	-0.381818	-0.151515	-0.0909091	Ribosome	tr|H9JC85|H9JC85_BOMMO	97.86	ref|XP_012551238.1|	99.808	P_KWMTBOMO10518	99.808	BMSK0001806.1	25.249	1-1563[+]	MYO15_HUMAN^MYO15_HUMAN^Q:19-502,H:3033-3505^34.497%ID^E:5.1e-73^RecName: Full=Unconventional myosin-XV;^Eukaryota; Metazoa; Chordata; Craniata; Vertebrata; Euteleostomi; Mammalia; Eutheria; Euarchontoglires; Primates; Haplorrhini; Catarrhini; Hominidae; Homo	PF00784.17^MyTH4^MyTH4 domain^88-196^E:3.7e-31	sigP:0.998988^^^	.	COG5022^myosin heavy chain	KEGG:hsa:51168`KO:K10361	GO:0005737^cellular_component^cytoplasm`GO:0070062^cellular_component^extracellular exosome`GO:0016459^cellular_component^myosin complex`GO:0032420^cellular_component^stereocilium`GO:0003779^molecular_function^actin binding`GO:0005524^molecular_function^ATP binding`GO:0005516^molecular_function^calmodulin binding`GO:0003774^molecular_function^motor activity`GO:0042472^biological_process^inner ear…	GO:0005856^cellular_component^cytoskeleton	.	probable_false_split	Cytoplasm	0.1118	0.3546	0.4213	0.0012	0.0315	0.0095	0.0041	0.0055	0.0032	0.0009	0.1681
BOMOPTA_04052	TRINITY_DN25121_c2_g1_i4.p2	TRINITY_DN25121_c2_g1_i4	complete	238	0.963109	0.321212	-0.648485	-0.587879	0.272727	0.0545455	0.0181818	Mitochondria	tr|H9JJ70|H9JJ70_BOMMO	100	ref|XP_021203780.1|	100	P_KWMTBOMO14699	100	BMSK0014162.1	100	196-909[+]	EHMT1_MOUSE^EHMT1_MOUSE^Q:9-195,H:800-977^32.632%ID^E:1.03e-18^RecName: Full=Histone-lysine N-methyltransferase EHMT1;^Eukaryota; Metazoa; Chordata; Craniata; Vertebrata; Euteleostomi; Mammalia; Eutheria; Euarchontoglires; Glires; Rodentia; Myomorpha; Muroidea; Muridae; Murinae; Mus; Mus`EHMT1_MOUSE^EHMT1_MOUSE^Q:16-208,H:739-924^27.638%ID^E:2.28e-08^RecName: Full=Histone-lysine N-methyltransfera…	PF12796.7^Ank_2^Ankyrin repeats (3 copies)^17-79^E:2.3e-07`PF13857.6^Ank_5^Ankyrin repeats (many copies)^38-89^E:3.1e-09`PF13637.6^Ank_4^Ankyrin repeats (many copies)^48-102^E:2.1e-09`PF13606.6^Ank_3^Ankyrin repeat^48-77^E:4.8e-06`PF00023.30^Ank^Ankyrin repeat^49-79^E:8.8e-05`PF13637.6^Ank_4^Ankyrin repeats (many copies)^124-175^E:6.5e-08`PF12796.7^Ank_2^Ankyrin repeats (3 copies)^125-211^E:7e-10…	sigP:0.999104^^^	.	COG0666^Ankyrin Repeat`COG2940^Histone-lysine N-methyltransferase	KEGG:mmu:77683`KO:K11420	GO:0005694^cellular_component^chromosome`GO:0016604^cellular_component^nuclear body`GO:0005654^cellular_component^nucleoplasm`GO:0005634^cellular_component^nucleus`GO:0070742^molecular_function^C2H2 zinc finger domain binding`GO:0046976^molecular_function^histone methyltransferase activity (H3-K27 specific)`GO:0046974^molecular_function^histone methyltransferase activity (H3-K9 specific)`GO:00180…	GO:0005515^molecular_function^protein binding	.	high_correspondence	Cytoplasm	0.0393	0.266	0.5323	0.0028	0.0026	0.0052	0.0059	0.0047	0.0637	0.1161	0.0006
BOMOPTA_01609	TRINITY_DN22636_c6_g1_i22.p1	TRINITY_DN22636_c6_g1_i22	complete	1246	0.963096	0.709091	-0.369697	-0.50303	0.975758	0.963636	0.951515	Peroxisome	tr|H9JNY1|H9JNY1_BOMMO	91.503	ref|XP_012549818.1|	99.759	P_KWMTBOMO14047	99.434	BMSK0013557.1	85.022	351-4088[+]	ATP7A_HUMAN^ATP7A_HUMAN^Q:29-1229,H:283-1477^46.292%ID^E:0^RecName: Full=Copper-transporting ATPase 1;^Eukaryota; Metazoa; Chordata; Craniata; Vertebrata; Euteleostomi; Mammalia; Eutheria; Euarchontoglires; Primates; Haplorrhini; Catarrhini; Hominidae; Homo`ATP7A_HUMAN^ATP7A_HUMAN^Q:27-310,H:381-635^33.445%ID^E:2.44e-34^RecName: Full=Copper-transporting ATPase 1;^Eukaryota; Metazoa; Chordata; Cra…	PF00403.26^HMA^Heavy-metal-associated domain^27-87^E:3e-09`PF00403.26^HMA^Heavy-metal-associated domain^126-185^E:3.2e-07`PF00403.26^HMA^Heavy-metal-associated domain^242-302^E:2.4e-06`PF00403.26^HMA^Heavy-metal-associated domain^322-380^E:7.8e-13`PF00122.20^E1-E2_ATPase^E1-E2 ATPase^563-758^E:3.3e-46`PF00702.26^Hydrolase^haloacid dehalogenase-like hydrolase^776-1063^E:1.4e-50`PF08282.12^Hydrolas…	sigP:0.999384^^^	ExpAA=171.76^PredHel=8^Topology=i407-426o441-463i484-506o516-533i676-698o722-744i1109-1131o1135-1157i	COG2217^p-type ATPase	KEGG:hsa:538`KO:K17686	GO:0016324^cellular_component^apical plasma membrane`GO:0016323^cellular_component^basolateral plasma membrane`GO:0031526^cellular_component^brush border membrane`GO:0031252^cellular_component^cell leading edge`GO:0005829^cellular_component^cytosol`GO:0005783^cellular_component^endoplasmic reticulum`GO:0005794^cellular_component^Golgi apparatus`GO:0016021^cellular_component^integral component of …	GO:0046872^molecular_function^metal ion binding`GO:0030001^biological_process^metal ion transport	.	high_correspondence	Cell_membrane	0.7125	0.0051	0.0198	0.0003	0.0347	0.6131	0.039	0.0012	0.0118	0.2512	0.0237
BOMOPTA_02230	TRINITY_DN23261_c1_g1_i1.p1	TRINITY_DN23261_c1_g1_i1	3prime_partial	974	0.962824	0.781818	-0.29697	-0.224242	0.636364	0.636364	0.563636	Mitochondria	tr|H9IZC6|H9IZC6_BOMMO	97.043	ref|XP_004932357.1|	99.897	P_KWMTBOMO02567	100	BMSK0002575.1	97.043	NA	NA	NA	NA	NA	NA	NA	NA	NA	NA	high_correspondence	Cytoplasm	0.0567	0.4236	0.4885	0.0029	0.0012	0.0296	0.0031	0.0002	0.0013	0.0216	0.0281
BOMOPTA_02069	TRINITY_DN23097_c6_g2_i1.p1	TRINITY_DN23097_c6_g2_i1	5prime_partial	275	0.962811	-0.406061	0.818182	0.793939	-0.406061	-0.163636	-0.0909091	Ribosome	tr|H9IWC9|H9IWC9_BOMMO	99.27	ref|XP_012548841.1|	99.27	P_KWMTBOMO12632	99.27	BMSK0012223.1	99.27	2-826[+]	RASA1_HUMAN^RASA1_HUMAN^Q:4-269,H:773-1040^44.074%ID^E:1.89e-74^RecName: Full=Ras GTPase-activating protein 1;^Eukaryota; Metazoa; Chordata; Craniata; Vertebrata; Euteleostomi; Mammalia; Eutheria; Euarchontoglires; Primates; Haplorrhini; Catarrhini; Hominidae; Homo	PF00616.19^RasGAP^GTPase-activator protein for Ras-like GTPase^74-173^E:9.4e-16	sigP:0.999052^^^	.	ENOG410XPU1^GTPase Activating protein	KEGG:hsa:5921`KO:K04352	GO:0005737^cellular_component^cytoplasm`GO:0005829^cellular_component^cytosol`GO:0005886^cellular_component^plasma membrane`GO:0001726^cellular_component^ruffle`GO:0005096^molecular_function^GTPase activator activity`GO:0003924^molecular_function^GTPase activity`GO:0051020^molecular_function^GTPase binding`GO:0001784^molecular_function^phosphotyrosine residue binding`GO:0019870^molecular_function…	GO:0043087^biological_process^regulation of GTPase activity	.	evidently_split	Cytoplasm	0.1541	0.3877	0.4079	0.0112	0.0841	0.0361	0.0147	0.0083	0.0237	0.0113	0.0151
BOMOPTA_05036	TRINITY_DN26178_c1_g2_i2.p1	TRINITY_DN26178_c1_g2_i2	complete	386	0.96278	0.818182	-0.575758	-0.648485	0.951515	0.878788	0.830303	Peroxisome	tr|H9JLC6|H9JLC6_BOMMO	93.188	ref|XP_012546145.1|	99.481	P_KWMTBOMO07390	99.481	BMSK0007183.1	93.188	158-1315[+]	EPT1_HUMAN^EPT1_HUMAN^Q:3-381,H:5-381^46.982%ID^E:1.29e-105^RecName: Full=Ethanolaminephosphotransferase 1 {ECO:0000305};^Eukaryota; Metazoa; Chordata; Craniata; Vertebrata; Euteleostomi; Mammalia; Eutheria; Euarchontoglires; Primates; Haplorrhini; Catarrhini; Hominidae; Homo	PF01066.21^CDP-OH_P_transf^CDP-alcohol phosphatidyltransferase^46-130^E:1.9e-16	sigP:0.999627^^^	ExpAA=180.04^PredHel=9^Topology=o44-66i87-104o150-169i181-203o218-240i261-280o290-309i322-339o344-366i	COG5050^phosphotransferase 1	KEGG:hsa:85465`KO:K00993	GO:0005789^cellular_component^endoplasmic reticulum membrane`GO:0005794^cellular_component^Golgi apparatus`GO:0016021^cellular_component^integral component of membrane`GO:0004307^molecular_function^ethanolaminephosphotransferase activity`GO:0046872^molecular_function^metal ion binding`GO:0016780^molecular_function^phosphotransferase activity, for other substituted phosphate groups`GO:0006646^biol…	GO:0016780^molecular_function^phosphotransferase activity, for other substituted phosphate groups`GO:0008654^biological_process^phospholipid biosynthetic process`GO:0016020^cellular_component^membrane	.	high_correspondence	Endoplasmic_reticulum	0.9623	0	0	0	0.0015	0.1664	0.5163	0	0.247	0.0687	0.0001
BOMOPTA_03982	TRINITY_DN25048_c4_g1_i4.p1	TRINITY_DN25048_c4_g1_i4	complete	538	0.962693	-0.551515	0.890909	0.793939	-0.309091	-0.139394	-0.0909091	Ribosome	tr|H9JDE3|H9JDE3_BOMMO	99.441	ref|XP_021202614.1|	99.441	P_KWMTBOMO09129	99.441	BMSK0008820.1	99.441	1133-2746[+]	GAP1_DROME^GAP1_DROME^Q:1-166,H:838-1024^31.606%ID^E:4.17e-22^RecName: Full=GTPase-activating protein;^Eukaryota; Metazoa; Ecdysozoa; Arthropoda; Hexapoda; Insecta; Pterygota; Neoptera; Holometabola; Diptera; Brachycera; Muscomorpha; Ephydroidea; Drosophilidae; Drosophila; Sophophora	PF00779.19^BTK^BTK motif^31-54^E:4.8e-05	sigP:0.949354^^^	.	ENOG410Y128^RAS p21 protein activator	KEGG:dme:Dmel_CG6721`KO:K12380	GO:0005886^cellular_component^plasma membrane`GO:0005096^molecular_function^GTPase activator activity`GO:0046872^molecular_function^metal ion binding`GO:0008595^biological_process^anterior/posterior axis specification, embryo`GO:0016321^biological_process^female meiosis chromosome segregation`GO:0007476^biological_process^imaginal disc-derived wing morphogenesis`GO:0035556^biological_process^intr…	GO:0035556^biological_process^intracellular signal transduction	.	evidently_split	Nucleus	0.1688	0.4315	0.3846	0.0189	0.0238	0.1103	0.0021	0.0035	0.0068	0.0033	0.0152
BOMOPTA_05439	TRINITY_DN26640_c8_g1_i4.p1	TRINITY_DN26640_c8_g1_i4	complete	827	0.962683	0.660606	-0.212121	-0.321212	0.878788	0.951515	0.939394	ER	tr|H9JIY8|H9JIY8_BOMMO	91.415	ref|XP_021208768.1|	95.405	P_KWMTBOMO08191	99.395	BMSK0007964.1	99.395	332-2812[+]	LRIT3_MOUSE^LRIT3_MOUSE^Q:15-357,H:9-338^25.532%ID^E:4.4e-25^RecName: Full=Leucine-rich repeat, immunoglobulin-like domain and transmembrane domain-containing protein 3 {ECO:0000305};^Eukaryota; Metazoa; Chordata; Craniata; Vertebrata; Euteleostomi; Mammalia; Eutheria; Euarchontoglires; Glires; Rodentia; Myomorpha; Muroidea; Muridae; Murinae; Mus; Mus	PF13306.6^LRR_5^BspA type Leucine rich repeat region (6 copies)^60-165^E:0.00013`PF13855.6^LRR_8^Leucine rich repeat^85-144^E:9.7e-11`PF13306.6^LRR_5^BspA type Leucine rich repeat region (6 copies)^98-214^E:9.9e-07`PF13855.6^LRR_8^Leucine rich repeat^132-192^E:4.2e-13`PF14580.6^LRR_9^Leucine-rich repeat^137-232^E:1.7e-07`PF13855.6^LRR_8^Leucine rich repeat^158-214^E:1.6e-10`PF13927.6^Ig_3^Immunog…	sigP:0.076965^CS^pos:^Pr:	ExpAA=23.35^PredHel=1^Topology=o384-406i	ENOG4110XFB^Leucine-rich repeat, immunoglobulin-like and transmembrane domains	KEGG:mmu:242235	GO:0030425^cellular_component^dendrite`GO:0005789^cellular_component^endoplasmic reticulum membrane`GO:0016021^cellular_component^integral component of membrane`GO:0043204^cellular_component^perikaryon`GO:0040036^biological_process^regulation of fibroblast growth factor receptor signaling pathway`GO:0050896^biological_process^response to stimulus`GO:0007601^biological_process^visual perception	GO:0005515^molecular_function^protein binding	.	high_correspondence	Cell_membrane	1	0	0	0	0	0.9997	0.0002	0	0.0001	0	0
BOMOPTA_04983	TRINITY_DN26112_c1_g2_i9.p1	TRINITY_DN26112_c1_g2_i9	complete	478	0.962554	0.757576	-0.490909	-0.490909	0.745455	0.69697	0.709091	Mitochondria	tr|H9JK69|H9JK69_BOMMO	94.774	ref|XP_004923711.1|	99.64	P_KWMTBOMO04820	94.969	BMSK0004714.1	100	212-1645[+]	UBP30_XENTR^UBP30_XENTR^Q:22-476,H:67-510^30.4%ID^E:9.22e-55^RecName: Full=Ubiquitin carboxyl-terminal hydrolase 30;^Eukaryota; Metazoa; Chordata; Craniata; Vertebrata; Euteleostomi; Amphibia; Batrachia; Anura; Pipoidea; Pipidae; Xenopodinae; Xenopus; Silurana	PF13423.6^UCH_1^Ubiquitin carboxyl-terminal hydrolase^41-432^E:1.1e-05`PF00443.29^UCH^Ubiquitin carboxyl-terminal hydrolase^42-467^E:7.4e-35	sigP:0.962231^^^	ExpAA=23.67^PredHel=1^Topology=i7-29o	ENOG410XQQ0^ubiquitin carboxyl-terminal hydrolase	KEGG:xtr:733894`KO:K11851	GO:0005829^cellular_component^cytosol`GO:0016021^cellular_component^integral component of membrane`GO:0005741^cellular_component^mitochondrial outer membrane`GO:0005739^cellular_component^mitochondrion`GO:0004197^molecular_function^cysteine-type endopeptidase activity`GO:0004843^molecular_function^thiol-dependent ubiquitin-specific protease activity`GO:0036459^molecular_function^thiol-dependent u…	GO:0036459^molecular_function^thiol-dependent ubiquitinyl hydrolase activity`GO:0016579^biological_process^protein deubiquitination	.	high_correspondence	Mitochondrion	0.9157	0.02	0.0475	0.0165	0.5135	0.1846	0.0557	0.073	0.0111	0.0029	0.0751
BOMOPTA_05784	TRINITY_DN27078_c0_g1_i6.p1	TRINITY_DN27078_c0_g1_i6	complete	1001	0.962486	-0.575758	0.975758	0.975758	-0.563636	-0.333333	-0.272727	Ribosome	tr|H9J4X8|H9J4X8_BOMMO	97.1	ref|XP_012553229.1|	99.6	P_KWMTBOMO16062	99.376	BMSK0015646.1	99.6	211-3213[+]	RSBN1_HUMAN^RSBN1_HUMAN^Q:353-722,H:353-721^54.987%ID^E:6.81e-141^RecName: Full=Lysine-specific demethylase 9 {ECO:0000250|UniProtKB:Q80T69};^Eukaryota; Metazoa; Chordata; Craniata; Vertebrata; Euteleostomi; Mammalia; Eutheria; Euarchontoglires; Primates; Haplorrhini; Catarrhini; Hominidae; Homo	.	sigP:0.999332^^^	.	ENOG410XSZP^round spermatid basic protein	KEGG:hsa:54665`KO:K22610	GO:0005634^cellular_component^nucleus`GO:0051213^molecular_function^dioxygenase activity`GO:0046872^molecular_function^metal ion binding`GO:0006325^biological_process^chromatin organization	.	.	longer_than_SilkBase	Nucleus	0.0358	0.8722	0.1261	0	0	0.0013	0.0001	0	0	0	0.0001
BOMOPTA_03224	TRINITY_DN24309_c6_g1_i12.p1	TRINITY_DN24309_c6_g1_i12	complete	569	0.962198	-0.539394	0.854545	0.636364	-0.151515	0.0424242	0.115152	Ribosome	tr|H9J5E3|H9J5E3_BOMMO	82.724	ref|XP_012546585.1|	99.629	P_KWMTBOMO13267	100	BMSK0012827.1	82.724	737-2443[+]	PTBP2_RAT^PTBP2_RAT^Q:26-568,H:8-531^53.792%ID^E:0^RecName: Full=Polypyrimidine tract-binding protein 2;^Eukaryota; Metazoa; Chordata; Craniata; Vertebrata; Euteleostomi; Mammalia; Eutheria; Euarchontoglires; Glires; Rodentia; Myomorpha; Muroidea; Muridae; Murinae; Rattus	PF00076.22^RRM_1^RNA recognition motif. (a.k.a. RRM, RBD, or RNP domain)^80-130^E:0.00029`PF13893.6^RRM_5^RNA recognition motif. (a.k.a. RRM, RBD, or RNP domain)^92-162^E:0.49`PF11835.8^RRM_8^RRM-like domain^203-285^E:3.2e-14`PF13893.6^RRM_5^RNA recognition motif. (a.k.a. RRM, RBD, or RNP domain)^220-289^E:8.9e-06`PF00076.22^RRM_1^RNA recognition motif. (a.k.a. RRM, RBD, or RNP domain)^224-274^E:…	sigP:0.653594^^^	.	ENOG410XPMZ^polypyrimidine tract binding protein	KEGG:rno:310820`KO:K14948	GO:0030426^cellular_component^growth cone`GO:0043025^cellular_component^neuronal cell body`GO:0005634^cellular_component^nucleus`GO:0005681^cellular_component^spliceosomal complex`GO:0003729^molecular_function^mRNA binding`GO:0021549^biological_process^cerebellum development`GO:0006376^biological_process^mRNA splice site selection`GO:0033119^biological_process^negative regulation of RNA splicing`…	GO:0003676^molecular_function^nucleic acid binding	.	high_correspondence	Plastid	0.5591	0.1635	0.1091	0.0125	0.0762	0.0196	0.0031	0.4532	0.0011	0.0034	0.1585
BOMOPTA_01601	TRINITY_DN22627_c0_g2_i2.p1	TRINITY_DN22627_c0_g2_i2	5prime_partial	2248	0.962082	0.29697	-0.151515	-0.272727	0.539394	0.50303	0.587879	Golgi	tr|H9JBU4|H9JBU4_BOMMO	97.885	ref|XP_012551241.1|	97.908	P_KWMTBOMO10503	97.757	BMSK0010249.1	97.979	NA	NA	NA	NA	NA	NA	NA	NA	NA	NA	longer_than_SilkBase	Cytoplasm	0.0192	0.3356	0.6383	0.0073	0.0002	0.0125	0.0003	0.0001	0.0004	0.0015	0.0038
BOMOPTA_03145	TRINITY_DN24216_c3_g2_i1.p1	TRINITY_DN24216_c3_g2_i1	complete	657	0.961985	-0.333333	0.636364	0.418182	0.115152	0.272727	0.333333	Ribosome	tr|H9JL58|H9JL58_BOMMO	100	ref|XP_004931360.2|	100	P_KWMTBOMO04002	100	BMSK0003913.1	100	133-2103[+]	DDX43_HUMAN^DDX43_HUMAN^Q:85-637,H:79-634^52.406%ID^E:0^RecName: Full=Probable ATP-dependent RNA helicase DDX43;^Eukaryota; Metazoa; Chordata; Craniata; Vertebrata; Euteleostomi; Mammalia; Eutheria; Euarchontoglires; Primates; Haplorrhini; Catarrhini; Hominidae; Homo	PF00013.29^KH_1^KH domain^77-136^E:3.4e-16`PF00270.29^DEAD^DEAD/DEAH box helicase^270-439^E:3.4e-45`PF04851.15^ResIII^Type III restriction enzyme, res subunit^289-407^E:8.6e-05`PF00176.23^SNF2_N^SNF2 family N-terminal domain^291-404^E:1.5e-05`PF00271.31^Helicase_C^Helicase conserved C-terminal domain^476-585^E:2.6e-28	sigP:0.999013^^^	.	ENOG410XR3V^DEAD (Asp-Glu-Ala-Asp) box polypeptide	KEGG:hsa:55510`KO:K17043	GO:0005622^cellular_component^intracellular`GO:0005524^molecular_function^ATP binding`GO:0004004^molecular_function^ATP-dependent RNA helicase activity`GO:0003723^molecular_function^RNA binding	GO:0003723^molecular_function^RNA binding`GO:0003676^molecular_function^nucleic acid binding`GO:0005524^molecular_function^ATP binding`GO:0003677^molecular_function^DNA binding`GO:0016787^molecular_function^hydrolase activity	.	high_correspondence	Nucleus	0.0699	0.553	0.3939	0.0003	0.0061	0.0117	0.0036	0.012	0.0064	0.0095	0.0034
BOMOPTA_04174	TRINITY_DN25254_c7_g1_i6.p1	TRINITY_DN25254_c7_g1_i6	complete	595	0.961845	-0.381818	0.769697	0.769697	-0.393939	-0.187879	-0.0545455	Ribosome	tr|H9ITW6|H9ITW6_BOMMO	96.207	ref|XP_012549044.1|	100	P_KWMTBOMO00328	96.801	BMSK0000340.1	96.207	NA	NA	NA	NA	NA	NA	NA	NA	NA	NA	high_correspondence	NA	NA	NA	NA	NA	NA	NA	NA	NA	NA	NA	NA
BOMOPTA_04421	TRINITY_DN25503_c6_g1_i9.p1	TRINITY_DN25503_c6_g1_i9	complete	450	0.961654	0.842424	-0.333333	-0.333333	0.90303	0.927273	0.890909	ER	tr|H9J6Q8|H9J6Q8_BOMMO	100	ref|XP_012546359.1|	100	P_KWMTBOMO07487	100	BMSK0007268.1	100	80-1429[+]	S29A3_HUMAN^S29A3_HUMAN^Q:39-449,H:42-475^29.954%ID^E:2.24e-66^RecName: Full=Equilibrative nucleoside transporter 3;^Eukaryota; Metazoa; Chordata; Craniata; Vertebrata; Euteleostomi; Mammalia; Eutheria; Euarchontoglires; Primates; Haplorrhini; Catarrhini; Hominidae; Homo	PF01733.18^Nucleoside_tran^Nucleoside transporter^166-258^E:4.5e-17`PF01733.18^Nucleoside_tran^Nucleoside transporter^272-444^E:9e-36	sigP:0.999493^^^	ExpAA=240.69^PredHel=11^Topology=i47-69o106-128i135-152o162-184i196-217o227-249i283-305o320-342i349-371o381-403i424-446o	ENOG410Y3MT^solute carrier family 29 (nucleoside transporters), member	KEGG:hsa:55315`KO:K15014	GO:0005794^cellular_component^Golgi apparatus`GO:0016021^cellular_component^integral component of membrane`GO:0043231^cellular_component^intracellular membrane-bounded organelle`GO:0031902^cellular_component^late endosome membrane`GO:0005765^cellular_component^lysosomal membrane`GO:0005337^molecular_function^nucleoside transmembrane transporter activity	GO:0005337^molecular_function^nucleoside transmembrane transporter activity`GO:1901642^biological_process^nucleoside transmembrane transport`GO:0016021^cellular_component^integral component of membrane	.	high_correspondence	Lysosome/Vacuole	0.7372	0.0002	0.0001	0	0.003	0.1729	0.1985	0.0003	0.154	0.4706	0.0004
BOMOPTA_02777	TRINITY_DN23833_c4_g2_i7.p1	TRINITY_DN23833_c4_g2_i7	complete	541	0.961632	-0.769697	0.551515	0.648485	-0.939394	-0.890909	-0.854545	Nucleus	tr|H9IVX5|H9IVX5_BOMMO	100	ref|XP_004929712.1|	100	P_KWMTBOMO12659	100	BMSK0012246.1	100	114-1736[+]	TCPG_DROME^TCPG_DROME^Q:3-536,H:4-540^81.041%ID^E:0^RecName: Full=T-complex protein 1 subunit gamma;^Eukaryota; Metazoa; Ecdysozoa; Arthropoda; Hexapoda; Insecta; Pterygota; Neoptera; Holometabola; Diptera; Brachycera; Muscomorpha; Ephydroidea; Drosophilidae; Drosophila; Sophophora	PF00118.24^Cpn60_TCP1^TCP-1/cpn60 chaperonin family^33-519^E:5.4e-163	sigP:0.999332^^^	.	COG0459^Prevents misfolding and promotes the refolding and proper assembly of unfolded polypeptides generated under stress conditions (By similarity)	KEGG:dme:Dmel_CG8977`KO:K09495	GO:0005832^cellular_component^chaperonin-containing T-complex`GO:0005524^molecular_function^ATP binding`GO:0042623^molecular_function^ATPase activity, coupled`GO:0051082^molecular_function^unfolded protein binding`GO:0035149^biological_process^lumen formation, open tracheal system`GO:0006457^biological_process^protein folding`GO:0007430^biological_process^terminal branching, open tracheal system	GO:0005524^molecular_function^ATP binding	.	high_correspondence	Cytoplasm	0.0164	0.0471	0.78	0.0022	0.0119	0.0071	0.0015	0.0103	0.0006	0.0051	0.1341
BOMOPTA_04696	TRINITY_DN25792_c2_g2_i9.p1	TRINITY_DN25792_c2_g2_i9	complete	374	0.961575	0.10303	-0.478788	-0.454545	0.139394	-0.0545455	-0.0424242	Peroxisome	tr|H9JVR8|H9JVR8_BOMMO	100	ref|XP_012545067.1|	100	P_KWMTBOMO03218	100	BMSK0003164.1	100	43-1164[+]	GALE_VIBCL^GALE_VIBCL^Q:5-268,H:3-254^25.524%ID^E:1.18e-05^RecName: Full=UDP-glucose 4-epimerase;^Bacteria; Proteobacteria; Gammaproteobacteria; Vibrionales; Vibrionaceae; Vibrio	PF04321.17^RmlD_sub_bind^RmlD substrate binding domain^12-292^E:8.5e-09`PF01370.21^Epimerase^NAD dependent epimerase/dehydratase family^13-250^E:1.7e-18`PF01073.19^3Beta_HSD^3-beta hydroxysteroid dehydrogenase/isomerase family^14-143^E:1.7e-08`PF13460.6^NAD_binding_10^NAD(P)H-binding^17-185^E:6.1e-07	sigP:0.998729^^^	.	.	.	GO:0050662^molecular_function^coenzyme binding`GO:0003978^molecular_function^UDP-glucose 4-epimerase activity`GO:0006012^biological_process^galactose metabolic process`GO:0009243^biological_process^O antigen biosynthetic process	GO:0003824^molecular_function^catalytic activity`GO:0050662^molecular_function^coenzyme binding`GO:0003854^molecular_function^3-beta-hydroxy-delta5-steroid dehydrogenase activity`GO:0016616^molecular_function^oxidoreductase activity, acting on the CH-OH group of donors, NAD or NADP as acceptor`GO:0006694^biological_process^steroid biosynthetic process`GO:0055114^biological_process^oxidation-reduc…	.	high_correspondence	Cytoplasm	0.1277	0.0408	0.4984	0.0096	0.0881	0.0138	0.0387	0.0248	0.0084	0.0325	0.2449
BOMOPTA_05324	TRINITY_DN26498_c1_g1_i3.p1	TRINITY_DN26498_c1_g1_i3	complete	1569	0.961573	0.818182	-0.527273	-0.515152	0.90303	0.818182	0.818182	Peroxisome	tr|H9JFR1|H9JFR1_BOMMO	95.827	ref|XP_021204983.1|	91.709	P_KWMTBOMO10875	99.877	BMSK0010585.1	96.978	396-5102[+]	SPRI_DROME^SPRI_DROME^Q:1197-1567,H:1417-1789^51.058%ID^E:3.52e-106^RecName: Full=Protein sprint;^Eukaryota; Metazoa; Ecdysozoa; Arthropoda; Hexapoda; Insecta; Pterygota; Neoptera; Holometabola; Diptera; Brachycera; Muscomorpha; Ephydroidea; Drosophilidae; Drosophila; Sophophora`SPRI_DROME^SPRI_DROME^Q:159-587,H:405-854^38.566%ID^E:1.23e-65^RecName: Full=Protein sprint;^Eukaryota; Metazoa; Ecdyso…	PF00017.24^SH2^SH2 domain^210-288^E:4e-11`PF02204.18^VPS9^Vacuolar sorting protein 9 (VPS9) domain^1348-1443^E:6e-16`PF00788.23^RA^Ras association (RalGDS/AF-6) domain^1470-1544^E:9.4e-05	sigP:0.994331^^^	.	ENOG410ZZW5^Ras and Rab interactor	KEGG:dme:Dmel_CG34414	GO:0005938^cellular_component^cell cortex`GO:0030139^cellular_component^endocytic vesicle`GO:0005096^molecular_function^GTPase activator activity`GO:0005085^molecular_function^guanyl-nucleotide exchange factor activity`GO:0019901^molecular_function^protein kinase binding`GO:0017112^molecular_function^Rab guanyl-nucleotide exchange factor activity`GO:0017016^molecular_function^Ras GTPase binding`G…	GO:0007165^biological_process^signal transduction	.	longer_than_SilkBase	Cytoplasm	0.0501	0.196	0.7537	0.0018	0.0019	0.0267	0.0028	0.0019	0.0058	0.0045	0.0051
BOMOPTA_02761	TRINITY_DN23823_c3_g11_i1.p1	TRINITY_DN23823_c3_g11_i1	complete	2891	0.961393	0.733333	-0.284848	-0.406061	0.939394	0.987879	0.963636	ER	tr|H9IUG4|H9IUG4_BOMMO	94.171	ref|XP_021204895.1|	99.486	P_KWMTBOMO07761	99.201	BMSK0007528.1	97.761	208-8880[+]	LVA_DROME^LVA_DROME^Q:2640-2825,H:2513-2694^35.644%ID^E:2.07e-14^RecName: Full=Protein lava lamp;^Eukaryota; Metazoa; Ecdysozoa; Arthropoda; Hexapoda; Insecta; Pterygota; Neoptera; Holometabola; Diptera; Brachycera; Muscomorpha; Ephydroidea; Drosophilidae; Drosophila; Sophophora`LVA_DROME^LVA_DROME^Q:1879-2087,H:1892-2097^28.972%ID^E:3.26e-14^RecName: Full=Protein lava lamp;^Eukaryota; Metazoa; E…	.	sigP:0.999713^^^	.	ENOG4111ZH6^NA	KEGG:dme:Dmel_CG6450`KO:K20478	GO:0005776^cellular_component^autophagosome`GO:0031410^cellular_component^cytoplasmic vesicle`GO:0005794^cellular_component^Golgi apparatus`GO:0000137^cellular_component^Golgi cis cisterna`GO:0008017^molecular_function^microtubule binding`GO:0030507^molecular_function^spectrin binding`GO:0007349^biological_process^cellularization`GO:0051683^biological_process^establishment of Golgi localization`G…	.	.	high_correspondence	Golgi_apparatus	0.126	0.0321	0.318	0	0.0003	0.0029	0.0021	0.0001	0.6327	0.0118	0
BOMOPTA_03807	TRINITY_DN24886_c3_g1_i4.p1	TRINITY_DN24886_c3_g1_i4	complete	261	0.961333	0.818182	-0.333333	-0.345455	0.806061	0.793939	0.721212	Mitochondria	tr|H9JJG9|H9JJG9_BOMMO	100	ref|XP_004933293.1|	100	P_KWMTBOMO00868	100	BMSK0000921.1	100	466-1248[+]	EFNB2_DANRE^EFNB2_DANRE^Q:9-231,H:1-220^31.33%ID^E:2.64e-20^RecName: Full=Ephrin-B2a;^Eukaryota; Metazoa; Chordata; Craniata; Vertebrata; Euteleostomi; Actinopterygii; Neopterygii; Teleostei; Ostariophysi; Cypriniformes; Cyprinidae; Danio	PF00812.17^Ephrin^Ephrin^34-174^E:1.9e-41	sigP:0.143195^CS^pos:^Pr:	ExpAA=24.53^PredHel=1^Topology=i7-26o	ENOG4111FMJ^ligand for Eph receptors, a family of receptor tyrosine kinases which are crucial for migration, repulsion and adhesion during neuronal, vascular and epithelial development. Binds promiscuously Eph receptors residing on adjacent cells, leading to contact-dependent bidirectional signaling into neighboring cells	KEGG:dre:30219`KO:K05463	GO:0016021^cellular_component^integral component of membrane`GO:0005886^cellular_component^plasma membrane`GO:0046875^molecular_function^ephrin receptor binding`GO:0035475^biological_process^angioblast cell migration involved in selective angioblast sprouting`GO:0009952^biological_process^anterior/posterior pattern specification`GO:0007411^biological_process^axon guidance`GO:0007412^biological_pr…	GO:0016020^cellular_component^membrane	.	high_correspondence	Cell_membrane	0.9943	0.0008	0.0004	0.0057	0.0072	0.7391	0.2128	0.0001	0.0294	0.0026	0.0019
BOMOPTA_03820	TRINITY_DN24899_c3_g2_i3.p1	TRINITY_DN24899_c3_g2_i3	complete	1204	0.961166	-0.563636	0.951515	0.963636	-0.575758	-0.345455	-0.29697	Nucleus	tr|H9JBS2|H9JBS2_BOMMO	99.402	ref|XP_012553008.1|	99.418	P_KWMTBOMO05859	99.501	BMSK0005693.1	99.487	189-3800[+]	TAF2_DROME^TAF2_DROME^Q:11-985,H:13-1001^69.596%ID^E:0^RecName: Full=Transcription initiation factor TFIID subunit 2;^Eukaryota; Metazoa; Ecdysozoa; Arthropoda; Hexapoda; Insecta; Pterygota; Neoptera; Holometabola; Diptera; Brachycera; Muscomorpha; Ephydroidea; Drosophilidae; Drosophila; Sophophora	PF01433.20^Peptidase_M1^Peptidase family M1 domain^271-493^E:5.3e-11`PF12868.7^DUF3824^Domain of unknwon function (DUF3824)^983-1010^E:2.5	sigP:0.997402^^^	.	ENOG410XS52^TAF2 RNA polymerase II, TATA box binding protein (TBP)-associated factor	KEGG:dme:Dmel_CG6711`KO:K03128	GO:0005634^cellular_component^nucleus`GO:0005669^cellular_component^transcription factor TFIID complex`GO:0003682^molecular_function^chromatin binding`GO:0008237^molecular_function^metallopeptidase activity`GO:0000979^molecular_function^RNA polymerase II core promoter sequence-specific DNA binding`GO:0000995^molecular_function^RNA polymerase III general transcription initiation factor activity`GO…	GO:0008237^molecular_function^metallopeptidase activity`GO:0008270^molecular_function^zinc ion binding	.	high_correspondence	Nucleus	0.0257	0.4939	0.4936	0.0005	0.0007	0.0046	0.0012	0.0001	0.0022	0.0013	0.0019
BOMOPTA_01430	TRINITY_DN22447_c1_g5_i2.p1	TRINITY_DN22447_c1_g5_i2	complete	312	0.961141	0.793939	-0.406061	-0.381818	0.854545	0.854545	0.854545	Peroxisome	tr|H9IT45|H9IT45_BOMMO	100	ref|XP_012550800.1|	99.678	P_KWMTBOMO13031	100	BMSK0012638.1	100	154-1089[+]	ELVL1_AEDAE^ELVL1_AEDAE^Q:1-307,H:1-321^67.29%ID^E:3.27e-151^RecName: Full=Elongation of very long chain fatty acids protein AAEL008004;^Eukaryota; Metazoa; Ecdysozoa; Arthropoda; Hexapoda; Insecta; Pterygota; Neoptera; Holometabola; Diptera; Nematocera; Culicoidea; Culicidae; Culicinae; Aedini; Aedes; Stegomyia	PF01151.18^ELO^GNS1/SUR4 family^28-264^E:9.2e-68	sigP:0.999605^^^	ExpAA=138.43^PredHel=7^Topology=o23-45i65-87o113-135i142-161o171-193i205-227o231-250i	ENOG410XRWT^elongation of very long chain fatty acids protein	.	GO:0030176^cellular_component^integral component of endoplasmic reticulum membrane`GO:0102336^molecular_function^3-oxo-arachidoyl-CoA synthase activity`GO:0102337^molecular_function^3-oxo-cerotoyl-CoA synthase activity`GO:0102338^molecular_function^3-oxo-lignoceronyl-CoA synthase activity`GO:0102756^molecular_function^very-long-chain 3-ketoacyl-CoA synthase activity`GO:0006633^biological_process^…	GO:0016021^cellular_component^integral component of membrane	.	high_correspondence	Endoplasmic_reticulum	0.9997	0	0	0	0.001	0.0018	0.9331	0	0.0635	0.0001	0.0005
BOMOPTA_05319	TRINITY_DN26494_c0_g2_i3.p1	TRINITY_DN26494_c0_g2_i3	complete	246	0.961086	0.418182	-0.757576	-0.612121	0.151515	-0.0666667	-0.175758	Mitochondria	tr|H9J2N7|H9J2N7_BOMMO	100	ref|XP_012545554.1|	100	P_KWMTBOMO02296	97.959	NA	NA	NA	NA	NA	NA	NA	NA	NA	NA	NA	NA	high_correspondence	NA	NA	NA	NA	NA	NA	NA	NA	NA	NA	NA	NA
BOMOPTA_01457	TRINITY_DN22476_c11_g1_i9.p1	TRINITY_DN22476_c11_g1_i9	complete	283	0.960939	-0.478788	0.854545	0.866667	-0.551515	-0.284848	-0.236364	Nucleus	tr|H9JLG5|H9JLG5_BOMMO	84.083	ref|XP_012548521.1|	100	P_KWMTBOMO07242	100	BMSK0007049.1	91.86	956-1804[+]	AAKB1_BOVIN^AAKB1_BOVIN^Q:97-282,H:79-270^65.104%ID^E:1.25e-88^RecName: Full=5'-AMP-activated protein kinase subunit beta-1;^Eukaryota; Metazoa; Chordata; Craniata; Vertebrata; Euteleostomi; Mammalia; Eutheria; Laurasiatheria; Cetartiodactyla; Ruminantia; Pecora; Bovidae; Bovinae; Bos	PF16561.5^AMPK1_CBM^Glycogen recognition site of AMP-activated protein kinase^97-178^E:2e-32`PF04739.15^AMPKBI^5'-AMP-activated protein kinase beta subunit, interaction domain^214-281^E:2.7e-26	sigP:0.998891^^^	.	ENOG410XRB3^Protein kinase, AMP-activated, beta	KEGG:bta:534107`KO:K07199	GO:0005737^cellular_component^cytoplasm`GO:0031588^cellular_component^nucleotide-activated protein kinase complex`GO:0005634^cellular_component^nucleus`GO:0004672^molecular_function^protein kinase activity`GO:0019901^molecular_function^protein kinase binding`GO:0006633^biological_process^fatty acid biosynthetic process`GO:0035878^biological_process^nail development`GO:0120162^biological_process^p…	GO:0005515^molecular_function^protein binding	.	high_correspondence	Cytoplasm	0.4291	0.1689	0.2957	0.0161	0.055	0.2533	0.06	0.0043	0.066	0.0547	0.0261
BOMOPTA_03761	TRINITY_DN24851_c0_g1_i3.p1	TRINITY_DN24851_c0_g1_i3	complete	489	0.960391	-0.636364	1	0.927273	-0.50303	-0.272727	-0.2	Ribosome	tr|H9JID2|H9JID2_BOMMO	100	ref|XP_021207780.1|	100	P_KWMTBOMO08364	100	BMSK0008129.1	100	390-1856[+]	PACN2_MOUSE^PACN2_MOUSE^Q:1-486,H:1-485^44.2%ID^E:2.16e-140^RecName: Full=Protein kinase C and casein kinase substrate in neurons protein 2;^Eukaryota; Metazoa; Chordata; Craniata; Vertebrata; Euteleostomi; Mammalia; Eutheria; Euarchontoglires; Glires; Rodentia; Myomorpha; Muroidea; Muridae; Murinae; Mus; Mus	PF00611.23^FCH^Fes/CIP4, and EFC/F-BAR homology domain^24-98^E:1.1e-16`PF07653.17^SH3_2^Variant SH3 domain^433-486^E:4.5e-09`PF00018.28^SH3_1^SH3 domain^434-480^E:1.5e-14`PF14604.6^SH3_9^Variant SH3 domain^435-484^E:1.2e-14	sigP:0.99929^^^	.	ENOG410XRX2^Protein kinase C and casein kinase substrate in neurons	KEGG:mmu:23970`KO:K20123	GO:0005901^cellular_component^caveola`GO:0005911^cellular_component^cell-cell junction`GO:0005737^cellular_component^cytoplasm`GO:0030659^cellular_component^cytoplasmic vesicle membrane`GO:0005856^cellular_component^cytoskeleton`GO:0005829^cellular_component^cytosol`GO:0005769^cellular_component^early endosome`GO:0019898^cellular_component^extrinsic component of membrane`GO:0098978^cellular_compo…	GO:0005515^molecular_function^protein binding	.	high_correspondence	Cytoplasm	0.0166	0.1319	0.8224	0.0006	0.0013	0.0173	0.0015	0.0014	0.0092	0.0126	0.0018
BOMOPTA_04980	TRINITY_DN26108_c0_g1_i1.p1	TRINITY_DN26108_c0_g1_i1	complete	1018	0.960233	-0.0666667	0.260606	0.0424242	0.272727	0.369697	0.454545	Golgi	tr|H9JHK1|H9JHK1_BOMMO	99.342	ref|XP_021207325.1|	98.403	P_KWMTBOMO01348	97.059	BMSK0001373.1	97.944	710-3763[+]	ZC21A_XENLA^ZC21A_XENLA^Q:86-244,H:8-163^32.778%ID^E:1.24e-14^RecName: Full=Zinc finger C2HC domain-containing protein 1A;^Eukaryota; Metazoa; Chordata; Craniata; Vertebrata; Euteleostomi; Amphibia; Batrachia; Anura; Pipoidea; Pipidae; Xenopodinae; Xenopus; Xenopus`ZC21A_XENLA^ZC21A_XENLA^Q:984-1017,H:290-323^58.824%ID^E:3.98e-08^RecName: Full=Zinc finger C2HC domain-containing protein 1A;^Eukary…	PF13913.6^zf-C2HC_2^zinc-finger of a C2HC-type^85-109^E:1.1e-07`PF13913.6^zf-C2HC_2^zinc-finger of a C2HC-type^187-208^E:0.00016	sigP:0.999514^^^	.	.	KEGG:xla:496067	GO:0046872^molecular_function^metal ion binding	.	.	longer_than_SilkBase	Cytoplasm	0.1339	0.4078	0.4749	0.001	0.0005	0.1018	0.0012	0.0004	0.0073	0.0038	0.0014
BOMOPTA_06103	TRINITY_DN431_c0_g1_i1.p1	TRINITY_DN431_c0_g1_i1	5prime_partial	66	0.96009	-0.333333	-0.115152	0.030303	-0.466667	-0.587879	-0.575758	Nucleus	tr|H9JD44|H9JD44_BOMMO	100	ref|XP_004923981.1|	100	P_KWMTBOMO01123	100	BMSK0001195.1	100	2-199[+]	INO1_MACFA^INO1_MACFA^Q:1-55,H:475-530^50.847%ID^E:4.35e-09^RecName: Full=Inositol-3-phosphate synthase 1;^Eukaryota; Metazoa; Chordata; Craniata; Vertebrata; Euteleostomi; Mammalia; Eutheria; Euarchontoglires; Primates; Haplorrhini; Catarrhini; Cercopithecidae; Cercopithecinae; Macaca	.	sigP:0.99787^^^	.	.	KEGG:mcf:101867080`KO:K01858	GO:0005737^cellular_component^cytoplasm`GO:0004512^molecular_function^inositol-3-phosphate synthase activity`GO:0006021^biological_process^inositol biosynthetic process`GO:0008654^biological_process^phospholipid biosynthetic process	.	.	evidently_split	Mitochondrion	0.4957	0.0113	0.0146	0.0888	0.8652	0.0108	0.0002	0.0021	0.0027	0.0044	0.0001
BOMOPTA_05382	TRINITY_DN26564_c2_g2_i4.p1	TRINITY_DN26564_c2_g2_i4	complete	480	0.959983	0.709091	-0.29697	-0.248485	0.515152	0.539394	0.515152	Mitochondria	tr|H9JI61|H9JI61_BOMMO	99.32	ref|XP_021207445.1|	99.582	P_KWMTBOMO08396	99.544	BMSK0008163.1	97.419	31-1470[+]	TID_DROVI^TID_DROVI^Q:50-444,H:57-460^66.173%ID^E:0^RecName: Full=Protein tumorous imaginal discs, mitochondrial;^Eukaryota; Metazoa; Ecdysozoa; Arthropoda; Hexapoda; Insecta; Pterygota; Neoptera; Holometabola; Diptera; Brachycera; Muscomorpha; Ephydroidea; Drosophilidae; Drosophila	PF00226.31^DnaJ^DnaJ domain^74-136^E:7.5e-28`PF01556.18^DnaJ_C^DnaJ C terminal domain^201-404^E:8.8e-25`PF00684.19^DnaJ_CXXCXGXG^DnaJ central domain^227-287^E:4.9e-09	sigP:0.998617^^^	.	COG0484^ATP binding to DnaK triggers the release of the substrate protein, thus completing the reaction cycle. Several rounds of ATP-dependent interactions between DnaJ, DnaK and GrpE are required for fully efficient folding. Also involved, together with DnaK and GrpE, in the DNA replication of plasmids through activation of initiation proteins (By similarity)	.	GO:0005741^cellular_component^mitochondrial outer membrane`GO:0005524^molecular_function^ATP binding`GO:0031072^molecular_function^heat shock protein binding`GO:0046872^molecular_function^metal ion binding`GO:0051082^molecular_function^unfolded protein binding`GO:0007275^biological_process^multicellular organism development`GO:0006457^biological_process^protein folding`GO:0009408^biological_proce…	GO:0031072^molecular_function^heat shock protein binding`GO:0051082^molecular_function^unfolded protein binding	.	high_correspondence	Mitochondrion	0.2926	0.0005	0.0017	0.0001	0.9871	0	0.0001	0.0101	0	0	0.0005
BOMOPTA_03707	TRINITY_DN24795_c4_g7_i3.p1	TRINITY_DN24795_c4_g7_i3	complete	713	0.959967	0.333333	0.0787879	-0.0909091	0.69697	0.806061	0.854545	Golgi	tr|H9J7X9|H9J7X9_BOMMO	97.059	ref|XP_021203535.1|	99.017	P_KWMTBOMO10180	98.206	BMSK0009944.1	98.235	205-2343[+]	SND1_SCHPO^SND1_SCHPO^Q:538-705,H:676-840^33.136%ID^E:2.83e-10^RecName: Full=Staphylococcal nuclease domain-containing protein 1;^Eukaryota; Fungi; Dikarya; Ascomycota; Taphrinomycotina; Schizosaccharomycetes; Schizosaccharomycetales; Schizosaccharomycetaceae; Schizosaccharomyces	PF00567.24^TUDOR^Tudor domain^209-327^E:3.4e-13`PF00567.24^TUDOR^Tudor domain^536-631^E:4.3e-20	sigP:0.999523^^^	.	.	KEGG:spo:SPCC645.08c`KO:K15979	GO:0005737^cellular_component^cytoplasm`GO:0005829^cellular_component^cytosol`GO:0005634^cellular_component^nucleus`GO:0016442^cellular_component^RISC complex`GO:0004518^molecular_function^nuclease activity`GO:0003723^molecular_function^RNA binding`GO:0031048^biological_process^chromatin silencing by small RNA`GO:0006401^biological_process^RNA catabolic process	.	.	high_correspondence	Nucleus	0.0282	0.7283	0.265	0.0002	0.0006	0.0029	0.0005	0.0005	0.0009	0.0009	0.0002
BOMOPTA_03526	TRINITY_DN24605_c0_g2_i5.p1	TRINITY_DN24605_c0_g2_i5	internal	1440	0.959879	0.830303	-0.369697	-0.357576	0.842424	0.830303	0.806061	Peroxisome	tr|H9JEK1|H9JEK1_BOMMO	94.397	ref|XP_021205277.1|	100	P_KWMTBOMO08648	100	BMSK0008396.1	94.481	1-4317[+]	SPTCA_DROME^SPTCA_DROME^Q:1-1439,H:439-1873^77.222%ID^E:0^RecName: Full=Spectrin alpha chain;^Eukaryota; Metazoa; Ecdysozoa; Arthropoda; Hexapoda; Insecta; Pterygota; Neoptera; Holometabola; Diptera; Brachycera; Muscomorpha; Ephydroidea; Drosophilidae; Drosophila; Sophophora`SPTCA_DROME^SPTCA_DROME^Q:596-1437,H:114-946^44.656%ID^E:0^RecName: Full=Spectrin alpha chain;^Eukaryota; Metazoa; Ecdysozo…	PF00435.21^Spectrin^Spectrin repeat^33-136^E:7.2e-24`PF00435.21^Spectrin^Spectrin repeat^138-241^E:8.5e-22`PF00435.21^Spectrin^Spectrin repeat^244-346^E:8.6e-25`PF00435.21^Spectrin^Spectrin repeat^350-453^E:5.4e-24`PF00435.21^Spectrin^Spectrin repeat^456-526^E:5.5e-15`PF00018.28^SH3_1^SH3 domain^539-583^E:1e-14`PF14604.6^SH3_9^Variant SH3 domain^539-587^E:3.2e-11`PF07653.17^SH3_2^Variant SH3 doma…	sigP:0.999415^^^	.	COG5069^Microtubule associated monoxygenase, calponin and LIM domain containing	KEGG:dme:Dmel_CG1977`KO:K06114	GO:0016323^cellular_component^basolateral plasma membrane`GO:0005938^cellular_component^cell cortex`GO:0045169^cellular_component^fusome`GO:0005794^cellular_component^Golgi apparatus`GO:0031594^cellular_component^neuromuscular junction`GO:0005886^cellular_component^plasma membrane`GO:0008091^cellular_component^spectrin`GO:0045170^cellular_component^spectrosome`GO:0003779^molecular_function^actin …	GO:0005515^molecular_function^protein binding	.	probable_false_split	Cytoplasm	0.0183	0.1091	0.7594	0	0.0006	0.0083	0.0066	0.0006	0.0646	0.0506	0.0002
BOMOPTA_03360	TRINITY_DN24441_c6_g2_i1.p1	TRINITY_DN24441_c6_g2_i1	complete	516	0.959501	-0.309091	-0.00606061	0.0666667	-0.466667	-0.490909	-0.527273	Nucleus	tr|H9J5R9|H9J5R9_BOMMO	98.45	ref|XP_004923368.2|	98.641	P_KWMTBOMO15047	98.344	BMSK0014617.1	41.237	85-1632[+]	NPL_MOUSE^NPL_MOUSE^Q:220-513,H:9-304^36.149%ID^E:2.64e-57^RecName: Full=N-acetylneuraminate lyase;^Eukaryota; Metazoa; Chordata; Craniata; Vertebrata; Euteleostomi; Mammalia; Eutheria; Euarchontoglires; Glires; Rodentia; Myomorpha; Muroidea; Muridae; Murinae; Mus; Mus	PF05485.12^THAP^THAP domain^12-95^E:1.3e-10`PF00701.22^DHDPS^Dihydrodipicolinate synthetase family^220-506^E:1.2e-41	sigP:0.996138^^^	.	COG0329^Catalyzes the condensation of (S)-aspartate-beta- semialdehyde (S)-ASA and pyruvate to 4-hydroxy- tetrahydrodipicolinate (HTPA) (By similarity)	KEGG:mmu:74091`KO:K01639	GO:0005737^cellular_component^cytoplasm`GO:0042802^molecular_function^identical protein binding`GO:0008747^molecular_function^N-acetylneuraminate lyase activity`GO:0005975^biological_process^carbohydrate metabolic process`GO:0019262^biological_process^N-acetylneuraminate catabolic process	GO:0003676^molecular_function^nucleic acid binding`GO:0016829^molecular_function^lyase activity	.	longer_than_SilkBase	Cytoplasm	0.0801	0.281	0.3434	0.0007	0.0213	0.0045	0.0008	0.0157	0.0001	0.0004	0.3321
BOMOPTA_04715	TRINITY_DN25814_c0_g1_i2.p1	TRINITY_DN25814_c0_g1_i2	complete	895	0.959494	0.69697	-0.212121	-0.272727	0.636364	0.69697	0.648485	Mitochondria	tr|H9IUU4|H9IUU4_BOMMO	99.866	ref|XP_004928023.1|	99.888	P_KWMTBOMO08021	99.866	BMSK0007786.1	99.866	NA	NA	NA	NA	NA	NA	NA	NA	NA	NA	longer_than_SilkBase	Cell_membrane	0.9353	0.0022	0.0009	0.0002	0.036	0.5818	0.2145	0.0018	0.0683	0.0812	0.0132
BOMOPTA_01607	TRINITY_DN22634_c3_g4_i4.p1	TRINITY_DN22634_c3_g4_i4	complete	248	0.959446	0.684848	-0.224242	-0.345455	0.927273	0.987879	0.987879	ER	tr|H9IZW2|H9IZW2_BOMMO	100	ref|XP_021208961.1|	100	P_KWMTBOMO05945	99.394	BMSK0005766.1	100	205-948[+]	TSN6_MOUSE^TSN6_MOUSE^Q:6-240,H:14-240^30.364%ID^E:4.69e-22^RecName: Full=Tetraspanin-6;^Eukaryota; Metazoa; Chordata; Craniata; Vertebrata; Euteleostomi; Mammalia; Eutheria; Euarchontoglires; Glires; Rodentia; Myomorpha; Muroidea; Muridae; Murinae; Mus; Mus	PF00335.20^Tetraspanin^Tetraspanin family^9-235^E:7.3e-44	sigP:0.973404^^^	ExpAA=91.10^PredHel=4^Topology=i11-33o53-74i81-103o212-234i	ENOG4111IRY^tetraspanin	.	GO:0005887^cellular_component^integral component of plasma membrane`GO:0007166^biological_process^cell surface receptor signaling pathway`GO:1901223^biological_process^negative regulation of NIK/NF-kappaB signaling`GO:0039532^biological_process^negative regulation of viral-induced cytoplasmic pattern recognition receptor signaling pathway	GO:0016021^cellular_component^integral component of membrane	.	evidently_shorter_than_SilkBase	Cell_membrane	0.9527	0.0001	0	0.0005	0.0032	0.8416	0.0279	0.0001	0.0358	0.0908	0
BOMOPTA_04773	TRINITY_DN25878_c0_g1_i2.p1	TRINITY_DN25878_c0_g1_i2	complete	818	0.959206	-0.309091	0.321212	0.418182	-0.260606	-0.224242	-0.187879	Nucleus	tr|H9J7U5|H9J7U5_BOMMO	90.135	ref|XP_021203317.1|	100	P_KWMTBOMO10191	100	BMSK0009928.1	100	98-2455[+]	UBE2O_HUMAN^UBE2O_HUMAN^Q:512-729,H:926-1143^53.67%ID^E:9.64e-71^RecName: Full=(E3-independent) E2 ubiquitin-conjugating enzyme;^Eukaryota; Metazoa; Chordata; Craniata; Vertebrata; Euteleostomi; Mammalia; Eutheria; Euarchontoglires; Primates; Haplorrhini; Catarrhini; Hominidae; Homo`UBE2O_HUMAN^UBE2O_HUMAN^Q:3-178,H:568-751^37.566%ID^E:1.29e-24^RecName: Full=(E3-independent) E2 ubiquitin-conjugat…	PF00179.26^UQ_con^Ubiquitin-conjugating enzyme^544-690^E:6.5e-24	sigP:0.999418^^^	.	ENOG410XQ7W^ubiquitin-conjugating enzyme	KEGG:hsa:63893`KO:K10581	GO:0005737^cellular_component^cytoplasm`GO:0005829^cellular_component^cytosol`GO:0016604^cellular_component^nuclear body`GO:0005634^cellular_component^nucleus`GO:0005524^molecular_function^ATP binding`GO:0003723^molecular_function^RNA binding`GO:0061631^molecular_function^ubiquitin conjugating enzyme activity`GO:0061630^molecular_function^ubiquitin protein ligase activity`GO:0004842^molecular_fun…	.	.	longer_than_SilkBase	Cytoplasm	0.0478	0.2961	0.6366	0.0022	0.004	0.032	0.0021	0.004	0.0048	0.0098	0.0084
BOMOPTA_02857	TRINITY_DN23907_c0_g1_i2.p1	TRINITY_DN23907_c0_g1_i2	complete	383	0.959104	0.793939	-0.539394	-0.466667	0.684848	0.587879	0.539394	Mitochondria	tr|H9JD10|H9JD10_BOMMO	100	ref|XP_004923950.1|	100	P_KWMTBOMO01056	100	BMSK0001123.1	100	NA	NA	NA	NA	NA	NA	NA	NA	NA	NA	high_correspondence	Nucleus	0.1675	0.5863	0.287	0.0062	0.0044	0.0716	0.0017	0.002	0.0013	0.0006	0.0388
BOMOPTA_03436	TRINITY_DN24513_c5_g2_i1.p1	TRINITY_DN24513_c5_g2_i1	5prime_partial	755	0.958905	-0.648485	0.987879	0.890909	-0.490909	-0.248485	-0.187879	Ribosome	tr|H9JMN2|H9JMN2_BOMMO	99.713	ref|XP_021208131.1|	94.164	P_KWMTBOMO15485	99.867	BMSK0015069.1	99.867	1-2265[+]	TELO2_DANRE^TELO2_DANRE^Q:402-719,H:475-788^28.882%ID^E:1.05e-30^RecName: Full=Telomere length regulation protein TEL2 homolog;^Eukaryota; Metazoa; Chordata; Craniata; Vertebrata; Euteleostomi; Actinopterygii; Neopterygii; Teleostei; Ostariophysi; Cypriniformes; Cyprinidae; Danio	PF10193.9^Telomere_reg-2^Telomere length regulation protein^432-543^E:8e-26	sigP:0.978976^^^	.	ENOG410XR2X^TEL2, telomere maintenance 2, homolog (S. cerevisiae)	KEGG:dre:777634`KO:K11137	GO:0070209^cellular_component^ASTRA complex`GO:0005829^cellular_component^cytosol`GO:0016020^cellular_component^membrane`GO:0000784^cellular_component^nuclear chromosome, telomeric region`GO:0042162^molecular_function^telomeric DNA binding`GO:0000723^biological_process^telomere maintenance	.	.	probable_false_split	Cytoplasm	0.0549	0.1593	0.5776	0.0087	0.0147	0.0225	0.0345	0.0035	0.0313	0.0993	0.0486
BOMOPTA_01998	TRINITY_DN23027_c8_g1_i1.p1	TRINITY_DN23027_c8_g1_i1	complete	801	0.958783	0.769697	-0.563636	-0.684848	0.939394	0.90303	0.854545	Peroxisome	tr|H9IY91|H9IY91_BOMMO	99.749	ref|XP_021204096.1|	99.875	P_KWMTBOMO16479	100	BMSK0003596.1	100	154-2556[+]	GP158_MOUSE^GP158_MOUSE^Q:589-741,H:222-361^33.75%ID^E:5.78e-15^RecName: Full=Probable G-protein coupled receptor 158;^Eukaryota; Metazoa; Chordata; Craniata; Vertebrata; Euteleostomi; Mammalia; Eutheria; Euarchontoglires; Glires; Rodentia; Myomorpha; Muroidea; Muridae; Murinae; Mus; Mus`GP158_MOUSE^GP158_MOUSE^Q:263-372,H:263-363^27.193%ID^E:3.23e-06^RecName: Full=Probable G-protein coupled rece…	.	sigP:0.01774^CS^pos:^Pr:	ExpAA=35.58^PredHel=1^Topology=o777-799i	ENOG410XXEC^G protein-coupled receptor	KEGG:mmu:241263`KO:K08469	GO:0016021^cellular_component^integral component of membrane`GO:0016020^cellular_component^membrane`GO:0005886^cellular_component^plasma membrane`GO:0004930^molecular_function^G protein-coupled receptor activity`GO:0007186^biological_process^G protein-coupled receptor signaling pathway`GO:0072659^biological_process^protein localization to plasma membrane	.	.	high_correspondence	Cell_membrane	0.9396	0	0	0.0341	0.0008	0.825	0.1271	0	0.002	0.0108	0.0002
BOMOPTA_04450	TRINITY_DN25538_c2_g1_i3.p1	TRINITY_DN25538_c2_g1_i3	complete	520	0.958729	0.69697	-0.381818	-0.442424	0.781818	0.721212	0.648485	Peroxisome	tr|H9J1X0|H9J1X0_BOMMO	87.685	ref|XP_004930142.1|	99.422	P_KWMTBOMO02806	100	BMSK0002785.1	87.931	260-1819[+]	NT5D3_XENLA^NT5D3_XENLA^Q:67-513,H:28-474^49.889%ID^E:2.4e-152^RecName: Full=5'-nucleotidase domain-containing protein 3;^Eukaryota; Metazoa; Chordata; Craniata; Vertebrata; Euteleostomi; Amphibia; Batrachia; Anura; Pipoidea; Pipidae; Xenopodinae; Xenopus; Xenopus	PF05761.14^5_nucleotid^5' nucleotidase family^72-514^E:1.9e-149	sigP:0.996347^^^	.	.	KEGG:xla:444399	GO:0016787^molecular_function^hydrolase activity`GO:0046872^molecular_function^metal ion binding	.	.	high_correspondence	Mitochondrion	0.2731	0.006	0.1352	0.0167	0.629	0.0012	0.0219	0.1534	0.0013	0.0153	0.02
BOMOPTA_04686	TRINITY_DN25785_c1_g1_i1.p1	TRINITY_DN25785_c1_g1_i1	internal	1084	0.958726	0.793939	-0.563636	-0.648485	0.915152	0.890909	0.830303	Peroxisome	tr|H9JV29|H9JV29_BOMMO	97.83	ref|XP_021201904.1|	99.908	P_KWMTBOMO15918	99.908	BMSK0015512.1	97.83	2-3250[+]	ITPR_DROME^ITPR_DROME^Q:1-1076,H:1302-2406^61.736%ID^E:0^RecName: Full=Inositol 1,4,5-trisphosphate receptor;^Eukaryota; Metazoa; Ecdysozoa; Arthropoda; Hexapoda; Insecta; Pterygota; Neoptera; Holometabola; Diptera; Brachycera; Muscomorpha; Ephydroidea; Drosophilidae; Drosophila; Sophophora	PF01365.21^RYDR_ITPR^RIH domain^3-143^E:4.5e-11`PF08454.11^RIH_assoc^RyR and IP3R Homology associated^722-828^E:9.6e-33	sigP:0.999289^^^	ExpAA=24.69^PredHel=1^Topology=o1038-1060i	ENOG410XR97^inositol 1,4,5-trisphosphate receptor type	KEGG:dme:Dmel_CG1063`KO:K04958	GO:0044295^cellular_component^axonal growth cone`GO:0030659^cellular_component^cytoplasmic vesicle membrane`GO:0005783^cellular_component^endoplasmic reticulum`GO:0005789^cellular_component^endoplasmic reticulum membrane`GO:0016021^cellular_component^integral component of membrane`GO:0005886^cellular_component^plasma membrane`GO:0016529^cellular_component^sarcoplasmic reticulum`GO:0030667^cellula…	GO:0005262^molecular_function^calcium channel activity`GO:0070588^biological_process^calcium ion transmembrane transport`GO:0016020^cellular_component^membrane	.	evidently_split	Cytoplasm	0.4263	0.0899	0.2216	0.003	0.0471	0.0501	0.2156	0.0038	0.2006	0.1539	0.0145
BOMOPTA_05181	TRINITY_DN26328_c1_g2_i4.p1	TRINITY_DN26328_c1_g2_i4	complete	627	0.958709	0.587879	-0.381818	-0.418182	0.781818	0.757576	0.757576	Peroxisome	tr|H9IYL8|H9IYL8_BOMMO	99.642	ref|XP_021204640.1|	99.82	P_KWMTBOMO14836	99.642	BMSK0014417.1	99.642	147-2027[+]	NEUR_DROME^NEUR_DROME^Q:269-626,H:355-754^41.606%ID^E:4.05e-92^RecName: Full=Protein neuralized;^Eukaryota; Metazoa; Ecdysozoa; Arthropoda; Hexapoda; Insecta; Pterygota; Neoptera; Holometabola; Diptera; Brachycera; Muscomorpha; Ephydroidea; Drosophilidae; Drosophila; Sophophora`NEUR_DROME^NEUR_DROME^Q:50-241,H:69-262^62.371%ID^E:9.3e-85^RecName: Full=Protein neuralized;^Eukaryota; Metazoa; Ecdyso…	PF07177.12^Neuralized^Neuralized^88-237^E:8.5e-53`PF07177.12^Neuralized^Neuralized^284-433^E:7.1e-44`PF13920.6^zf-C3HC4_3^Zinc finger, C3HC4 type (RING finger)^572-620^E:1.3e-13`PF00097.25^zf-C3HC4^Zinc finger, C3HC4 type (RING finger)^573-613^E:6.3e-05	sigP:0.996365^^^	.	ENOG410ZMNG^protein ubiquitination	KEGG:dme:Dmel_CG11988`KO:K01931	GO:0005737^cellular_component^cytoplasm`GO:0005829^cellular_component^cytosol`GO:0005634^cellular_component^nucleus`GO:0048471^cellular_component^perinuclear region of cytoplasm`GO:0005886^cellular_component^plasma membrane`GO:0003677^molecular_function^DNA binding`GO:1901981^molecular_function^phosphatidylinositol phosphate binding`GO:0061630^molecular_function^ubiquitin protein ligase activity`…	GO:0046872^molecular_function^metal ion binding	.	high_correspondence	Nucleus	0.5024	0.3871	0.1005	0.0245	0.2714	0.0694	0.0012	0.0115	0.0023	0.0003	0.1316
BOMOPTA_04468	TRINITY_DN25553_c0_g1_i6.p1	TRINITY_DN25553_c0_g1_i6	complete	1029	0.958482	0.575758	-0.915152	-0.866667	0.406061	0.212121	0.139394	Mitochondria	tr|H9JC66|H9JC66_BOMMO	96.884	ref|XP_004932559.1|	99.805	P_KWMTBOMO10489	100	BMSK0010234.1	97.073	187-3273[+]	DPYD_DANRE^DPYD_DANRE^Q:1-1023,H:1-1021^66.246%ID^E:0^RecName: Full=Dihydropyrimidine dehydrogenase [NADP(+)];^Eukaryota; Metazoa; Chordata; Craniata; Vertebrata; Euteleostomi; Actinopterygii; Neopterygii; Teleostei; Ostariophysi; Cypriniformes; Cyprinidae; Danio	PF14691.6^Fer4_20^Dihydroprymidine dehydrogenase domain II, 4Fe-4S cluster^57-167^E:2.6e-33`PF07992.14^Pyr_redox_2^Pyridine nucleotide-disulphide oxidoreductase^186-493^E:1.3e-13`PF13450.6^NAD_binding_8^NAD(P)-binding Rossmann-like domain^190-234^E:2.2e-07`PF01180.21^DHO_dh^Dihydroorotate dehydrogenase^527-832^E:5.9e-37`PF14697.6^Fer4_21^4Fe-4S dicluster domain^942-1000^E:2.2e-23`PF13237.6^Fer4_1…	sigP:0.999688^^^	.	COG0167^Catalyzes the conversion of dihydroorotate to orotate`COG0493^metal cluster binding`COG1146^metal cluster binding	KEGG:dre:405829`KO:K00207	GO:0005737^cellular_component^cytoplasm`GO:0005829^cellular_component^cytosol`GO:0051539^molecular_function^4 iron, 4 sulfur cluster binding`GO:0017113^molecular_function^dihydropyrimidine dehydrogenase (NADP+) activity`GO:0004159^molecular_function^dihydrouracil dehydrogenase (NAD+) activity`GO:0051536^molecular_function^iron-sulfur cluster binding`GO:0046872^molecular_function^metal ion binding…	GO:0016491^molecular_function^oxidoreductase activity`GO:0055114^biological_process^oxidation-reduction process`GO:0016627^molecular_function^oxidoreductase activity, acting on the CH-CH group of donors`GO:0005737^cellular_component^cytoplasm	.	high_correspondence	Cytoplasm	0.0926	0.1287	0.6632	0.0195	0.0257	0.0389	0.0025	0.0156	0.0014	0.0089	0.0955
BOMOPTA_05628	TRINITY_DN26877_c0_g1_i6.p1	TRINITY_DN26877_c0_g1_i6	complete	448	0.958197	0.684848	-0.29697	-0.418182	0.939394	0.951515	0.963636	Golgi	tr|H9JT32|H9JT32_BOMMO	100	ref|XP_021202700.1|	99.776	P_KWMTBOMO12883	99.776	BMSK0012492.1	100	125-1468[+]	CDSA_DROME^CDSA_DROME^Q:1-437,H:1-442^74%ID^E:0^RecName: Full=Phosphatidate cytidylyltransferase, photoreceptor-specific;^Eukaryota; Metazoa; Ecdysozoa; Arthropoda; Hexapoda; Insecta; Pterygota; Neoptera; Holometabola; Diptera; Brachycera; Muscomorpha; Ephydroidea; Drosophilidae; Drosophila; Sophophora	PF01148.20^CTP_transf_1^Cytidylyltransferase family^73-405^E:3.1e-85	sigP:0.998855^^^	ExpAA=157.15^PredHel=6^Topology=i76-98o165-187i199-221o226-248i261-283o340-362i	COG0575^phosphatidate Cytidylyltransferase	KEGG:dme:Dmel_CG7962`KO:K00981	GO:0005789^cellular_component^endoplasmic reticulum membrane`GO:0016021^cellular_component^integral component of membrane`GO:0004605^molecular_function^phosphatidate cytidylyltransferase activity`GO:0016024^biological_process^CDP-diacylglycerol biosynthetic process`GO:0008610^biological_process^lipid biosynthetic process`GO:0010868^biological_process^negative regulation of triglyceride biosynthet…	.	.	high_correspondence	Endoplasmic_reticulum	0.9446	0.0004	0.0002	0	0.0067	0.0499	0.6294	0	0.2621	0.0494	0.0018
BOMOPTA_02319	TRINITY_DN23348_c1_g1_i1.p1	TRINITY_DN23348_c1_g1_i1	complete	1135	0.958143	0.854545	-0.684848	-0.721212	0.939394	0.866667	0.793939	Peroxisome	tr|H9ISY8|H9ISY8_BOMMO	96.616	ref|XP_012550813.1|	99.912	P_KWMTBOMO13175	99.912	BMSK0012761.1	96.616	NA	NA	NA	NA	NA	NA	NA	NA	NA	NA	high_correspondence	Cell_membrane	0.9358	0.0006	0.0001	0	0.0007	0.5587	0.2605	0	0.0686	0.1106	0.0003
BOMOPTA_03479	TRINITY_DN24547_c7_g2_i3.p1	TRINITY_DN24547_c7_g2_i3	complete	888	0.957931	0.90303	-0.660606	-0.587879	0.745455	0.672727	0.612121	Mitochondria	tr|H9IZF4|H9IZF4_BOMMO	95.942	ref|XP_012551144.1|	100	P_KWMTBOMO02628	100	BMSK0002631.1	95.942	NA	NA	NA	NA	NA	NA	NA	NA	NA	NA	evidently_shorter_than_SilkBase	Nucleus	0.7772	0.6312	0.0181	0.0003	0.0181	0.016	0.1804	0.0056	0.1113	0.0174	0.0016
BOMOPTA_03397	TRINITY_DN24477_c3_g1_i9.p1	TRINITY_DN24477_c3_g1_i9	complete	826	0.957891	-0.442424	0.757576	0.563636	-0.0545455	0.139394	0.236364	Ribosome	tr|H9J7V9|H9J7V9_BOMMO	99.515	ref|XP_004921935.1|	99.515	P_KWMTBOMO10214	99.515	BMSK0009969.1	99.515	187-2664[+]	ZN598_DANRE^ZN598_DANRE^Q:8-278,H:54-319^47.232%ID^E:2.34e-84^RecName: Full=E3 ubiquitin-protein ligase ZNF598 {ECO:0000250|UniProtKB:Q86UK7};^Eukaryota; Metazoa; Chordata; Craniata; Vertebrata; Euteleostomi; Actinopterygii; Neopterygii; Teleostei; Ostariophysi; Cypriniformes; Cyprinidae; Danio`ZN598_DANRE^ZN598_DANRE^Q:679-818,H:763-936^27.011%ID^E:1.1e-08^RecName: Full=E3 ubiquitin-protein liga…	PF13920.6^zf-C3HC4_3^Zinc finger, C3HC4 type (RING finger)^8-54^E:7.7e-07`PF00096.26^zf-C2H2^Zinc finger, C2H2 type^103-127^E:0.0063	sigP:0.998796^^^	.	COG5236^zinc finger protein	KEGG:dre:407728`KO:K22381	GO:0046872^molecular_function^metal ion binding`GO:0003676^molecular_function^nucleic acid binding`GO:0043022^molecular_function^ribosome binding`GO:0061630^molecular_function^ubiquitin protein ligase activity`GO:0006513^biological_process^protein monoubiquitination`GO:0016567^biological_process^protein ubiquitination`GO:0072344^biological_process^rescue of stalled ribosome	GO:0003676^molecular_function^nucleic acid binding	.	high_correspondence	Cytoplasm	0.0213	0.3918	0.5945	0.0001	0.0001	0.0117	0.0002	0	0.0006	0.0003	0.0007
BOMOPTA_03448	TRINITY_DN24524_c0_g2_i3.p1	TRINITY_DN24524_c0_g2_i3	complete	1438	0.957626	0.878788	-0.539394	-0.539394	0.793939	0.745455	0.684848	Mitochondria	NA	NA	ref|XP_012547484.1|	98.139	P_KWMTBOMO10924	96.393	NA	NA	NA	NA	NA	NA	NA	NA	NA	NA	NA	NA	longer_than_SilkBase	Cytoplasm	0.0593	0.2131	0.5955	0.0001	0.0023	0.0051	0.0213	0.0003	0.0847	0.0765	0.0012
BOMOPTA_03588	TRINITY_DN24671_c0_g1_i5.p1	TRINITY_DN24671_c0_g1_i5	3prime_partial	990	0.957618	-0.6	0.987879	0.951515	-0.539394	-0.29697	-0.236364	Ribosome	tr|H9JSF9|H9JSF9_BOMMO	98.989	ref|XP_004924029.1|	98.989	P_KWMTBOMO05139	95.459	BMSK0005006.1	98.989	109-3075[+]	CCAR1_MOUSE^CCAR1_MOUSE^Q:254-587,H:359-665^45.294%ID^E:2.19e-74^RecName: Full=Cell division cycle and apoptosis regulator protein 1;^Eukaryota; Metazoa; Chordata; Craniata; Vertebrata; Euteleostomi; Mammalia; Eutheria; Euarchontoglires; Glires; Rodentia; Myomorpha; Muroidea; Muridae; Murinae; Mus; Mus`CCAR1_MOUSE^CCAR1_MOUSE^Q:83-185,H:127-219^51.456%ID^E:5.68e-22^RecName: Full=Cell division cyc…	PF14444.6^S1-like^S1-like^109-167^E:8.8e-26`PF14443.6^DBC1^DBC1^377-492^E:2.9e-46	sigP:0.998442^^^	.	ENOG410Z0UJ^ligand-dependent nuclear receptor transcription coactivator activity	KEGG:mmu:67500	GO:0005641^cellular_component^nuclear envelope lumen`GO:0005634^cellular_component^nucleus`GO:0048471^cellular_component^perinuclear region of cytoplasm`GO:0030374^molecular_function^nuclear receptor transcription coactivator activity`GO:0000980^molecular_function^RNA polymerase II distal enhancer sequence-specific DNA binding`GO:0003713^molecular_function^transcription coactivator activity`GO:00…	.	.	evidently_split	Nucleus	0.06	0.7386	0.2498	0.0001	0.0001	0.0052	0.0005	0	0.0039	0.0014	0.0003
BOMOPTA_02672	TRINITY_DN23723_c0_g3_i1.p1	TRINITY_DN23723_c0_g3_i1	5prime_partial	362	0.957594	0.345455	0.0666667	-0.115152	0.745455	0.842424	0.878788	Golgi	tr|H9JQR6|H9JQR6_BOMMO	100	ref|XP_021207138.1|	100	P_KWMTBOMO06453	100	BMSK0006302.1	100	1-1086[+]	AT2C1_HUMAN^AT2C1_HUMAN^Q:2-344,H:562-904^67.347%ID^E:3.55e-156^RecName: Full=Calcium-transporting ATPase type 2C member 1;^Eukaryota; Metazoa; Chordata; Craniata; Vertebrata; Euteleostomi; Mammalia; Eutheria; Euarchontoglires; Primates; Haplorrhini; Catarrhini; Hominidae; Homo	PF00702.26^Hydrolase^haloacid dehalogenase-like hydrolase^4-96^E:3.4e-09`PF00689.21^Cation_ATPase_C^Cation transporting ATPase, C-terminus^166-338^E:4.9e-41	sigP:0.998033^^^	ExpAA=97.91^PredHel=4^Topology=i215-234o249-266i278-300o315-334i	COG0474^P-type atpase	KEGG:hsa:27032`KO:K01537	GO:0005794^cellular_component^Golgi apparatus`GO:0000139^cellular_component^Golgi membrane`GO:0016021^cellular_component^integral component of membrane`GO:0016020^cellular_component^membrane`GO:0005802^cellular_component^trans-Golgi network`GO:0005524^molecular_function^ATP binding`GO:0005509^molecular_function^calcium ion binding`GO:0005388^molecular_function^calcium-transporting ATPase activity…	.	.	evidently_split	Lysosome/Vacuole	0.3885	0.0144	0.0393	0.0057	0.0906	0.0874	0.1104	0.0454	0.0427	0.4754	0.0887
BOMOPTA_02002	TRINITY_DN23029_c9_g1_i1.p1	TRINITY_DN23029_c9_g1_i1	5prime_partial	442	0.957536	0.757576	-0.393939	-0.515152	0.987879	0.975758	0.939394	Peroxisome	tr|H9J2B7|H9J2B7_BOMMO	95.652	ref|XP_021206179.1|	99.773	P_KWMTBOMO02890	99.773	BMSK0002852.1	99.773	1-1326[+]	IGF1R_BOVIN^IGF1R_BOVIN^Q:4-337,H:219-555^66.374%ID^E:7.11e-158^RecName: Full=Insulin-like growth factor 1 receptor;^Eukaryota; Metazoa; Chordata; Craniata; Vertebrata; Euteleostomi; Mammalia; Eutheria; Laurasiatheria; Cetartiodactyla; Ruminantia; Pecora; Bovidae; Bovinae; Bos	PF07714.17^Pkinase_Tyr^Protein tyrosine kinase^51-321^E:3.6e-93`PF00069.25^Pkinase^Protein kinase domain^52-319^E:1e-39	sigP:0.852379^^^	.	COG0515^Serine Threonine protein kinase	KEGG:bta:281848`KO:K05087	GO:0030424^cellular_component^axon`GO:0005737^cellular_component^cytoplasm`GO:0005899^cellular_component^insulin receptor complex`GO:0005887^cellular_component^integral component of plasma membrane`GO:0005886^cellular_component^plasma membrane`GO:0043235^cellular_component^receptor complex`GO:0005524^molecular_function^ATP binding`GO:0043560^molecular_function^insulin receptor substrate binding`G…	GO:0004672^molecular_function^protein kinase activity`GO:0006468^biological_process^protein phosphorylation`GO:0005524^molecular_function^ATP binding	.	evidently_split	Mitochondrion	0.5397	0.0095	0.1345	0.0687	0.4882	0.0391	0.1407	0.0447	0.008	0.0079	0.0585
BOMOPTA_03792	TRINITY_DN24876_c2_g1_i2.p1	TRINITY_DN24876_c2_g1_i2	complete	721	0.957349	-0.00606061	-0.0181818	0.260606	-0.490909	-0.539394	-0.648485	Nucleus	tr|H9IX66|H9IX66_BOMMO	97.866	ref|XP_004933460.1|	99.711	P_KWMTBOMO11336	99.711	BMSK0010998.1	99.711	NA	NA	NA	NA	NA	NA	NA	NA	NA	NA	high_correspondence	NA	NA	NA	NA	NA	NA	NA	NA	NA	NA	NA	NA
BOMOPTA_01374	TRINITY_DN22387_c0_g1_i1.p1	TRINITY_DN22387_c0_g1_i1	5prime_partial	529	0.957294	0.236364	0.2	0.187879	0.406061	0.430303	0.527273	Golgi	tr|H9JU98|H9JU98_BOMMO	100	ref|XP_012547046.1|	100	P_KWMTBOMO09793	99.804	BMSK0009465.1	100	2-1588[+]	NESD_DROME^NESD_DROME^Q:23-265,H:3-273^31.752%ID^E:9.45e-31^RecName: Full=Protein nessun dorma {ECO:0000312|FlyBase:FBgn0032848};^Eukaryota; Metazoa; Ecdysozoa; Arthropoda; Hexapoda; Insecta; Pterygota; Neoptera; Holometabola; Diptera; Brachycera; Muscomorpha; Ephydroidea; Drosophilidae; Drosophila; Sophophora`NESD_DROME^NESD_DROME^Q:357-462,H:398-500^32.075%ID^E:1.09e-08^RecName: Full=Protein ne…	PF13229.6^Beta_helix^Right handed beta helix region^396-493^E:6.8e-09	sigP:0.999168^^^	.	ENOG410XXTE^Shc SH2-domain binding protein	KEGG:dme:Dmel_CG10722	GO:0035324^cellular_component^female germline ring canal`GO:0045169^cellular_component^fusome`GO:0045171^cellular_component^intercellular bridge`GO:0035323^cellular_component^male germline ring canal`GO:0030496^cellular_component^midbody`GO:0030246^molecular_function^carbohydrate binding`GO:0008335^biological_process^female germline ring canal stabilization`GO:0007112^biological_process^male meio…	.	.	high_correspondence	Cytoplasm	0.1229	0.2727	0.3968	0.0045	0.2101	0.0328	0.0114	0.0095	0.0247	0.0293	0.0082
BOMOPTA_03671	TRINITY_DN24759_c3_g1_i1.p1	TRINITY_DN24759_c3_g1_i1	complete	816	0.957223	-0.369697	0.684848	0.454545	0.0424242	0.187879	0.236364	Ribosome	tr|H9JP29|H9JP29_BOMMO	100	ref|XP_004930703.1|	100	P_KWMTBOMO13958	100	BMSK0013456.1	100	77-2524[+]	SCYL2_MOUSE^SCYL2_MOUSE^Q:3-769,H:4-794^49.811%ID^E:0^RecName: Full=SCY1-like protein 2;^Eukaryota; Metazoa; Chordata; Craniata; Vertebrata; Euteleostomi; Mammalia; Eutheria; Euarchontoglires; Glires; Rodentia; Myomorpha; Muroidea; Muridae; Murinae; Mus; Mus	PF00069.25^Pkinase^Protein kinase domain^41-325^E:2.1e-20`PF07714.17^Pkinase_Tyr^Protein tyrosine kinase^41-316^E:3.5e-13	sigP:0.999298^^^	.	ENOG410XQ9T^SCY1-like 2 (S. cerevisiae)	KEGG:mmu:213326`KO:K17541	GO:0030136^cellular_component^clathrin-coated vesicle`GO:0010008^cellular_component^endosome membrane`GO:0005794^cellular_component^Golgi apparatus`GO:0048471^cellular_component^perinuclear region of cytoplasm`GO:0005524^molecular_function^ATP binding`GO:0004672^molecular_function^protein kinase activity`GO:0005102^molecular_function^signaling receptor binding`GO:0008333^biological_process^endoso…	GO:0004672^molecular_function^protein kinase activity`GO:0005524^molecular_function^ATP binding`GO:0006468^biological_process^protein phosphorylation	.	high_correspondence	Cytoplasm	0.016	0.1068	0.8718	0.0001	0.0004	0.0077	0.0011	0.0001	0.0071	0.0036	0.0013
BOMOPTA_04780	TRINITY_DN25882_c1_g2_i2.p1	TRINITY_DN25882_c1_g2_i2	3prime_partial	1181	0.957149	-0.612121	0.975758	0.915152	-0.527273	-0.272727	-0.224242	Ribosome	tr|H9IYI7|H9IYI7_BOMMO	100	ref|XP_012546979.1|	97.386	P_KWMTBOMO15733	96.555	BMSK0015315.1	100	122-3661[+]	DOCK1_HUMAN^DOCK1_HUMAN^Q:1-1176,H:1-1149^33.581%ID^E:0^RecName: Full=Dedicator of cytokinesis protein 1;^Eukaryota; Metazoa; Chordata; Craniata; Vertebrata; Euteleostomi; Mammalia; Eutheria; Euarchontoglires; Primates; Haplorrhini; Catarrhini; Hominidae; Homo	PF16172.5^DOCK_N^DOCK N-terminus^87-407^E:8.1e-62`PF14429.6^DOCK-C2^C2 domain in Dock180 and Zizimin proteins^412-612^E:1.5e-48	sigP:0.998411^^^	.	ENOG410XQH7^Dedicator of cytokinesis	KEGG:hsa:1793`KO:K13708	GO:0005737^cellular_component^cytoplasm`GO:0005829^cellular_component^cytosol`GO:0032045^cellular_component^guanyl-nucleotide exchange factor complex`GO:0016020^cellular_component^membrane`GO:0016607^cellular_component^nuclear speck`GO:0005634^cellular_component^nucleus`GO:0005096^molecular_function^GTPase activator activity`GO:0005089^molecular_function^Rho guanyl-nucleotide exchange factor acti…	.	.	high_correspondence	Cytoplasm	0.0538	0.1569	0.6637	0.001	0.037	0.0152	0.0094	0.0034	0.021	0.0159	0.0764
BOMOPTA_05006	TRINITY_DN26145_c2_g1_i2.p1	TRINITY_DN26145_c2_g1_i2	5prime_partial	1421	0.957064	-0.309091	-0.115152	0.0424242	-0.430303	-0.575758	-0.563636	Nucleus	tr|H9JT39|H9JT39_BOMMO	99.648	ref|NP_001041678.1|	99.859	P_KWMTBOMO12878	99.718	BMSK0012482.1	99.718	2-4264[+]	GLT1_SCHPO^GLT1_SCHPO^Q:5-1417,H:687-2105^55.981%ID^E:0^RecName: Full=Putative glutamate synthase [NADPH];^Eukaryota; Fungi; Dikarya; Ascomycota; Taphrinomycotina; Schizosaccharomycetes; Schizosaccharomycetales; Schizosaccharomycetaceae; Schizosaccharomyces	PF04898.14^Glu_syn_central^Glutamate synthase central domain^2-133^E:1.6e-51`PF01645.17^Glu_synthase^Conserved region in glutamate synthase^193-560^E:6.2e-151`PF01493.19^GXGXG^GXGXG motif^643-830^E:6.8e-80`PF14691.6^Fer4_20^Dihydroprymidine dehydrogenase domain II, 4Fe-4S cluster^945-1053^E:2.9e-20`PF07992.14^Pyr_redox_2^Pyridine nucleotide-disulphide oxidoreductase^1067-1393^E:2e-26`PF03486.14^H…	sigP:0.981553^^^	.	.	KEGG:spo:SPAPB1E7.07`KO:K00264	GO:0005829^cellular_component^cytosol`GO:0005739^cellular_component^mitochondrion`GO:0051538^molecular_function^3 iron, 4 sulfur cluster binding`GO:0050660^molecular_function^flavin adenine dinucleotide binding`GO:0010181^molecular_function^FMN binding`GO:0016040^molecular_function^glutamate synthase (NADH) activity`GO:0004355^molecular_function^glutamate synthase (NADPH) activity`GO:0005506^mole…	GO:0015930^molecular_function^glutamate synthase activity`GO:0006807^biological_process^nitrogen compound metabolic process`GO:0055114^biological_process^oxidation-reduction process`GO:0016638^molecular_function^oxidoreductase activity, acting on the CH-NH2 group of donors`GO:0006537^biological_process^glutamate biosynthetic process`GO:0016491^molecular_function^oxidoreductase activity	.	evidently_split	Cytoplasm	0.0214	0.0101	0.5325	0.0116	0.0825	0.0057	0.0025	0.0152	0.0001	0.0077	0.3319
BOMOPTA_02790	TRINITY_DN23845_c0_g2_i1.p1	TRINITY_DN23845_c0_g2_i1	3prime_partial	660	0.957038	-0.563636	0.90303	0.733333	-0.212121	-0.030303	0.0424242	Ribosome	tr|H9JX19|H9JX19_BOMMO	99.58	ref|XP_004933750.2|	100	P_KWMTBOMO12386	100	BMSK0011998.1	99.58	397-2373[+]	MTRAA_XENLA^MTRAA_XENLA^Q:9-604,H:10-619^32.037%ID^E:2.89e-86^RecName: Full=Myotubularin-related protein 10-A;^Eukaryota; Metazoa; Chordata; Craniata; Vertebrata; Euteleostomi; Amphibia; Batrachia; Anura; Pipoidea; Pipidae; Xenopodinae; Xenopus; Xenopus	PF06602.14^Myotub-related^Myotubularin-like phosphatase domain^171-273^E:7.6e-08`PF06602.14^Myotub-related^Myotubularin-like phosphatase domain^320-506^E:1.1e-52	sigP:0.99964^^^	.	.	KEGG:xla:495341`KO:K18085	.	.	.	high_correspondence	Cytoplasm	0.0206	0.2209	0.7342	0.0018	0.0042	0.0128	0.003	0.0002	0.0043	0.0035	0.0151
BOMOPTA_05396	TRINITY_DN26580_c5_g1_i1.p1	TRINITY_DN26580_c5_g1_i1	complete	1161	0.956988	0.672727	-0.309091	-0.454545	0.951515	0.975758	0.975758	ER	tr|H9J9G9|H9J9G9_BOMMO	99.914	ref|XP_004929216.1|	99.914	P_KWMTBOMO01806	100	BMSK0001814.1	100	216-3698[+]	AT131_MOUSE^AT131_MOUSE^Q:9-1157,H:44-1196^57.252%ID^E:0^RecName: Full=Manganese-transporting ATPase 13A1;^Eukaryota; Metazoa; Chordata; Craniata; Vertebrata; Euteleostomi; Mammalia; Eutheria; Euarchontoglires; Glires; Rodentia; Myomorpha; Muroidea; Muridae; Murinae; Mus; Mus	PF00122.20^E1-E2_ATPase^E1-E2 ATPase^258-470^E:3.5e-21`PF00702.26^Hydrolase^haloacid dehalogenase-like hydrolase^488-727^E:9.5e-08	sigP:0.999483^^^	ExpAA=185.30^PredHel=7^Topology=o27-49i56-78o220-239i405-424o1002-1024i1091-1113o1128-1150i	COG0474^P-type atpase	KEGG:mmu:170759`KO:K14950	GO:0005789^cellular_component^endoplasmic reticulum membrane`GO:0016021^cellular_component^integral component of membrane`GO:0005524^molecular_function^ATP binding`GO:0016887^molecular_function^ATPase activity`GO:0046872^molecular_function^metal ion binding`GO:0006812^biological_process^cation transport`GO:0006874^biological_process^cellular calcium ion homeostasis	.	.	high_correspondence	Cell_membrane	0.9356	0.0002	0	0	0.0004	0.5851	0.2322	0	0.0554	0.1265	0.0001
BOMOPTA_02921	TRINITY_DN23986_c1_g1_i4.p1	TRINITY_DN23986_c1_g1_i4	complete	903	0.956776	0.90303	-0.757576	-0.660606	0.709091	0.636364	0.575758	Mitochondria	tr|H9JNC9|H9JNC9_BOMMO	100	ref|XP_004921772.1|	99.778	P_KWMTBOMO13664	99.778	BMSK0013173.1	100	NA	NA	NA	NA	NA	NA	NA	NA	NA	NA	high_correspondence	Nucleus	0.0566	0.7975	0.1923	0.0002	0.0004	0.0025	0.0011	0.0002	0.003	0.0023	0.0006
BOMOPTA_04299	TRINITY_DN25385_c0_g1_i2.p1	TRINITY_DN25385_c0_g1_i2	complete	789	0.95676	-0.272727	-0.030303	0.187879	-0.636364	-0.721212	-0.721212	Nucleus	tr|H9IS43|H9IS43_BOMMO	99.215	ref|XP_004923163.1|	99.215	P_KWMTBOMO14487	99.738	BMSK0014195.1	99.607	74-2368[+]	RTF1_DROME^RTF1_DROME^Q:152-764,H:155-775^47.393%ID^E:5.75e-147^RecName: Full=RNA polymerase-associated protein Rtf1;^Eukaryota; Metazoa; Ecdysozoa; Arthropoda; Hexapoda; Insecta; Pterygota; Neoptera; Holometabola; Diptera; Brachycera; Muscomorpha; Ephydroidea; Drosophilidae; Drosophila; Sophophora	PF03126.18^Plus-3^Plus-3 domain^403-504^E:9.4e-33	sigP:0.999757^^^	.	COG5296^Rtf1, Paf1 RNA polymerase II complex component, homolog (S. cerevisiae)	KEGG:dme:Dmel_CG10955`KO:K15178	GO:0016593^cellular_component^Cdc73/Paf1 complex`GO:0005634^cellular_component^nucleus`GO:0035327^cellular_component^transcriptionally active chromatin`GO:0003677^molecular_function^DNA binding`GO:0042800^molecular_function^histone methyltransferase activity (H3-K4 specific)`GO:1990269^molecular_function^RNA polymerase II C-terminal domain phosphoserine binding`GO:0051568^biological_process^histo…	GO:0003677^molecular_function^DNA binding	.	high_correspondence	Nucleus	0.1182	0.9984	0.0015	0	0	0	0	0	0	0	0
BOMOPTA_05031	TRINITY_DN26175_c0_g1_i2.p1	TRINITY_DN26175_c0_g1_i2	complete	140	0.956726	0.175758	-0.515152	-0.345455	-0.248485	-0.345455	-0.406061	Mitochondria	tr|H9JIA0|H9JIA0_BOMMO	99.187	ref|XP_012551443.1|	100	P_KWMTBOMO08307	100	BMSK0008072.1	99.187	NA	NA	NA	NA	NA	NA	NA	NA	NA	NA	high_correspondence	Nucleus	0.0167	0.9775	0.0222	0	0	0.0002	0	0	0	0	0
BOMOPTA_04757	TRINITY_DN25855_c0_g3_i1.p1	TRINITY_DN25855_c0_g3_i1	complete	1242	0.956657	0.975758	-0.515152	-0.406061	0.745455	0.721212	0.612121	Mitochondria	tr|H9JLD4|H9JLD4_BOMMO	99.836	ref|XP_012546137.1|	99.839	P_KWMTBOMO07386	99.834	BMSK0002992.1	21.335	NA	NA	NA	NA	NA	NA	NA	NA	NA	NA	high_correspondence	Cell_membrane	1	0	0	0	0	0.9999	0.0001	0	0	0	0
BOMOPTA_04167	TRINITY_DN25249_c0_g2_i1.p1	TRINITY_DN25249_c0_g2_i1	5prime_partial	557	0.956526	0.830303	-0.369697	-0.345455	0.781818	0.781818	0.769697	Mitochondria	tr|H9JTI1|H9JTI1_BOMMO	99.64	ref|XP_012548205.1|	99.64	P_KWMTBOMO09606	99.64	BMSK0009310.1	99.64	NA	NA	NA	NA	NA	NA	NA	NA	NA	NA	evidently_split	Nucleus	0.1169	0.998	0.0019	0	0	0.0001	0	0	0	0	0
BOMOPTA_04855	TRINITY_DN25955_c0_g2_i1.p1	TRINITY_DN25955_c0_g2_i1	complete	662	0.956512	0.672727	-0.309091	-0.454545	0.951515	0.975758	0.975758	ER	tr|H9JSK2|H9JSK2_BOMMO	99.506	ref|XP_004924047.1|	99.546	P_KWMTBOMO05101	99.831	BMSK0004978.1	99.835	125-2110[+]	FAS1_SCHAM^FAS1_SCHAM^Q:17-635,H:24-632^56.41%ID^E:0^RecName: Full=Fasciclin-1;^Eukaryota; Metazoa; Ecdysozoa; Arthropoda; Hexapoda; Insecta; Pterygota; Neoptera; Polyneoptera; Orthoptera; Caelifera; Acrididea; Acridomorpha; Acridoidea; Acrididae; Cyrtacanthacridinae; Schistocerca	PF02469.22^Fasciclin^Fasciclin domain^32-152^E:3.2e-13`PF02469.22^Fasciclin^Fasciclin domain^187-322^E:1.7e-07`PF02469.22^Fasciclin^Fasciclin domain^353-472^E:1.7e-21`PF02469.22^Fasciclin^Fasciclin domain^488-625^E:4.9e-17	sigP:0.014804^CS^pos:^Pr:	.	.	.	GO:0031225^cellular_component^anchored component of membrane`GO:0005886^cellular_component^plasma membrane`GO:0007155^biological_process^cell adhesion	.	.	high_correspondence	Extracellular	0.1657	0.0016	0.0138	0.5063	0.011	0.0142	0.3602	0.0026	0.0008	0.0866	0.0029
BOMOPTA_03417	TRINITY_DN24497_c5_g1_i3.p1	TRINITY_DN24497_c5_g1_i3	complete	942	0.956207	0.6	-0.260606	-0.393939	0.878788	0.830303	0.793939	Peroxisome	tr|H9JAM7|H9JAM7_BOMMO	26.151	ref|XP_021206478.1|	25.641	P_KWMTBOMO05601	25.792	BMSK0005447.1	26.111	311-3136[+]	NPC1_PIG^NPC1_PIG^Q:25-933,H:335-1272^22.467%ID^E:1.53e-53^RecName: Full=NPC intracellular cholesterol transporter 1 {ECO:0000250|UniProtKB:O15118};^Eukaryota; Metazoa; Chordata; Craniata; Vertebrata; Euteleostomi; Mammalia; Eutheria; Laurasiatheria; Cetartiodactyla; Suina; Suidae; Sus	PF02460.18^Patched^Patched family^103-908^E:3.7e-78`PF12349.8^Sterol-sensing^Sterol-sensing domain of SREBP cleavage-activation^363-512^E:1.9e-32	sigP:0.999774^^^	ExpAA=249.78^PredHel=11^Topology=i13-35o39-61i361-383o388-410i443-465o475-497i534-556o778-800i813-835o850-872i885-907o	ENOG410XR54^Niemann-Pick disease type C1	KEGG:ssc:397591`KO:K12385	GO:0005783^cellular_component^endoplasmic reticulum`GO:0005576^cellular_component^extracellular region`GO:1905103^cellular_component^integral component of lysosomal membrane`GO:0005887^cellular_component^integral component of plasma membrane`GO:0031902^cellular_component^late endosome membrane`GO:0005764^cellular_component^lysosome`GO:0005635^cellular_component^nuclear envelope`GO:0048471^cellula…	GO:0016021^cellular_component^integral component of membrane	.	high_correspondence	Lysosome/Vacuole	0.547	0.0001	0.0001	0	0.0007	0.2318	0.076	0	0.0554	0.6358	0.0002
BOMOPTA_04524	TRINITY_DN25604_c8_g1_i2.p1	TRINITY_DN25604_c8_g1_i2	complete	974	0.955828	-0.878788	0.612121	0.624242	-0.890909	-0.818182	-0.757576	Nucleus	tr|H9IU23|H9IU23_BOMMO	94.638	ref|XP_004925739.1|	99.486	P_KWMTBOMO14972	98.841	BMSK0014544.1	99.486	133-3054[+]	NEMF_DROME^NEMF_DROME^Q:1-973,H:1-992^48.56%ID^E:0^RecName: Full=Nuclear export mediator factor NEMF homolog {ECO:0000250|UniProtKB:O60524};^Eukaryota; Metazoa; Ecdysozoa; Arthropoda; Hexapoda; Insecta; Pterygota; Neoptera; Holometabola; Diptera; Brachycera; Muscomorpha; Ephydroidea; Drosophilidae; Drosophila; Sophophora	PF05833.11^FbpA^Fibronectin-binding protein A N-terminus (FbpA)^9-470^E:1.4e-37`PF05670.13^NFACT-R_1^NFACT protein RNA binding domain^494-604^E:3.2e-33`PF11923.8^NFACT-C^NFACT protein C-terminal domain^874-963^E:4.1e-30	sigP:0.997377^^^	.	COG1293^Fibronectin-binding A domain protein	KEGG:dme:Dmel_CG11847	GO:0005634^cellular_component^nucleus`GO:1990112^cellular_component^RQC complex`GO:0043023^molecular_function^ribosomal large subunit binding`GO:0000049^molecular_function^tRNA binding`GO:1902231^biological_process^positive regulation of intrinsic apoptotic signaling pathway in response to DNA damage`GO:1902167^biological_process^positive regulation of intrinsic apoptotic signaling pathway in res…	.	.	longer_than_SilkBase	Nucleus	0.0323	0.7849	0.208	0.0002	0.0005	0.0037	0.0006	0.0001	0.001	0.0005	0.0007
BOMOPTA_05627	TRINITY_DN26873_c4_g3_i3.p1	TRINITY_DN26873_c4_g3_i3	complete	1582	0.955792	0.90303	-0.393939	-0.272727	0.660606	0.684848	0.575758	Mitochondria	tr|H9JBR2|H9JBR2_BOMMO	83.373	ref|XP_021209167.1|	100	P_KWMTBOMO05841	84.345	BMSK0005675.1	98.292	NA	NA	NA	NA	NA	NA	NA	NA	NA	NA	evidently_shorter_than_SilkBase	Nucleus	0.0521	0.9948	0.0052	0	0	0	0	0	0	0	0
BOMOPTA_02406	TRINITY_DN23425_c1_g4_i2.p1	TRINITY_DN23425_c1_g4_i2	3prime_partial	777	0.955681	0.878788	-0.393939	-0.393939	0.830303	0.866667	0.757576	Mitochondria	tr|H9JQ82|H9JQ82_BOMMO	99.815	ref|XP_004931632.2|	99.815	P_KWMTBOMO06620	99.815	BMSK0006469.1	99.815	NA	NA	NA	NA	NA	NA	NA	NA	NA	NA	longer_than_SilkBase	Peroxisome	0.5772	0.0103	0.0968	0.0003	0.3298	0.0036	0.0052	0.0222	0.0015	0.0019	0.5283
BOMOPTA_02735	TRINITY_DN23795_c0_g1_i1.p1	TRINITY_DN23795_c0_g1_i1	complete	1221	0.955587	-0.527273	0.866667	0.672727	-0.163636	0.0181818	0.10303	Ribosome	tr|H9JJY4|H9JJY4_BOMMO	96.44	ref|XP_004923679.1|	99.918	P_KWMTBOMO04811	100	BMSK0004706.1	96.519	118-3780[+]	SMC1A_BOVIN^SMC1A_BOVIN^Q:3-1220,H:2-1225^50.772%ID^E:0^RecName: Full=Structural maintenance of chromosomes protein 1A;^Eukaryota; Metazoa; Chordata; Craniata; Vertebrata; Euteleostomi; Mammalia; Eutheria; Laurasiatheria; Cetartiodactyla; Ruminantia; Pecora; Bovidae; Bovinae; Bos	PF02463.19^SMC_N^RecF/RecN/SMC N terminal domain^4-1201^E:4.4e-59`PF13175.6^AAA_15^AAA ATPase domain^5-348^E:1e-16`PF13555.6^AAA_29^P-loop containing region of AAA domain^5-50^E:4.9e-07`PF13476.6^AAA_23^AAA domain^8-292^E:6.5e-10`PF06470.13^SMC_hinge^SMC proteins Flexible Hinge Domain^512-630^E:6.2e-21	sigP:0.999662^^^	.	COG1196^Required for chromosome condensation and partitioning (By similarity)	KEGG:bta:282370`KO:K06636	GO:0005829^cellular_component^cytosol`GO:0000776^cellular_component^kinetochore`GO:0030893^cellular_component^meiotic cohesin complex`GO:0097431^cellular_component^mitotic spindle pole`GO:0016363^cellular_component^nuclear matrix`GO:0005654^cellular_component^nucleoplasm`GO:0005634^cellular_component^nucleus`GO:0005524^molecular_function^ATP binding`GO:0003682^molecular_function^chromatin binding…	GO:0005515^molecular_function^protein binding`GO:0005524^molecular_function^ATP binding`GO:0051276^biological_process^chromosome organization`GO:0005694^cellular_component^chromosome	.	high_correspondence	Nucleus	0.0662	0.4879	0.4778	0	0.0048	0.0034	0.0011	0.0016	0.0204	0.0023	0.0007
BOMOPTA_04175	TRINITY_DN25259_c1_g1_i1.p1	TRINITY_DN25259_c1_g1_i1	complete	581	0.955582	0.236364	0.2	0.139394	0.29697	0.466667	0.442424	ER	tr|H9ISX3|H9ISX3_BOMMO	100	ref|XP_004931877.1|	100	P_KWMTBOMO13172	100	BMSK0012759.1	100	141-1883[+]	E41L5_RAT^E41L5_RAT^Q:1-397,H:1-400^62.53%ID^E:0^RecName: Full=Band 4.1-like protein 5;^Eukaryota; Metazoa; Chordata; Craniata; Vertebrata; Euteleostomi; Mammalia; Eutheria; Euarchontoglires; Glires; Rodentia; Myomorpha; Muroidea; Muridae; Murinae; Rattus	PF09379.10^FERM_N^FERM N-terminal domain^33-94^E:2.4e-15`PF00373.18^FERM_M^FERM central domain^113-221^E:1.2e-21`PF09380.10^FERM_C^FERM C-terminal PH-like domain^226-316^E:1.4e-22`PF08736.11^FA^FERM adjacent (FA)^323-364^E:3.6e-12	sigP:0.999294^^^	.	ENOG410XRFC^erythrocyte membrane protein band 4.1 like 5	KEGG:rno:304733	GO:0005856^cellular_component^cytoskeleton`GO:0005829^cellular_component^cytosol`GO:0005925^cellular_component^focal adhesion`GO:0005634^cellular_component^nucleus`GO:0032587^cellular_component^ruffle membrane`GO:0008092^molecular_function^cytoskeletal protein binding`GO:0019904^molecular_function^protein domain specific binding`GO:0031032^biological_process^actomyosin structure organization`GO:0…	.	.	high_correspondence	Cytoplasm	0.237	0.2776	0.448	0.0018	0.023	0.1423	0.0092	0.0017	0.0706	0.022	0.0039
BOMOPTA_05078	TRINITY_DN26220_c5_g2_i2.p1	TRINITY_DN26220_c5_g2_i2	complete	1026	0.955581	-0.393939	0.757576	0.587879	-0.0424242	0.115152	0.236364	Ribosome	tr|H9J5C2|H9J5C2_BOMMO	98.993	ref|XP_021203891.1|	100	P_KWMTBOMO13285	100	BMSK0014228.1	47.49	227-3304[+]	NUAK1_MOUSE^NUAK1_MOUSE^Q:22-459,H:43-463^45.103%ID^E:1e-111^RecName: Full=NUAK family SNF1-like kinase 1;^Eukaryota; Metazoa; Chordata; Craniata; Vertebrata; Euteleostomi; Mammalia; Eutheria; Euarchontoglires; Glires; Rodentia; Myomorpha; Muroidea; Muridae; Murinae; Mus; Mus	PF00069.25^Pkinase^Protein kinase domain^36-286^E:1.4e-75`PF07714.17^Pkinase_Tyr^Protein tyrosine kinase^37-279^E:6.5e-43`PF06293.14^Kdo^Lipopolysaccharide kinase (Kdo/WaaP) family^78-171^E:6.7e-05	sigP:0.998605^^^	.	ENOG410XPDM^cellular response to glucose starvation	KEGG:mmu:77976`KO:K08800	GO:0005737^cellular_component^cytoplasm`GO:0001650^cellular_component^fibrillar center`GO:0015630^cellular_component^microtubule cytoskeleton`GO:0005634^cellular_component^nucleus`GO:0005524^molecular_function^ATP binding`GO:0002039^molecular_function^p53 binding`GO:0004674^molecular_function^protein serine/threonine kinase activity`GO:0007155^biological_process^cell adhesion`GO:0006974^biologica…	GO:0004672^molecular_function^protein kinase activity`GO:0005524^molecular_function^ATP binding`GO:0006468^biological_process^protein phosphorylation	.	high_correspondence	Cytoplasm	0.0303	0.0655	0.8906	0.0004	0.0001	0.0375	0.0006	0.0002	0.0023	0.0016	0.0011
BOMOPTA_04864	TRINITY_DN25966_c0_g1_i3.p1	TRINITY_DN25966_c0_g1_i3	complete	361	0.955515	0.466667	-0.0787879	-0.175758	0.442424	0.478788	0.393939	ER	tr|H9JFT8|H9JFT8_BOMMO	98.611	ref|XP_004928175.1|	98.611	P_KWMTBOMO10795	98.611	BMSK0010519.1	98.611	NA	NA	NA	NA	NA	NA	NA	NA	NA	NA	high_correspondence	Nucleus	0.0374	0.8595	0.1246	0.0001	0.0002	0.0016	0.0022	0.0001	0.0049	0.0067	0.0002
BOMOPTA_04875	TRINITY_DN25988_c1_g1_i2.p1	TRINITY_DN25988_c1_g1_i2	complete	707	0.955241	0.624242	-0.163636	-0.163636	0.648485	0.69697	0.624242	ER	tr|H9JDW8|H9JDW8_BOMMO	99.717	ref|XP_012548030.1|	99.717	P_KWMTBOMO08910	99.717	BMSK0008612.1	99.717	NA	NA	NA	NA	NA	NA	NA	NA	NA	NA	high_correspondence	Cytoplasm	0.4041	0.122	0.3083	0.0038	0.0029	0.2938	0.0306	0.0006	0.1248	0.1127	0.0005
BOMOPTA_03882	TRINITY_DN24961_c4_g3_i5.p1	TRINITY_DN24961_c4_g3_i5	complete	136	0.955088	0.939394	-0.575758	-0.515152	0.745455	0.709091	0.636364	Mitochondria	tr|H9IXN2|H9IXN2_BOMMO	100	ref|XP_004932824.1|	100	P_KWMTBOMO00103	100	BMSK0000117.1	100	NA	NA	NA	NA	NA	NA	NA	NA	NA	NA	high_correspondence	NA	NA	NA	NA	NA	NA	NA	NA	NA	NA	NA	NA
BOMOPTA_04254	TRINITY_DN25344_c0_g2_i1.p1	TRINITY_DN25344_c0_g2_i1	complete	1315	0.955058	-0.575758	0.975758	0.975758	-0.563636	-0.333333	-0.272727	Ribosome	tr|H9J060|H9J060_BOMMO	96.126	ref|XP_004921601.1|	99.772	P_KWMTBOMO05973	100	BMSK0005803.1	100	116-4060[+]	DHX8_DROME^DHX8_DROME^Q:348-1304,H:274-1232^88.947%ID^E:0^RecName: Full=ATP-dependent RNA helicase DHX8 {ECO:0000305};^Eukaryota; Metazoa; Ecdysozoa; Arthropoda; Hexapoda; Insecta; Pterygota; Neoptera; Holometabola; Diptera; Brachycera; Muscomorpha; Ephydroidea; Drosophilidae; Drosophila; Sophophora`DHX8_DROME^DHX8_DROME^Q:1-283,H:1-265^42.857%ID^E:7.86e-29^RecName: Full=ATP-dependent RNA helicas…	PF00575.23^S1^S1 RNA binding domain^356-423^E:6.9e-11`PF00270.29^DEAD^DEAD/DEAH box helicase^669-814^E:2.6e-06`PF00271.31^Helicase_C^Helicase conserved C-terminal domain^860-988^E:2e-12`PF04408.23^HA2^Helicase associated domain (HA2)^1050-1138^E:3.3e-24`PF07717.16^OB_NTP_bind^Oligonucleotide/oligosaccharide-binding (OB)-fold^1196-1272^E:2.5e-25	sigP:0.999515^^^	.	COG1185^Involved in mRNA degradation. Hydrolyzes single-stranded polyribonucleotides processively in the 3'- to 5'-direction (By similarity)`COG1643^helicase	KEGG:dme:Dmel_CG8241`KO:K12818	GO:0071013^cellular_component^catalytic step 2 spliceosome`GO:0005634^cellular_component^nucleus`GO:0071011^cellular_component^precatalytic spliceosome`GO:0005681^cellular_component^spliceosomal complex`GO:0005524^molecular_function^ATP binding`GO:0034459^molecular_function^ATP-dependent 3'-5' RNA helicase activity`GO:0004004^molecular_function^ATP-dependent RNA helicase activity`GO:0003723^molec…	GO:0003676^molecular_function^nucleic acid binding`GO:0005524^molecular_function^ATP binding`GO:0004386^molecular_function^helicase activity	.	high_correspondence	Nucleus	0.0252	0.9866	0.0132	0	0	0.0001	0	0	0	0	0
BOMOPTA_01993	TRINITY_DN23024_c2_g1_i2.p1	TRINITY_DN23024_c2_g1_i2	complete	1274	0.954935	-0.284848	0.757576	0.90303	-0.490909	-0.333333	-0.29697	Nucleus	tr|H9IUK0|H9IUK0_BOMMO	45.167	ref|XP_021205313.1|	100	P_KWMTBOMO08794	100	BMSK0007597.1	45.167	333-3824[+]	BRM_DROME^BRM_DROME^Q:1-1102,H:433-1529^74.136%ID^E:0^RecName: Full=ATP-dependent helicase brm;^Eukaryota; Metazoa; Ecdysozoa; Arthropoda; Hexapoda; Insecta; Pterygota; Neoptera; Holometabola; Diptera; Brachycera; Muscomorpha; Ephydroidea; Drosophilidae; Drosophila; Sophophora	PF07529.13^HSA^HSA^71-140^E:1.5e-18`PF07533.16^BRK^BRK domain^217-258^E:1.7e-17`PF04851.15^ResIII^Type III restriction enzyme, res subunit^337-497^E:3e-10`PF00176.23^SNF2_N^SNF2 family N-terminal domain^352-635^E:1.8e-73`PF00270.29^DEAD^DEAD/DEAH box helicase^359-473^E:1.3e-05`PF00271.31^Helicase_C^Helicase conserved C-terminal domain^665-778^E:2.5e-20`PF14619.6^SnAC^Snf2-ATP coupling, chromatin …	sigP:0.999798^^^	.	COG0553^helicase	KEGG:dme:Dmel_CG5942`KO:K11647	GO:0035060^cellular_component^brahma complex`GO:0005634^cellular_component^nucleus`GO:0016586^cellular_component^RSC-type complex`GO:0016514^cellular_component^SWI/SNF complex`GO:0005524^molecular_function^ATP binding`GO:0016887^molecular_function^ATPase activity`GO:0008094^molecular_function^DNA-dependent ATPase activity`GO:0004386^molecular_function^helicase activity`GO:0042393^molecular_functi…	GO:0005515^molecular_function^protein binding`GO:0016817^molecular_function^hydrolase activity, acting on acid anhydrides`GO:0003677^molecular_function^DNA binding`GO:0005524^molecular_function^ATP binding`GO:0016787^molecular_function^hydrolase activity`GO:0003676^molecular_function^nucleic acid binding`GO:0042393^molecular_function^histone binding	.	evidently_split	Nucleus	0.0575	0.9921	0.0079	0	0	0	0	0	0	0	0
BOMOPTA_04010	TRINITY_DN25078_c4_g3_i5.p1	TRINITY_DN25078_c4_g3_i5	3prime_partial	517	0.954645	-0.587879	0.975758	0.927273	-0.490909	-0.260606	-0.212121	Ribosome	tr|H9JPZ7|H9JPZ7_BOMMO	74.715	NA	NA	P_KWMTBOMO06431	100	BMSK0006282.1	80	130-1677[+]	FYV1_DROME^FYV1_DROME^Q:83-516,H:148-575^33.121%ID^E:3.16e-68^RecName: Full=Putative 1-phosphatidylinositol 3-phosphate 5-kinase;^Eukaryota; Metazoa; Ecdysozoa; Arthropoda; Hexapoda; Insecta; Pterygota; Neoptera; Holometabola; Diptera; Brachycera; Muscomorpha; Ephydroidea; Drosophilidae; Drosophila; Sophophora	PF01363.21^FYVE^FYVE zinc finger^116-179^E:5.8e-16`PF00610.21^DEP^Domain found in Dishevelled, Egl-10, and Pleckstrin (DEP)^253-319^E:2.1e-10`PF00118.24^Cpn60_TCP1^TCP-1/cpn60 chaperonin family^429-504^E:1.5e-09	sigP:0.999823^^^	.	COG0459^Prevents misfolding and promotes the refolding and proper assembly of unfolded polypeptides generated under stress conditions (By similarity)`COG5253^phosphatidylinositol-4-phosphate 5-kinase	KEGG:dme:Dmel_CG6355`KO:K00921	GO:0005768^cellular_component^endosome`GO:0010008^cellular_component^endosome membrane`GO:0012506^cellular_component^vesicle membrane`GO:0000285^molecular_function^1-phosphatidylinositol-3-phosphate 5-kinase activity`GO:0016308^molecular_function^1-phosphatidylinositol-4-phosphate 5-kinase activity`GO:0005524^molecular_function^ATP binding`GO:0008270^molecular_function^zinc ion binding`GO:0097352…	GO:0046872^molecular_function^metal ion binding`GO:0035556^biological_process^intracellular signal transduction`GO:0005524^molecular_function^ATP binding	.	evidently_split	Cytoplasm	0.0248	0.4534	0.5249	0.0008	0.0026	0.0055	0.0013	0.0003	0.0043	0.0034	0.0034
BOMOPTA_00715	TRINITY_DN21125_c0_g1_i1.p1	TRINITY_DN21125_c0_g1_i1	complete	176	0.954495	0.0909091	0.345455	0.224242	0.357576	0.515152	0.515152	ER	tr|H9JVG9|H9JVG9_BOMMO	100	ref|XP_004926264.1|	100	P_KWMTBOMO02401	100	BMSK0002410.1	99.367	146-673[+]	VPS25_DROME^VPS25_DROME^Q:1-175,H:1-174^49.143%ID^E:8.74e-65^RecName: Full=Vacuolar protein-sorting-associated protein 25;^Eukaryota; Metazoa; Ecdysozoa; Arthropoda; Hexapoda; Insecta; Pterygota; Neoptera; Holometabola; Diptera; Brachycera; Muscomorpha; Ephydroidea; Drosophilidae; Drosophila; Sophophora	PF05871.12^ESCRT-II^ESCRT-II complex subunit^9-144^E:5.8e-50	sigP:0.999444^^^	.	ENOG4111F6Y^vacuolar protein sorting 25 homolog (S. cerevisiae)	KEGG:dme:Dmel_CG14750`KO:K12189	GO:0000814^cellular_component^ESCRT II complex`GO:0042803^molecular_function^protein homodimerization activity`GO:0005198^molecular_function^structural molecule activity`GO:0097352^biological_process^autophagosome maturation`GO:0045450^biological_process^bicoid mRNA localization`GO:0030154^biological_process^cell differentiation`GO:0008283^biological_process^cell population proliferation`GO:00161…	GO:0071985^biological_process^multivesicular body sorting pathway`GO:0000814^cellular_component^ESCRT II complex	.	high_correspondence	Cytoplasm	0.1321	0.055	0.2968	0.0401	0.0512	0.0103	0.0309	0.2348	0.0092	0.2654	0.0062
BOMOPTA_04947	TRINITY_DN26077_c0_g1_i7.p1	TRINITY_DN26077_c0_g1_i7	3prime_partial	1917	0.954449	-0.321212	0.636364	0.357576	0.175758	0.333333	0.430303	Ribosome	tr|H9IVZ2|H9IVZ2_BOMMO	98.739	ref|XP_012548810.1|	100	P_KWMTBOMO12617	99.886	BMSK0012209.1	98.739	775-6522[+]	MYO9A_MOUSE^MYO9A_MOUSE^Q:5-1058,H:12-1143^45.645%ID^E:0^RecName: Full=Unconventional myosin-IXa;^Eukaryota; Metazoa; Chordata; Craniata; Vertebrata; Euteleostomi; Mammalia; Eutheria; Euarchontoglires; Glires; Rodentia; Myomorpha; Muroidea; Muridae; Murinae; Mus; Mus`MYO9A_MOUSE^MYO9A_MOUSE^Q:1470-1916,H:1822-2258^35.512%ID^E:1.23e-77^RecName: Full=Unconventional myosin-IXa;^Eukaryota; Metazoa; C…	PF00788.23^RA^Ras association (RalGDS/AF-6) domain^8-105^E:2.6e-09`PF00063.21^Myosin_head^Myosin head (motor domain)^139-670^E:5.8e-188`PF00063.21^Myosin_head^Myosin head (motor domain)^822-952^E:1.6e-34`PF00612.27^IQ^IQ calmodulin-binding motif^969-987^E:0.0038`PF00612.27^IQ^IQ calmodulin-binding motif^1009-1029^E:0.00037`PF00130.22^C1_1^Phorbol esters/diacylglycerol binding domain (C1 domain)^1…	sigP:0.996646^^^	.	.	.	GO:0005737^cellular_component^cytoplasm`GO:0016021^cellular_component^integral component of membrane`GO:0016459^cellular_component^myosin complex`GO:0003779^molecular_function^actin binding`GO:0005524^molecular_function^ATP binding`GO:0005096^molecular_function^GTPase activator activity`GO:0046872^molecular_function^metal ion binding`GO:0003774^molecular_function^motor activity`GO:0034329^biologi…	GO:0007165^biological_process^signal transduction`GO:0003774^molecular_function^motor activity`GO:0005524^molecular_function^ATP binding`GO:0016459^cellular_component^myosin complex`GO:0005515^molecular_function^protein binding`GO:0035556^biological_process^intracellular signal transduction	.	high_correspondence	Cytoplasm	0.0128	0.2395	0.7468	0.0001	0.0001	0.0105	0.0002	0.0001	0.0005	0.0005	0.0018
BOMOPTA_05619	TRINITY_DN26866_c7_g1_i5.p1	TRINITY_DN26866_c7_g1_i5	complete	767	0.95436	-0.248485	0.636364	0.733333	-0.490909	-0.309091	-0.260606	Nucleus	tr|H9JCE6|H9JCE6_BOMMO	98.009	ref|XP_021202916.1|	99.217	P_KWMTBOMO12730	99.327	BMSK0012330.1	99.071	157-2457[+]	ERCC2_BOVIN^ERCC2_BOVIN^Q:1-732,H:1-732^70.628%ID^E:0^RecName: Full=General transcription and DNA repair factor IIH helicase subunit XPD;^Eukaryota; Metazoa; Chordata; Craniata; Vertebrata; Euteleostomi; Mammalia; Eutheria; Laurasiatheria; Cetartiodactyla; Ruminantia; Pecora; Bovidae; Bovinae; Bos	PF06733.15^DEAD_2^DEAD_2^72-255^E:1.9e-50`PF06777.11^HBB^Helical and beta-bridge domain^270-413^E:3.8e-34`PF13307.6^Helicase_C_2^Helicase C-terminal domain^525-699^E:2.3e-42	sigP:0.998891^^^	.	COG1199^helicase	KEGG:bta:100125238`KO:K10844	GO:0070516^cellular_component^CAK-ERCC2 complex`GO:0005737^cellular_component^cytoplasm`GO:0071817^cellular_component^MMXD complex`GO:0005634^cellular_component^nucleus`GO:0005819^cellular_component^spindle`GO:0005675^cellular_component^transcription factor TFIIH holo complex`GO:0051539^molecular_function^4 iron, 4 sulfur cluster binding`GO:0043139^molecular_function^5'-3' DNA helicase activity`G…	GO:0003677^molecular_function^DNA binding`GO:0004003^molecular_function^ATP-dependent DNA helicase activity`GO:0005524^molecular_function^ATP binding`GO:0003676^molecular_function^nucleic acid binding`GO:0008026^molecular_function^ATP-dependent helicase activity`GO:0016818^molecular_function^hydrolase activity, acting on acid anhydrides, in phosphorus-containing anhydrides`GO:0006139^biological_p…	.	high_correspondence	Cytoplasm	0.0687	0.196	0.6318	0.0036	0.0147	0.0092	0.0798	0.001	0.0266	0.0245	0.0129
BOMOPTA_02827	TRINITY_DN23880_c0_g1_i2.p1	TRINITY_DN23880_c0_g1_i2	complete	293	0.954298	0.0424242	-0.0181818	0.163636	-0.381818	-0.381818	-0.442424	Nucleus	tr|H9JEI9|H9JEI9_BOMMO	90.234	ref|XP_012547762.1|	100	P_KWMTBOMO08671	100	BMSK0008420.1	90.234	NA	NA	NA	NA	NA	NA	NA	NA	NA	NA	high_correspondence	NA	NA	NA	NA	NA	NA	NA	NA	NA	NA	NA	NA
BOMOPTA_03569	TRINITY_DN24645_c0_g1_i1.p1	TRINITY_DN24645_c0_g1_i1	complete	700	0.954214	0.793939	-0.357576	-0.357576	0.745455	0.69697	0.612121	Mitochondria	tr|H9J741|H9J741_BOMMO	94.982	ref|XP_012550965.1|	99.857	P_KWMTBOMO04567	100	BMSK0013195.1	36.337	NA	NA	NA	NA	NA	NA	NA	NA	NA	NA	high_correspondence	Cytoplasm	0.0535	0.147	0.6989	0.0042	0.0027	0.0344	0.0074	0.0753	0.0057	0.0139	0.0105
BOMOPTA_04130	TRINITY_DN25204_c1_g1_i1.p1	TRINITY_DN25204_c1_g1_i1	complete	1009	0.954062	0.50303	-0.745455	-0.6	0.29697	0.0787879	0.030303	Mitochondria	tr|H9JJ89|H9JJ89_BOMMO	94.332	ref|XP_012545954.1|	99.306	P_KWMTBOMO14666	99.504	BMSK0014123.1	97.002	184-3210[+]	IDE_DROME^IDE_DROME^Q:38-1008,H:23-990^47.595%ID^E:0^RecName: Full=Insulin-degrading enzyme;^Eukaryota; Metazoa; Ecdysozoa; Arthropoda; Hexapoda; Insecta; Pterygota; Neoptera; Holometabola; Diptera; Brachycera; Muscomorpha; Ephydroidea; Drosophilidae; Drosophila; Sophophora	PF00675.20^Peptidase_M16^Insulinase (Peptidase family M16)^62-199^E:1.6e-41`PF05193.21^Peptidase_M16_C^Peptidase M16 inactive domain^226-403^E:1.5e-20`PF16187.5^Peptidase_M16_M^Middle or third domain of peptidase_M16^410-694^E:3.3e-86`PF05193.21^Peptidase_M16_C^Peptidase M16 inactive domain^699-871^E:4.4e-11	sigP:0.998888^^^	.	COG1025^metalloendopeptidase activity	KEGG:dme:Dmel_CG5517`KO:K01408	GO:0005737^cellular_component^cytoplasm`GO:0005739^cellular_component^mitochondrion`GO:0005777^cellular_component^peroxisome`GO:0005886^cellular_component^plasma membrane`GO:0046872^molecular_function^metal ion binding`GO:0004222^molecular_function^metalloendopeptidase activity`GO:0050829^biological_process^defense response to Gram-negative bacterium`GO:0008340^biological_process^determination of…	.	.	high_correspondence	Cytoplasm	0.098	0.107	0.774	0.0012	0.0037	0.0637	0.0049	0.0041	0.0085	0.0232	0.0096
BOMOPTA_04442	TRINITY_DN25528_c0_g1_i8.p1	TRINITY_DN25528_c0_g1_i8	complete	411	0.954038	0.854545	-0.369697	-0.418182	0.866667	0.890909	0.830303	ER	tr|H9J2N4|H9J2N4_BOMMO	99.736	ref|XP_004925820.1|	100	P_KWMTBOMO02302	100	BMSK0002313.1	99.736	296-1528[+]	PAG15_HUMAN^PAG15_HUMAN^Q:28-408,H:39-409^44.619%ID^E:1.22e-116^RecName: Full=Group XV phospholipase A2;^Eukaryota; Metazoa; Chordata; Craniata; Vertebrata; Euteleostomi; Mammalia; Eutheria; Euarchontoglires; Primates; Haplorrhini; Catarrhini; Hominidae; Homo	PF02450.15^LCAT^Lecithin:cholesterol acyltransferase^61-305^E:1.3e-63`PF07819.13^PGAP1^PGAP1-like protein^173-223^E:1.7e-06`PF02450.15^LCAT^Lecithin:cholesterol acyltransferase^308-397^E:1.3e-05	sigP:0.118417^CS^pos:^Pr:	ExpAA=14.84^PredHel=1^Topology=i12-34o	ENOG410Y9CF^Acyl-transferase	KEGG:hsa:23659`KO:K06129	GO:0070062^cellular_component^extracellular exosome`GO:0005576^cellular_component^extracellular region`GO:0005615^cellular_component^extracellular space`GO:0043231^cellular_component^intracellular membrane-bounded organelle`GO:0005764^cellular_component^lysosome`GO:0016020^cellular_component^membrane`GO:0005654^cellular_component^nucleoplasm`GO:0047499^molecular_function^calcium-independent phosp…	GO:0008374^molecular_function^O-acyltransferase activity`GO:0006629^biological_process^lipid metabolic process`GO:0016788^molecular_function^hydrolase activity, acting on ester bonds	.	high_correspondence	Extracellular	0.1317	0.0026	0.0327	0.4275	0.0095	0.0116	0.4012	0.001	0.0022	0.1081	0.0036
BOMOPTA_05683	TRINITY_DN26931_c6_g8_i2.p1	TRINITY_DN26931_c6_g8_i2	complete	481	0.953927	-0.6	0.987879	0.951515	-0.539394	-0.29697	-0.236364	Ribosome	tr|H9IXX2|H9IXX2_BOMMO	100	ref|XP_012551520.1|	100	P_KWMTBOMO00079	100	BMSK0000093.1	100	196-1638[+]	RCC2_DANRE^RCC2_DANRE^Q:23-480,H:26-492^44.754%ID^E:3.13e-146^RecName: Full=Protein RCC2 homolog;^Eukaryota; Metazoa; Chordata; Craniata; Vertebrata; Euteleostomi; Actinopterygii; Neopterygii; Teleostei; Ostariophysi; Cypriniformes; Cyprinidae; Danio	PF00415.18^RCC1^Regulator of chromosome condensation (RCC1) repeat^130-179^E:3.9e-12`PF13540.6^RCC1_2^Regulator of chromosome condensation (RCC1) repeat^166-195^E:1.9e-06`PF00415.18^RCC1^Regulator of chromosome condensation (RCC1) repeat^183-231^E:6.9e-11`PF00415.18^RCC1^Regulator of chromosome condensation (RCC1) repeat^234-307^E:1.3e-07`PF00415.18^RCC1^Regulator of chromosome condensation (RCC1…	sigP:0.998817^^^	.	COG5184^regulator of chromosome condensation	KEGG:dre:406455	GO:0000775^cellular_component^chromosome, centromeric region`GO:0005737^cellular_component^cytoplasm`GO:0030496^cellular_component^midbody`GO:0005730^cellular_component^nucleolus`GO:0005886^cellular_component^plasma membrane`GO:0005819^cellular_component^spindle`GO:0007049^biological_process^cell cycle`GO:0051301^biological_process^cell division`GO:0001755^biological_process^neural crest cell mig…	.	.	high_correspondence	Nucleus	0.2038	0.9451	0.037	0.0007	0.0035	0.0016	0.0015	0.0038	0.0002	0.0001	0.0066
BOMOPTA_05703	TRINITY_DN26969_c1_g4_i4.p1	TRINITY_DN26969_c1_g4_i4	complete	332	0.953893	0.357576	0.115152	0.2	-0.00606061	0.115152	0.0666667	Mitochondria	tr|H9J6A2|H9J6A2_BOMMO	99.698	ref|XP_004921854.1|	99.698	P_KWMTBOMO15284	99.698	BMSK0014841.1	99.698	NA	NA	NA	NA	NA	NA	NA	NA	NA	NA	high_correspondence	Nucleus	0.0698	0.9831	0.0165	0	0	0.0001	0.0001	0	0.0002	0.0001	0
BOMOPTA_02506	TRINITY_DN23547_c0_g1_i5.p1	TRINITY_DN23547_c0_g1_i5	complete	773	0.95385	0.563636	-0.345455	-0.284848	0.260606	0.212121	0.127273	Mitochondria	tr|H9IUF0|H9IUF0_BOMMO	94.513	ref|XP_012547200.1|	99.482	P_KWMTBOMO07724	99.482	BMSK0007497.1	94.513	105-2423[+]	SUV3_DROME^SUV3_DROME^Q:29-754,H:28-721^63.686%ID^E:0^RecName: Full=ATP-dependent RNA helicase SUV3 homolog, mitochondrial {ECO:0000303|PubMed:26152302};^Eukaryota; Metazoa; Ecdysozoa; Arthropoda; Hexapoda; Insecta; Pterygota; Neoptera; Holometabola; Diptera; Brachycera; Muscomorpha; Ephydroidea; Drosophilidae; Drosophila; Sophophora	PF18114.1^Suv3_N^Suv3 helical N-terminal domain^56-169^E:1.1e-41`PF00271.31^Helicase_C^Helicase conserved C-terminal domain^380-491^E:7.9e-12`PF18147.1^Suv3_C_1^Suv3 C-terminal domain 1^574-615^E:1.5e-15`PF12513.8^SUV3_C^Mitochondrial degradasome RNA helicase subunit C terminal^642-686^E:3.2e-16	sigP:0.999187^^^	.	ENOG410XSEY^ATPdependent RNA helicase	KEGG:dme:Dmel_CG9791`KO:K17675	GO:0045025^cellular_component^mitochondrial degradosome`GO:0005759^cellular_component^mitochondrial matrix`GO:0005739^cellular_component^mitochondrion`GO:0005524^molecular_function^ATP binding`GO:0004004^molecular_function^ATP-dependent RNA helicase activity`GO:0003677^molecular_function^DNA binding`GO:0003678^molecular_function^DNA helicase activity`GO:0032508^biological_process^DNA duplex unwin…	GO:0016817^molecular_function^hydrolase activity, acting on acid anhydrides	.	high_correspondence	Mitochondrion	0.2194	0.0229	0.0771	0.0008	0.89	0.0008	0.001	0.0017	0.0007	0.0003	0.0049
BOMOPTA_02198	TRINITY_DN23231_c4_g1_i1.p1	TRINITY_DN23231_c4_g1_i1	5prime_partial	892	0.95385	0.709091	-0.248485	-0.333333	0.915152	0.975758	0.975758	ER	tr|H9JNS6|H9JNS6_BOMMO	99.537	ref|XP_004930789.1|	99.537	P_KWMTBOMO14157	99.768	BMSK0013663.1	99.768	3-2678[+]	COPG_DROPS^COPG_DROPS^Q:29-891,H:1-878^58.75%ID^E:0^RecName: Full=Coatomer subunit gamma {ECO:0000250|UniProtKB:Q8I0G5};^Eukaryota; Metazoa; Ecdysozoa; Arthropoda; Hexapoda; Insecta; Pterygota; Neoptera; Holometabola; Diptera; Brachycera; Muscomorpha; Ephydroidea; Drosophilidae; Drosophila; Sophophora	PF01602.20^Adaptin_N^Adaptin N terminal region^55-564^E:1.3e-118`PF13646.6^HEAT_2^HEAT repeats^464-556^E:1.2e-06`PF08752.10^COP-gamma_platf^Coatomer gamma subunit appendage platform subdomain^634-779^E:9e-49`PF16381.5^Coatomer_g_Cpla^Coatomer subunit gamma-1 C-terminal appendage platform^782-890^E:2.5e-20	sigP:0.999647^^^	.	.	.	GO:0030126^cellular_component^COPI vesicle coat`GO:0005783^cellular_component^endoplasmic reticulum`GO:0000139^cellular_component^Golgi membrane`GO:0005198^molecular_function^structural molecule activity`GO:0006886^biological_process^intracellular protein transport`GO:0016192^biological_process^vesicle-mediated transport	GO:0006886^biological_process^intracellular protein transport`GO:0016192^biological_process^vesicle-mediated transport`GO:0030117^cellular_component^membrane coat`GO:0005198^molecular_function^structural molecule activity`GO:0030126^cellular_component^COPI vesicle coat	.	high_correspondence	Cytoplasm	0.1134	0.1501	0.3649	0.0034	0.1414	0.0134	0.0064	0.072	0.0039	0.0064	0.2381
BOMOPTA_05172	TRINITY_DN26321_c1_g2_i3.p1	TRINITY_DN26321_c1_g2_i3	5prime_partial	1009	0.953706	0.890909	-0.406061	-0.381818	0.842424	0.830303	0.781818	Mitochondria	tr|H9J0V8|H9J0V8_BOMMO	90.216	ref|XP_021206809.1|	92.917	P_KWMTBOMO02164	99.901	BMSK0002172.1	92.473	1-3027[+]	PIEZO_DROME^PIEZO_DROME^Q:135-993,H:1701-2522^43.63%ID^E:0^RecName: Full=Piezo-type mechanosensitive ion channel component {ECO:0000305};^Eukaryota; Metazoa; Ecdysozoa; Arthropoda; Hexapoda; Insecta; Pterygota; Neoptera; Holometabola; Diptera; Brachycera; Muscomorpha; Ephydroidea; Drosophilidae; Drosophila; Sophophora	PF12166.8^Piezo_RRas_bdg^Piezo non-specific cation channel, R-Ras-binding domain^570-990^E:1.1e-131	sigP:0.998013^^^	ExpAA=252.18^PredHel=11^Topology=o61-78i149-171o175-197i204-226o254-272i419-441o461-483i490-512o522-544i632-654o904-926i	ENOG410YVF6^Piezo-type mechanosensitive ion channel component	KEGG:dme:Dmel_CG44122`KO:K22128	GO:0016021^cellular_component^integral component of membrane`GO:0005886^cellular_component^plasma membrane`GO:0005261^molecular_function^cation channel activity`GO:0008381^molecular_function^mechanosensitive ion channel activity`GO:0098655^biological_process^cation transmembrane transport`GO:0071260^biological_process^cellular response to mechanical stimulus`GO:0050982^biological_process^detectio…	.	.	high_correspondence	Cell_membrane	0.8895	0.0023	0.0005	0	0.0042	0.5031	0.2026	0.0001	0.0711	0.2139	0.0022
BOMOPTA_02954	TRINITY_DN24020_c2_g1_i1.p1	TRINITY_DN24020_c2_g1_i1	5prime_partial	309	0.953705	-0.612121	0.975758	0.915152	-0.527273	-0.272727	-0.224242	Ribosome	tr|H9JQ25|H9JQ25_BOMMO	100	ref|XP_021207215.1|	100	P_KWMTBOMO06507	100	BMSK0006346.1	100	3-929[+]	UB10A_XENLA^UB10A_XENLA^Q:8-299,H:488-791^42.345%ID^E:3.72e-64^RecName: Full=Ubiquitin carboxyl-terminal hydrolase 10-A;^Eukaryota; Metazoa; Chordata; Craniata; Vertebrata; Euteleostomi; Amphibia; Batrachia; Anura; Pipoidea; Pipidae; Xenopodinae; Xenopus; Xenopus	PF00443.29^UCH^Ubiquitin carboxyl-terminal hydrolase^32-293^E:6.5e-31	sigP:0.999576^^^	.	.	KEGG:xla:779202`KO:K11841	GO:0005737^cellular_component^cytoplasm`GO:0005769^cellular_component^early endosome`GO:0005634^cellular_component^nucleus`GO:0004197^molecular_function^cysteine-type endopeptidase activity`GO:0044325^molecular_function^ion channel binding`GO:0002039^molecular_function^p53 binding`GO:0004843^molecular_function^thiol-dependent ubiquitin-specific protease activity`GO:0036459^molecular_function^thio…	GO:0036459^molecular_function^thiol-dependent ubiquitinyl hydrolase activity`GO:0016579^biological_process^protein deubiquitination	.	evidently_split	Cytoplasm	0.0321	0.3537	0.5604	0.0021	0.0143	0.0083	0.0019	0.0109	0.0045	0.0077	0.0364
BOMOPTA_01079	TRINITY_DN21940_c0_g1_i1.p1	TRINITY_DN21940_c0_g1_i1	complete	430	0.953488	0.915152	-0.430303	-0.369697	0.830303	0.818182	0.769697	Mitochondria	tr|H9JNF4|H9JNF4_BOMMO	100	ref|XP_004921760.1|	100	P_KWMTBOMO13615	100	BMSK0013129.1	100	282-1571[+]	SPON2_RAT^SPON2_RAT^Q:5-229,H:12-245^41.026%ID^E:3.36e-56^RecName: Full=Spondin-2;^Eukaryota; Metazoa; Chordata; Craniata; Vertebrata; Euteleostomi; Mammalia; Eutheria; Euarchontoglires; Glires; Rodentia; Myomorpha; Muroidea; Muridae; Murinae; Rattus	PF06468.13^Spond_N^Spondin_N^33-218^E:8.5e-66`PF00090.19^TSP_1^Thrombospondin type 1 domain^368-412^E:0.042	sigP:0.004611^CS^pos:^Pr:	.	ENOG410XX1S^spondin 2, extracellular matrix protein	KEGG:rno:100910790`KEGG:rno:171569	GO:0031012^cellular_component^extracellular matrix`GO:0046872^molecular_function^metal ion binding`GO:0005102^molecular_function^signaling receptor binding`GO:0007155^biological_process^cell adhesion`GO:0045087^biological_process^innate immune response	.	.	high_correspondence	Extracellular	0.0006	0.0003	0.0002	0.997	0.0001	0.0006	0.001	0	0	0.0008	0
BOMOPTA_04547	TRINITY_DN25630_c0_g2_i1.p1	TRINITY_DN25630_c0_g2_i1	complete	712	0.953446	0.406061	-0.478788	-0.369697	0.163636	0.0666667	0.0424242	Mitochondria	tr|H9JN62|H9JN62_BOMMO	98.899	ref|XP_004925480.1|	98.899	P_KWMTBOMO13578	99.156	BMSK0013095.1	98.899	NA	NA	NA	NA	NA	NA	NA	NA	NA	NA	high_correspondence	NA	NA	NA	NA	NA	NA	NA	NA	NA	NA	NA	NA
BOMOPTA_05682	TRINITY_DN26931_c6_g1_i5.p1	TRINITY_DN26931_c6_g1_i5	5prime_partial	344	0.953209	-0.563636	0.963636	0.951515	-0.515152	-0.29697	-0.248485	Ribosome	NA	NA	ref|XP_021202945.1|	100	P_KWMTBOMO14899	100	NA	NA	2-1033[+]	TCRG1_HUMAN^TCRG1_HUMAN^Q:1-222,H:657-878^47.748%ID^E:2.83e-61^RecName: Full=Transcription elongation regulator 1;^Eukaryota; Metazoa; Chordata; Craniata; Vertebrata; Euteleostomi; Mammalia; Eutheria; Euarchontoglires; Primates; Haplorrhini; Catarrhini; Hominidae; Homo	PF01846.19^FF^FF domain^8-53^E:1.2e-11`PF01846.19^FF^FF domain^72-120^E:2.1e-10`PF01846.19^FF^FF domain^138-187^E:1.5e-10	sigP:0.999381^^^	.	ENOG410XPZW^transcription elongation regulator	KEGG:hsa:10915`KO:K12824	GO:0005654^cellular_component^nucleoplasm`GO:0005634^cellular_component^nucleus`GO:0042802^molecular_function^identical protein binding`GO:0070064^molecular_function^proline-rich region binding`GO:0003723^molecular_function^RNA binding`GO:0001103^molecular_function^RNA polymerase II repressing transcription factor binding`GO:0003713^molecular_function^transcription coactivator activity`GO:0003714…	.	.	high_correspondence	Nucleus	0.0411	0.9976	0.0023	0	0	0	0	0	0	0	0
BOMOPTA_05580	TRINITY_DN26821_c0_g1_i1.p1	TRINITY_DN26821_c0_g1_i1	complete	1899	0.953158	-0.551515	0.951515	0.987879	-0.575758	-0.345455	-0.284848	Nucleus	tr|H9J584|H9J584_BOMMO	88.827	ref|XP_012546663.1|	99.684	P_KWMTBOMO13317	99.684	BMSK0012877.1	89.553	96-5792[+]	ECM29_MOUSE^ECM29_MOUSE^Q:8-1896,H:2-1838^34.397%ID^E:0^RecName: Full=Proteasome adapter and scaffold protein ECM29 {ECO:0000250|UniProtKB:Q5VYK3};^Eukaryota; Metazoa; Chordata; Craniata; Vertebrata; Euteleostomi; Mammalia; Eutheria; Euarchontoglires; Glires; Rodentia; Myomorpha; Muroidea; Muridae; Murinae; Mus; Mus	PF13001.7^Ecm29^Proteasome stabiliser^20-531^E:3.9e-131	sigP:0.999441^^^	.	ENOG410XPYT^Proteasome-associated protein ECM29 homolog	KEGG:mmu:230249`KO:K11886	GO:0005813^cellular_component^centrosome`GO:0030134^cellular_component^COPII-coated ER to Golgi transport vesicle`GO:0031410^cellular_component^cytoplasmic vesicle`GO:0005769^cellular_component^early endosome`GO:0030139^cellular_component^endocytic vesicle`GO:0005783^cellular_component^endoplasmic reticulum`GO:0005793^cellular_component^endoplasmic reticulum-Golgi intermediate compartment`GO:0005…	GO:0043248^biological_process^proteasome assembly	.	high_correspondence	Cytoplasm	0.0428	0.2502	0.6407	0.0002	0.0025	0.0123	0.0115	0.0007	0.0464	0.0299	0.0055
BOMOPTA_00862	TRINITY_DN21494_c0_g1_i1.p1	TRINITY_DN21494_c0_g1_i1	complete	593	0.953157	0.842424	-0.818182	-0.806061	0.830303	0.672727	0.624242	Mitochondria	tr|H9JBI9|H9JBI9_BOMMO	96.543	ref|XP_021202764.1|	100	P_KWMTBOMO05750	99.206	BMSK0005598.1	96.353	NA	NA	NA	NA	NA	NA	NA	NA	NA	NA	high_correspondence	Nucleus	0.0281	0.4991	0.479	0.0005	0.0002	0.0127	0.0005	0.0003	0.0041	0.0023	0.0012
BOMOPTA_04282	TRINITY_DN25374_c0_g1_i1.p1	TRINITY_DN25374_c0_g1_i1	complete	1377	0.953098	0.745455	-0.29697	-0.381818	0.939394	0.987879	0.963636	ER	tr|H9JSL8|H9JSL8_BOMMO	99.338	ref|XP_004925223.2|	99.273	P_KWMTBOMO05029	93.464	BMSK0004914.1	99.669	333-4463[+]	ATK_DROME^ATK_DROME^Q:348-1108,H:73-936^25.029%ID^E:8.7e-55^RecName: Full=Protein artichoke {ECO:0000312|FlyBase:FBgn0036995};^Eukaryota; Metazoa; Ecdysozoa; Arthropoda; Hexapoda; Insecta; Pterygota; Neoptera; Holometabola; Diptera; Brachycera; Muscomorpha; Ephydroidea; Drosophilidae; Drosophila; Sophophora`ATK_DROME^ATK_DROME^Q:150-974,H:67-922^24.106%ID^E:1.06e-41^RecName: Full=Protein artichok…	PF13306.6^LRR_5^BspA type Leucine rich repeat region (6 copies)^78-194^E:4.5e-09`PF13855.6^LRR_8^Leucine rich repeat^101-160^E:2.4e-06`PF13855.6^LRR_8^Leucine rich repeat^126-183^E:3.1e-08`PF13516.6^LRR_6^Leucine Rich repeat^149-161^E:1900`PF13306.6^LRR_5^BspA type Leucine rich repeat region (6 copies)^163-289^E:9.1e-07`PF13516.6^LRR_6^Leucine Rich repeat^171-183^E:27`PF13855.6^LRR_8^Leucine rich…	sigP:0.136323^CS^pos:^Pr:	ExpAA=27.96^PredHel=1^Topology=o1301-1323i	COG4886^leucine Rich Repeat	KEGG:dme:Dmel_CG5195	GO:0005737^cellular_component^cytoplasm`GO:0031012^cellular_component^extracellular matrix`GO:0060271^biological_process^cilium assembly`GO:0040011^biological_process^locomotion`GO:0050896^biological_process^response to stimulus`GO:0007423^biological_process^sensory organ development	GO:0005515^molecular_function^protein binding	.	longer_than_SilkBase	Cell_membrane	0.995	0.0007	0	0	0.003	0.8301	0.0331	0	0.1197	0.0131	0.0001
BOMOPTA_05017	TRINITY_DN26162_c5_g1_i1.p1	TRINITY_DN26162_c5_g1_i1	5prime_partial	178	0.953082	-0.309091	0.612121	0.406061	0.0787879	0.224242	0.272727	Ribosome	tr|H9JSA2|H9JSA2_BOMMO	98.87	ref|XP_021203311.1|	98.87	P_KWMTBOMO13314	99.359	BMSK0012873.1	98.87	3-536[+]	AUXI_MOUSE^AUXI_MOUSE^Q:12-167,H:769-931^50.303%ID^E:3.94e-43^RecName: Full=Putative tyrosine-protein phosphatase auxilin {ECO:0000305};^Eukaryota; Metazoa; Chordata; Craniata; Vertebrata; Euteleostomi; Mammalia; Eutheria; Euarchontoglires; Glires; Rodentia; Myomorpha; Muroidea; Muridae; Murinae; Mus; Mus	PF00226.31^DnaJ^DnaJ domain^118-172^E:2.1e-07	sigP:0.9992^^^	.	ENOG41129H2^DnaJ (Hsp40) homolog, subfamily C, member 6	KEGG:mmu:72685`KO:K09526	GO:0005737^cellular_component^cytoplasm`GO:0043231^cellular_component^intracellular membrane-bounded organelle`GO:0014069^cellular_component^postsynaptic density`GO:0098793^cellular_component^presynapse`GO:0045202^cellular_component^synapse`GO:0031982^cellular_component^vesicle`GO:0030276^molecular_function^clathrin binding`GO:0004725^molecular_function^protein tyrosine phosphatase activity`GO:00…	.	.	high_correspondence	Nucleus	0.0896	0.5853	0.3139	0.0071	0.0528	0.0178	0.0018	0.0114	0.0029	0.0038	0.003
BOMOPTA_04019	TRINITY_DN25087_c2_g1_i4.p1	TRINITY_DN25087_c2_g1_i4	complete	980	0.953014	0.745455	-0.272727	-0.333333	0.854545	0.915152	0.878788	ER	tr|H9JH54|H9JH54_BOMMO	99.103	ref|XP_012550607.1|	100	P_KWMTBOMO01243	100	BMSK0001293.1	99.103	346-3285[+]	PDE11_DROME^PDE11_DROME^Q:170-895,H:389-1105^77.304%ID^E:0^RecName: Full=Dual 3',5'-cyclic-AMP and -GMP phosphodiesterase 11;^Eukaryota; Metazoa; Ecdysozoa; Arthropoda; Hexapoda; Insecta; Pterygota; Neoptera; Holometabola; Diptera; Brachycera; Muscomorpha; Ephydroidea; Drosophilidae; Drosophila; Sophophora`PDE11_DROME^PDE11_DROME^Q:69-164,H:192-297^68.868%ID^E:2.16e-34^RecName: Full=Dual 3',5'-cy…	PF01590.26^GAF^GAF domain^202-351^E:2.3e-20`PF13185.6^GAF_2^GAF domain^207-349^E:2.3e-08`PF01590.26^GAF^GAF domain^394-535^E:2.8e-12`PF00233.19^PDEase_I^3'5'-cyclic nucleotide phosphodiesterase^645-883^E:1.8e-75	sigP:0.997661^^^	.	ENOG410XRI7^Phosphodiesterase	KEGG:dme:Dmel_CG34341`KO:K13298	GO:0005829^cellular_component^cytosol`GO:0004115^molecular_function^3',5'-cyclic-AMP phosphodiesterase activity`GO:0047555^molecular_function^3',5'-cyclic-GMP phosphodiesterase activity`GO:0046872^molecular_function^metal ion binding`GO:0046058^biological_process^cAMP metabolic process`GO:0046068^biological_process^cGMP metabolic process`GO:0007165^biological_process^signal transduction	GO:0005515^molecular_function^protein binding`GO:0004114^molecular_function^3',5'-cyclic-nucleotide phosphodiesterase activity`GO:0007165^biological_process^signal transduction	.	longer_than_SilkBase	Nucleus	0.17	0.5911	0.3127	0.0006	0.0031	0.0429	0.0046	0.0004	0.0378	0.0042	0.0026
BOMOPTA_01913	TRINITY_DN22949_c0_g1_i1.p1	TRINITY_DN22949_c0_g1_i1	5prime_partial	100	0.95285	-0.478788	0.842424	0.781818	-0.393939	-0.139394	-0.0545455	Ribosome	tr|H9IVY5|H9IVY5_BOMMO	100	ref|XP_021205961.1|	100	NA	NA	BMSK0012220.1	100	2-301[+]	DMXL2_HUMAN^DMXL2_HUMAN^Q:1-88,H:2936-3023^54.545%ID^E:5.84e-26^RecName: Full=DmX-like protein 2;^Eukaryota; Metazoa; Chordata; Craniata; Vertebrata; Euteleostomi; Mammalia; Eutheria; Euarchontoglires; Primates; Haplorrhini; Catarrhini; Hominidae; Homo	.	sigP:0.977789^^^	.	ENOG410XPUM^Dmx-like 1	KEGG:hsa:23312	GO:0030054^cellular_component^cell junction`GO:0005615^cellular_component^extracellular space`GO:0043291^cellular_component^RAVE complex`GO:0008021^cellular_component^synaptic vesicle`GO:0030672^cellular_component^synaptic vesicle membrane`GO:0017137^molecular_function^Rab GTPase binding`GO:0007035^biological_process^vacuolar acidification	.	.	newly annotated	Nucleus	0.0507	0.3002	0.2459	0.1893	0.229	0.0071	0.0029	0.0035	0.0031	0.0175	0.0016
BOMOPTA_04500	TRINITY_DN25581_c0_g1_i6.p1	TRINITY_DN25581_c0_g1_i6	complete	1140	0.952782	-0.357576	0.733333	0.793939	-0.515152	-0.369697	-0.357576	Nucleus	tr|H9JS08|H9JS08_BOMMO	87.277	ref|XP_004933204.2|	99.649	P_KWMTBOMO00514	99.647	BMSK0000536.1	93.393	182-3601[+]	ACKL_DROME^ACKL_DROME^Q:10-931,H:7-982^41.553%ID^E:0^RecName: Full=Activated Cdc42 kinase-like {ECO:0000312|FlyBase:FBgn0263998};^Eukaryota; Metazoa; Ecdysozoa; Arthropoda; Hexapoda; Insecta; Pterygota; Neoptera; Holometabola; Diptera; Brachycera; Muscomorpha; Ephydroidea; Drosophilidae; Drosophila; Sophophora`ACKL_DROME^ACKL_DROME^Q:1036-1119,H:1236-1319^53.571%ID^E:7.4e-17^RecName: Full=Activat…	PF07714.17^Pkinase_Tyr^Protein tyrosine kinase^121-381^E:8.7e-82`PF00069.25^Pkinase^Protein kinase domain^123-378^E:1e-40	sigP:0.999796^^^	.	ENOG410XPRC^tyrosine kinase, non-receptor	KEGG:dme:Dmel_CG43741	GO:0005524^molecular_function^ATP binding`GO:0004715^molecular_function^non-membrane spanning protein tyrosine kinase activity`GO:0004713^molecular_function^protein tyrosine kinase activity`GO:0046664^biological_process^dorsal closure, amnioserosa morphology change`GO:0008258^biological_process^head involution`GO:0031034^biological_process^myosin filament assembly`GO:0006468^biological_process^pr…	GO:0004672^molecular_function^protein kinase activity`GO:0006468^biological_process^protein phosphorylation`GO:0005524^molecular_function^ATP binding	.	high_correspondence	Cytoplasm	0.0129	0.0792	0.8923	0.0002	0.0001	0.0157	0.0007	0.0002	0.0029	0.0059	0.0026
BOMOPTA_04579	TRINITY_DN25671_c0_g1_i2.p1	TRINITY_DN25671_c0_g1_i2	complete	1372	0.952619	-0.490909	0.915152	0.975758	-0.587879	-0.393939	-0.345455	Nucleus	tr|H9JY83|H9JY83_BOMMO	95.545	ref|XP_004933719.1|	97.372	P_KWMTBOMO09495	98.753	BMSK0009181.1	99.068	70-4185[+]	RRP12_DROME^RRP12_DROME^Q:1-1357,H:1-1365^36.344%ID^E:0^RecName: Full=RRP12-like protein;^Eukaryota; Metazoa; Ecdysozoa; Arthropoda; Hexapoda; Insecta; Pterygota; Neoptera; Holometabola; Diptera; Brachycera; Muscomorpha; Ephydroidea; Drosophilidae; Drosophila; Sophophora	PF08161.12^NUC173^NUC173 domain^495-692^E:2.1e-58	sigP:0.999478^^^	.	ENOG410XQ3D^ribosomal RNA processing 12 homolog (S. cerevisiae)	KEGG:dme:Dmel_CG2691`KO:K14794	GO:0005634^cellular_component^nucleus	.	.	high_correspondence	Nucleus	0.1003	0.9222	0.0754	0	0	0.0019	0.0001	0	0.0002	0.0001	0.0001
BOMOPTA_06143	TRINITY_DN51761_c0_g1_i1.p1	TRINITY_DN51761_c0_g1_i1	internal	619	0.952585	0.2	0.0909091	-0.0909091	0.612121	0.684848	0.733333	Golgi	tr|H9JI24|H9JI24_BOMMO	72.347	ref|XP_021204438.1|	79.939	P_KWMTBOMO12330	100	BMSK0002619.1	34.951	3-1856[+]	LRP1_CHICK^LRP1_CHICK^Q:6-613,H:2849-3417^43.831%ID^E:1.81e-156^RecName: Full=Low-density lipoprotein receptor-related protein 1;^Eukaryota; Metazoa; Chordata; Craniata; Vertebrata; Euteleostomi; Archelosauria; Archosauria; Dinosauria; Saurischia; Theropoda; Coelurosauria; Aves; Neognathae; Galloanserae; Galliformes; Phasianidae; Phasianinae; Gallus`LRP1_CHICK^LRP1_CHICK^Q:23-522,H:1113-1576^35.9…	PF00057.18^Ldl_recept_a^Low-density lipoprotein receptor domain class A^73-108^E:4.5e-06`PF07645.15^EGF_CA^Calcium-binding EGF domain^148-186^E:2.5e-07`PF00058.17^Ldl_recept_b^Low-density lipoprotein receptor repeat class B^280-318^E:1.9e-08`PF00058.17^Ldl_recept_b^Low-density lipoprotein receptor repeat class B^325-362^E:1.1e-10`PF00058.17^Ldl_recept_b^Low-density lipoprotein receptor repeat cla…	sigP:0.97642^^^	.	.	KEGG:gga:396170`KO:K04550	GO:0005905^cellular_component^clathrin-coated pit`GO:0016021^cellular_component^integral component of membrane`GO:0016964^molecular_function^alpha-2 macroglobulin receptor activity`GO:0005509^molecular_function^calcium ion binding	GO:0005515^molecular_function^protein binding`GO:0005509^molecular_function^calcium ion binding	.	evidently_split	Extracellular	0.0037	0.147	0.3656	0.4774	0.0007	0.0071	0.0001	0.0001	0.0001	0.001	0.0008
BOMOPTA_03906	TRINITY_DN24984_c4_g1_i6.p1	TRINITY_DN24984_c4_g1_i6	complete	1655	0.952512	-0.357576	0.672727	0.406061	0.127273	0.284848	0.369697	Ribosome	NA	NA	ref|XP_012547519.1|	99.005	P_KWMTBOMO10897	100	NA	NA	264-5228[+]	GCP6_MOUSE^GCP6_MOUSE^Q:1288-1642,H:1418-1767^32.113%ID^E:1.15e-56^RecName: Full=Gamma-tubulin complex component 6;^Eukaryota; Metazoa; Chordata; Craniata; Vertebrata; Euteleostomi; Mammalia; Eutheria; Euarchontoglires; Glires; Rodentia; Myomorpha; Muroidea; Muridae; Murinae; Mus; Mus`GCP6_MOUSE^GCP6_MOUSE^Q:345-814,H:346-815^24.449%ID^E:1.34e-34^RecName: Full=Gamma-tubulin complex component 6;^E…	PF17681.1^GCP_N_terminal^Gamma tubulin complex component N-terminal^352-641^E:3.7e-36`PF04130.13^GCP_C_terminal^Gamma tubulin complex component C-terminal^1335-1641^E:5.9e-52	sigP:0.999418^^^	.	ENOG410XQ5B^Tubulin, gamma complex associated protein	KEGG:mmu:328580`KO:K16573	GO:0005813^cellular_component^centrosome`GO:0000923^cellular_component^equatorial microtubule organizing center`GO:0000930^cellular_component^gamma-tubulin complex`GO:0008274^cellular_component^gamma-tubulin ring complex`GO:0008275^cellular_component^gamma-tubulin small complex`GO:0005874^cellular_component^microtubule`GO:0000922^cellular_component^spindle pole`GO:0043015^molecular_function^gamma…	GO:0043015^molecular_function^gamma-tubulin binding	.	high_correspondence	Cytoplasm	0.0593	0.3262	0.6173	0.0002	0.0051	0.0058	0.0041	0.0094	0.0175	0.0121	0.0023
BOMOPTA_05047	TRINITY_DN26192_c0_g1_i2.p1	TRINITY_DN26192_c0_g1_i2	complete	1053	0.952439	0.563636	-0.539394	-0.551515	0.381818	0.29697	0.224242	Mitochondria	tr|H9JKC3|H9JKC3_BOMMO	93.917	ref|XP_021203859.1|	99.879	P_KWMTBOMO13235	94.04	BMSK0012808.1	94.101	NA	NA	NA	NA	NA	NA	NA	NA	NA	NA	high_correspondence	Mitochondrion	0.1114	0.0287	0.2617	0.0005	0.6722	0.0029	0.0011	0.0059	0.0016	0.0019	0.0234
BOMOPTA_05466	TRINITY_DN26665_c0_g2_i5.p1	TRINITY_DN26665_c0_g2_i5	5prime_partial	492	0.952431	-0.284848	0.139394	0.284848	-0.393939	-0.357576	-0.357576	Nucleus	tr|H9JQS7|H9JQS7_BOMMO	99.164	ref|XP_012550524.1|	99.593	P_KWMTBOMO06432	99.593	BMSK0006283.1	99.164	NA	NA	NA	NA	NA	NA	NA	NA	NA	NA	high_correspondence	NA	NA	NA	NA	NA	NA	NA	NA	NA	NA	NA	NA
BOMOPTA_04327	TRINITY_DN25413_c0_g1_i6.p1	TRINITY_DN25413_c0_g1_i6	complete	802	0.952276	-0.854545	0.830303	0.806061	-0.806061	-0.636364	-0.575758	Ribosome	tr|H9JVM7|H9JVM7_BOMMO	100	ref|XP_004925262.1|	100	P_KWMTBOMO03235	100	BMSK0003182.1	100	315-2720[+]	MCM3_DROME^MCM3_DROME^Q:7-801,H:6-819^65.568%ID^E:0^RecName: Full=DNA replication licensing factor Mcm3;^Eukaryota; Metazoa; Ecdysozoa; Arthropoda; Hexapoda; Insecta; Pterygota; Neoptera; Holometabola; Diptera; Brachycera; Muscomorpha; Ephydroidea; Drosophilidae; Drosophila; Sophophora	PF14551.6^MCM_N^MCM N-terminal domain^15-101^E:4.3e-11`PF17207.3^MCM_OB^MCM OB domain^112-242^E:2.3e-34`PF00493.23^MCM^MCM P-loop domain^283-503^E:1.3e-94`PF01078.21^Mg_chelatase^Magnesium chelatase, subunit ChlI^387-454^E:1.6e-06`PF17855.1^MCM_lid^MCM AAA-lid domain^566-649^E:1.3e-21	sigP:0.999909^^^	.	COG1241^dna replication licensing factor	KEGG:dme:Dmel_CG4206`KO:K02541	GO:0042555^cellular_component^MCM complex`GO:0005634^cellular_component^nucleus`GO:0005524^molecular_function^ATP binding`GO:0003677^molecular_function^DNA binding`GO:0004386^molecular_function^helicase activity`GO:0007049^biological_process^cell cycle`GO:0006270^biological_process^DNA replication initiation	GO:0003677^molecular_function^DNA binding`GO:0005524^molecular_function^ATP binding`GO:0006270^biological_process^DNA replication initiation	.	evidently_shorter_than_SilkBase	Nucleus	0.0807	0.9429	0.0544	0	0.0001	0.0015	0.0002	0.0001	0.0003	0.0001	0.0001
BOMOPTA_03157	TRINITY_DN24226_c3_g1_i6.p1	TRINITY_DN24226_c3_g1_i6	5prime_partial	393	0.952207	0.551515	-0.030303	0.224242	0.030303	0.10303	0.0181818	Mitochondria	tr|H9JI33|H9JI33_BOMMO	99.196	ref|XP_021204433.1|	99.49	P_KWMTBOMO12328	99.745	BMSK0011933.1	99.464	2-1180[+]	DNLI1_DROME^DNLI1_DROME^Q:2-392,H:364-747^55.102%ID^E:1.8e-155^RecName: Full=DNA ligase 1;^Eukaryota; Metazoa; Ecdysozoa; Arthropoda; Hexapoda; Insecta; Pterygota; Neoptera; Holometabola; Diptera; Brachycera; Muscomorpha; Ephydroidea; Drosophilidae; Drosophila; Sophophora	PF01068.21^DNA_ligase_A_M^ATP dependent DNA ligase domain^7-219^E:7.2e-58`PF04679.15^DNA_ligase_A_C^ATP dependent DNA ligase C terminal region^244-355^E:3.6e-24	sigP:0.996851^^^	.	COG1793^DNA ligase	KEGG:dme:Dmel_CG5602`KO:K10747	GO:0005737^cellular_component^cytoplasm`GO:0005739^cellular_component^mitochondrion`GO:0005634^cellular_component^nucleus`GO:0005524^molecular_function^ATP binding`GO:0003677^molecular_function^DNA binding`GO:0003910^molecular_function^DNA ligase (ATP) activity`GO:0051301^biological_process^cell division`GO:0071897^biological_process^DNA biosynthetic process`GO:0051103^biological_process^DNA liga…	GO:0003910^molecular_function^DNA ligase (ATP) activity`GO:0005524^molecular_function^ATP binding`GO:0006281^biological_process^DNA repair`GO:0006310^biological_process^DNA recombination	.	evidently_split	Cytoplasm	0.0688	0.1352	0.561	0.0018	0.2169	0.0082	0.0027	0.0274	0.0023	0.0067	0.0378
BOMOPTA_05919	TRINITY_DN27290_c0_g1_i1.p3	TRINITY_DN27290_c0_g1_i1	5prime_partial	70	0.952178	0.551515	-0.90303	-0.878788	0.393939	0.187879	0.0787879	Mitochondria	tr|H9J3T9|H9J3T9_BOMMO	100	ref|XP_012544183.1|	100	P_KWMTBOMO11714	100	NA	NA	NA	NA	NA	NA	NA	NA	NA	NA	NA	NA	evidently_split	Extracellular	0.0669	0.3739	0.0796	0.374	0.1396	0.0296	0.0001	0.0005	0.0005	0.0021	0
BOMOPTA_04277	TRINITY_DN25369_c15_g1_i5.p1	TRINITY_DN25369_c15_g1_i5	3prime_partial	1080	0.952142	0.745455	-0.478788	-0.454545	0.769697	0.69697	0.709091	Peroxisome	tr|H9JJG0|H9JJG0_BOMMO	99.718	ref|XP_021208399.1|	99.614	P_KWMTBOMO00889	100	BMSK0000944.1	99.906	19-3255[+]	DLGP4_HUMAN^DLGP4_HUMAN^Q:942-1059,H:798-910^41.525%ID^E:1.02e-18^RecName: Full=Disks large-associated protein 4;^Eukaryota; Metazoa; Chordata; Craniata; Vertebrata; Euteleostomi; Mammalia; Eutheria; Euarchontoglires; Primates; Haplorrhini; Catarrhini; Hominidae; Homo	PF03359.13^GKAP^Guanylate-kinase-associated protein (GKAP) protein^932-1065^E:4.3e-28	sigP:0.998575^^^	.	ENOG4111JKV^Discs, large (Drosophila) homolog-associated protein	KEGG:hsa:22839	GO:0098981^cellular_component^cholinergic synapse`GO:0098978^cellular_component^glutamatergic synapse`GO:0031594^cellular_component^neuromuscular junction`GO:0005886^cellular_component^plasma membrane`GO:0099572^cellular_component^postsynaptic specialization`GO:0023052^biological_process^signaling	GO:0023052^biological_process^signaling	.	high_correspondence	Cytoplasm	0.0436	0.312	0.633	0.0006	0.001	0.0215	0.0024	0.0014	0.0133	0.0126	0.0023
BOMOPTA_02458	TRINITY_DN23484_c4_g1_i1.p1	TRINITY_DN23484_c4_g1_i1	complete	1195	0.952141	0.406061	-0.0181818	-0.236364	0.721212	0.830303	0.818182	ER	tr|H9JHJ5|H9JHJ5_BOMMO	88.926	ref|XP_004931757.2|	99.497	P_KWMTBOMO01360	99.497	BMSK0001382.1	91.709	105-3689[+]	.	.	sigP:0.999683^^^	.	.	.	.	.	.	high_correspondence	Cytoplasm	0.0294	0.1918	0.7456	0.0015	0.004	0.0188	0.003	0.0043	0.0091	0.0105	0.0114
BOMOPTA_04674	TRINITY_DN25776_c3_g2_i9.p1	TRINITY_DN25776_c3_g2_i9	complete	1162	0.952089	0.709091	-0.248485	-0.369697	0.878788	0.927273	0.915152	ER	tr|H9J6K0|H9J6K0_BOMMO	99.611	ref|XP_004921902.1|	99.397	P_KWMTBOMO15313	99.407	BMSK0000554.1	34.132	132-3617[+]	MAN2_DROME^MAN2_DROME^Q:1-1148,H:2-1098^39.664%ID^E:0^RecName: Full=Alpha-mannosidase 2;^Eukaryota; Metazoa; Ecdysozoa; Arthropoda; Hexapoda; Insecta; Pterygota; Neoptera; Holometabola; Diptera; Brachycera; Muscomorpha; Ephydroidea; Drosophilidae; Drosophila; Sophophora	PF01074.22^Glyco_hydro_38N^Glycosyl hydrolases family 38 N-terminal domain^173-498^E:3.1e-96`PF09261.11^Alpha-mann_mid^Alpha mannosidase middle domain^503-603^E:6.9e-21`PF07748.13^Glyco_hydro_38C^Glycosyl hydrolases family 38 C-terminal domain^777-980^E:4.3e-24	sigP:0.916475^^^	ExpAA=20.41^PredHel=1^Topology=i7-26o	ENOG410XQMZ^Mannosidase alpha class	KEGG:dme:Dmel_CG18802`KO:K01231	GO:0005783^cellular_component^endoplasmic reticulum`GO:0000139^cellular_component^Golgi membrane`GO:0005795^cellular_component^Golgi stack`GO:0016021^cellular_component^integral component of membrane`GO:0004559^molecular_function^alpha-mannosidase activity`GO:0030246^molecular_function^carbohydrate binding`GO:0015923^molecular_function^mannosidase activity`GO:0004572^molecular_function^mannosyl-o…	GO:0004559^molecular_function^alpha-mannosidase activity`GO:0006013^biological_process^mannose metabolic process	.	high_correspondence	Golgi_apparatus	0.9274	0.0001	0.0002	0.0012	0.0009	0.0044	0.1464	0	0.8257	0.0211	0
BOMOPTA_03831	TRINITY_DN24909_c2_g2_i9.p1	TRINITY_DN24909_c2_g2_i9	complete	807	0.951971	-0.575758	0.939394	0.866667	-0.454545	-0.187879	-0.10303	Ribosome	tr|H9JA72|H9JA72_BOMMO	95.511	ref|XP_004930552.1|	99.504	P_KWMTBOMO03310	98.898	BMSK0003274.1	95.511	NA	NA	NA	NA	NA	NA	NA	NA	NA	NA	high_correspondence	NA	NA	NA	NA	NA	NA	NA	NA	NA	NA	NA	NA
BOMOPTA_05213	TRINITY_DN26367_c5_g1_i1.p1	TRINITY_DN26367_c5_g1_i1	complete	840	0.951937	0.672727	-0.430303	-0.515152	0.769697	0.793939	0.793939	ER	tr|H9J142|H9J142_BOMMO	92.372	ref|NP_001093298.1|	99.762	P_KWMTBOMO00710	100	BMSK0000763.1	100	186-2705[+]	HMDH_AGRIP^HMDH_AGRIP^Q:1-837,H:1-831^89.499%ID^E:0^RecName: Full=3-hydroxy-3-methylglutaryl-coenzyme A reductase;^Eukaryota; Metazoa; Ecdysozoa; Arthropoda; Hexapoda; Insecta; Pterygota; Neoptera; Holometabola; Lepidoptera; Glossata; Ditrysia; Noctuoidea; Noctuidae; Noctuinae; Agrotis	PF02460.18^Patched^Patched family^64-226^E:1.1e-10`PF12349.8^Sterol-sensing^Sterol-sensing domain of SREBP cleavage-activation^87-218^E:1.1e-13`PF00368.18^HMG-CoA_red^Hydroxymethylglutaryl-coenzyme A reductase^441-817^E:2.4e-135	sigP:0.357132^CS^pos:^Pr:	ExpAA=128.72^PredHel=6^Topology=o63-85i92-114o162-184i197-219o299-321i477-494o	.	.	GO:0005789^cellular_component^endoplasmic reticulum membrane`GO:0016021^cellular_component^integral component of membrane`GO:0004420^molecular_function^hydroxymethylglutaryl-CoA reductase (NADPH) activity`GO:0050661^molecular_function^NADP binding`GO:0015936^biological_process^coenzyme A metabolic process`GO:0008299^biological_process^isoprenoid biosynthetic process	GO:0016021^cellular_component^integral component of membrane`GO:0004420^molecular_function^hydroxymethylglutaryl-CoA reductase (NADPH) activity`GO:0050662^molecular_function^coenzyme binding`GO:0015936^biological_process^coenzyme A metabolic process`GO:0055114^biological_process^oxidation-reduction process	.	high_correspondence	Cell_membrane	0.9204	0.0004	0.0002	0.0007	0.0033	0.7975	0.0636	0.0002	0.0209	0.111	0.0021
BOMOPTA_03053	TRINITY_DN24116_c0_g1_i3.p1	TRINITY_DN24116_c0_g1_i3	complete	693	0.951868	0.212121	0.175758	0.030303	0.50303	0.612121	0.648485	Golgi	tr|H9JPA6|H9JPA6_BOMMO	90.323	ref|XP_004930739.1|	99.855	P_KWMTBOMO14029	99.693	BMSK0013535.1	99.693	267-2345[+]	GYS_DROME^GYS_DROME^Q:5-689,H:20-708^73.333%ID^E:0^RecName: Full=Glycogen [starch] synthase;^Eukaryota; Metazoa; Ecdysozoa; Arthropoda; Hexapoda; Insecta; Pterygota; Neoptera; Holometabola; Diptera; Brachycera; Muscomorpha; Ephydroidea; Drosophilidae; Drosophila; Sophophora	PF05693.13^Glycogen_syn^Glycogen synthase^38-676^E:0	sigP:0.998731^^^	.	COG0438^Glycosyl transferase (Group 1	KEGG:dme:Dmel_CG6904`KO:K00693	GO:0005776^cellular_component^autophagosome`GO:0005737^cellular_component^cytoplasm`GO:0031410^cellular_component^cytoplasmic vesicle`GO:0004373^molecular_function^glycogen (starch) synthase activity`GO:0009267^biological_process^cellular response to starvation`GO:0071329^biological_process^cellular response to sucrose stimulus`GO:0005978^biological_process^glycogen biosynthetic process`GO:000597…	GO:0004373^molecular_function^glycogen (starch) synthase activity`GO:0005978^biological_process^glycogen biosynthetic process	.	high_correspondence	Cytoplasm	0.0228	0.3018	0.6304	0.0025	0.0045	0.0092	0.006	0.0009	0.0064	0.0136	0.0247
BOMOPTA_04414	TRINITY_DN25498_c6_g2_i2.p1	TRINITY_DN25498_c6_g2_i2	complete	1255	0.95181	0.878788	-0.624242	-0.636364	0.90303	0.842424	0.781818	Peroxisome	tr|H9J800|H9J800_BOMMO	99.75	ref|XP_012546276.1|	99.681	P_KWMTBOMO16538	99.92	BMSK0009859.1	98.668	345-4109[+]	DOME_DROME^DOME_DROME^Q:62-914,H:40-928^24.947%ID^E:5.11e-46^RecName: Full=Cytokine receptor;^Eukaryota; Metazoa; Ecdysozoa; Arthropoda; Hexapoda; Insecta; Pterygota; Neoptera; Holometabola; Diptera; Brachycera; Muscomorpha; Ephydroidea; Drosophilidae; Drosophila; Sophophora	PF00041.21^fn3^Fibronectin type III domain^656-734^E:6.1e-08	sigP:0.701006^^^	ExpAA=40.49^PredHel=2^Topology=i20-42o874-893i	ENOG410Z0N0^FN3	KEGG:dme:Dmel_CG14226`KO:K19599	GO:0016324^cellular_component^apical plasma membrane`GO:0016327^cellular_component^apicolateral plasma membrane`GO:0016021^cellular_component^integral component of membrane`GO:0005886^cellular_component^plasma membrane`GO:0004896^molecular_function^cytokine receptor activity`GO:0046982^molecular_function^protein heterodimerization activity`GO:1990782^molecular_function^protein tyrosine kinase bin…	GO:0005515^molecular_function^protein binding	.	high_correspondence	Cell_membrane	0.9995	0.0001	0	0	0	0.987	0.0101	0	0.0024	0.0005	0
BOMOPTA_04247	TRINITY_DN25339_c9_g1_i4.p1	TRINITY_DN25339_c9_g1_i4	5prime_partial	607	0.951788	-0.00606061	0.333333	0.50303	-0.10303	-0.0424242	-0.030303	Nucleus	tr|H9JSK3|H9JSK3_BOMMO	97.153	ref|XP_021202272.1|	97.153	P_KWMTBOMO05097	97.393	BMSK0004974.1	97.509	NA	NA	NA	NA	NA	NA	NA	NA	NA	NA	probable_false_split	NA	NA	NA	NA	NA	NA	NA	NA	NA	NA	NA	NA
BOMOPTA_04234	TRINITY_DN25323_c2_g1_i1.p1	TRINITY_DN25323_c2_g1_i1	internal	704	0.951659	-0.369697	0.612121	0.418182	-0.0181818	0.0787879	0.139394	Ribosome	tr|H9JWC8|H9JWC8_BOMMO	99.824	ref|XP_021202476.1|	100	P_KWMTBOMO16396	100	BMSK0015985.1	99.824	3-2111[+]	CPSF1_DROME^CPSF1_DROME^Q:2-698,H:700-1401^49.033%ID^E:0^RecName: Full=Cleavage and polyadenylation specificity factor subunit 1;^Eukaryota; Metazoa; Ecdysozoa; Arthropoda; Hexapoda; Insecta; Pterygota; Neoptera; Holometabola; Diptera; Brachycera; Muscomorpha; Ephydroidea; Drosophilidae; Drosophila; Sophophora	PF03178.15^CPSF_A^CPSF A subunit region^388-696^E:2.3e-86	sigP:0.996956^^^	.	COG5161^cleavage and polyadenylation	KEGG:dme:Dmel_CG10110`KO:K14401	GO:0005847^cellular_component^mRNA cleavage and polyadenylation specificity factor complex`GO:0005634^cellular_component^nucleus`GO:0003730^molecular_function^mRNA 3'-UTR binding`GO:0017022^molecular_function^myosin binding`GO:0006378^biological_process^mRNA polyadenylation`GO:0098789^biological_process^pre-mRNA cleavage required for polyadenylation	GO:0003676^molecular_function^nucleic acid binding`GO:0005634^cellular_component^nucleus	.	evidently_split	Peroxisome	0.2311	0.104	0.2638	0.0058	0.2304	0.0102	0.0091	0.0171	0.0025	0.0048	0.3523
BOMOPTA_02173	TRINITY_DN23210_c4_g2_i3.p1	TRINITY_DN23210_c4_g2_i3	complete	419	0.95145	-0.442424	0.757576	0.563636	-0.0545455	0.139394	0.236364	Ribosome	tr|H9J0K5|H9J0K5_BOMMO	91.627	ref|XP_004930891.1|	100	P_KWMTBOMO02224	100	BMSK0002228.1	100	97-1353[+]	WDFY2_HUMAN^WDFY2_HUMAN^Q:1-403,H:1-395^52.109%ID^E:1.91e-159^RecName: Full=WD repeat and FYVE domain-containing protein 2;^Eukaryota; Metazoa; Chordata; Craniata; Vertebrata; Euteleostomi; Mammalia; Eutheria; Euarchontoglires; Primates; Haplorrhini; Catarrhini; Hominidae; Homo	PF00400.32^WD40^WD domain, G-beta repeat^199-235^E:0.00015`PF01363.21^FYVE^FYVE zinc finger^290-360^E:1.7e-13	sigP:0.998809^^^	.	COG2319^wd repeat	KEGG:hsa:115825	GO:0005769^cellular_component^early endosome`GO:0031982^cellular_component^vesicle`GO:0046872^molecular_function^metal ion binding`GO:0045600^biological_process^positive regulation of fat cell differentiation`GO:0001934^biological_process^positive regulation of protein phosphorylation	GO:0005515^molecular_function^protein binding`GO:0046872^molecular_function^metal ion binding	.	high_correspondence	Cytoplasm	0.011	0.2089	0.7391	0.0011	0.0036	0.0041	0.0003	0.0014	0.0001	0.0007	0.0406
BOMOPTA_04882	TRINITY_DN26001_c4_g1_i4.p1	TRINITY_DN26001_c4_g1_i4	complete	285	0.95136	0.10303	-0.418182	-0.224242	-0.175758	-0.309091	-0.357576	Mitochondria	tr|H9J3E2|H9J3E2_BOMMO	100	ref|XP_004922392.1|	100	P_KWMTBOMO11571	100	BMSK0011191.1	100	124-978[+]	PKHF1_DROME^PKHF1_DROME^Q:1-267,H:1-269^67.286%ID^E:6.16e-132^RecName: Full=Pleckstrin homology domain-containing family F member 1 homolog {ECO:0000250|UniProtKB:Q96S99};^Eukaryota; Metazoa; Ecdysozoa; Arthropoda; Hexapoda; Insecta; Pterygota; Neoptera; Holometabola; Diptera; Brachycera; Muscomorpha; Ephydroidea; Drosophilidae; Drosophila; Sophophora	PF00169.29^PH^PH domain^39-130^E:7.4e-09`PF01363.21^FYVE^FYVE zinc finger^148-212^E:6.4e-19	sigP:0.997563^^^	.	ENOG410XPJK^Pleckstrin homology domain containing, family F (With FYVE domain) member	KEGG:dme:Dmel_CG14782	GO:0016324^cellular_component^apical plasma membrane`GO:0005938^cellular_component^cell cortex`GO:0005769^cellular_component^early endosome`GO:0010008^cellular_component^endosome membrane`GO:0005770^cellular_component^late endosome`GO:0046872^molecular_function^metal ion binding`GO:0035091^molecular_function^phosphatidylinositol binding`GO:0006897^biological_process^endocytosis`GO:0007032^biologi…	GO:0046872^molecular_function^metal ion binding	.	high_correspondence	Nucleus	0.0733	0.9403	0.0562	0.0003	0.0016	0.0007	0.0001	0	0.0004	0.0002	0.0002
BOMOPTA_02717	TRINITY_DN23774_c0_g2_i1.p1	TRINITY_DN23774_c0_g2_i1	complete	745	0.951286	0.745455	-0.345455	-0.333333	0.624242	0.648485	0.478788	Mitochondria	tr|H9IX34|H9IX34_BOMMO	89.834	ref|XP_004922352.1|	97.844	P_KWMTBOMO06264	97.844	BMSK0006097.1	89.834	NA	NA	NA	NA	NA	NA	NA	NA	NA	NA	high_correspondence	Nucleus	0.0997	0.994	0.0056	0	0	0.0003	0	0	0	0	0
BOMOPTA_03987	TRINITY_DN25056_c7_g1_i1.p1	TRINITY_DN25056_c7_g1_i1	complete	1412	0.951263	0.672727	-0.260606	-0.10303	0.321212	0.393939	0.272727	Mitochondria	NA	NA	ref|XP_012547603.1|	99.929	P_KWMTBOMO10933	100	NA	NA	NA	NA	NA	NA	NA	NA	NA	NA	NA	NA	high_correspondence	Cytoplasm	0.0668	0.49	0.4926	0.0001	0.0007	0.0085	0.0002	0.0052	0.0016	0.0007	0.0003
BOMOPTA_04925	TRINITY_DN26051_c4_g5_i1.p1	TRINITY_DN26051_c4_g5_i1	complete	694	0.951145	0.0909091	0.406061	0.406061	0.0909091	0.151515	0.2	Ribosome	tr|H9JN68|H9JN68_BOMMO	100	ref|XP_004925478.1|	100	P_KWMTBOMO13567	100	BMSK0013083.1	100	334-2415[+]	.	.	sigP:0.996128^^^	.	.	.	.	.	.	high_correspondence	Nucleus	0.1944	0.9971	0.0025	0	0	0.0004	0	0	0	0	0
BOMOPTA_05863	TRINITY_DN27196_c0_g2_i1.p1	TRINITY_DN27196_c0_g2_i1	complete	2774	0.951137	-0.272727	0.733333	0.793939	-0.369697	-0.248485	-0.2	Nucleus	tr|H9JBV4|H9JBV4_BOMMO	99.094	ref|XP_012551247.1|	99.567	P_KWMTBOMO10470	99.688	BMSK0010220.1	99.601	106-8427[+]	UTP20_HUMAN^UTP20_HUMAN^Q:1-2766,H:1-2780^28.408%ID^E:0^RecName: Full=Small subunit processome component 20 homolog;^Eukaryota; Metazoa; Chordata; Craniata; Vertebrata; Euteleostomi; Mammalia; Eutheria; Euarchontoglires; Primates; Haplorrhini; Catarrhini; Hominidae; Homo	PF07539.12^DRIM^Down-regulated in metastasis^886-1511^E:2.7e-162	sigP:0.999467^^^	.	ENOG410XSRE^UTP20, small subunit (SSU) processome component, homolog (yeast)	KEGG:hsa:27340`KO:K14772	GO:0030686^cellular_component^90S preribosome`GO:0005737^cellular_component^cytoplasm`GO:0005730^cellular_component^nucleolus`GO:0005654^cellular_component^nucleoplasm`GO:0005886^cellular_component^plasma membrane`GO:0030688^cellular_component^preribosome, small subunit precursor`GO:0032040^cellular_component^small-subunit processome`GO:0003723^molecular_function^RNA binding`GO:0000480^biological…	.	.	high_correspondence	Nucleus	0.0487	0.8411	0.1573	0	0.0001	0.0002	0.0003	0	0.0009	0.0001	0.0001
BOMOPTA_00456	TRINITY_DN20127_c0_g1_i1.p1	TRINITY_DN20127_c0_g1_i1	complete	230	0.951017	-0.563636	0.2	0.345455	-0.878788	-0.90303	-0.890909	Nucleus	tr|H9IU73|H9IU73_BOMMO	100	ref|XP_004925720.1|	100	P_KWMTBOMO14937	100	BMSK0014515.1	100	123-812[+]	VIAF1_DROME^VIAF1_DROME^Q:1-224,H:1-232^57.328%ID^E:5.62e-99^RecName: Full=Viral IAP-associated factor homolog;^Eukaryota; Metazoa; Ecdysozoa; Arthropoda; Hexapoda; Insecta; Pterygota; Neoptera; Holometabola; Diptera; Brachycera; Muscomorpha; Ephydroidea; Drosophilidae; Drosophila; Sophophora	PF02114.16^Phosducin^Phosducin^36-202^E:2.2e-19	sigP:0.999725^^^	.	ENOG4111H24^Phosducinlike	KEGG:dme:Dmel_CG18593	GO:0005737^cellular_component^cytoplasm`GO:0006915^biological_process^apoptotic process`GO:0043281^biological_process^regulation of cysteine-type endopeptidase activity involved in apoptotic process	.	.	high_correspondence	Cytoplasm	0.0275	0.3346	0.6156	0.0005	0.003	0.0047	0.0064	0.0013	0.0073	0.0239	0.0027
BOMOPTA_04550	TRINITY_DN25637_c0_g3_i5.p1	TRINITY_DN25637_c0_g3_i5	3prime_partial	928	0.950975	-0.321212	0.272727	0.393939	-0.6	-0.515152	-0.587879	Nucleus	tr|H9JM75|H9JM75_BOMMO	87.747	ref|XP_012545294.1|	100	P_KWMTBOMO07312	100	BMSK0007114.1	90.032	268-3048[+]	HECD1_HUMAN^HECD1_HUMAN^Q:1-898,H:1-925^58.263%ID^E:0^RecName: Full=E3 ubiquitin-protein ligase HECTD1;^Eukaryota; Metazoa; Chordata; Craniata; Vertebrata; Euteleostomi; Mammalia; Eutheria; Euarchontoglires; Primates; Haplorrhini; Catarrhini; Hominidae; Homo	PF12796.7^Ank_2^Ankyrin repeats (3 copies)^366-438^E:2.7e-10`PF13606.6^Ank_3^Ankyrin repeat^377-404^E:0.00022`PF13857.6^Ank_5^Ankyrin repeats (many copies)^399-448^E:2.5e-08	sigP:0.999096^^^	.	COG5021^ubiquitin protein ligase	KEGG:hsa:25831`KO:K12231	GO:0046872^molecular_function^metal ion binding`GO:0004842^molecular_function^ubiquitin-protein transferase activity`GO:0070534^biological_process^protein K63-linked ubiquitination	GO:0005515^molecular_function^protein binding	.	evidently_split	Cytoplasm	0.0173	0.1511	0.7965	0.0007	0.0003	0.0169	0.0019	0.0004	0.0046	0.0219	0.0056
BOMOPTA_05222	TRINITY_DN26384_c0_g1_i5.p1	TRINITY_DN26384_c0_g1_i5	complete	1268	0.950681	-0.539394	0.951515	0.987879	-0.6	-0.381818	-0.321212	Nucleus	tr|H9J8B0|H9J8B0_BOMMO	99.684	ref|XP_004923904.2|	99.684	P_KWMTBOMO03067	99.684	BMSK0003001.1	99.684	151-3954[+]	TPP2_HUMAN^TPP2_HUMAN^Q:1-1267,H:1-1249^41.318%ID^E:0^RecName: Full=Tripeptidyl-peptidase 2;^Eukaryota; Metazoa; Chordata; Craniata; Vertebrata; Euteleostomi; Mammalia; Eutheria; Euarchontoglires; Primates; Haplorrhini; Catarrhini; Hominidae; Homo	PF00082.22^Peptidase_S8^Subtilase family^35-509^E:6.3e-68`PF12580.8^TPPII^Tripeptidyl peptidase II^799-979^E:9e-71`PF12583.8^TPPII_N^Tripeptidyl peptidase II N terminal^1021-1090^E:1.4e-09	sigP:0.999636^^^	.	COG1404^peptidase (S8 and S53, subtilisin, kexin, sedolisin	KEGG:hsa:7174`KO:K01280	GO:0005737^cellular_component^cytoplasm`GO:0005829^cellular_component^cytosol`GO:0016604^cellular_component^nuclear body`GO:0005654^cellular_component^nucleoplasm`GO:0004177^molecular_function^aminopeptidase activity`GO:0004175^molecular_function^endopeptidase activity`GO:0042802^molecular_function^identical protein binding`GO:0004252^molecular_function^serine-type endopeptidase activity`GO:00082…	GO:0004252^molecular_function^serine-type endopeptidase activity`GO:0006508^biological_process^proteolysis	.	high_correspondence	Cytoplasm	0.047	0.0219	0.5756	0.003	0.0179	0.014	0.0041	0.004	0.0005	0.0107	0.3482
BOMOPTA_00830	TRINITY_DN21429_c0_g1_i1.p1	TRINITY_DN21429_c0_g1_i1	internal	669	0.950629	-0.636364	0.975758	0.878788	-0.478788	-0.224242	-0.139394	Ribosome	tr|H9JJ57|H9JJ57_BOMMO	100	ref|XP_004927343.1|	100	P_KWMTBOMO14625	100	BMSK0014079.1	100	1-2004[+]	SLK_CAVPO^SLK_CAVPO^Q:566-666,H:784-882^48.515%ID^E:2.58e-15^RecName: Full=STE20-like serine/threonine-protein kinase;^Eukaryota; Metazoa; Chordata; Craniata; Vertebrata; Euteleostomi; Mammalia; Eutheria; Euarchontoglires; Glires; Rodentia; Hystricomorpha; Caviidae; Cavia	.	sigP:0.998922^^^	.	ENOG410XPQN^serine threonine kinase 10	.	GO:0031252^cellular_component^cell leading edge`GO:0005737^cellular_component^cytoplasm`GO:0048471^cellular_component^perinuclear region of cytoplasm`GO:0005524^molecular_function^ATP binding`GO:0042803^molecular_function^protein homodimerization activity`GO:0004674^molecular_function^protein serine/threonine kinase activity`GO:0006915^biological_process^apoptotic process`GO:0046777^biological_pr…	.	.	evidently_split	Nucleus	0.1451	0.7987	0.1838	0.0003	0.0006	0.0081	0.0007	0.0005	0.0049	0.0018	0.0006
BOMOPTA_00716	TRINITY_DN21125_c0_g1_i3.p1	TRINITY_DN21125_c0_g1_i3	complete	405	0.950588	0.806061	-0.430303	-0.381818	0.563636	0.551515	0.490909	Mitochondria	tr|H9JVG9|H9JVG9_BOMMO	100	NA	NA	P_KWMTBOMO02401	100	BMSK0002410.1	100	NA	NA	NA	NA	NA	NA	NA	NA	NA	NA	high_correspondence	Cytoplasm	0.0556	0.4178	0.5104	0.0004	0.0025	0.0077	0.0118	0.0005	0.0273	0.0203	0.0014
BOMOPTA_03712	TRINITY_DN24799_c2_g1_i2.p1	TRINITY_DN24799_c2_g1_i2	complete	420	0.950574	0.951515	-0.490909	-0.369697	0.684848	0.660606	0.539394	Mitochondria	tr|H9JSQ4|H9JSQ4_BOMMO	99.454	ref|XP_021203023.1|	100	P_KWMTBOMO05047	100	BMSK0004928.1	99.454	174-1433[+]	DPS1_HUMAN^DPS1_HUMAN^Q:76-419,H:75-415^53.198%ID^E:1.57e-125^RecName: Full=Decaprenyl-diphosphate synthase subunit 1;^Eukaryota; Metazoa; Chordata; Craniata; Vertebrata; Euteleostomi; Mammalia; Eutheria; Euarchontoglires; Primates; Haplorrhini; Catarrhini; Hominidae; Homo	PF00348.17^polyprenyl_synt^Polyprenyl synthetase^122-371^E:1.2e-70	sigP:0.998341^^^	.	COG0142^synthase	KEGG:hsa:23590`KO:K12504	GO:0005759^cellular_component^mitochondrial matrix`GO:1990234^cellular_component^transferase complex`GO:0046872^molecular_function^metal ion binding`GO:0046982^molecular_function^protein heterodimerization activity`GO:0000010^molecular_function^trans-hexaprenyltranstransferase activity`GO:0050347^molecular_function^trans-octaprenyltranstransferase activity`GO:0008299^biological_process^isoprenoid…	GO:0008299^biological_process^isoprenoid biosynthetic process	.	high_correspondence	Mitochondrion	0.5325	0.0024	0.0115	0.0003	0.5308	0.0046	0.0005	0.433	0.0001	0.0005	0.0163
BOMOPTA_04459	TRINITY_DN25547_c7_g1_i10.p1	TRINITY_DN25547_c7_g1_i10	complete	793	0.950465	0.781818	-0.575758	-0.575758	0.660606	0.648485	0.624242	Mitochondria	tr|H9J1V1|H9J1V1_BOMMO	99.838	ref|XP_004930171.1|	100	P_KWMTBOMO02766	100	BMSK0002740.1	99.838	NA	NA	NA	NA	NA	NA	NA	NA	NA	NA	high_correspondence	NA	NA	NA	NA	NA	NA	NA	NA	NA	NA	NA	NA
BOMOPTA_03046	TRINITY_DN24111_c1_g1_i9.p1	TRINITY_DN24111_c1_g1_i9	5prime_partial	330	0.950427	0.175758	0.369697	0.442424	-0.030303	0.163636	0.163636	Nucleus	tr|H9J8K1|H9J8K1_BOMMO	94.815	ref|XP_021204140.1|	99.695	P_KWMTBOMO07549	100	BMSK0007333.1	97.872	1-990[+]	WDR26_XENTR^WDR26_XENTR^Q:12-324,H:284-596^59.425%ID^E:8.78e-140^RecName: Full=WD repeat-containing protein 26;^Eukaryota; Metazoa; Chordata; Craniata; Vertebrata; Euteleostomi; Amphibia; Batrachia; Anura; Pipoidea; Pipidae; Xenopodinae; Xenopus; Silurana	PF00400.32^WD40^WD domain, G-beta repeat^29-64^E:2.1e-06`PF00400.32^WD40^WD domain, G-beta repeat^76-112^E:0.0062`PF00400.32^WD40^WD domain, G-beta repeat^250-279^E:0.0075`PF00400.32^WD40^WD domain, G-beta repeat^285-322^E:0.0076	sigP:0.99546^^^	.	ENOG410XQ2U^WD repeat domain 26	KEGG:xtr:733878`KO:K22382	GO:0005739^cellular_component^mitochondrion`GO:0005634^cellular_component^nucleus	GO:0005515^molecular_function^protein binding	.	high_correspondence	Cytoplasm	0.0159	0.1595	0.3568	0.3496	0.0191	0.0172	0.004	0.0132	0.0027	0.0364	0.0417
BOMOPTA_03250	TRINITY_DN24342_c4_g1_i3.p1	TRINITY_DN24342_c4_g1_i3	complete	340	0.950376	0.333333	0.0787879	-0.115152	0.684848	0.818182	0.842424	Golgi	tr|H9J362|H9J362_BOMMO	99.115	ref|XP_004926408.1|	99.115	P_KWMTBOMO10613	99.705	BMSK0010352.1	99.705	227-1246[+]	.	.	sigP:0.998752^^^	.	.	.	.	.	.	high_correspondence	Nucleus	0.059	0.8068	0.166	0.0008	0.0103	0.0038	0.0017	0.0008	0.0051	0.004	0.0007
BOMOPTA_03150	TRINITY_DN24220_c6_g3_i4.p1	TRINITY_DN24220_c6_g3_i4	complete	347	0.950376	-0.333333	0.721212	0.745455	-0.381818	-0.272727	-0.236364	Nucleus	tr|H9J4N8|H9J4N8_BOMMO	99.127	ref|XP_004922574.1|	99.422	P_KWMTBOMO11961	99.422	BMSK0011564.1	99.127	NA	NA	NA	NA	NA	NA	NA	NA	NA	NA	high_correspondence	NA	NA	NA	NA	NA	NA	NA	NA	NA	NA	NA	NA
BOMOPTA_04607	TRINITY_DN25702_c4_g1_i5.p1	TRINITY_DN25702_c4_g1_i5	complete	521	0.950264	0.587879	-0.151515	-0.175758	0.672727	0.781818	0.781818	ER	tr|H9JSH8|H9JSH8_BOMMO	57.252	ref|XP_021205394.1|	100	P_KWMTBOMO09427	100	BMSK0005037.1	57.252	358-1920[+]	COR1C_DANRE^COR1C_DANRE^Q:1-482,H:1-466^58.471%ID^E:0^RecName: Full=Coronin-1C-A {ECO:0000305};^Eukaryota; Metazoa; Chordata; Craniata; Vertebrata; Euteleostomi; Actinopterygii; Neopterygii; Teleostei; Ostariophysi; Cypriniformes; Cyprinidae; Danio	PF08953.11^DUF1899^Domain of unknown function (DUF1899)^4-69^E:1.4e-34`PF00400.32^WD40^WD domain, G-beta repeat^78-109^E:0.00011`PF00400.32^WD40^WD domain, G-beta repeat^165-202^E:0.29`PF16300.5^WD40_4^Type of WD40 repeat^343-385^E:8.8e-21	sigP:0.99871^^^	.	ENOG410XQAD^Coronin, actin binding protein	KEGG:dre:317741`KO:K13886	GO:0015629^cellular_component^actin cytoskeleton`GO:0005938^cellular_component^cell cortex`GO:0010008^cellular_component^endosome membrane`GO:0030027^cellular_component^lamellipodium`GO:0032587^cellular_component^ruffle membrane`GO:0051015^molecular_function^actin filament binding`GO:0030036^biological_process^actin cytoskeleton organization`GO:0016197^biological_process^endosomal transport`GO:01…	GO:0005515^molecular_function^protein binding	.	high_correspondence	Cytoplasm	0.115	0.1643	0.478	0.0086	0.2804	0.0267	0.0022	0.0023	0.0102	0.0049	0.0224
BOMOPTA_02628	TRINITY_DN23672_c5_g1_i1.p1	TRINITY_DN23672_c5_g1_i1	internal	589	0.950176	0.709091	-0.224242	-0.272727	0.806061	0.793939	0.709091	Peroxisome	tr|H9J7S0|H9J7S0_BOMMO	93.581	ref|XP_012545671.2|	99.83	P_KWMTBOMO16534	98.407	BMSK0009860.1	93.75	NA	NA	NA	NA	NA	NA	NA	NA	NA	NA	high_correspondence	Cell_membrane	0.744	0.1192	0.0774	0.0019	0.0439	0.3774	0.173	0.0045	0.0862	0.0953	0.0211
BOMOPTA_04103	TRINITY_DN25181_c0_g2_i7.p1	TRINITY_DN25181_c0_g2_i7	complete	592	0.950124	0.381818	-0.030303	-0.260606	0.769697	0.854545	0.878788	Golgi	tr|H9IV03|H9IV03_BOMMO	94.534	ref|XP_004927732.1|	99.492	P_KWMTBOMO08148	99.831	BMSK0007901.1	94.855	230-2005[+]	HIP14_DROME^HIP14_DROME^Q:2-578,H:1-589^58.574%ID^E:0^RecName: Full=Palmitoyltransferase Hip14 {ECO:0000303|PubMed:18158335};^Eukaryota; Metazoa; Ecdysozoa; Arthropoda; Hexapoda; Insecta; Pterygota; Neoptera; Holometabola; Diptera; Brachycera; Muscomorpha; Ephydroidea; Drosophilidae; Drosophila; Sophophora	PF12796.7^Ank_2^Ankyrin repeats (3 copies)^47-137^E:7.4e-13`PF13637.6^Ank_4^Ankyrin repeats (many copies)^56-93^E:6.7e-06`PF13857.6^Ank_5^Ankyrin repeats (many copies)^59-100^E:1.1e-07`PF13637.6^Ank_4^Ankyrin repeats (many copies)^75-126^E:3.2e-07`PF13606.6^Ank_3^Ankyrin repeat^75-101^E:2.4e-05`PF00023.30^Ank^Ankyrin repeat^75-102^E:0.00023`PF13637.6^Ank_4^Ankyrin repeats (many copies)^108-160^E:…	sigP:0.988086^^^	ExpAA=126.28^PredHel=6^Topology=i290-308o318-336i343-365o369-388i469-491o518-540i	COG0666^Ankyrin Repeat`COG5273^Zinc finger, DHHC-type containing	KEGG:dme:Dmel_CG6017`KO:K20032	GO:0030054^cellular_component^cell junction`GO:0005794^cellular_component^Golgi apparatus`GO:0000139^cellular_component^Golgi membrane`GO:0016021^cellular_component^integral component of membrane`GO:0042734^cellular_component^presynaptic membrane`GO:0045202^cellular_component^synapse`GO:0008021^cellular_component^synaptic vesicle`GO:0019706^molecular_function^protein-cysteine S-palmitoyltransfera…	GO:0005515^molecular_function^protein binding	.	high_correspondence	Cell_membrane	0.9945	0.0001	0	0	0.0003	0.8589	0.0988	0	0.0299	0.0118	0.0001
BOMOPTA_01193	TRINITY_DN22136_c0_g1_i2.p1	TRINITY_DN22136_c0_g1_i2	complete	1150	0.950088	0.745455	-0.29697	-0.381818	0.939394	0.987879	0.963636	ER	tr|H9J4U4|H9J4U4_BOMMO	99.749	ref|XP_004926068.1|	99.913	P_KWMTBOMO16130	97.718	BMSK0015715.1	99.749	476-3925[+]	AT2B3_HUMAN^AT2B3_HUMAN^Q:11-1121,H:27-1143^63.283%ID^E:0^RecName: Full=Plasma membrane calcium-transporting ATPase 3;^Eukaryota; Metazoa; Chordata; Craniata; Vertebrata; Euteleostomi; Mammalia; Eutheria; Euarchontoglires; Primates; Haplorrhini; Catarrhini; Hominidae; Homo	PF00690.26^Cation_ATPase_N^Cation transporter/ATPase, N-terminus^37-104^E:2.1e-15`PF00122.20^E1-E2_ATPase^E1-E2 ATPase^170-273^E:1.8e-25`PF00122.20^E1-E2_ATPase^E1-E2 ATPase^335-428^E:4.6e-09`PF00702.26^Hydrolase^haloacid dehalogenase-like hydrolase^447-793^E:1.8e-13`PF13246.6^Cation_ATPase^Cation transport ATPase (P-type)^514-589^E:2.8e-18`PF08282.12^Hydrolase_3^haloacid dehalogenase-like hydrol…	sigP:0.999092^^^	ExpAA=212.25^PredHel=10^Topology=i92-109o129-151i251-273o352-374i395-417o839-861i915-934o954-973i986-1008o1023-1045i	ENOG410XNNC^ATPase, Ca transporting, plasma membrane	KEGG:hsa:492`KO:K05850	GO:1903561^cellular_component^extracellular vesicle`GO:0098982^cellular_component^GABA-ergic synapse`GO:0098978^cellular_component^glutamatergic synapse`GO:0005794^cellular_component^Golgi apparatus`GO:0005887^cellular_component^integral component of plasma membrane`GO:0005886^cellular_component^plasma membrane`GO:0098793^cellular_component^presynapse`GO:0005524^molecular_function^ATP binding`GO:…	GO:0005388^molecular_function^calcium-transporting ATPase activity	.	high_correspondence	Cell_membrane	0.9601	0	0	0	0.0013	0.925	0.0208	0	0.0045	0.0482	0.0002
BOMOPTA_03193	TRINITY_DN24267_c0_g1_i3.p1	TRINITY_DN24267_c0_g1_i3	complete	838	0.950043	-0.854545	0.818182	0.733333	-0.660606	-0.551515	-0.454545	Ribosome	tr|E9JEG5|E9JEG5_BOMMO	98.517	ref|NP_001138798.1|	97.525	P_KWMTBOMO01842	77.91	BMSK0001860.1	98.764	106-2619[+]	ACINU_HUMAN^ACINU_HUMAN^Q:481-685,H:846-1093^38.8%ID^E:1.9e-34^RecName: Full=Apoptotic chromatin condensation inducer in the nucleus;^Eukaryota; Metazoa; Chordata; Craniata; Vertebrata; Euteleostomi; Mammalia; Eutheria; Euarchontoglires; Primates; Haplorrhini; Catarrhini; Hominidae; Homo	PF16294.5^RSB_motif^RNSP1-SAP18 binding (RSB) motif^722-820^E:2.5e-26	sigP:0.99962^^^	.	ENOG4111HR1^Apoptotic chromatin condensation inducer 1	KEGG:hsa:22985`KO:K12875	GO:0061574^cellular_component^ASAP complex`GO:0005829^cellular_component^cytosol`GO:0016607^cellular_component^nuclear speck`GO:0005730^cellular_component^nucleolus`GO:0005654^cellular_component^nucleoplasm`GO:0005634^cellular_component^nucleus`GO:0005886^cellular_component^plasma membrane`GO:0016887^molecular_function^ATPase activity`GO:0019899^molecular_function^enzyme binding`GO:0003676^molecu…	.	.	high_correspondence	Nucleus	0.107	0.9981	0.0019	0	0	0	0	0	0	0	0
BOMOPTA_01768	TRINITY_DN22802_c4_g1_i2.p1	TRINITY_DN22802_c4_g1_i2	complete	1951	0.949995	0.733333	-0.29697	-0.406061	0.939394	0.963636	0.951515	ER	tr|H9JB85|H9JB85_BOMMO	99.414	ref|XP_012549489.1|	99.59	P_KWMTBOMO05625	99.59	BMSK0005474.1	99.574	231-6083[+]	SPTCS_MOUSE^SPTCS_MOUSE^Q:1644-1939,H:2104-2383^29.139%ID^E:1.78e-22^RecName: Full=Spatacsin;^Eukaryota; Metazoa; Chordata; Craniata; Vertebrata; Euteleostomi; Mammalia; Eutheria; Euarchontoglires; Glires; Rodentia; Myomorpha; Muroidea; Muridae; Murinae; Mus; Mus`SPTCS_MOUSE^SPTCS_MOUSE^Q:292-1166,H:923-1747^20%ID^E:4.4e-20^RecName: Full=Spatacsin;^Eukaryota; Metazoa; Chordata; Craniata; Vertebra…	PF14649.6^Spatacsin_C^Spatacsin C-terminus^1623-1923^E:4.7e-59	sigP:0.999056^^^	.	ENOG410XR4T^spastic paraplegia 11 (autosomal recessive)	KEGG:mmu:214585`KO:K19026	GO:0030424^cellular_component^axon`GO:0030054^cellular_component^cell junction`GO:0005737^cellular_component^cytoplasm`GO:0031410^cellular_component^cytoplasmic vesicle`GO:0005829^cellular_component^cytosol`GO:0030425^cellular_component^dendrite`GO:0005730^cellular_component^nucleolus`GO:0005886^cellular_component^plasma membrane`GO:0045202^cellular_component^synapse`GO:0008088^biological_process…	.	.	high_correspondence	Cytoplasm	0.0296	0.149	0.7527	0.0002	0.0024	0.013	0.0093	0.0008	0.033	0.0355	0.0043
BOMOPTA_00060	TRINITY_DN13844_c0_g1_i1.p1	TRINITY_DN13844_c0_g1_i1	3prime_partial	475	0.949886	0.721212	-0.357576	-0.357576	0.721212	0.769697	0.781818	Golgi	tr|H9JDK2|H9JDK2_BOMMO	99.783	ref|XP_012547995.1|	99.789	P_KWMTBOMO08576	100	BMSK0008329.1	100	365-1786[+]	.	.	sigP:0.999015^^^	.	.	.	.	.	.	evidently_split	Cytoplasm	0.019	0.217	0.7714	0.0007	0.0001	0.0104	0	0	0.0002	0.0001	0.0001
BOMOPTA_05128	TRINITY_DN26281_c6_g1_i1.p1	TRINITY_DN26281_c6_g1_i1	complete	372	0.949865	0.769697	-0.50303	-0.563636	0.951515	0.890909	0.890909	Peroxisome	tr|H9ISE2|H9ISE2_BOMMO	99.461	ref|XP_004923203.1|	99.461	P_KWMTBOMO14501	99.461	BMSK0014176.1	99.461	NA	NA	NA	NA	NA	NA	NA	NA	NA	NA	probably_falsely_shorter_than_SilkBase	Endoplasmic_reticulum	0.9864	0.0002	0.0001	0.0002	0.0079	0.1189	0.6742	0.0002	0.1835	0.0126	0.0023
BOMOPTA_03928	TRINITY_DN25003_c11_g1_i4.p1	TRINITY_DN25003_c11_g1_i4	5prime_partial	294	0.949848	-0.490909	0.030303	0.10303	-0.539394	-0.648485	-0.6	Nucleus	tr|H9J470|H9J470_BOMMO	85.666	ref|XP_021203092.1|	99.659	P_KWMTBOMO12037	100	BMSK0011632.1	86.689	NA	NA	NA	NA	NA	NA	NA	NA	NA	NA	evidently_split	NA	NA	NA	NA	NA	NA	NA	NA	NA	NA	NA	NA
BOMOPTA_03411	TRINITY_DN24488_c3_g1_i16.p1	TRINITY_DN24488_c3_g1_i16	complete	538	0.949753	-0.709091	0.515152	0.624242	-0.915152	-0.854545	-0.818182	Nucleus	tr|H9JMB3|H9JMB3_BOMMO	95.341	ref|NP_001040107.1|	99.814	P_KWMTBOMO07323	100	BMSK0007123.1	99.254	133-1746[+]	TCPD_OCHTR^TCPD_OCHTR^Q:1-537,H:1-533^69.088%ID^E:0^RecName: Full=T-complex protein 1 subunit delta;^Eukaryota; Metazoa; Ecdysozoa; Arthropoda; Hexapoda; Insecta; Pterygota; Neoptera; Holometabola; Diptera; Nematocera; Culicoidea; Culicidae; Culicinae; Aedini; Ochlerotatus; Protomacleaya	PF00118.24^Cpn60_TCP1^TCP-1/cpn60 chaperonin family^37-535^E:9.2e-144	sigP:0.998377^^^	.	.	.	GO:0005737^cellular_component^cytoplasm`GO:0005524^molecular_function^ATP binding`GO:0051082^molecular_function^unfolded protein binding`GO:0006457^biological_process^protein folding	GO:0005524^molecular_function^ATP binding	.	high_correspondence	Cytoplasm	0.0092	0.0231	0.8721	0.0006	0.0022	0.0068	0.0016	0.0034	0.0009	0.0063	0.0828
BOMOPTA_04083	TRINITY_DN25160_c6_g2_i1.p1	TRINITY_DN25160_c6_g2_i1	complete	362	0.949683	0.854545	-0.345455	-0.321212	0.733333	0.757576	0.721212	Mitochondria	tr|H9J9P8|H9J9P8_BOMMO	97.959	ref|XP_012545410.1|	99.723	P_KWMTBOMO03519	99.723	BMSK0003451.1	97.959	NA	NA	NA	NA	NA	NA	NA	NA	NA	NA	high_correspondence	NA	NA	NA	NA	NA	NA	NA	NA	NA	NA	NA	NA
BOMOPTA_05145	TRINITY_DN26296_c1_g1_i1.p1	TRINITY_DN26296_c1_g1_i1	3prime_partial	966	0.949654	-0.575758	0.939394	0.866667	-0.454545	-0.187879	-0.10303	Ribosome	tr|H9JF59|H9JF59_BOMMO	100	ref|XP_021201995.1|	92.74	P_KWMTBOMO14269	98.167	BMSK0013775.1	100	213-3107[+]	ARHGB_RAT^ARHGB_RAT^Q:481-849,H:716-1085^35.677%ID^E:3e-43^RecName: Full=Rho guanine nucleotide exchange factor 11;^Eukaryota; Metazoa; Chordata; Craniata; Vertebrata; Euteleostomi; Mammalia; Eutheria; Euarchontoglires; Glires; Rodentia; Myomorpha; Muroidea; Muridae; Murinae; Rattus	PF00621.20^RhoGEF^RhoGEF domain^513-700^E:5.7e-25`PF17838.1^PH_16^PH domain^732-849^E:6.6e-25	sigP:0.999569^^^	.	COG5422^guanine nucleotide exchange factor	KEGG:rno:78966`KO:K12331	GO:0005737^cellular_component^cytoplasm`GO:0016020^cellular_component^membrane`GO:0001664^molecular_function^G protein-coupled receptor binding`GO:0005096^molecular_function^GTPase activator activity`GO:0005089^molecular_function^Rho guanyl-nucleotide exchange factor activity`GO:0007186^biological_process^G protein-coupled receptor signaling pathway`GO:0001505^biological_process^regulation of neu…	GO:0005089^molecular_function^Rho guanyl-nucleotide exchange factor activity`GO:0035023^biological_process^regulation of Rho protein signal transduction	.	evidently_split	Nucleus	0.196	0.9003	0.0744	0.0002	0.0003	0.0213	0.0004	0	0.0027	0.0002	0.0002
BOMOPTA_03714	TRINITY_DN24801_c7_g2_i5.p1	TRINITY_DN24801_c7_g2_i5	complete	352	0.949562	0.648485	-0.575758	-0.648485	0.854545	0.806061	0.842424	Peroxisome	tr|H9JTB4|H9JTB4_BOMMO	93.075	ref|XP_012548090.1|	98.575	P_KWMTBOMO09428	98.86	BMSK0009118.1	98.837	253-1308[+]	FA57A_HUMAN^FA57A_HUMAN^Q:54-316,H:8-248^32.7%ID^E:6.84e-35^RecName: Full=Protein FAM57A;^Eukaryota; Metazoa; Chordata; Craniata; Vertebrata; Euteleostomi; Mammalia; Eutheria; Euarchontoglires; Primates; Haplorrhini; Catarrhini; Hominidae; Homo	PF03798.16^TRAM_LAG1_CLN8^TLC domain^91-308^E:4.9e-38	sigP:0.973526^^^	ExpAA=159.00^PredHel=7^Topology=i13-35o50-72i131-153o187-206i213-235o250-272i285-307o	ENOG410XPW0^Family with sequence similarity 57, member	KEGG:hsa:79850	GO:0016021^cellular_component^integral component of membrane`GO:0005886^cellular_component^plasma membrane	GO:0016021^cellular_component^integral component of membrane	.	high_correspondence	Cell_membrane	0.9754	0	0	0	0.0007	0.5036	0.3431	0	0.1158	0.0362	0.0005
BOMOPTA_03243	TRINITY_DN24332_c0_g2_i4.p1	TRINITY_DN24332_c0_g2_i4	3prime_partial	803	0.949504	-0.575758	0.963636	0.963636	-0.563636	-0.357576	-0.284848	Ribosome	tr|H9J1U3|H9J1U3_BOMMO	96.502	ref|XP_012549285.1|	99.751	P_KWMTBOMO02744	100	BMSK0002726.1	96.622	140-2545[+]	SRRT_AEDAE^SRRT_AEDAE^Q:417-795,H:474-855^64.508%ID^E:1.35e-172^RecName: Full=Serrate RNA effector molecule homolog;^Eukaryota; Metazoa; Ecdysozoa; Arthropoda; Hexapoda; Insecta; Pterygota; Neoptera; Holometabola; Diptera; Nematocera; Culicoidea; Culicidae; Culicinae; Aedini; Aedes; Stegomyia`SRRT_AEDAE^SRRT_AEDAE^Q:1-302,H:1-296^55.949%ID^E:7.43e-85^RecName: Full=Serrate RNA effector molecule ho…	PF12066.8^DUF3546^Domain of unknown function (DUF3546)^150-259^E:4e-41`PF04959.13^ARS2^Arsenite-resistance protein 2^677-795^E:3.1e-52	sigP:0.998949^^^	.	ENOG410XR8S^Serrate RNA effector molecule homolog	KEGG:aag:5577779	GO:0005654^cellular_component^nucleoplasm`GO:0003676^molecular_function^nucleic acid binding`GO:0006397^biological_process^mRNA processing`GO:0031053^biological_process^primary miRNA processing	.	.	high_correspondence	Nucleus	0.036	0.9259	0.0716	0	0.0001	0.0017	0.0001	0	0.0003	0.0002	0.0001
BOMOPTA_00258	TRINITY_DN18472_c0_g1_i2.p1	TRINITY_DN18472_c0_g1_i2	complete	528	0.949396	0.842424	-0.818182	-0.806061	0.830303	0.672727	0.624242	Mitochondria	tr|H9JKM1|H9JKM1_BOMMO	74.751	ref|XP_004923296.1|	98.861	P_KWMTBOMO03783	98.861	BMSK0003717.1	76.048	234-1817[+]	SRC8_MOUSE^SRC8_MOUSE^Q:1-525,H:1-545^46.484%ID^E:1.05e-156^RecName: Full=Src substrate cortactin;^Eukaryota; Metazoa; Chordata; Craniata; Vertebrata; Euteleostomi; Mammalia; Eutheria; Euarchontoglires; Glires; Rodentia; Myomorpha; Muroidea; Muridae; Murinae; Mus; Mus	PF02218.15^HS1_rep^Repeat in HS1/Cortactin^76-111^E:6.7e-20`PF02218.15^HS1_rep^Repeat in HS1/Cortactin^113-148^E:9.9e-21`PF02218.15^HS1_rep^Repeat in HS1/Cortactin^150-185^E:2.5e-20`PF02218.15^HS1_rep^Repeat in HS1/Cortactin^187-222^E:1.9e-18`PF02218.15^HS1_rep^Repeat in HS1/Cortactin^224-258^E:5.1e-19`PF02218.15^HS1_rep^Repeat in HS1/Cortactin^261-285^E:1.8e-08`PF07653.17^SH3_2^Variant SH3 domai…	sigP:0.997714^^^	.	ENOG410XTAK^Hematopoietic cell-specific lyn substrate 1	KEGG:mmu:13043`KO:K06106	GO:0005884^cellular_component^actin filament`GO:0005938^cellular_component^cell cortex`GO:0030054^cellular_component^cell junction`GO:0005905^cellular_component^clathrin-coated pit`GO:0030863^cellular_component^cortical cytoskeleton`GO:0005737^cellular_component^cytoplasm`GO:0005829^cellular_component^cytosol`GO:0043197^cellular_component^dendritic spine`GO:0005925^cellular_component^focal adhesi…	GO:0005515^molecular_function^protein binding	.	high_correspondence	Cell_membrane	0.4701	0.051	0.2234	0.0143	0.0663	0.2795	0.0559	0.0315	0.1428	0.1226	0.0127
BOMOPTA_05982	TRINITY_DN27382_c4_g1_i1.p1	TRINITY_DN27382_c4_g1_i1	complete	420	0.949363	-0.163636	0.50303	0.284848	0.284848	0.442424	0.539394	Golgi	tr|H9JIN0|H9JIN0_BOMMO	100	ref|XP_004923823.1|	100	P_KWMTBOMO08558	100	BMSK0008313.1	100	48-1307[+]	SEPT2_DROME^SEPT2_DROME^Q:10-419,H:10-419^80.488%ID^E:0^RecName: Full=Septin-2;^Eukaryota; Metazoa; Ecdysozoa; Arthropoda; Hexapoda; Insecta; Pterygota; Neoptera; Holometabola; Diptera; Brachycera; Muscomorpha; Ephydroidea; Drosophilidae; Drosophila; Sophophora	PF00735.18^Septin^Septin^40-307^E:1e-97`PF01926.23^MMR_HSR1^50S ribosome-binding GTPase^46-121^E:5.8e-06	sigP:0.999263^^^	.	COG5019^Cell division control protein	KEGG:dme:Dmel_CG4173`KO:K16939	GO:0015630^cellular_component^microtubule cytoskeleton`GO:0031105^cellular_component^septin complex`GO:0005940^cellular_component^septin ring`GO:0005819^cellular_component^spindle`GO:0005525^molecular_function^GTP binding`GO:0003924^molecular_function^GTPase activity`GO:0042803^molecular_function^protein homodimerization activity`GO:0007349^biological_process^cellularization`GO:0061640^biological…	GO:0005525^molecular_function^GTP binding	.	high_correspondence	Cytoplasm	0.0303	0.3619	0.6162	0.0001	0.0015	0.0047	0.0043	0.0006	0.0057	0.0026	0.0025
BOMOPTA_04620	TRINITY_DN25719_c3_g5_i2.p1	TRINITY_DN25719_c3_g5_i2	5prime_partial	310	0.94932	-0.442424	0.830303	0.890909	-0.50303	-0.321212	-0.321212	Nucleus	tr|H9JRJ9|H9JRJ9_BOMMO	95.152	ref|XP_012544975.1|	97.411	P_KWMTBOMO14858	98.374	BMSK0014433.1	100	2-931[+]	HTS_DROME^HTS_DROME^Q:1-222,H:449-658^64.758%ID^E:5.64e-84^RecName: Full=Protein hu-li tai shao;^Eukaryota; Metazoa; Ecdysozoa; Arthropoda; Hexapoda; Insecta; Pterygota; Neoptera; Holometabola; Diptera; Brachycera; Muscomorpha; Ephydroidea; Drosophilidae; Drosophila; Sophophora	.	sigP:0.999445^^^	.	.	KEGG:dme:Dmel_CG43443`KO:K18622	GO:0005737^cellular_component^cytoplasm`GO:0005856^cellular_component^cytoskeleton`GO:0035183^cellular_component^female germline ring canal inner rim`GO:0045169^cellular_component^fusome`GO:0045172^cellular_component^germline ring canal`GO:0016328^cellular_component^lateral plasma membrane`GO:0005886^cellular_component^plasma membrane`GO:0044853^cellular_component^plasma membrane raft`GO:0098794^…	.	.	high_correspondence	Nucleus	0.0562	0.9561	0.0363	0.0004	0.0011	0.0011	0.0038	0	0.0005	0.0005	0.0001
BOMOPTA_04676	TRINITY_DN25778_c6_g1_i1.p1	TRINITY_DN25778_c6_g1_i1	complete	452	0.949273	0.248485	0.151515	-0.0666667	0.684848	0.806061	0.842424	Golgi	tr|H9JGG5|H9JGG5_BOMMO	100	ref|XP_021204253.1|	100	P_KWMTBOMO04095	100	BMSK0004017.1	99.454	152-1507[+]	P4K2B_DANRE^P4K2B_DANRE^Q:61-451,H:108-501^65.578%ID^E:0^RecName: Full=Phosphatidylinositol 4-kinase type 2-beta;^Eukaryota; Metazoa; Chordata; Craniata; Vertebrata; Euteleostomi; Actinopterygii; Neopterygii; Teleostei; Ostariophysi; Cypriniformes; Cyprinidae; Danio	PF00454.27^PI3_PI4_kinase^Phosphatidylinositol 3- and 4-kinase^103-399^E:8.7e-61	sigP:0.999188^^^	.	ENOG410XP06^Phosphatidylinositol 4-kinase type	KEGG:dre:564750`KO:K13711	GO:0005768^cellular_component^endosome`GO:0005886^cellular_component^plasma membrane`GO:0005802^cellular_component^trans-Golgi network`GO:0004430^molecular_function^1-phosphatidylinositol 4-kinase activity`GO:0005524^molecular_function^ATP binding`GO:0007032^biological_process^endosome organization`GO:0007030^biological_process^Golgi organization`GO:0033339^biological_process^pectoral fin develop…	.	.	high_correspondence	Cytoplasm	0.2555	0.1314	0.3607	0.0152	0.0516	0.1197	0.0402	0.0321	0.0426	0.0632	0.1434
BOMOPTA_05371	TRINITY_DN26549_c4_g1_i2.p1	TRINITY_DN26549_c4_g1_i2	complete	808	0.949246	0.721212	-0.272727	-0.393939	0.951515	1	0.975758	ER	tr|H9JRI2|H9JRI2_BOMMO	99.751	ref|XP_004925158.1|	99.752	P_KWMTBOMO14819	99.752	BMSK0014403.1	99.751	133-2556[+]	GCS1_ARATH^GCS1_ARATH^Q:65-807,H:85-849^41.146%ID^E:0^RecName: Full=Mannosyl-oligosaccharide glucosidase GCS1;^Eukaryota; Viridiplantae; Streptophyta; Embryophyta; Tracheophyta; Spermatophyta; Magnoliophyta; eudicotyledons; Gunneridae; Pentapetalae; rosids; malvids; Brassicales; Brassicaceae; Camelineae; Arabidopsis	PF16923.5^Glyco_hydro_63N^Glycosyl hydrolase family 63 N-terminal domain^87-260^E:6.7e-36`PF03200.16^Glyco_hydro_63^Glycosyl hydrolase family 63 C-terminal domain^321-805^E:1.8e-199	sigP:0.999404^^^	ExpAA=23.18^PredHel=1^Topology=i37-59o	ENOG410XTHA^mannosyloligosaccharide glucosidase	KEGG:ath:AT1G67490`KO:K01228	GO:0005783^cellular_component^endoplasmic reticulum`GO:0005789^cellular_component^endoplasmic reticulum membrane`GO:0016021^cellular_component^integral component of membrane`GO:0004558^molecular_function^alpha-1,4-glucosidase activity`GO:0004573^molecular_function^mannosyl-oligosaccharide glucosidase activity`GO:0009913^biological_process^epidermal cell differentiation`GO:0009311^biological_proce…	.	.	high_correspondence	Endoplasmic_reticulum	0.9668	0.0012	0.0018	0.0007	0.0644	0.02	0.5788	0.0006	0.301	0.0185	0.0131
BOMOPTA_04619	TRINITY_DN25719_c2_g1_i2.p1	TRINITY_DN25719_c2_g1_i2	complete	655	0.949234	0.636364	-0.163636	-0.10303	0.539394	0.539394	0.466667	Mitochondria	tr|H9JN08|H9JN08_BOMMO	99.206	ref|XP_012544617.1|	99.206	P_KWMTBOMO13332	98.777	BMSK0012891.1	99.405	199-2163[+]	GDS1A_XENLA^GDS1A_XENLA^Q:64-606,H:69-583^28.417%ID^E:1.05e-55^RecName: Full=Rap1 GTPase-GDP dissociation stimulator 1-A;^Eukaryota; Metazoa; Chordata; Craniata; Vertebrata; Euteleostomi; Amphibia; Batrachia; Anura; Pipoidea; Pipidae; Xenopodinae; Xenopus; Xenopus	.	sigP:0.999745^^^	.	.	KEGG:xla:394369	GO:0005737^cellular_component^cytoplasm`GO:0005856^cellular_component^cytoskeleton`GO:0005096^molecular_function^GTPase activator activity`GO:0017160^molecular_function^Ral GTPase binding`GO:0043547^biological_process^positive regulation of GTPase activity`GO:0007264^biological_process^small GTPase mediated signal transduction	.	.	high_correspondence	Cytoplasm	0.0658	0.0607	0.7294	0.0024	0.0026	0.0394	0.0135	0.0032	0.0572	0.0736	0.0181
BOMOPTA_04767	TRINITY_DN25868_c0_g1_i1.p1	TRINITY_DN25868_c0_g1_i1	3prime_partial	1588	0.94912	0.187879	0.175758	0.321212	-0.151515	-0.0787879	-0.151515	Nucleus	tr|H9J5N5|H9J5N5_BOMMO	93.443	ref|XP_004923352.1|	99.559	P_KWMTBOMO15069	99.559	BMSK0014643.1	96.18	214-4974[+]	DPOE1_MOUSE^DPOE1_MOUSE^Q:1-1583,H:1-1571^61.577%ID^E:0^RecName: Full=DNA polymerase epsilon catalytic subunit A;^Eukaryota; Metazoa; Chordata; Craniata; Vertebrata; Euteleostomi; Mammalia; Eutheria; Euarchontoglires; Glires; Rodentia; Myomorpha; Muroidea; Muridae; Murinae; Mus; Mus	PF03104.19^DNA_pol_B_exo1^DNA polymerase family B, exonuclease domain^90-425^E:7.1e-71`PF10108.9^DNA_pol_B_exo2^Predicted 3'-5' exonuclease related to the exonuclease domain of PolB^333-473^E:2.2e-07`PF00136.21^DNA_pol_B^DNA polymerase family B^708-1145^E:3.3e-13	sigP:0.997782^^^	.	COG0417^DNA polymerase	KEGG:mmu:18973`KO:K02324	GO:0008622^cellular_component^epsilon DNA polymerase complex`GO:0005654^cellular_component^nucleoplasm`GO:0005634^cellular_component^nucleus`GO:0005886^cellular_component^plasma membrane`GO:0051539^molecular_function^4 iron, 4 sulfur cluster binding`GO:0003682^molecular_function^chromatin binding`GO:0003677^molecular_function^DNA binding`GO:0003887^molecular_function^DNA-directed DNA polymerase a…	GO:0000166^molecular_function^nucleotide binding`GO:0003677^molecular_function^DNA binding	.	evidently_split	Nucleus	0.1088	0.6421	0.3317	0.0003	0.0008	0.0204	0.0011	0.0004	0.0016	0.0005	0.0011
BOMOPTA_00785	TRINITY_DN21324_c0_g1_i2.p1	TRINITY_DN21324_c0_g1_i2	5prime_partial	560	0.949032	-0.430303	0.842424	0.769697	-0.309091	-0.0424242	0.0181818	Ribosome	tr|H9J8D5|H9J8D5_BOMMO	91.79	ref|XP_021202102.1|	100	P_KWMTBOMO03122	100	BMSK0003062.1	91.79	1-1680[+]	KI10A_DROME^KI10A_DROME^Q:10-554,H:195-795^62.086%ID^E:0^RecName: Full=Kinesin-like protein Klp10A;^Eukaryota; Metazoa; Ecdysozoa; Arthropoda; Hexapoda; Insecta; Pterygota; Neoptera; Holometabola; Diptera; Brachycera; Muscomorpha; Ephydroidea; Drosophilidae; Drosophila; Sophophora	PF00225.23^Kinesin^Kinesin motor domain^99-425^E:3.1e-95`PF16796.5^Microtub_bd^Microtubule binding^99-248^E:8.5e-14	sigP:0.998939^^^	.	COG5059^Kinesin family member	KEGG:dme:Dmel_CG1453`KO:K10393	GO:0005813^cellular_component^centrosome`GO:0000775^cellular_component^chromosome, centromeric region`GO:0055028^cellular_component^cortical microtubule`GO:0005871^cellular_component^kinesin complex`GO:0005828^cellular_component^kinetochore microtubule`GO:0072687^cellular_component^meiotic spindle`GO:0090619^cellular_component^meiotic spindle pole`GO:0005874^cellular_component^microtubule`GO:0061…	GO:0003777^molecular_function^microtubule motor activity`GO:0005524^molecular_function^ATP binding`GO:0008017^molecular_function^microtubule binding`GO:0007018^biological_process^microtubule-based movement	.	evidently_split	Cytoplasm	0.1931	0.1021	0.4466	0.0057	0.0623	0.0487	0.0113	0.1838	0.0187	0.0365	0.0845
BOMOPTA_04371	TRINITY_DN25462_c6_g1_i2.p1	TRINITY_DN25462_c6_g1_i2	complete	892	0.948965	-0.648485	0.987879	0.890909	-0.490909	-0.248485	-0.187879	Ribosome	tr|H9JU15|H9JU15_BOMMO	98.529	ref|XP_012548274.1|	96.312	P_KWMTBOMO09539	96.204	BMSK0009234.1	98.889	147-2822[+]	NAA25_ANOGA^NAA25_ANOGA^Q:15-860,H:9-964^31.846%ID^E:5.2e-132^RecName: Full=Phagocyte signaling-impaired protein;^Eukaryota; Metazoa; Ecdysozoa; Arthropoda; Hexapoda; Insecta; Pterygota; Neoptera; Holometabola; Diptera; Nematocera; Culicoidea; Culicidae; Anophelinae; Anopheles	PF14559.6^TPR_19^Tetratricopeptide repeat^27-83^E:1.7e-05`PF13432.6^TPR_16^Tetratricopeptide repeat^32-81^E:0.00012`PF09797.9^NatB_MDM20^N-acetyltransferase B complex (NatB) non catalytic subunit^263-579^E:7.6e-62	sigP:0.999435^^^	.	ENOG410XRXD^N-alpha-acetyltransferase 25, NatB auxiliary subunit	KEGG:aga:AgaP_AGAP001954`KO:K17973	GO:0005737^cellular_component^cytoplasm`GO:0005764^cellular_component^lysosome`GO:0031416^cellular_component^NatB complex`GO:0006955^biological_process^immune response`GO:0045087^biological_process^innate immune response`GO:0017196^biological_process^N-terminal peptidyl-methionine acetylation`GO:0006911^biological_process^phagocytosis, engulfment	.	.	high_correspondence	Cytoplasm	0.1027	0.3706	0.5175	0.0002	0.0118	0.0138	0.0147	0.0037	0.0359	0.0246	0.0073
BOMOPTA_06077	TRINITY_DN37834_c0_g1_i1.p1	TRINITY_DN37834_c0_g1_i1	complete	286	0.948951	0.0909091	-0.345455	-0.115152	-0.321212	-0.442424	-0.466667	Mitochondria	tr|H9JKE9|H9JKE9_BOMMO	97.241	ref|XP_021204516.1|	98.947	P_KWMTBOMO03721	99.649	NA	NA	115-972[+]	SGTA_HUMAN^SGTA_HUMAN^Q:6-281,H:5-311^42.997%ID^E:3.33e-70^RecName: Full=Small glutamine-rich tetratricopeptide repeat-containing protein alpha;^Eukaryota; Metazoa; Chordata; Craniata; Vertebrata; Euteleostomi; Mammalia; Eutheria; Euarchontoglires; Primates; Haplorrhini; Catarrhini; Hominidae; Homo	PF16546.5^SGTA_dimer^Homodimerisation domain of SGTA^7-54^E:2.4e-14`PF00515.28^TPR_1^Tetratricopeptide repeat^74-107^E:5.3e-07`PF07719.17^TPR_2^Tetratricopeptide repeat^74-107^E:1.5e-06`PF13432.6^TPR_16^Tetratricopeptide repeat^79-128^E:0.0016`PF13414.6^TPR_11^TPR repeat^81-121^E:1.1e-10`PF13432.6^TPR_16^Tetratricopeptide repeat^113-175^E:0.00015`PF13181.6^TPR_8^Tetratricopeptide repeat^143-175^E…	sigP:0.997124^^^	.	COG0457^repeat-containing protein	KEGG:hsa:6449`KO:K16365	GO:0005737^cellular_component^cytoplasm`GO:0005829^cellular_component^cytosol`GO:0098850^cellular_component^extrinsic component of synaptic vesicle membrane`GO:0016020^cellular_component^membrane`GO:0005634^cellular_component^nucleus`GO:0072380^cellular_component^TRC complex`GO:1904288^molecular_function^BAT3 complex binding`GO:0042802^molecular_function^identical protein binding`GO:0043621^molec…	GO:0005515^molecular_function^protein binding	.	high_correspondence	Cytoplasm	0.0225	0.1096	0.801	0.0013	0.009	0.0037	0.0025	0.0036	0.035	0.0122	0.022
BOMOPTA_05651	TRINITY_DN26898_c1_g1_i2.p1	TRINITY_DN26898_c1_g1_i2	complete	401	0.948916	0.2	0.0909091	-0.10303	0.648485	0.69697	0.709091	Golgi	tr|H9IXW0|H9IXW0_BOMMO	90.98	ref|XP_012551530.1|	99.75	P_KWMTBOMO00052	99.41	BMSK0000062.1	90.98	170-1372[+]	S35C2_HUMAN^S35C2_HUMAN^Q:27-338,H:3-319^51.104%ID^E:2.65e-98^RecName: Full=Solute carrier family 35 member C2;^Eukaryota; Metazoa; Chordata; Craniata; Vertebrata; Euteleostomi; Mammalia; Eutheria; Euarchontoglires; Primates; Haplorrhini; Catarrhini; Hominidae; Homo	PF03151.16^TPT^Triose-phosphate Transporter family^42-329^E:2.5e-17	sigP:0.999773^^^	ExpAA=185.89^PredHel=9^Topology=i36-58o68-90i132-154o159-178i187-209o229-251i258-275o285-307i314-333o	COG0697^membrane	KEGG:hsa:51006`KO:K15280	GO:0005801^cellular_component^cis-Golgi network`GO:0005793^cellular_component^endoplasmic reticulum-Golgi intermediate compartment`GO:0033116^cellular_component^endoplasmic reticulum-Golgi intermediate compartment membrane`GO:0005794^cellular_component^Golgi apparatus`GO:0016021^cellular_component^integral component of membrane`GO:0005654^cellular_component^nucleoplasm`GO:0015297^molecular_functi…	.	.	high_correspondence	Lysosome/Vacuole	0.6454	0.001	0.0003	0	0.0036	0.1321	0.1935	0.0002	0.2447	0.4232	0.0014
BOMOPTA_03860	TRINITY_DN24936_c1_g2_i3.p1	TRINITY_DN24936_c1_g2_i3	complete	482	0.948893	-0.0545455	0.345455	0.309091	-0.0666667	0.0787879	0.212121	Ribosome	tr|H9JRW3|H9JRW3_BOMMO	89.662	ref|XP_004933147.1|	99.584	P_KWMTBOMO00521	99.792	BMSK0000544.1	89.873	NA	NA	NA	NA	NA	NA	NA	NA	NA	NA	high_correspondence	Nucleus	0.0653	0.9736	0.0261	0	0	0.0002	0	0	0	0	0
BOMOPTA_04943	TRINITY_DN26071_c2_g2_i9.p1	TRINITY_DN26071_c2_g2_i9	complete	661	0.948874	0.927273	-0.406061	-0.321212	0.793939	0.781818	0.709091	Mitochondria	tr|H9JLP7|H9JLP7_BOMMO	99.687	ref|XP_012548676.1|	99.697	P_KWMTBOMO07049	99.697	BMSK0006878.1	99.687	179-2161[+]	TBC15_MOUSE^TBC15_MOUSE^Q:30-619,H:52-640^40.429%ID^E:3.8e-150^RecName: Full=TBC1 domain family member 15;^Eukaryota; Metazoa; Chordata; Craniata; Vertebrata; Euteleostomi; Mammalia; Eutheria; Euarchontoglires; Glires; Rodentia; Myomorpha; Muroidea; Muridae; Murinae; Mus; Mus	PF12068.8^PH_RBD^Rab-binding domain (RBD)^16-185^E:4.3e-10`PF00566.18^RabGAP-TBC^Rab-GTPase-TBC domain^313-540^E:6e-49	sigP:0.999038^^^	.	COG5210^TBC1 domain family member	KEGG:mmu:66687`KO:K20168	GO:0005737^cellular_component^cytoplasm`GO:0005576^cellular_component^extracellular region`GO:0005739^cellular_component^mitochondrion`GO:0005096^molecular_function^GTPase activator activity`GO:0017137^molecular_function^Rab GTPase binding`GO:0090630^biological_process^activation of GTPase activity`GO:0006886^biological_process^intracellular protein transport`GO:0043087^biological_process^regulat…	.	.	high_correspondence	Cytoplasm	0.1658	0.1001	0.403	0.002	0.007	0.0322	0.0899	0.002	0.1501	0.1925	0.0213
BOMOPTA_02967	TRINITY_DN24032_c0_g4_i1.p1	TRINITY_DN24032_c0_g4_i1	complete	225	0.948872	0.684848	-0.284848	-0.272727	0.721212	0.684848	0.6	Peroxisome	tr|H9IV94|H9IV94_BOMMO	97.321	ref|XP_021204718.1|	98.214	P_KWMTBOMO07914	100	BMSK0007692.1	100	161-835[+]	YAS2_SCHPO^YAS2_SCHPO^Q:37-218,H:127-316^33.508%ID^E:1.67e-25^RecName: Full=CRAL-TRIO domain-containing protein C3H8.02;^Eukaryota; Fungi; Dikarya; Ascomycota; Taphrinomycotina; Schizosaccharomycetes; Schizosaccharomycetales; Schizosaccharomycetaceae; Schizosaccharomyces	PF00650.20^CRAL_TRIO^CRAL/TRIO domain^83-222^E:8.5e-35`PF13716.6^CRAL_TRIO_2^Divergent CRAL/TRIO domain^93-221^E:3.5e-09	sigP:0.999804^^^	.	.	KEGG:spo:SPAC3H8.02	GO:0005737^cellular_component^cytoplasm`GO:0120014^molecular_function^intermembrane phospholipid transfer activity`GO:0120010^biological_process^intermembrane phospholipid transfer	.	.	high_correspondence	Cytoplasm	0.0265	0.193	0.7183	0.0007	0.0036	0.007	0.0104	0.0007	0.0097	0.0513	0.0053
BOMOPTA_03212	TRINITY_DN24292_c4_g5_i3.p1	TRINITY_DN24292_c4_g5_i3	complete	1388	0.948864	-0.709091	0.224242	0.248485	-0.793939	-0.890909	-0.90303	Nucleus	tr|H9JDH0|H9JDH0_BOMMO	88.748	ref|XP_012544523.1|	99.097	P_KWMTBOMO09115	100	BMSK0008803.1	94.521	305-4468[+]	ZRAB2_PONAB^ZRAB2_PONAB^Q:1-122,H:8-127^63.115%ID^E:5.5e-45^RecName: Full=Zinc finger Ran-binding domain-containing protein 2;^Eukaryota; Metazoa; Chordata; Craniata; Vertebrata; Euteleostomi; Mammalia; Eutheria; Euarchontoglires; Primates; Haplorrhini; Catarrhini; Hominidae; Pongo	PF00641.18^zf-RanBP^Zn-finger in Ran binding protein and others^4-28^E:0.00015`PF00641.18^zf-RanBP^Zn-finger in Ran binding protein and others^60-87^E:2.4e-05	sigP:0.998345^^^	.	ENOG4111QXA^Zinc finger, RAN-binding domain containing 2	KEGG:pon:100174707	GO:0005634^cellular_component^nucleus`GO:0046872^molecular_function^metal ion binding`GO:0003723^molecular_function^RNA binding`GO:0006397^biological_process^mRNA processing`GO:0008380^biological_process^RNA splicing	.	.	high_correspondence	Nucleus	0.0596	0.9936	0.0059	0	0	0.0005	0	0	0	0	0
BOMOPTA_04648	TRINITY_DN25751_c7_g2_i7.p1	TRINITY_DN25751_c7_g2_i7	complete	641	0.948732	-0.224242	0.151515	0.357576	-0.454545	-0.430303	-0.406061	Nucleus	tr|H9J2G5|H9J2G5_BOMMO	99.844	ref|XP_012549106.1|	99.844	P_KWMTBOMO02778	100	BMSK0002758.1	100	152-2074[+]	HEAT3_HUMAN^HEAT3_HUMAN^Q:39-634,H:43-672^26.209%ID^E:7.72e-54^RecName: Full=HEAT repeat-containing protein 3;^Eukaryota; Metazoa; Chordata; Craniata; Vertebrata; Euteleostomi; Mammalia; Eutheria; Euarchontoglires; Primates; Haplorrhini; Catarrhini; Hominidae; Homo	.	sigP:0.998987^^^	.	ENOG410Y5P1^HEAT repeat containing 3	KEGG:hsa:55027	GO:0005623^cellular_component^cell`GO:0051082^molecular_function^unfolded protein binding`GO:0006606^biological_process^protein import into nucleus`GO:0042273^biological_process^ribosomal large subunit biogenesis	.	.	high_correspondence	Nucleus	0.174	0.9084	0.0786	0	0.0002	0.0008	0.0027	0	0.008	0.0007	0.0005
BOMOPTA_05103	TRINITY_DN26257_c0_g1_i8.p1	TRINITY_DN26257_c0_g1_i8	complete	1597	0.948683	0.69697	-0.2	0.00606061	0.260606	0.333333	0.321212	Mitochondria	tr|H9J0E6|H9J0E6_BOMMO	92.976	ref|XP_012549982.1|	98.997	P_KWMTBOMO02086	99.561	BMSK0002094.1	96.673	631-5421[+]	AMRA1_HUMAN^AMRA1_HUMAN^Q:44-220,H:24-199^49.718%ID^E:1e-47^RecName: Full=Activating molecule in BECN1-regulated autophagy protein 1;^Eukaryota; Metazoa; Chordata; Craniata; Vertebrata; Euteleostomi; Mammalia; Eutheria; Euarchontoglires; Primates; Haplorrhini; Catarrhini; Hominidae; Homo`AMRA1_HUMAN^AMRA1_HUMAN^Q:1412-1595,H:851-1036^36.17%ID^E:3.42e-27^RecName: Full=Activating molecule in BECN1-…	PF00400.32^WD40^WD domain, G-beta repeat^105-144^E:0.001	sigP:0.999601^^^	.	ENOG410ZUDQ^Autophagy beclin-1 regulator 1	KEGG:hsa:55626`KO:K17985	GO:0005776^cellular_component^autophagosome`GO:0005930^cellular_component^axoneme`GO:0005737^cellular_component^cytoplasm`GO:0005829^cellular_component^cytosol`GO:0005741^cellular_component^mitochondrial outer membrane`GO:0005739^cellular_component^mitochondrion`GO:0048471^cellular_component^perinuclear region of cytoplasm`GO:0045335^cellular_component^phagocytic vesicle`GO:0051020^molecular_func…	GO:0005515^molecular_function^protein binding	.	high_correspondence	Cytoplasm	0.0318	0.1461	0.824	0.0007	0.0001	0.0207	0.0007	0.0001	0.0017	0.0021	0.0037
BOMOPTA_00273	TRINITY_DN18647_c0_g1_i2.p1	TRINITY_DN18647_c0_g1_i2	complete	918	0.948498	-0.151515	0.6	0.745455	-0.393939	-0.284848	-0.248485	Nucleus	tr|H9IUA9|H9IUA9_BOMMO	100	ref|XP_012547351.1|	100	P_KWMTBOMO07620	99.886	BMSK0012061.1	26.812	196-2949[+]	PWP2_HUMAN^PWP2_HUMAN^Q:1-906,H:1-889^46.272%ID^E:0^RecName: Full=Periodic tryptophan protein 2 homolog;^Eukaryota; Metazoa; Chordata; Craniata; Vertebrata; Euteleostomi; Mammalia; Eutheria; Euarchontoglires; Primates; Haplorrhini; Catarrhini; Hominidae; Homo	PF00400.32^WD40^WD domain, G-beta repeat^91-120^E:0.0064`PF00400.32^WD40^WD domain, G-beta repeat^146-171^E:0.047`PF00400.32^WD40^WD domain, G-beta repeat^387-419^E:3.2e-06`PF00400.32^WD40^WD domain, G-beta repeat^425-461^E:0.01`PF00400.32^WD40^WD domain, G-beta repeat^509-549^E:1.5e-06`PF04003.12^Utp12^Dip2/Utp12 Family^794-891^E:1.6e-15	sigP:0.996273^^^	.	ENOG410XP2P^periodic tryptophan protein	KEGG:hsa:102724159`KEGG:hsa:5822`KO:K14558	GO:0005654^cellular_component^nucleoplasm`GO:0034388^cellular_component^Pwp2p-containing subcomplex of 90S preribosome`GO:0032040^cellular_component^small-subunit processome`GO:0003723^molecular_function^RNA binding`GO:0000462^biological_process^maturation of SSU-rRNA from tricistronic rRNA transcript (SSU-rRNA, 5.8S rRNA, LSU-rRNA)`GO:0000028^biological_process^ribosomal small subunit assembly`G…	GO:0005515^molecular_function^protein binding	.	high_correspondence	Nucleus	0.0805	0.8656	0.1232	0.0005	0.0053	0.0011	0.0009	0.0001	0.0018	0.0009	0.0006
BOMOPTA_03468	TRINITY_DN24538_c11_g1_i1.p1	TRINITY_DN24538_c11_g1_i1	complete	463	0.948468	-0.769697	0.781818	0.830303	-0.90303	-0.769697	-0.709091	Nucleus	tr|H9JA34|H9JA34_BOMMO	99.784	ref|XP_004930583.1|	99.784	P_KWMTBOMO03400	99.784	BMSK0003357.1	99.784	60-1448[+]	DPOD3_MOUSE^DPOD3_MOUSE^Q:9-410,H:7-410^25.227%ID^E:8.23e-15^RecName: Full=DNA polymerase delta subunit 3;^Eukaryota; Metazoa; Chordata; Craniata; Vertebrata; Euteleostomi; Mammalia; Eutheria; Euarchontoglires; Glires; Rodentia; Myomorpha; Muroidea; Muridae; Murinae; Mus; Mus	PF09507.10^CDC27^DNA polymerase subunit Cdc27^21-459^E:2.4e-30	sigP:0.999746^^^	.	ENOG410XSD1^nucleotide-excision repair, DNA gap filling	.	GO:0005737^cellular_component^cytoplasm`GO:0005634^cellular_component^nucleus`GO:0006261^biological_process^DNA-dependent DNA replication`GO:0006297^biological_process^nucleotide-excision repair, DNA gap filling	GO:0006260^biological_process^DNA replication`GO:0005634^cellular_component^nucleus	.	high_correspondence	Nucleus	0.2751	0.9976	0.002	0	0	0.0003	0	0	0	0	0
BOMOPTA_03663	TRINITY_DN24753_c1_g1_i2.p1	TRINITY_DN24753_c1_g1_i2	complete	532	0.94832	0.00606061	-0.309091	-0.345455	0.139394	0.0666667	0.030303	Peroxisome	tr|H9JXC8|H9JXC8_BOMMO	99.812	ref|XP_012545804.1|	99.812	P_KWMTBOMO12238	100	BMSK0011856.1	100	185-1780[+]	CARM1_ANOGA^CARM1_ANOGA^Q:5-474,H:4-473^65.18%ID^E:0^RecName: Full=Histone-arginine methyltransferase CARMER {ECO:0000303|PubMed:19472346};^Eukaryota; Metazoa; Ecdysozoa; Arthropoda; Hexapoda; Insecta; Pterygota; Neoptera; Holometabola; Diptera; Nematocera; Culicoidea; Culicidae; Anophelinae; Anopheles	PF11531.8^CARM1^Coactivator-associated arginine methyltransferase 1 N terminal^52-110^E:8.8e-05`PF05185.16^PRMT5^PRMT5 arginine-N-methyltransferase^137-256^E:3.4e-07`PF05175.14^MTS^Methyltransferase small domain^149-258^E:2.5e-07`PF08003.11^Methyltransf_9^Protein of unknown function (DUF1698)^149-258^E:1.6e-06`PF06325.13^PrmA^Ribosomal protein L11 methyltransferase (PrmA)^157-230^E:4e-09`PF13847.…	sigP:0.99875^^^	.	ENOG410XPDD^Coactivator-associated arginine methyltransferase 1	KEGG:aga:AgaP_AGAP003923`KO:K05931	GO:0005737^cellular_component^cytoplasm`GO:0005829^cellular_component^cytosol`GO:0005634^cellular_component^nucleus`GO:0042054^molecular_function^histone methyltransferase activity`GO:0008469^molecular_function^histone-arginine N-methyltransferase activity`GO:0035242^molecular_function^protein-arginine omega-N asymmetric methyltransferase activity`GO:0035241^molecular_function^protein-arginine om…	GO:0008168^molecular_function^methyltransferase activity	.	high_correspondence	Cytoplasm	0.077	0.0823	0.6443	0.0119	0.048	0.011	0.0054	0.0384	0.0028	0.0215	0.1345
BOMOPTA_04335	TRINITY_DN25421_c1_g3_i7.p1	TRINITY_DN25421_c1_g3_i7	3prime_partial	789	0.948281	-0.781818	0.69697	0.757576	-0.806061	-0.721212	-0.684848	Nucleus	tr|H9J565|H9J565_BOMMO	99.857	ref|XP_021204252.1|	99.873	P_KWMTBOMO06932	99.873	BMSK0006764.1	99.857	328-2691[+]	FAS_CHICK^FAS_CHICK^Q:15-787,H:2-774^54.722%ID^E:0^RecName: Full=Fatty acid synthase;^Eukaryota; Metazoa; Chordata; Craniata; Vertebrata; Euteleostomi; Archelosauria; Archosauria; Dinosauria; Saurischia; Theropoda; Coelurosauria; Aves; Neognathae; Galloanserae; Galliformes; Phasianidae; Phasianinae; Gallus	PF00109.26^ketoacyl-synt^Beta-ketoacyl synthase, N-terminal domain^15-252^E:1.3e-66`PF02801.22^Ketoacyl-synt_C^Beta-ketoacyl synthase, C-terminal domain^256-372^E:1e-39`PF16197.5^KAsynt_C_assoc^Ketoacyl-synthetase C-terminal extension^375-482^E:8.9e-35`PF00698.21^Acyl_transf_1^Acyl transferase domain^505-787^E:1.9e-73	sigP:0.999449^^^	.	COG3321^synthase	.	GO:0005623^cellular_component^cell`GO:0008659^molecular_function^(3R)-hydroxymyristoyl-[acyl-carrier-protein] dehydratase activity`GO:0047451^molecular_function^3-hydroxyoctanoyl-[acyl-carrier-protein] dehydratase activity`GO:0102131^molecular_function^3-oxo-glutaryl-[acp] methyl ester reductase activity`GO:0102132^molecular_function^3-oxo-pimeloyl-[acp] methyl ester reductase activity`GO:0004316…	.	.	evidently_split	Cytoplasm	0.029	0.0141	0.4878	0.0012	0.0095	0.0045	0.0011	0.0183	0.0002	0.0066	0.4566
BOMOPTA_04229	TRINITY_DN25319_c2_g2_i2.p1	TRINITY_DN25319_c2_g2_i2	5prime_partial	396	0.948246	0.939394	-0.648485	-0.575758	0.818182	0.721212	0.636364	Mitochondria	tr|H9J7Y3|H9J7Y3_BOMMO	98.711	ref|XP_004921957.1|	98.987	P_KWMTBOMO10176	98.987	BMSK0009903.1	98.711	NA	NA	NA	NA	NA	NA	NA	NA	NA	NA	high_correspondence	Cytoplasm	0.0259	0.0367	0.6806	0.0342	0.0173	0.0136	0.0098	0.0235	0.0042	0.1693	0.0109
BOMOPTA_05721	TRINITY_DN26995_c7_g1_i1.p1	TRINITY_DN26995_c7_g1_i1	complete	363	0.948245	0.757576	-0.418182	-0.515152	0.818182	0.818182	0.745455	Peroxisome	tr|H9JX65|H9JX65_BOMMO	99.34	ref|XP_004925177.1|	99.724	P_KWMTBOMO04315	99.706	BMSK0004248.1	99.34	96-1184[+]	C1GLT_DROME^C1GLT_DROME^Q:14-357,H:9-357^57.542%ID^E:3.08e-144^RecName: Full=Glycoprotein-N-acetylgalactosamine 3-beta-galactosyltransferase 1;^Eukaryota; Metazoa; Ecdysozoa; Arthropoda; Hexapoda; Insecta; Pterygota; Neoptera; Holometabola; Diptera; Brachycera; Muscomorpha; Ephydroidea; Drosophilidae; Drosophila; Sophophora	PF02434.16^Fringe^Fringe-like^105-273^E:1e-12	sigP:0.997182^^^	ExpAA=21.76^PredHel=1^Topology=i27-49o	ENOG410YRJG^Core 1 synthase, glycoprotein-N-acetylgalactosamine 3-beta-galactosyltransferase, 1	KEGG:dme:Dmel_CG9520`KO:K00731	GO:0016021^cellular_component^integral component of membrane`GO:0048531^molecular_function^beta-1,3-galactosyltransferase activity`GO:0016263^molecular_function^glycoprotein-N-acetylgalactosamine 3-beta-galactosyltransferase activity`GO:0046872^molecular_function^metal ion binding`GO:0021551^biological_process^central nervous system morphogenesis`GO:0009247^biological_process^glycolipid biosynthe…	GO:0016757^molecular_function^transferase activity, transferring glycosyl groups`GO:0016020^cellular_component^membrane	.	high_correspondence	Golgi_apparatus	0.9707	0.0006	0.0012	0.0182	0.0511	0.0305	0.2556	0.0022	0.6224	0.0168	0.0014
BOMOPTA_04491	TRINITY_DN25574_c5_g2_i2.p1	TRINITY_DN25574_c5_g2_i2	5prime_partial	269	0.9482	0.393939	-0.745455	-0.733333	0.369697	0.115152	0.0181818	Mitochondria	tr|H9JJW3|H9JJW3_BOMMO	98.773	ref|XP_021204462.1|	99.603	P_KWMTBOMO04687	100	NA	NA	NA	NA	NA	NA	NA	NA	NA	NA	NA	NA	high_correspondence	NA	NA	NA	NA	NA	NA	NA	NA	NA	NA	NA	NA
BOMOPTA_03467	TRINITY_DN24537_c0_g1_i3.p1	TRINITY_DN24537_c0_g1_i3	5prime_partial	456	0.948125	0.466667	-0.00606061	-0.163636	0.648485	0.745455	0.745455	ER	tr|H9IVU9|H9IVU9_BOMMO	71.671	ref|XP_021204059.1|	99.78	P_KWMTBOMO01004	99.78	NA	NA	2-1369[+]	CLASP_DROME^CLASP_DROME^Q:2-440,H:1023-1472^27.016%ID^E:2.58e-38^RecName: Full=CLIP-associating protein;^Eukaryota; Metazoa; Ecdysozoa; Arthropoda; Hexapoda; Insecta; Pterygota; Neoptera; Holometabola; Diptera; Brachycera; Muscomorpha; Ephydroidea; Drosophilidae; Drosophila; Sophophora	.	sigP:0.997444^^^	.	ENOG410ZMY0^cytoplasmic linker associated protein	KEGG:dme:Dmel_CG32435`KO:K16578	GO:0005813^cellular_component^centrosome`GO:0000775^cellular_component^chromosome, centromeric region`GO:0032154^cellular_component^cleavage furrow`GO:0005737^cellular_component^cytoplasm`GO:0005881^cellular_component^cytoplasmic microtubule`GO:0045169^cellular_component^fusome`GO:0045172^cellular_component^germline ring canal`GO:0030426^cellular_component^growth cone`GO:0000776^cellular_componen…	.	.	evidently_split	Mitochondrion	0.466	0.1056	0.1005	0.0147	0.422	0.0352	0.0208	0.0266	0.0416	0.0143	0.2187
BOMOPTA_06128	TRINITY_DN46106_c0_g1_i1.p1	TRINITY_DN46106_c0_g1_i1	internal	144	0.948062	-0.345455	0.684848	0.442424	0.115152	0.260606	0.357576	Ribosome	tr|H9JV33|H9JV33_BOMMO	91.339	ref|XP_004923622.3|	99.301	P_KWMTBOMO15912	99.301	BMSK0015506.1	91.339	3-431[+]	MON2_DROPS^MON2_DROPS^Q:1-142,H:871-1012^48.592%ID^E:1.18e-41^RecName: Full=Protein MON2 homolog;^Eukaryota; Metazoa; Ecdysozoa; Arthropoda; Hexapoda; Insecta; Pterygota; Neoptera; Holometabola; Diptera; Brachycera; Muscomorpha; Ephydroidea; Drosophilidae; Drosophila; Sophophora	PF09324.10^DUF1981^Domain of unknown function (DUF1981)^1-46^E:5.6e-08`PF16206.5^Mon2_C^C-terminal region of Mon2 protein^51-142^E:9.9e-27	sigP:0.967234^^^	.	.	KEGG:dpo:Dpse_GA16450	GO:0015031^biological_process^protein transport	.	.	probable_false_split	Mitochondrion	0.3323	0.0751	0.239	0.0929	0.3717	0.0277	0.0339	0.0192	0.0274	0.0396	0.0735
BOMOPTA_05739	TRINITY_DN27017_c1_g1_i1.p1	TRINITY_DN27017_c1_g1_i1	complete	632	0.948033	0.248485	0.187879	0.163636	0.309091	0.478788	0.454545	ER	tr|H9J2Y0|H9J2Y0_BOMMO	99.584	ref|XP_021202811.1|	99.683	P_KWMTBOMO00652	99.836	BMSK0000692.1	99.584	168-2063[+]	GPSM2_HUMAN^GPSM2_HUMAN^Q:23-623,H:24-658^47.879%ID^E:0^RecName: Full=G-protein-signaling modulator 2;^Eukaryota; Metazoa; Chordata; Craniata; Vertebrata; Euteleostomi; Mammalia; Eutheria; Euarchontoglires; Primates; Haplorrhini; Catarrhini; Hominidae; Homo	PF13176.6^TPR_7^Tetratricopeptide repeat^64-97^E:0.00011`PF12862.7^ANAPC5^Anaphase-promoting complex subunit 5^73-97^E:2500`PF13424.6^TPR_12^Tetratricopeptide repeat^101-157^E:4.8e-08`PF13176.6^TPR_7^Tetratricopeptide repeat^203-234^E:0.0036`PF13424.6^TPR_12^Tetratricopeptide repeat^242-313^E:2.8e-08`PF13176.6^TPR_7^Tetratricopeptide repeat^243-276^E:0.00092`PF12862.7^ANAPC5^Anaphase-promoting co…	sigP:0.997579^^^	.	ENOG410XP6N^G-protein signaling modulator	KEGG:hsa:29899`KO:K15837	GO:0005938^cellular_component^cell cortex`GO:0099738^cellular_component^cell cortex region`GO:0005813^cellular_component^centrosome`GO:0005737^cellular_component^cytoplasm`GO:0005829^cellular_component^cytosol`GO:0097575^cellular_component^lateral cell cortex`GO:0016328^cellular_component^lateral plasma membrane`GO:0097431^cellular_component^mitotic spindle pole`GO:0032991^cellular_component^prot…	GO:0005515^molecular_function^protein binding`GO:0042802^molecular_function^identical protein binding`GO:0030695^molecular_function^GTPase regulator activity	.	high_correspondence	Cytoplasm	0.0267	0.4009	0.5729	0.0007	0.0004	0.0154	0.0013	0.0004	0.0025	0.0021	0.0031
BOMOPTA_04730	TRINITY_DN25833_c1_g8_i1.p1	TRINITY_DN25833_c1_g8_i1	3prime_partial	1069	0.947993	-0.454545	0.866667	0.769697	-0.248485	-0.030303	0.0181818	Ribosome	tr|H9JNM8|H9JNM8_BOMMO	99.755	ref|XP_021208912.1|	93.915	P_KWMTBOMO14183	99.736	NA	NA	679-3882[+]	ANR50_HUMAN^ANR50_HUMAN^Q:548-881,H:136-459^48.503%ID^E:1.33e-88^RecName: Full=Ankyrin repeat domain-containing protein 50;^Eukaryota; Metazoa; Chordata; Craniata; Vertebrata; Euteleostomi; Mammalia; Eutheria; Euarchontoglires; Primates; Haplorrhini; Catarrhini; Hominidae; Homo`ANR50_HUMAN^ANR50_HUMAN^Q:195-285,H:21-134^36.441%ID^E:1.31e-12^RecName: Full=Ankyrin repeat domain-containing protein 5…	PF13191.6^AAA_16^AAA ATPase domain^196-323^E:7.4e-08	sigP:0.999772^^^	.	COG0666^Ankyrin Repeat	KEGG:hsa:57182`KO:K21440	GO:0005768^cellular_component^endosome`GO:0015031^biological_process^protein transport`GO:1990126^biological_process^retrograde transport, endosome to plasma membrane	.	.	high_correspondence	Cytoplasm	0.0331	0.4402	0.5316	0.0002	0.0002	0.0143	0.0008	0.0014	0.006	0.0039	0.0014
BOMOPTA_05930	TRINITY_DN27302_c3_g2_i3.p1	TRINITY_DN27302_c3_g2_i3	complete	805	0.94798	0.854545	-0.684848	-0.575758	0.648485	0.515152	0.369697	Mitochondria	tr|M4B150|M4B150_BOMMO	98.131	ref|XP_012551787.1|	98.259	P_KWMTBOMO08329	98.507	NA	NA	NA	NA	NA	NA	NA	NA	NA	NA	NA	NA	high_correspondence	Cell_membrane	0.9431	0.0236	0.0058	0.0006	0.0178	0.8846	0.0235	0.0076	0.0024	0.0339	0.0002
BOMOPTA_04571	TRINITY_DN25658_c4_g2_i3.p1	TRINITY_DN25658_c4_g2_i3	complete	670	0.947965	0.551515	-0.284848	-0.430303	0.866667	0.878788	0.878788	ER	tr|H9JX67|H9JX67_BOMMO	99.811	ref|XP_012545011.1|	99.851	P_KWMTBOMO04321	100	BMSK0004251.1	100	118-2127[+]	KPC1_DROME^KPC1_DROME^Q:22-666,H:27-676^76.947%ID^E:0^RecName: Full=Protein kinase C, brain isozyme;^Eukaryota; Metazoa; Ecdysozoa; Arthropoda; Hexapoda; Insecta; Pterygota; Neoptera; Holometabola; Diptera; Brachycera; Muscomorpha; Ephydroidea; Drosophilidae; Drosophila; Sophophora	PF00130.22^C1_1^Phorbol esters/diacylglycerol binding domain (C1 domain)^41-91^E:4.6e-18`PF00130.22^C1_1^Phorbol esters/diacylglycerol binding domain (C1 domain)^106-158^E:2.9e-17`PF00168.30^C2^C2 domain^176-280^E:8.9e-28`PF00069.25^Pkinase^Protein kinase domain^342-584^E:1.8e-65`PF07714.17^Pkinase_Tyr^Protein tyrosine kinase^342-581^E:3.5e-38`PF00433.24^Pkinase_C^Protein kinase C terminal domain…	sigP:0.999585^^^	.	ENOG410XNPH^protein serine/threonine kinase activity	KEGG:dme:Dmel_CG6622`KO:K02677	GO:0005886^cellular_component^plasma membrane`GO:0005524^molecular_function^ATP binding`GO:0004697^molecular_function^protein kinase C activity`GO:0004674^molecular_function^protein serine/threonine kinase activity`GO:0004712^molecular_function^protein serine/threonine/tyrosine kinase activity`GO:0008270^molecular_function^zinc ion binding`GO:0035556^biological_process^intracellular signal transd…	GO:0035556^biological_process^intracellular signal transduction`GO:0004672^molecular_function^protein kinase activity`GO:0005524^molecular_function^ATP binding`GO:0006468^biological_process^protein phosphorylation`GO:0004674^molecular_function^protein serine/threonine kinase activity	.	high_correspondence	Nucleus	0.0499	0.7203	0.2581	0.0009	0.0007	0.0067	0.0013	0.0042	0.0004	0.0028	0.0045
BOMOPTA_05566	TRINITY_DN26800_c1_g1_i9.p1	TRINITY_DN26800_c1_g1_i9	5prime_partial	1254	0.947928	0.69697	-0.272727	-0.381818	0.90303	0.939394	0.927273	ER	tr|H9JGK1|H9JGK1_BOMMO	100	ref|XP_021204227.1|	97.582	P_KWMTBOMO04201	96.565	BMSK0004129.1	100	2-3763[+]	DMDA_DROME^DMDA_DROME^Q:23-1211,H:2214-3441^60.412%ID^E:0^RecName: Full=Dystrophin, isoforms A/C/F/G/H;^Eukaryota; Metazoa; Ecdysozoa; Arthropoda; Hexapoda; Insecta; Pterygota; Neoptera; Holometabola; Diptera; Brachycera; Muscomorpha; Ephydroidea; Drosophilidae; Drosophila; Sophophora	PF00435.21^Spectrin^Spectrin repeat^46-144^E:5.5e-07`PF00435.21^Spectrin^Spectrin repeat^150-253^E:6.5e-12`PF00435.21^Spectrin^Spectrin repeat^259-353^E:4.6e-06`PF00397.26^WW^WW domain^618-645^E:2.3e-07`PF09068.11^EF-hand_2^EF hand^649-767^E:1e-41`PF09069.11^EF-hand_3^EF-hand^771-896^E:8.1e-35`PF00569.17^ZZ^Zinc finger, ZZ type^902-945^E:5e-16	sigP:0.998614^^^	.	COG5069^Microtubule associated monoxygenase, calponin and LIM domain containing	.	GO:0005938^cellular_component^cell cortex`GO:0005737^cellular_component^cytoplasm`GO:0005856^cellular_component^cytoskeleton`GO:0016010^cellular_component^dystrophin-associated glycoprotein complex`GO:0042383^cellular_component^sarcolemma`GO:0045202^cellular_component^synapse`GO:0003779^molecular_function^actin binding`GO:0008092^molecular_function^cytoskeletal protein binding`GO:0008307^molecula…	GO:0005515^molecular_function^protein binding`GO:0008270^molecular_function^zinc ion binding	.	longer_than_SilkBase	Cytoplasm	0.0193	0.1098	0.8566	0.0001	0.0021	0.0156	0.0009	0.0006	0.0096	0.0031	0.0016
BOMOPTA_05622	TRINITY_DN26869_c0_g1_i1.p7	TRINITY_DN26869_c0_g1_i1	5prime_partial	45	0.947875	0.733333	-0.515152	-0.636364	0.890909	0.854545	0.818182	Peroxisome	tr|H9J4S4|H9J4S4_BOMMO	97.727	ref|XP_021203582.1|	97.727	NA	NA	BMSK0015708.1	97.727	NA	NA	NA	NA	NA	NA	NA	NA	NA	NA	newly annotated	Extracellular	0.1472	0.1156	0.1385	0.3557	0.3063	0.022	0.0047	0.0091	0.0125	0.0346	0.0011
BOMOPTA_03314	TRINITY_DN24399_c5_g1_i1.p1	TRINITY_DN24399_c5_g1_i1	complete	227	0.94786	0.733333	-0.406061	-0.393939	0.757576	0.709091	0.709091	Peroxisome	tr|H9JE01|H9JE01_BOMMO	100	ref|XP_004928483.1|	100	P_KWMTBOMO08992	100	BMSK0008690.1	100	91-771[+]	.	PF00822.20^PMP22_Claudin^PMP-22/EMP/MP20/Claudin family^15-187^E:1.1e-06`PF13903.6^Claudin_2^PMP-22/EMP/MP20/Claudin tight junction^16-188^E:3.6e-35	sigP:0.829256^^^	ExpAA=91.90^PredHel=4^Topology=i7-29o92-114i126-148o168-190i	.	.	.	GO:0016021^cellular_component^integral component of membrane	.	high_correspondence	Cell_membrane	0.9541	0	0	0	0.0003	0.6289	0.1266	0	0.1164	0.1278	0
BOMOPTA_04460	TRINITY_DN25549_c0_g2_i7.p1	TRINITY_DN25549_c0_g2_i7	3prime_partial	1089	0.947625	-0.563636	0.90303	0.721212	-0.260606	-0.030303	0.0545455	Ribosome	tr|H9JVV8|H9JVV8_BOMMO	98.246	ref|XP_021204152.1|	99.068	P_KWMTBOMO11806	99.653	BMSK0011422.1	98.246	57-3320[+]	.	.	sigP:0.998105^^^	.	.	.	.	.	.	high_correspondence	Nucleus	0.0383	0.5768	0.4168	0.0001	0	0.0039	0.0008	0	0.0002	0.0002	0.0011
BOMOPTA_04534	TRINITY_DN25618_c2_g1_i2.p1	TRINITY_DN25618_c2_g1_i2	complete	556	0.947554	-0.769697	0.551515	0.648485	-0.939394	-0.890909	-0.854545	Nucleus	tr|H9J9S0|H9J9S0_BOMMO	100	ref|XP_004923560.1|	100	P_KWMTBOMO03626	100	BMSK0003551.1	100	78-1745[+]	TCPA_DROME^TCPA_DROME^Q:1-555,H:1-556^80.576%ID^E:0^RecName: Full=T-complex protein 1 subunit alpha;^Eukaryota; Metazoa; Ecdysozoa; Arthropoda; Hexapoda; Insecta; Pterygota; Neoptera; Holometabola; Diptera; Brachycera; Muscomorpha; Ephydroidea; Drosophilidae; Drosophila; Sophophora	PF00118.24^Cpn60_TCP1^TCP-1/cpn60 chaperonin family^31-536^E:5.3e-159	sigP:0.995171^^^	.	COG0459^Prevents misfolding and promotes the refolding and proper assembly of unfolded polypeptides generated under stress conditions (By similarity)	KEGG:dme:Dmel_CG5374`KO:K09493	GO:0005832^cellular_component^chaperonin-containing T-complex`GO:0005829^cellular_component^cytosol`GO:0005524^molecular_function^ATP binding`GO:0051082^molecular_function^unfolded protein binding`GO:0030707^biological_process^ovarian follicle cell development`GO:0006457^biological_process^protein folding	GO:0005524^molecular_function^ATP binding	.	high_correspondence	Cytoplasm	0.0194	0.0046	0.7033	0.0008	0.0279	0.0015	0.0005	0.1915	0.0001	0.0068	0.063
BOMOPTA_05935	TRINITY_DN27305_c4_g7_i1.p1	TRINITY_DN27305_c4_g7_i1	complete	520	0.947483	-0.224242	0.684848	0.660606	-0.163636	0.0787879	0.0787879	Ribosome	tr|H9JUC6|H9JUC6_BOMMO	94.798	ref|NP_001093315.1|	100	P_KWMTBOMO09819	99.807	BMSK0009492.1	99.807	211-1770[+]	AAPK2_HUMAN^AAPK2_HUMAN^Q:19-519,H:11-552^64.909%ID^E:0^RecName: Full=5'-AMP-activated protein kinase catalytic subunit alpha-2;^Eukaryota; Metazoa; Chordata; Craniata; Vertebrata; Euteleostomi; Mammalia; Eutheria; Euarchontoglires; Primates; Haplorrhini; Catarrhini; Hominidae; Homo	PF00069.25^Pkinase^Protein kinase domain^24-276^E:1.9e-76`PF07714.17^Pkinase_Tyr^Protein tyrosine kinase^26-272^E:2.4e-44`PF14531.6^Kinase-like^Kinase-like^117-260^E:8.5e-08`PF16579.5^AdenylateSensor^Adenylate sensor of SNF1-like protein kinase^398-474^E:1.3e-13	sigP:0.999427^^^	.	ENOG410XNQ0^CAMK family protein kinase	KEGG:hsa:5563`KO:K07198	GO:0030424^cellular_component^axon`GO:0005737^cellular_component^cytoplasm`GO:0010494^cellular_component^cytoplasmic stress granule`GO:0005829^cellular_component^cytosol`GO:0030425^cellular_component^dendrite`GO:0005794^cellular_component^Golgi apparatus`GO:0043025^cellular_component^neuronal cell body`GO:0016607^cellular_component^nuclear speck`GO:0005654^cellular_component^nucleoplasm`GO:003158…	GO:0004672^molecular_function^protein kinase activity`GO:0005524^molecular_function^ATP binding`GO:0006468^biological_process^protein phosphorylation	.	high_correspondence	Cytoplasm	0.0554	0.2065	0.7004	0.002	0.0034	0.0233	0.0045	0.0012	0.0065	0.0065	0.0457
BOMOPTA_06119	TRINITY_DN4510_c0_g1_i1.p2	TRINITY_DN4510_c0_g1_i1	complete	211	0.947353	-0.648485	0.987879	0.890909	-0.490909	-0.248485	-0.187879	Ribosome	tr|H9ISG0|H9ISG0_BOMMO	100	ref|XP_004927392.1|	100	NA	NA	BMSK0011389.1	100	198-830[+]	TPC11_BOVIN^TPC11_BOVIN^Q:10-209,H:7-206^55%ID^E:7.31e-80^RecName: Full=Trafficking protein particle complex subunit 11;^Eukaryota; Metazoa; Chordata; Craniata; Vertebrata; Euteleostomi; Mammalia; Eutheria; Laurasiatheria; Cetartiodactyla; Ruminantia; Pecora; Bovidae; Bovinae; Bos	.	sigP:0.996557^^^	.	ENOG410XSTE^trafficking protein particle complex	KEGG:bta:537211`KO:K20308	GO:0005794^cellular_component^Golgi apparatus`GO:0016192^biological_process^vesicle-mediated transport	.	.	newly annotated	Cytoplasm	0.0713	0.1033	0.6704	0.0046	0.0465	0.0039	0.0187	0.0059	0.0025	0.0051	0.139
BOMOPTA_06118	TRINITY_DN4510_c0_g1_i1.p1	TRINITY_DN4510_c0_g1_i1	complete	912	0.947353	-0.648485	0.987879	0.890909	-0.490909	-0.248485	-0.187879	Ribosome	tr|H9ISG0|H9ISG0_BOMMO	99.219	ref|XP_004927392.1|	99.219	NA	NA	BMSK0011389.1	99.219	775-3510[+]	TPC11_BOVIN^TPC11_BOVIN^Q:16-908,H:205-1121^33.189%ID^E:8.47e-164^RecName: Full=Trafficking protein particle complex subunit 11;^Eukaryota; Metazoa; Chordata; Craniata; Vertebrata; Euteleostomi; Mammalia; Eutheria; Laurasiatheria; Cetartiodactyla; Ruminantia; Pecora; Bovidae; Bovinae; Bos	PF11817.8^Foie-gras_1^Foie gras liver health family 1^74-328^E:8.1e-60	sigP:0.998939^^^	.	ENOG410XSTE^trafficking protein particle complex	KEGG:bta:537211`KO:K20308	GO:0005794^cellular_component^Golgi apparatus`GO:0016192^biological_process^vesicle-mediated transport	.	.	newly annotated	Mitochondrion	0.0629	0.0924	0.3581	0.0026	0.5225	0.0024	0.0046	0.0058	0.0032	0.0024	0.006
BOMOPTA_01912	TRINITY_DN22948_c0_g1_i7.p1	TRINITY_DN22948_c0_g1_i7	complete	2689	0.947234	0.854545	-0.418182	-0.466667	0.878788	0.90303	0.830303	ER	tr|H9IUN4|H9IUN4_BOMMO	99.846	ref|XP_012547287.1|	99.888	P_KWMTBOMO07893	99.962	BMSK0007668.1	99.949	385-8451[+]	TENM_DROME^TENM_DROME^Q:240-2672,H:405-2710^37.962%ID^E:0^RecName: Full=Teneurin-m;^Eukaryota; Metazoa; Ecdysozoa; Arthropoda; Hexapoda; Insecta; Pterygota; Neoptera; Holometabola; Diptera; Brachycera; Muscomorpha; Ephydroidea; Drosophilidae; Drosophila; Sophophora	PF07974.13^EGF_2^EGF-like domain^450-477^E:0.0001`PF07974.13^EGF_2^EGF-like domain^484-509^E:2.9e-05`PF07974.13^EGF_2^EGF-like domain^552-578^E:0.00012`PF12661.7^hEGF^Human growth factor-like EGF^618-639^E:0.06`PF15636.6^Tox-GHH^GHH signature containing HNH/Endo VII superfamily nuclease toxin^2583-2660^E:3.5e-32	sigP:0.998428^^^	ExpAA=22.71^PredHel=1^Topology=i127-149o	ENOG410XQQD^Teneurin transmembrane protein	KEGG:dme:Dmel_CG5723	GO:0030054^cellular_component^cell junction`GO:0005737^cellular_component^cytoplasm`GO:0031012^cellular_component^extracellular matrix`GO:0005887^cellular_component^integral component of plasma membrane`GO:0031594^cellular_component^neuromuscular junction`GO:0043005^cellular_component^neuron projection`GO:0043025^cellular_component^neuronal cell body`GO:0005886^cellular_component^plasma membrane`…	.	.	high_correspondence	Cell_membrane	0.6403	0.0781	0.0811	0.0498	0.0031	0.5756	0.0469	0.0003	0.0418	0.1162	0.0071
BOMOPTA_04765	TRINITY_DN25866_c0_g1_i1.p1	TRINITY_DN25866_c0_g1_i1	3prime_partial	1207	0.947219	0.6	-0.163636	-0.309091	0.878788	0.951515	0.987879	Golgi	tr|H9JVL0|H9JVL0_BOMMO	96.233	ref|XP_012545103.1|	99.171	P_KWMTBOMO03197	98.938	BMSK0003139.1	99.156	333-3950[+]	CAD87_DROME^CAD87_DROME^Q:10-1182,H:7-1164^35.086%ID^E:0^RecName: Full=Cadherin-87A;^Eukaryota; Metazoa; Ecdysozoa; Arthropoda; Hexapoda; Insecta; Pterygota; Neoptera; Holometabola; Diptera; Brachycera; Muscomorpha; Ephydroidea; Drosophilidae; Drosophila; Sophophora`CAD87_DROME^CAD87_DROME^Q:218-1204,H:335-1298^36.914%ID^E:1.64e-168^RecName: Full=Cadherin-87A;^Eukaryota; Metazoa; Ecdysozoa; Arthr…	PF00028.17^Cadherin^Cadherin domain^247-344^E:8.7e-12`PF00028.17^Cadherin^Cadherin domain^359-459^E:2.8e-08`PF00028.17^Cadherin^Cadherin domain^476-572^E:9e-10`PF00028.17^Cadherin^Cadherin domain^690-779^E:7.8e-20`PF00028.17^Cadherin^Cadherin domain^920-1002^E:4.7e-11`PF00028.17^Cadherin^Cadherin domain^1016-1106^E:1.8e-11`PF00028.17^Cadherin^Cadherin domain^1126-1201^E:8.6e-09	sigP:0.031475^CS^pos:^Pr:	ExpAA=17.72^PredHel=1^Topology=i7-26o	ENOG410XPEI^homophilic cell adhesion	KEGG:dme:Dmel_CG6977	GO:0005887^cellular_component^integral component of plasma membrane`GO:0005509^molecular_function^calcium ion binding`GO:0016339^biological_process^calcium-dependent cell-cell adhesion via plasma membrane cell adhesion molecules`GO:0007155^biological_process^cell adhesion`GO:0044331^biological_process^cell-cell adhesion mediated by cadherin`GO:0007156^biological_process^homophilic cell adhesion v…	GO:0005509^molecular_function^calcium ion binding`GO:0007156^biological_process^homophilic cell adhesion via plasma membrane adhesion molecules`GO:0016020^cellular_component^membrane	.	high_correspondence	Extracellular	0.0279	0.0003	0.0025	0.5122	0.0013	0.0034	0.2331	0.0002	0.0005	0.2465	0.0001
BOMOPTA_00461	TRINITY_DN20138_c0_g2_i5.p1	TRINITY_DN20138_c0_g2_i5	3prime_partial	565	0.947037	0.6	-0.284848	-0.442424	0.830303	0.842424	0.781818	ER	tr|H9JHT5|H9JHT5_BOMMO	100	ref|XP_012544324.2|	100	P_KWMTBOMO01563	100	BMSK0001578.1	100	663-2354[+]	DLG5_HUMAN^DLG5_HUMAN^Q:60-553,H:172-673^30.952%ID^E:2.32e-47^RecName: Full=Disks large homolog 5;^Eukaryota; Metazoa; Chordata; Craniata; Vertebrata; Euteleostomi; Mammalia; Eutheria; Euarchontoglires; Primates; Haplorrhini; Catarrhini; Hominidae; Homo	.	sigP:0.99714^^^	.	ENOG410XP9M^discs, large homolog 5 (Drosophila)	KEGG:hsa:9231	GO:0030054^cellular_component^cell junction`GO:0005913^cellular_component^cell-cell adherens junction`GO:0036064^cellular_component^ciliary basal body`GO:0005737^cellular_component^cytoplasm`GO:0005886^cellular_component^plasma membrane`GO:0014069^cellular_component^postsynaptic density`GO:0045211^cellular_component^postsynaptic membrane`GO:0008013^molecular_function^beta-catenin binding`GO:00080…	.	.	evidently_split	Cytoplasm	0.0637	0.28	0.66	0.0002	0.0044	0.0139	0.0031	0.0051	0.0163	0.012	0.0049
BOMOPTA_01985	TRINITY_DN23017_c8_g2_i7.p1	TRINITY_DN23017_c8_g2_i7	complete	535	0.946944	0.793939	-0.442424	-0.551515	0.951515	0.939394	0.890909	Peroxisome	tr|H9IWG8|H9IWG8_BOMMO	97.923	ref|XP_004929730.1|	99.251	P_KWMTBOMO12704	99.251	BMSK0012296.1	99.251	267-1871[+]	S22A1_BOVIN^S22A1_BOVIN^Q:8-528,H:2-531^30.275%ID^E:9.71e-69^RecName: Full=Solute carrier family 22 member 1;^Eukaryota; Metazoa; Chordata; Craniata; Vertebrata; Euteleostomi; Mammalia; Eutheria; Laurasiatheria; Cetartiodactyla; Ruminantia; Pecora; Bovidae; Bovinae; Bos	PF00083.24^Sugar_tr^Sugar (and other) transporter^137-509^E:6.8e-26`PF07690.16^MFS_1^Major Facilitator Superfamily^138-473^E:4.7e-28	sigP:0.995409^^^	ExpAA=231.01^PredHel=11^Topology=o25-47i161-180o195-217i224-246o251-270i336-358o368-390i399-416o421-443i456-478o488-505i	COG0477^major facilitator Superfamily	KEGG:bta:519461`KO:K08198	GO:0016323^cellular_component^basolateral plasma membrane`GO:0016021^cellular_component^integral component of membrane`GO:0015101^molecular_function^organic cation transmembrane transporter activity	GO:0022857^molecular_function^transmembrane transporter activity`GO:0055085^biological_process^transmembrane transport`GO:0016021^cellular_component^integral component of membrane	.	high_correspondence	Cell_membrane	0.8594	0.0003	0.0001	0	0.0041	0.3214	0.2506	0.0001	0.1837	0.2393	0.0005
BOMOPTA_00043	TRINITY_DN13336_c0_g1_i1.p1	TRINITY_DN13336_c0_g1_i1	complete	170	0.946906	0.587879	-0.248485	-0.224242	0.587879	0.612121	0.563636	ER	tr|H9JUA0|H9JUA0_BOMMO	55.921	ref|XP_004933146.1|	100	P_KWMTBOMO00520	100	BMSK0000541.1	94.624	436-945[+]	UB2G2_PONAB^UB2G2_PONAB^Q:2-166,H:1-165^84.242%ID^E:4.18e-103^RecName: Full=Ubiquitin-conjugating enzyme E2 G2;^Eukaryota; Metazoa; Chordata; Craniata; Vertebrata; Euteleostomi; Mammalia; Eutheria; Euarchontoglires; Primates; Haplorrhini; Catarrhini; Hominidae; Pongo	PF00179.26^UQ_con^Ubiquitin-conjugating enzyme^9-159^E:4.8e-50	sigP:0.995462^^^	.	ENOG410Y0NU^ubiquitin-conjugating enzyme	KEGG:pon:100171538`KO:K04555	GO:0005524^molecular_function^ATP binding`GO:0004842^molecular_function^ubiquitin-protein transferase activity`GO:0070936^biological_process^protein K48-linked ubiquitination`GO:0018279^biological_process^protein N-linked glycosylation via asparagine`GO:0030433^biological_process^ubiquitin-dependent ERAD pathway	.	.	high_correspondence	Mitochondrion	0.2267	0.1819	0.2439	0.0077	0.4832	0.0135	0.0058	0.0108	0.0202	0.0149	0.0181
BOMOPTA_04303	TRINITY_DN25388_c1_g1_i3.p1	TRINITY_DN25388_c1_g1_i3	3prime_partial	1216	0.946905	-0.127273	0.442424	0.187879	0.418182	0.515152	0.563636	Golgi	tr|H9JTE5|H9JTE5_BOMMO	93.138	ref|XP_012548200.1|	98.765	P_KWMTBOMO09492	98.765	BMSK0009178.1	98.425	222-3866[+]	CBPD_DROME^CBPD_DROME^Q:27-1215,H:30-1245^44.274%ID^E:0^RecName: Full=Carboxypeptidase D;^Eukaryota; Metazoa; Ecdysozoa; Arthropoda; Hexapoda; Insecta; Pterygota; Neoptera; Holometabola; Diptera; Brachycera; Muscomorpha; Ephydroidea; Drosophilidae; Drosophila; Sophophora	PF00246.24^Peptidase_M14^Zinc carboxypeptidase^47-330^E:7.5e-77`PF13620.6^CarboxypepD_reg^Carboxypeptidase regulatory-like domain^342-417^E:2.5e-13`PF00246.24^Peptidase_M14^Zinc carboxypeptidase^439-716^E:1.1e-79`PF13620.6^CarboxypepD_reg^Carboxypeptidase regulatory-like domain^729-802^E:2.8e-13`PF00246.24^Peptidase_M14^Zinc carboxypeptidase^833-931^E:3.8e-07	sigP:0.002331^CS^pos:^Pr:	.	ENOG410XX0H^carboxy-peptidase	KEGG:dme:Dmel_CG4122`KO:K07752	GO:0012505^cellular_component^endomembrane system`GO:0005576^cellular_component^extracellular region`GO:0005615^cellular_component^extracellular space`GO:0016021^cellular_component^integral component of membrane`GO:0048471^cellular_component^perinuclear region of cytoplasm`GO:0004180^molecular_function^carboxypeptidase activity`GO:0004181^molecular_function^metallocarboxypeptidase activity`GO:004…	GO:0004181^molecular_function^metallocarboxypeptidase activity`GO:0008270^molecular_function^zinc ion binding`GO:0006508^biological_process^proteolysis	.	evidently_split	Extracellular	0.0013	0	0.0003	0.7905	0.0003	0.0004	0.1364	0	0.0001	0.0719	0
BOMOPTA_05345	TRINITY_DN26519_c6_g1_i2.p1	TRINITY_DN26519_c6_g1_i2	complete	141	0.946885	-0.6	0.951515	0.90303	-0.539394	-0.284848	-0.248485	Ribosome	tr|H9IWL1|H9IWL1_BOMMO	98.319	NA	NA	P_KWMTBOMO06228	100	BMSK0006058.1	98.319	NA	NA	NA	NA	NA	NA	NA	NA	NA	NA	high_correspondence	NA	NA	NA	NA	NA	NA	NA	NA	NA	NA	NA	NA
BOMOPTA_02188	TRINITY_DN23223_c0_g1_i1.p1	TRINITY_DN23223_c0_g1_i1	complete	1568	0.946737	0.721212	-0.466667	-0.6	0.987879	0.963636	0.939394	Peroxisome	tr|H9JDB5|H9JDB5_BOMMO	97.44	ref|XP_004924702.3|	99.426	P_KWMTBOMO09076	99.532	BMSK0008767.1	99.28	417-5120[+]	UGGG_DROME^UGGG_DROME^Q:9-1541,H:2-1515^48.236%ID^E:0^RecName: Full=UDP-glucose:glycoprotein glucosyltransferase;^Eukaryota; Metazoa; Ecdysozoa; Arthropoda; Hexapoda; Insecta; Pterygota; Neoptera; Holometabola; Diptera; Brachycera; Muscomorpha; Ephydroidea; Drosophilidae; Drosophila; Sophophora	PF18400.1^Thioredoxin_12^Thioredoxin-like domain^48-232^E:2.2e-46`PF18401.1^Thioredoxin_13^Thioredoxin-like domain^313-443^E:7.4e-25`PF18402.1^Thioredoxin_14^Thioredoxin-like domain^458-707^E:2.3e-55`PF18403.1^Thioredoxin_15^Thioredoxin-like domain^747-928^E:4.2e-31`PF06427.11^UDP-g_GGTase^UDP-glucose:Glycoprotein Glucosyltransferase^1121-1227^E:2e-37`PF18404.1^Glyco_transf_24^Glucosyltransferase…	sigP:0.038178^CS^pos:^Pr:	.	ENOG410XRK6^udp-glucose glycoprotein glucosyltransferase	KEGG:dme:Dmel_CG6850`KO:K11718	GO:0005737^cellular_component^cytoplasm`GO:0012505^cellular_component^endomembrane system`GO:0005783^cellular_component^endoplasmic reticulum`GO:0005788^cellular_component^endoplasmic reticulum lumen`GO:0005635^cellular_component^nuclear envelope`GO:0005791^cellular_component^rough endoplasmic reticulum`GO:0003980^molecular_function^UDP-glucose:glycoprotein glucosyltransferase activity`GO:0051082…	GO:0003980^molecular_function^UDP-glucose:glycoprotein glucosyltransferase activity`GO:0006486^biological_process^protein glycosylation`GO:0016757^molecular_function^transferase activity, transferring glycosyl groups	.	high_correspondence	Endoplasmic_reticulum	0.1682	0.017	0.0279	0.2813	0.04	0.0103	0.5417	0.0068	0.0172	0.0489	0.009
BOMOPTA_04850	TRINITY_DN25953_c7_g2_i3.p1	TRINITY_DN25953_c7_g2_i3	5prime_partial	834	0.946711	-0.0181818	0.442424	0.539394	-0.321212	-0.10303	-0.0787879	Nucleus	tr|H9IWP3|H9IWP3_BOMMO	96.695	ref|XP_021205088.1|	97.959	P_KWMTBOMO06157	97.772	BMSK0005981.1	97.896	1-2502[+]	VRET_DROME^VRET_DROME^Q:437-789,H:320-650^26.124%ID^E:5.35e-20^RecName: Full=Protein vreteno;^Eukaryota; Metazoa; Ecdysozoa; Arthropoda; Hexapoda; Insecta; Pterygota; Neoptera; Holometabola; Diptera; Brachycera; Muscomorpha; Ephydroidea; Drosophilidae; Drosophila; Sophophora	PF01753.18^zf-MYND^MYND finger^39-76^E:4.7e-07`PF00567.24^TUDOR^Tudor domain^440-547^E:2.6e-12`PF00567.24^TUDOR^Tudor domain^684-775^E:3.6e-10	sigP:0.989156^^^	.	ENOG41125M8^Tudor domain	KEGG:dme:Dmel_CG4771`KO:K18415	GO:0005737^cellular_component^cytoplasm`GO:0043186^cellular_component^P granule`GO:0070725^cellular_component^Yb body`GO:0007293^biological_process^germarium-derived egg chamber formation`GO:0051321^biological_process^meiotic cell cycle`GO:0010526^biological_process^negative regulation of transposition, RNA-mediated`GO:0048477^biological_process^oogenesis`GO:0034587^biological_process^piRNA metab…	.	.	high_correspondence	Cytoplasm	0.0205	0.3455	0.6383	0.0005	0.0005	0.0104	0.0003	0.0012	0.0007	0.0008	0.0019
BOMOPTA_05559	TRINITY_DN26786_c4_g3_i6.p1	TRINITY_DN26786_c4_g3_i6	complete	2523	0.946518	0.69697	-0.575758	-0.527273	0.575758	0.50303	0.430303	Mitochondria	tr|H9JBZ1|H9JBZ1_BOMMO	99.797	ref|XP_012551263.1|	99.881	P_KWMTBOMO10392	99.839	BMSK0010139.1	99.865	NA	NA	NA	NA	NA	NA	NA	NA	NA	NA	longer_than_SilkBase	Cytoplasm	0.0292	0.1318	0.8002	0.0001	0.001	0.0085	0.011	0.0001	0.0215	0.0209	0.0052
BOMOPTA_03622	TRINITY_DN24705_c0_g1_i6.p1	TRINITY_DN24705_c0_g1_i6	5prime_partial	580	0.946515	0.733333	-0.490909	-0.454545	0.575758	0.478788	0.345455	Mitochondria	tr|H9JHD2|H9JHD2_BOMMO	90.846	ref|XP_004931824.1|	99.482	P_KWMTBOMO01446	99.482	BMSK0001468.1	94.595	1-1740[+]	RPOM_MOUSE^RPOM_MOUSE^Q:1-579,H:618-1207^51.946%ID^E:0^RecName: Full=DNA-directed RNA polymerase, mitochondrial;^Eukaryota; Metazoa; Chordata; Craniata; Vertebrata; Euteleostomi; Mammalia; Eutheria; Euarchontoglires; Glires; Rodentia; Myomorpha; Muroidea; Muridae; Murinae; Mus; Mus	PF14700.6^RPOL_N^DNA-directed RNA polymerase N-terminal^4-57^E:8e-11`PF00940.19^RNA_pol^DNA-dependent RNA polymerase^180-579^E:4.1e-156	sigP:0.999186^^^	.	COG5108^DNA-dependent RNA polymerase catalyzes the transcription of DNA into RNA using the four ribonucleoside triphosphates as substrates (By similarity)	KEGG:mmu:216151`KO:K10908	GO:0034245^cellular_component^mitochondrial DNA-directed RNA polymerase complex`GO:0005759^cellular_component^mitochondrial matrix`GO:0042645^cellular_component^mitochondrial nucleoid`GO:0005739^cellular_component^mitochondrion`GO:0032991^cellular_component^protein-containing complex`GO:0003899^molecular_function^DNA-directed 5'-3' RNA polymerase activity`GO:0001018^molecular_function^mitochondri…	GO:0003677^molecular_function^DNA binding`GO:0003899^molecular_function^DNA-directed 5'-3' RNA polymerase activity`GO:0006351^biological_process^transcription, DNA-templated	.	evidently_split	Cytoplasm	0.0415	0.1421	0.5987	0.0035	0.0686	0.0054	0.0014	0.0197	0.0007	0.0018	0.158
BOMOPTA_04126	TRINITY_DN25201_c2_g1_i1.p1	TRINITY_DN25201_c2_g1_i1	complete	1019	0.946495	-0.575758	0.975758	0.975758	-0.563636	-0.333333	-0.272727	Ribosome	tr|H9JHB7|H9JHB7_BOMMO	99.706	ref|XP_004931727.1|	100	P_KWMTBOMO01407	99.705	BMSK0001429.1	99.706	189-3245[+]	DDX46_RAT^DDX46_RAT^Q:102-1018,H:113-1032^62.288%ID^E:0^RecName: Full=Probable ATP-dependent RNA helicase DDX46;^Eukaryota; Metazoa; Chordata; Craniata; Vertebrata; Euteleostomi; Mammalia; Eutheria; Euarchontoglires; Glires; Rodentia; Myomorpha; Muroidea; Muridae; Murinae; Rattus	PF00270.29^DEAD^DEAD/DEAH box helicase^385-558^E:1.2e-50`PF00271.31^Helicase_C^Helicase conserved C-terminal domain^595-703^E:1.4e-25	sigP:0.998731^^^	.	ENOG410XSQV^ATP-dependent RNA helicase	KEGG:rno:245957`KO:K12811	GO:0015030^cellular_component^Cajal body`GO:0001650^cellular_component^fibrillar center`GO:0016020^cellular_component^membrane`GO:0016607^cellular_component^nuclear speck`GO:0005634^cellular_component^nucleus`GO:0005524^molecular_function^ATP binding`GO:0004386^molecular_function^helicase activity`GO:0003723^molecular_function^RNA binding`GO:0006397^biological_process^mRNA processing`GO:0008380^b…	GO:0003676^molecular_function^nucleic acid binding`GO:0005524^molecular_function^ATP binding	.	high_correspondence	Nucleus	0.2325	0.9879	0.0097	0	0	0.0019	0.0003	0	0.0001	0	0.0001
BOMOPTA_04723	TRINITY_DN25827_c3_g1_i3.p1	TRINITY_DN25827_c3_g1_i3	complete	691	0.94628	0.818182	-0.890909	-0.818182	0.69697	0.490909	0.406061	Mitochondria	tr|F8UN44|F8UN44_BOMMO	51.876	ref|XP_021204587.1|	99.855	P_KWMTBOMO14549	100	BMSK0008393.1	51.876	145-2217[+]	HSP7E_DROME^HSP7E_DROME^Q:49-690,H:42-686^81.86%ID^E:0^RecName: Full=Heat shock 70 kDa protein cognate 5;^Eukaryota; Metazoa; Ecdysozoa; Arthropoda; Hexapoda; Insecta; Pterygota; Neoptera; Holometabola; Diptera; Brachycera; Muscomorpha; Ephydroidea; Drosophilidae; Drosophila; Sophophora	PF00012.20^HSP70^Hsp70 protein^61-659^E:2.2e-268`PF06723.13^MreB_Mbl^MreB/Mbl protein^188-429^E:2e-13	sigP:0.998461^^^	.	COG0443^Heat shock protein	KEGG:dme:Dmel_CG8542`KO:K04043	GO:0005737^cellular_component^cytoplasm`GO:0005739^cellular_component^mitochondrion`GO:0005524^molecular_function^ATP binding`GO:0016887^molecular_function^ATPase activity`GO:0042623^molecular_function^ATPase activity, coupled`GO:0031072^molecular_function^heat shock protein binding`GO:0051787^molecular_function^misfolded protein binding`GO:0044183^molecular_function^protein folding chaperone`GO:…	GO:0000902^biological_process^cell morphogenesis	.	high_correspondence	Mitochondrion	0.3846	0.0004	0.0031	0	0.9917	0.0001	0	0.0036	0	0	0.0009
BOMOPTA_05387	TRINITY_DN26567_c4_g3_i4.p1	TRINITY_DN26567_c4_g3_i4	3prime_partial	871	0.946214	-0.321212	0.636364	0.357576	0.175758	0.333333	0.430303	Ribosome	tr|H9J0H8|H9J0H8_BOMMO	100	ref|XP_012550058.1|	100	P_KWMTBOMO02158	100	BMSK0002167.1	100	157-2766[+]	WDR59_CHICK^WDR59_CHICK^Q:1-845,H:1-886^32.209%ID^E:1.61e-142^RecName: Full=GATOR complex protein WDR59 {ECO:0000305};^Eukaryota; Metazoa; Chordata; Craniata; Vertebrata; Euteleostomi; Archelosauria; Archosauria; Dinosauria; Saurischia; Theropoda; Coelurosauria; Aves; Neognathae; Galloanserae; Galliformes; Phasianidae; Phasianinae; Gallus	PF00400.32^WD40^WD domain, G-beta repeat^186-223^E:0.0067	sigP:0.99837^^^	.	ENOG410XRYP^WD repeat domain 59	KEGG:gga:415688`KO:K20409	GO:0061700^cellular_component^GATOR2 complex`GO:0005765^cellular_component^lysosomal membrane`GO:0034198^biological_process^cellular response to amino acid starvation`GO:0032008^biological_process^positive regulation of TOR signaling	GO:0005515^molecular_function^protein binding	.	high_correspondence	Cytoplasm	0.0951	0.4007	0.4994	0.0076	0.0075	0.0459	0.0045	0.0033	0.0072	0.0086	0.0154
BOMOPTA_05600	TRINITY_DN26844_c1_g5_i8.p1	TRINITY_DN26844_c1_g5_i8	complete	1363	0.946038	0.915152	-0.430303	-0.369697	0.830303	0.818182	0.769697	Mitochondria	tr|H9JCS8|H9JCS8_BOMMO	99.676	ref|XP_021204508.1|	99.705	P_KWMTBOMO01191	99.633	BMSK0001256.1	99.838	93-4181[+]	PO210_RAT^PO210_RAT^Q:22-403,H:25-431^28.954%ID^E:5.12e-39^RecName: Full=Nuclear pore membrane glycoprotein 210;^Eukaryota; Metazoa; Chordata; Craniata; Vertebrata; Euteleostomi; Mammalia; Eutheria; Euarchontoglires; Glires; Rodentia; Myomorpha; Muroidea; Muridae; Murinae; Rattus`PO210_RAT^PO210_RAT^Q:965-1202,H:1068-1310^25.856%ID^E:8.19e-08^RecName: Full=Nuclear pore membrane glycoprotein 210;^…	.	sigP:0.009822^CS^pos:^Pr:	.	ENOG410XNNU^nucleoporin	KEGG:rno:58958`KO:K14314	GO:0005789^cellular_component^endoplasmic reticulum membrane`GO:0016021^cellular_component^integral component of membrane`GO:0031965^cellular_component^nuclear membrane`GO:0005643^cellular_component^nuclear pore`GO:0046983^molecular_function^protein dimerization activity`GO:0017056^molecular_function^structural constituent of nuclear pore`GO:0051028^biological_process^mRNA transport`GO:0015031^bi…	.	.	high_correspondence	Extracellular	0.0109	0.0002	0.0011	0.925	0.0003	0.0081	0.0457	0	0.0003	0.0193	0
BOMOPTA_03124	TRINITY_DN24194_c3_g1_i3.p1	TRINITY_DN24194_c3_g1_i3	complete	564	0.945998	0.806061	-0.830303	-0.745455	0.575758	0.430303	0.369697	Mitochondria	tr|H9JGA9|H9JGA9_BOMMO	99.112	ref|XP_012547605.1|	99.112	P_KWMTBOMO11072	99.112	BMSK0010735.1	99.112	294-1985[+]	4CL3_ORYSJ^4CL3_ORYSJ^Q:28-560,H:11-534^37.774%ID^E:6.07e-105^RecName: Full=Probable 4-coumarate--CoA ligase 3;^Eukaryota; Viridiplantae; Streptophyta; Embryophyta; Tracheophyta; Spermatophyta; Magnoliophyta; Liliopsida; Poales; Poaceae; BOP clade; Oryzoideae; Oryzeae; Oryzinae; Oryza; Oryza sativa	PF00501.28^AMP-binding^AMP-binding enzyme^48-467^E:9.6e-96`PF13193.6^AMP-binding_C^AMP-binding enzyme C-terminal domain^476-551^E:1.5e-21	sigP:0.997645^^^	.	COG0318^Amp-dependent synthetase and ligase	KEGG:osa:4328485`KO:K01904	GO:0016207^molecular_function^4-coumarate-CoA ligase activity`GO:0005524^molecular_function^ATP binding`GO:0009698^biological_process^phenylpropanoid metabolic process	GO:0003824^molecular_function^catalytic activity	.	high_correspondence	Mitochondrion	0.1848	0.0022	0.0698	0.0004	0.91	0.0009	0.0004	0.0017	0.0003	0.0025	0.0117
BOMOPTA_01477	TRINITY_DN22497_c3_g1_i6.p1	TRINITY_DN22497_c3_g1_i6	complete	447	0.945992	0.781818	-0.478788	-0.369697	0.624242	0.527273	0.406061	Mitochondria	tr|H9IT41|H9IT41_BOMMO	99.754	ref|XP_012550689.1|	99.776	P_KWMTBOMO13036	99.72	BMSK0012644.1	99.754	NA	NA	NA	NA	NA	NA	NA	NA	NA	NA	longer_than_SilkBase	Nucleus	0.1955	0.7595	0.1776	0.0019	0.0011	0.0511	0.0012	0.0011	0.0029	0.0016	0.002
BOMOPTA_05607	TRINITY_DN26854_c3_g1_i2.p1	TRINITY_DN26854_c3_g1_i2	complete	1583	0.945964	-0.466667	0.866667	0.769697	-0.236364	-0.0424242	0.0181818	Ribosome	tr|H9J4V5|H9J4V5_BOMMO	94.029	ref|XP_021201822.1|	100	P_KWMTBOMO16025	99.06	BMSK0015605.1	94.529	302-5050[+]	CI_DROME^CI_DROME^Q:94-659,H:161-740^45.527%ID^E:1.06e-127^RecName: Full=Transcriptional activator cubitus interruptus;^Eukaryota; Metazoa; Ecdysozoa; Arthropoda; Hexapoda; Insecta; Pterygota; Neoptera; Holometabola; Diptera; Brachycera; Muscomorpha; Ephydroidea; Drosophilidae; Drosophila; Sophophora`CI_DROME^CI_DROME^Q:1523-1582,H:1317-1397^45.679%ID^E:6.46e-12^RecName: Full=Transcriptional acti…	PF00096.26^zf-C2H2^Zinc finger, C2H2 type^354-377^E:0.0019`PF00096.26^zf-C2H2^Zinc finger, C2H2 type^385-412^E:0.0013`PF00096.26^zf-C2H2^Zinc finger, C2H2 type^479-504^E:0.00035	sigP:0.9968^^^	.	COG5048^Zinc finger protein	KEGG:dme:Dmel_CG2125`KO:K16799	GO:0005829^cellular_component^cytosol`GO:0035301^cellular_component^Hedgehog signaling complex`GO:0016020^cellular_component^membrane`GO:0005654^cellular_component^nucleoplasm`GO:0005634^cellular_component^nucleus`GO:0032991^cellular_component^protein-containing complex`GO:0003677^molecular_function^DNA binding`GO:0001228^molecular_function^DNA-binding transcription activator activity, RNA polyme…	GO:0003676^molecular_function^nucleic acid binding	.	high_correspondence	Nucleus	0.0398	0.7297	0.2675	0.0001	0	0.0024	0	0	0.0001	0.0001	0
BOMOPTA_05664	TRINITY_DN26913_c2_g1_i1.p1	TRINITY_DN26913_c2_g1_i1	complete	1093	0.945684	0.684848	-0.260606	-0.393939	0.927273	0.975758	0.975758	ER	tr|H9J9G8|H9J9G8_BOMMO	93.873	ref|XP_004929215.1|	99.908	P_KWMTBOMO01804	99.905	BMSK0001812.1	99.878	240-3518[+]	GSLG1_HUMAN^GSLG1_HUMAN^Q:54-1086,H:131-1172^36.277%ID^E:0^RecName: Full=Golgi apparatus protein 1;^Eukaryota; Metazoa; Chordata; Craniata; Vertebrata; Euteleostomi; Mammalia; Eutheria; Euarchontoglires; Primates; Haplorrhini; Catarrhini; Hominidae; Homo`GSLG1_HUMAN^GSLG1_HUMAN^Q:671-1033,H:115-489^20.96%ID^E:8.57e-07^RecName: Full=Golgi apparatus protein 1;^Eukaryota; Metazoa; Chordata; Craniata…	PF00839.17^Cys_rich_FGFR^Cysteine rich repeat^258-319^E:2.3e-10`PF00839.17^Cys_rich_FGFR^Cysteine rich repeat^326-378^E:3e-12`PF00839.17^Cys_rich_FGFR^Cysteine rich repeat^390-446^E:3.4e-12`PF00839.17^Cys_rich_FGFR^Cysteine rich repeat^451-516^E:7.3e-11`PF00839.17^Cys_rich_FGFR^Cysteine rich repeat^527-580^E:7.4e-09`PF00839.17^Cys_rich_FGFR^Cysteine rich repeat^582-641^E:9.1e-07`PF00839.17^Cys_ri…	sigP:0.051424^CS^pos:^Pr:	ExpAA=22.61^PredHel=1^Topology=o1060-1082i	ENOG410XNWV^Golgi glycoprotein 1	KEGG:hsa:2734`KO:K06816	GO:0070062^cellular_component^extracellular exosome`GO:0031012^cellular_component^extracellular matrix`GO:0005794^cellular_component^Golgi apparatus`GO:0000139^cellular_component^Golgi membrane`GO:0016021^cellular_component^integral component of membrane`GO:0016020^cellular_component^membrane`GO:0005886^cellular_component^plasma membrane`GO:0017134^molecular_function^fibroblast growth factor bind…	GO:0016020^cellular_component^membrane	.	high_correspondence	Endoplasmic_reticulum	0.9966	0.0017	0.0002	0.0001	0.0215	0.2327	0.4558	0.0004	0.2787	0.0073	0.0017
BOMOPTA_04391	TRINITY_DN25484_c1_g2_i5.p1	TRINITY_DN25484_c1_g2_i5	complete	722	0.94545	0.927273	-0.539394	-0.466667	0.842424	0.793939	0.745455	Mitochondria	tr|B0EVL7|B0EVL7_BOMMO	95.358	ref|NP_001166822.1|	99.723	P_KWMTBOMO02242	99.723	BMSK0002243.1	95.358	326-2491[+]	GPDM_HUMAN^GPDM_HUMAN^Q:48-721,H:52-727^62.996%ID^E:0^RecName: Full=Glycerol-3-phosphate dehydrogenase, mitochondrial;^Eukaryota; Metazoa; Chordata; Craniata; Vertebrata; Euteleostomi; Mammalia; Eutheria; Euarchontoglires; Primates; Haplorrhini; Catarrhini; Hominidae; Homo	PF01266.24^DAO^FAD dependent oxidoreductase^67-431^E:1.3e-52`PF00890.24^FAD_binding_2^FAD binding domain^67-108^E:2.4e-05`PF16901.5^DAO_C^C-terminal domain of alpha-glycerophosphate oxidase^454-579^E:4.5e-40`PF13499.6^EF-hand_7^EF-hand domain pair^621-680^E:1.8e-10`PF13833.6^EF-hand_8^EF-hand domain pair^631-679^E:0.0014	sigP:0.550178^^^	ExpAA=18.79^PredHel=1^Topology=i7-26o	COG0578^glycerol-3-phosphate dehydrogenase	KEGG:hsa:2820`KO:K00111	GO:0009331^cellular_component^glycerol-3-phosphate dehydrogenase complex`GO:0005743^cellular_component^mitochondrial inner membrane`GO:0005739^cellular_component^mitochondrion`GO:0005509^molecular_function^calcium ion binding`GO:0004368^molecular_function^glycerol-3-phosphate dehydrogenase (quinone) activity`GO:0004367^molecular_function^glycerol-3-phosphate dehydrogenase [NAD+] activity`GO:00525…	GO:0016491^molecular_function^oxidoreductase activity`GO:0055114^biological_process^oxidation-reduction process`GO:0005509^molecular_function^calcium ion binding	.	high_correspondence	Mitochondrion	0.9158	0.0004	0.0062	0.0005	0.8985	0.0017	0.0056	0.0169	0.001	0.0008	0.0684
BOMOPTA_05309	TRINITY_DN26481_c0_g1_i2.p1	TRINITY_DN26481_c0_g1_i2	complete	578	0.945333	0.830303	-0.369697	-0.224242	0.539394	0.515152	0.357576	Mitochondria	tr|H9ITY6|H9ITY6_BOMMO	100	ref|XP_021205997.1|	100	P_KWMTBOMO00379	100	BMSK0000386.1	100	NA	NA	NA	NA	NA	NA	NA	NA	NA	NA	high_correspondence	NA	NA	NA	NA	NA	NA	NA	NA	NA	NA	NA	NA
BOMOPTA_05678	TRINITY_DN26923_c2_g1_i2.p1	TRINITY_DN26923_c2_g1_i2	complete	2361	0.945322	-0.612121	0.951515	0.806061	-0.381818	-0.151515	-0.0909091	Ribosome	tr|H9JQQ1|H9JQQ1_BOMMO	98.64	ref|XP_012550460.2|	98.233	P_KWMTBOMO06482	98.134	BMSK0006329.1	98.856	192-7274[+]	TUD_DROME^TUD_DROME^Q:1564-2086,H:1621-2138^30.841%ID^E:3.39e-66^RecName: Full=Maternal protein tudor;^Eukaryota; Metazoa; Ecdysozoa; Arthropoda; Hexapoda; Insecta; Pterygota; Neoptera; Holometabola; Diptera; Brachycera; Muscomorpha; Ephydroidea; Drosophilidae; Drosophila; Sophophora`TUD_DROME^TUD_DROME^Q:6-1202,H:15-1235^23.698%ID^E:7.13e-60^RecName: Full=Maternal protein tudor;^Eukaryota; Metaz…	PF00567.24^TUDOR^Tudor domain^4-126^E:5.2e-11`PF00567.24^TUDOR^Tudor domain^327-441^E:3e-15`PF00567.24^TUDOR^Tudor domain^515-628^E:1.4e-25`PF06003.12^SMN^Survival motor neuron protein (SMN)^553-613^E:7.9e-05`PF00567.24^TUDOR^Tudor domain^984-1101^E:3e-23`PF00567.24^TUDOR^Tudor domain^1181-1294^E:3.3e-12`PF00567.24^TUDOR^Tudor domain^1371-1472^E:6.6e-20`PF00567.24^TUDOR^Tudor domain^1562-1664^E:2…	sigP:0.998295^^^	.	ENOG410ZHUW^tudor domain containing 6	KEGG:dme:Dmel_CG9450`KO:K18405	GO:0005737^cellular_component^cytoplasm`GO:0005739^cellular_component^mitochondrion`GO:0005634^cellular_component^nucleus`GO:0043186^cellular_component^P granule`GO:0045495^cellular_component^pole plasm`GO:0007281^biological_process^germ cell development`GO:0008298^biological_process^intracellular mRNA localization`GO:0030719^biological_process^P granule organization`GO:0007277^biological_process…	GO:0003723^molecular_function^RNA binding`GO:0006397^biological_process^mRNA processing`GO:0005634^cellular_component^nucleus`GO:0005737^cellular_component^cytoplasm	.	longer_than_SilkBase	Cytoplasm	0.0038	0.0471	0.9379	0	0	0.0067	0.0003	0	0.0034	0.0045	0.0001
BOMOPTA_03390	TRINITY_DN24471_c5_g2_i8.p1	TRINITY_DN24471_c5_g2_i8	5prime_partial	556	0.945267	-0.745455	0.672727	0.769697	-0.842424	-0.769697	-0.733333	Nucleus	tr|H9J565|H9J565_BOMMO	80.265	ref|XP_021204252.1|	99.64	P_KWMTBOMO06932	99.637	BMSK0006764.1	100	1-1668[+]	FAS_MOUSE^FAS_MOUSE^Q:1-545,H:1940-2488^46.181%ID^E:9.18e-139^RecName: Full=Fatty acid synthase;^Eukaryota; Metazoa; Chordata; Craniata; Vertebrata; Euteleostomi; Mammalia; Eutheria; Euarchontoglires; Glires; Rodentia; Myomorpha; Muroidea; Muridae; Murinae; Mus; Mus	PF08659.10^KR^KR domain^7-118^E:4e-25`PF00550.25^PP-binding^Phosphopantetheine attachment site^178-231^E:1.8e-06`PF00975.20^Thioesterase^Thioesterase domain^293-549^E:7.8e-29	sigP:0.98441^^^	.	COG3321^synthase	KEGG:mmu:14104`KO:K00665	GO:0005737^cellular_component^cytoplasm`GO:0005829^cellular_component^cytosol`GO:0042587^cellular_component^glycogen granule`GO:0005794^cellular_component^Golgi apparatus`GO:0042470^cellular_component^melanosome`GO:0005739^cellular_component^mitochondrion`GO:0005886^cellular_component^plasma membrane`GO:0008659^molecular_function^(3R)-hydroxymyristoyl-[acyl-carrier-protein] dehydratase activity`G…	GO:0016788^molecular_function^hydrolase activity, acting on ester bonds`GO:0009058^biological_process^biosynthetic process	.	evidently_split	Peroxisome	0.2757	0.0012	0.1632	0.0308	0.2148	0.0097	0.0087	0.0559	0.0002	0.0077	0.5078
BOMOPTA_04220	TRINITY_DN25306_c0_g1_i14.p1	TRINITY_DN25306_c0_g1_i14	3prime_partial	813	0.94519	-0.612121	0.975758	0.915152	-0.527273	-0.272727	-0.224242	Ribosome	tr|H9JQ25|H9JQ25_BOMMO	91.827	ref|XP_021207215.1|	100	P_KWMTBOMO06507	99.261	BMSK0006346.1	99.864	380-2815[+]	UB10B_XENLA^UB10B_XENLA^Q:698-789,H:387-480^47.872%ID^E:2.74e-21^RecName: Full=Ubiquitin carboxyl-terminal hydrolase 10-B;^Eukaryota; Metazoa; Chordata; Craniata; Vertebrata; Euteleostomi; Amphibia; Batrachia; Anura; Pipoidea; Pipidae; Xenopodinae; Xenopus; Xenopus	PF00443.29^UCH^Ubiquitin carboxyl-terminal hydrolase^733-765^E:2.8e-05	sigP:0.999235^^^	.	.	KEGG:xla:380335`KO:K11841	GO:0005737^cellular_component^cytoplasm`GO:0005769^cellular_component^early endosome`GO:0005634^cellular_component^nucleus`GO:0004197^molecular_function^cysteine-type endopeptidase activity`GO:0044325^molecular_function^ion channel binding`GO:0002039^molecular_function^p53 binding`GO:0004843^molecular_function^thiol-dependent ubiquitin-specific protease activity`GO:0036459^molecular_function^thio…	GO:0036459^molecular_function^thiol-dependent ubiquitinyl hydrolase activity`GO:0016579^biological_process^protein deubiquitination	.	evidently_split	Cytoplasm	0.0605	0.4376	0.5448	0.0009	0.0002	0.0156	0.0002	0	0.0004	0.0002	0.0001
BOMOPTA_00390	TRINITY_DN19679_c0_g1_i1.p1	TRINITY_DN19679_c0_g1_i1	complete	1496	0.94519	-0.442424	0.781818	0.806061	-0.563636	-0.345455	-0.357576	Nucleus	tr|H9J1K9|H9J1K9_BOMMO	97.26	ref|XP_012552802.1|	99.331	P_KWMTBOMO09200	99.331	BMSK0005644.1	28.149	144-4631[+]	DPOLA_XENLA^DPOLA_XENLA^Q:2-1465,H:4-1456^44.86%ID^E:0^RecName: Full=DNA polymerase alpha catalytic subunit;^Eukaryota; Metazoa; Chordata; Craniata; Vertebrata; Euteleostomi; Amphibia; Batrachia; Anura; Pipoidea; Pipidae; Xenopodinae; Xenopus; Xenopus	PF12254.8^DNA_pol_alpha_N^DNA polymerase alpha subunit p180 N terminal^25-85^E:4e-15`PF03104.19^DNA_pol_B_exo1^DNA polymerase family B, exonuclease domain^392-728^E:8.6e-33`PF00136.21^DNA_pol_B^DNA polymerase family B^796-1243^E:2.9e-122`PF08996.10^zf-DNA_Pol^DNA Polymerase alpha zinc finger^1281-1458^E:5.4e-35	sigP:0.99957^^^	.	.	KEGG:xla:398200`KO:K02320	GO:0005658^cellular_component^alpha DNA polymerase:primase complex`GO:0005635^cellular_component^nuclear envelope`GO:0016363^cellular_component^nuclear matrix`GO:0005730^cellular_component^nucleolus`GO:0005654^cellular_component^nucleoplasm`GO:0005634^cellular_component^nucleus`GO:0051539^molecular_function^4 iron, 4 sulfur cluster binding`GO:0003682^molecular_function^chromatin binding`GO:000367…	GO:0000166^molecular_function^nucleotide binding`GO:0003677^molecular_function^DNA binding`GO:0001882^molecular_function^nucleoside binding`GO:0003887^molecular_function^DNA-directed DNA polymerase activity`GO:0006260^biological_process^DNA replication	.	high_correspondence	Nucleus	0.0463	0.8953	0.1021	0	0.0003	0.0009	0.0003	0.0002	0.0006	0.0003	0.0001
BOMOPTA_02437	TRINITY_DN23459_c0_g1_i7.p1	TRINITY_DN23459_c0_g1_i7	complete	1843	0.945167	0.769697	-0.709091	-0.709091	0.69697	0.587879	0.575758	Mitochondria	tr|H9JFP2|H9JFP2_BOMMO	100	ref|XP_012547531.1|	100	P_KWMTBOMO10938	100	BMSK0010634.1	100	NA	NA	NA	NA	NA	NA	NA	NA	NA	NA	longer_than_SilkBase	Nucleus	0.0817	0.997	0.0029	0	0	0.0001	0	0	0	0	0
BOMOPTA_03499	TRINITY_DN24567_c0_g2_i4.p1	TRINITY_DN24567_c0_g2_i4	3prime_partial	1440	0.945116	0.684848	-0.345455	-0.357576	0.551515	0.515152	0.418182	Mitochondria	NA	NA	ref|XP_012547614.1|	99.583	P_KWMTBOMO10949	99.76	NA	NA	NA	NA	NA	NA	NA	NA	NA	NA	NA	NA	longer_than_SilkBase	Nucleus	0.0708	0.6359	0.3534	0.0001	0.0001	0.008	0.0002	0.0002	0.0005	0.0004	0.0011
BOMOPTA_04274	TRINITY_DN25366_c6_g1_i5.p1	TRINITY_DN25366_c6_g1_i5	complete	801	0.944915	0.684848	-0.309091	-0.29697	0.684848	0.757576	0.769697	Golgi	tr|H9JW81|H9JW81_BOMMO	23.411	ref|XP_012547601.1|	99	P_KWMTBOMO11014	98.926	BMSK0015948.1	23.411	NA	NA	NA	NA	NA	NA	NA	NA	NA	NA	high_correspondence	Cell_membrane	0.988	0	0	0	0.0003	0.9826	0.004	0	0.0008	0.0124	0
BOMOPTA_03737	TRINITY_DN24824_c2_g2_i3.p1	TRINITY_DN24824_c2_g2_i3	5prime_partial	304	0.944651	0.733333	-0.551515	-0.527273	0.745455	0.672727	0.709091	Peroxisome	tr|H9JNH8|H9JNH8_BOMMO	100	ref|XP_021202033.1|	100	P_KWMTBOMO13671	100	BMSK0013178.1	100	NA	NA	NA	NA	NA	NA	NA	NA	NA	NA	evidently_shorter_than_SilkBase	Golgi_apparatus	0.7625	0.0405	0.0441	0.0135	0.0495	0.3416	0.0593	0.0068	0.4083	0.031	0.0055
BOMOPTA_05780	TRINITY_DN27067_c2_g1_i2.p1	TRINITY_DN27067_c2_g1_i2	complete	450	0.944548	0.878788	-0.442424	-0.406061	0.733333	0.721212	0.587879	Mitochondria	tr|H9JJ39|H9JJ39_BOMMO	98.442	ref|XP_004927302.1|	98.886	P_KWMTBOMO08289	98.886	BMSK0008059.1	98.442	NA	NA	NA	NA	NA	NA	NA	NA	NA	NA	high_correspondence	Cytoplasm	0.0385	0.1975	0.6909	0.0015	0.0048	0.0136	0.0072	0.0078	0.0105	0.0358	0.0305
BOMOPTA_00074	TRINITY_DN14263_c0_g1_i1.p1	TRINITY_DN14263_c0_g1_i1	3prime_partial	824	0.944511	0.721212	-0.50303	-0.624242	0.927273	0.90303	0.878788	Peroxisome	tr|H9ISF3|H9ISF3_BOMMO	99.868	ref|XP_004927312.1|	100	P_KWMTBOMO10231	99.635	BMSK0009984.1	99.868	124-2592[+]	IRE1_CAEEL^IRE1_CAEEL^Q:18-805,H:33-796^38.158%ID^E:2.18e-167^RecName: Full=Serine/threonine-protein kinase/endoribonuclease ire-1;^Eukaryota; Metazoa; Ecdysozoa; Nematoda; Chromadorea; Rhabditida; Rhabditina; Rhabditomorpha; Rhabditoidea; Rhabditidae; Peloderinae; Caenorhabditis	PF00069.25^Pkinase^Protein kinase domain^527-787^E:5.7e-40`PF07714.17^Pkinase_Tyr^Protein tyrosine kinase^528-781^E:4.1e-27`PF17667.1^Pkinase_fungal^Fungal protein kinase^620-712^E:1.4e-06	sigP:0.003987^CS^pos:^Pr:	.	COG0515^Serine Threonine protein kinase`COG1520^Part of the outer membrane protein assembly complex, which is involved in assembly and insertion of beta-barrel proteins into the outer membrane (By similarity)	KEGG:cel:CELE_C41C4.4`KO:K08852	GO:0005789^cellular_component^endoplasmic reticulum membrane`GO:0030176^cellular_component^integral component of endoplasmic reticulum membrane`GO:1990604^cellular_component^IRE1-TRAF2-ASK1 complex`GO:0005524^molecular_function^ATP binding`GO:0004521^molecular_function^endoribonuclease activity`GO:0004672^molecular_function^protein kinase activity`GO:0004674^molecular_function^protein serine/thre…	GO:0004672^molecular_function^protein kinase activity`GO:0005524^molecular_function^ATP binding`GO:0006468^biological_process^protein phosphorylation	.	high_correspondence	Endoplasmic_reticulum	0.97	0.0008	0.0003	0.0017	0.0022	0.3996	0.4892	0.0002	0.076	0.0298	0.0002
BOMOPTA_02763	TRINITY_DN23825_c2_g3_i2.p1	TRINITY_DN23825_c2_g3_i2	complete	167	0.944482	0.636364	-0.2	-0.284848	0.818182	0.842424	0.866667	Golgi	tr|H9JL32|H9JL32_BOMMO	100	ref|XP_004931330.1|	100	P_KWMTBOMO03944	100	BMSK0003857.1	100	NA	NA	NA	NA	NA	NA	NA	NA	NA	NA	high_correspondence	Cell_membrane	0.7601	0.122	0.0897	0.0118	0.0985	0.3125	0.0672	0.0071	0.1979	0.0514	0.042
BOMOPTA_01854	TRINITY_DN22899_c3_g1_i2.p1	TRINITY_DN22899_c3_g1_i2	complete	787	0.944351	0.333333	-0.0909091	-0.248485	0.430303	0.490909	0.478788	ER	tr|H9IXX6|H9IXX6_BOMMO	97.527	ref|XP_004932810.1|	99.618	P_KWMTBOMO00085	100	BMSK0000099.1	99.725	NA	NA	NA	NA	NA	NA	NA	NA	NA	NA	longer_than_SilkBase	Cytoplasm	0.0587	0.4091	0.5199	0.0014	0.0048	0.0123	0.0043	0.0011	0.0117	0.0312	0.0043
BOMOPTA_04740	TRINITY_DN25839_c3_g1_i4.p1	TRINITY_DN25839_c3_g1_i4	complete	854	0.944344	-0.575758	0.975758	0.975758	-0.563636	-0.333333	-0.272727	Ribosome	tr|H9JTF2|H9JTF2_BOMMO	97.268	ref|XP_004929088.3|	98.242	P_KWMTBOMO09530	97.988	BMSK0009223.1	97.781	782-3343[+]	SUWA_DROME^SUWA_DROME^Q:6-470,H:94-613^33.459%ID^E:8.54e-60^RecName: Full=Protein suppressor of white apricot;^Eukaryota; Metazoa; Ecdysozoa; Arthropoda; Hexapoda; Insecta; Pterygota; Neoptera; Holometabola; Diptera; Brachycera; Muscomorpha; Ephydroidea; Drosophilidae; Drosophila; Sophophora	PF09750.9^DRY_EERY^Alternative splicing regulator^6-80^E:5e-10`PF01805.20^Surp^Surp module^129-175^E:1.7e-14`PF01805.20^Surp^Surp module^362-409^E:4.2e-14	sigP:0.999679^^^	.	ENOG410ZQGI^splicing factor, suppressor of white-apricot homolog (Drosophila)	KEGG:dme:Dmel_CG3019	GO:0016607^cellular_component^nuclear speck`GO:0003723^molecular_function^RNA binding`GO:0000395^biological_process^mRNA 5'-splice site recognition	GO:0003723^molecular_function^RNA binding`GO:0006396^biological_process^RNA processing	.	high_correspondence	Nucleus	0.0858	0.9998	0.0002	0	0	0	0	0	0	0	0
BOMOPTA_01853	TRINITY_DN22897_c5_g2_i1.p1	TRINITY_DN22897_c5_g2_i1	complete	977	0.94432	-0.612121	0.987879	0.951515	-0.527273	-0.309091	-0.236364	Ribosome	tr|H9JEK7|H9JEK7_BOMMO	98.258	ref|XP_004928683.1|	100	P_KWMTBOMO08636	100	BMSK0008387.1	100	155-3085[+]	U5S1_CHICK^U5S1_CHICK^Q:1-976,H:1-969^72.467%ID^E:0^RecName: Full=116 kDa U5 small nuclear ribonucleoprotein component;^Eukaryota; Metazoa; Chordata; Craniata; Vertebrata; Euteleostomi; Archelosauria; Archosauria; Dinosauria; Saurischia; Theropoda; Coelurosauria; Aves; Neognathae; Galloanserae; Galliformes; Phasianidae; Phasianinae; Gallus	PF16004.5^EFTUD2^116 kDa U5 small nuclear ribonucleoprotein component N-terminus^4-110^E:3.8e-35`PF00009.27^GTP_EFTU^Elongation factor Tu GTP binding domain^129-318^E:3.1e-43`PF03144.25^GTP_EFTU_D2^Elongation factor Tu domain 2^498-572^E:3e-10`PF14492.6^EFG_II^Elongation Factor G, domain II^592-655^E:8.9e-07`PF03764.18^EFG_IV^Elongation factor G, domain IV^715-830^E:8e-24`PF00679.24^EFG_C^Elongat…	sigP:0.999539^^^	.	COG0480^Catalyzes the GTP-dependent ribosomal translocation step during translation elongation. During this step, the ribosome changes from the pre-translocational (PRE) to the post- translocational (POST) state as the newly formed A-site-bound peptidyl-tRNA and P-site-bound deacylated tRNA move to the P and E sites, respectively. Catalyzes the coordinated movement of the two tRNA molecules, the …	KEGG:gga:428281`KO:K12852	GO:0005829^cellular_component^cytosol`GO:1990904^cellular_component^ribonucleoprotein complex`GO:0071007^cellular_component^U2-type catalytic step 2 spliceosome`GO:0046540^cellular_component^U4/U6 x U5 tri-snRNP complex`GO:0005525^molecular_function^GTP binding`GO:0003924^molecular_function^GTPase activity`GO:0030623^molecular_function^U5 snRNA binding`GO:0000398^biological_process^mRNA splicing,…	GO:0003924^molecular_function^GTPase activity`GO:0005525^molecular_function^GTP binding	.	high_correspondence	Nucleus	0.0497	0.8928	0.0969	0.0001	0.0017	0.0004	0.0011	0.0017	0.0016	0.0032	0.0005
BOMOPTA_05742	TRINITY_DN27022_c2_g1_i5.p1	TRINITY_DN27022_c2_g1_i5	complete	91	0.944306	0.733333	-0.515152	-0.575758	0.854545	0.830303	0.806061	Peroxisome	tr|H9J9B0|H9J9B0_BOMMO	100	ref|XP_004929156.1|	100	P_KWMTBOMO01657	100	BMSK0001674.1	100	91-363[+]	LTOR5_PIG^LTOR5_PIG^Q:1-90,H:1-91^36.264%ID^E:5.61e-13^RecName: Full=Ragulator complex protein LAMTOR5;^Eukaryota; Metazoa; Chordata; Craniata; Vertebrata; Euteleostomi; Mammalia; Eutheria; Laurasiatheria; Cetartiodactyla; Suina; Suidae; Sus	PF16672.5^LAMTOR5^Ragulator complex protein LAMTOR5^1-87^E:9.9e-31	sigP:0.99955^^^	.	ENOG4111WFD^late endosomal lysosomal adaptor, MAPK and MTOR activator 5	KEGG:ssc:448965`KO:K16344	GO:0005829^cellular_component^cytosol`GO:0005764^cellular_component^lysosome`GO:0071986^cellular_component^Ragulator complex`GO:0071230^biological_process^cellular response to amino acid stimulus`GO:0043154^biological_process^negative regulation of cysteine-type endopeptidase activity involved in apoptotic process`GO:0032008^biological_process^positive regulation of TOR signaling`GO:0061462^biolo…	GO:0019079^biological_process^viral genome replication`GO:0043066^biological_process^negative regulation of apoptotic process`GO:0043154^biological_process^negative regulation of cysteine-type endopeptidase activity involved in apoptotic process`GO:0005737^cellular_component^cytoplasm`GO:0071986^cellular_component^Ragulator complex	.	high_correspondence	Cytoplasm	0.1544	0.1794	0.3895	0.0148	0.3067	0.0039	0.0009	0.0923	0.0008	0.0079	0.0038
BOMOPTA_06028	TRINITY_DN29677_c0_g1_i1.p1	TRINITY_DN29677_c0_g1_i1	complete	752	0.944204	0.842424	-0.309091	-0.272727	0.684848	0.69697	0.6	Mitochondria	tr|H9JRW7|H9JRW7_BOMMO	100	ref|XP_004933205.1|	100	P_KWMTBOMO00516	100	BMSK0000538.1	100	NA	NA	NA	NA	NA	NA	NA	NA	NA	NA	high_correspondence	Mitochondrion	0.8753	0.0097	0.057	0.0001	0.8544	0.0005	0.0271	0.0013	0.0045	0.0016	0.044
BOMOPTA_02394	TRINITY_DN23413_c0_g1_i1.p1	TRINITY_DN23413_c0_g1_i1	3prime_partial	1000	0.943954	-0.369697	0.684848	0.418182	0.115152	0.260606	0.321212	Ribosome	tr|H9J608|H9J608_BOMMO	99.891	ref|XP_012544435.1|	99.9	P_KWMTBOMO15204	99.9	BMSK0014773.1	99.891	151-3147[+]	SPNE_CULQU^SPNE_CULQU^Q:108-994,H:40-933^41.739%ID^E:0^RecName: Full=Probable ATP-dependent RNA helicase spindle-E;^Eukaryota; Metazoa; Ecdysozoa; Arthropoda; Hexapoda; Insecta; Pterygota; Neoptera; Holometabola; Diptera; Nematocera; Culicoidea; Culicidae; Culicinae; Culicini; Culex; Culex	PF00270.29^DEAD^DEAD/DEAH box helicase^135-289^E:8.4e-10`PF00271.31^Helicase_C^Helicase conserved C-terminal domain^382-506^E:2.3e-13`PF04408.23^HA2^Helicase associated domain (HA2)^573-676^E:5.6e-15	sigP:0.999609^^^	.	COG1643^helicase	KEGG:cqu:CpipJ_CPIJ017541`KO:K18408	GO:0005737^cellular_component^cytoplasm`GO:0005524^molecular_function^ATP binding`GO:0004386^molecular_function^helicase activity`GO:0003676^molecular_function^nucleic acid binding`GO:0030154^biological_process^cell differentiation`GO:0031047^biological_process^gene silencing by RNA`GO:0051321^biological_process^meiotic cell cycle`GO:0007275^biological_process^multicellular organism development`G…	GO:0003676^molecular_function^nucleic acid binding`GO:0005524^molecular_function^ATP binding`GO:0004386^molecular_function^helicase activity	.	evidently_split	Cytoplasm	0.138	0.0752	0.4786	0.006	0.0229	0.0246	0.0124	0.2605	0.0073	0.0433	0.0694
BOMOPTA_00198	TRINITY_DN17376_c0_g1_i1.p1	TRINITY_DN17376_c0_g1_i1	complete	1298	0.94387	0.806061	-0.806061	-0.793939	0.793939	0.624242	0.587879	Mitochondria	tr|H9JQH8|H9JQH8_BOMMO	99.08	ref|XP_012550522.1|	99.614	P_KWMTBOMO06630	99.923	BMSK0006478.1	98.612	NA	NA	NA	NA	NA	NA	NA	NA	NA	NA	high_correspondence	Nucleus	0.1113	0.835	0.1564	0.0001	0.0022	0.003	0.0005	0.0004	0.0013	0.0003	0.0008
BOMOPTA_05291	TRINITY_DN26456_c0_g1_i5.p1	TRINITY_DN26456_c0_g1_i5	complete	104	0.943811	-0.539394	0.0787879	-0.0424242	-0.224242	-0.345455	-0.284848	Ribosome	tr|H9JNZ2|H9JNZ2_BOMMO	100	ref|XP_004930738.1|	100	P_KWMTBOMO14027	100	BMSK0013533.1	100	152-463[+]	ERH_AEDAE^ERH_AEDAE^Q:1-103,H:1-103^94.175%ID^E:8.45e-70^RecName: Full=Enhancer of rudimentary homolog;^Eukaryota; Metazoa; Ecdysozoa; Arthropoda; Hexapoda; Insecta; Pterygota; Neoptera; Holometabola; Diptera; Nematocera; Culicoidea; Culicidae; Culicinae; Aedini; Aedes; Stegomyia	PF01133.17^ER^Enhancer of rudimentary^2-98^E:1.6e-45	sigP:0.99757^^^	.	.	.	GO:0007049^biological_process^cell cycle`GO:0045747^biological_process^positive regulation of Notch signaling pathway`GO:0006221^biological_process^pyrimidine nucleotide biosynthetic process	GO:0006221^biological_process^pyrimidine nucleotide biosynthetic process`GO:0045747^biological_process^positive regulation of Notch signaling pathway	.	high_correspondence	Nucleus	0.1832	0.3473	0.2502	0.0096	0.3273	0.0013	0.001	0.0549	0.0006	0.0058	0.0021
BOMOPTA_06192	TRINITY_DN60289_c0_g1_i1.p1	TRINITY_DN60289_c0_g1_i1	3prime_partial	1029	0.94379	0.69697	-0.345455	-0.357576	0.709091	0.636364	0.575758	Peroxisome	tr|H9J6G0|H9J6G0_BOMMO	99.338	ref|XP_021202470.1|	99.903	P_KWMTBOMO15389	99.604	BMSK0014950.1	99.889	258-3341[+]	KIF4_XENLA^KIF4_XENLA^Q:3-853,H:1-880^40.423%ID^E:0^RecName: Full=Chromosome-associated kinesin KIF4;^Eukaryota; Metazoa; Chordata; Craniata; Vertebrata; Euteleostomi; Amphibia; Batrachia; Anura; Pipoidea; Pipidae; Xenopodinae; Xenopus; Xenopus	PF16796.5^Microtub_bd^Microtubule binding^15-154^E:4.3e-21`PF00225.23^Kinesin^Kinesin motor domain^17-339^E:4.1e-106	sigP:0.998574^^^	.	.	KEGG:xla:394332`KO:K10395	GO:0005694^cellular_component^chromosome`GO:0005737^cellular_component^cytoplasm`GO:0005874^cellular_component^microtubule`GO:0005634^cellular_component^nucleus`GO:0005524^molecular_function^ATP binding`GO:0003677^molecular_function^DNA binding`GO:0008017^molecular_function^microtubule binding`GO:0003777^molecular_function^microtubule motor activity`GO:0007018^biological_process^microtubule-based…	GO:0008017^molecular_function^microtubule binding`GO:0003777^molecular_function^microtubule motor activity`GO:0005524^molecular_function^ATP binding`GO:0007018^biological_process^microtubule-based movement	.	high_correspondence	Cytoplasm	0.019	0.2743	0.7097	0	0.0004	0.0038	0.001	0.0005	0.0062	0.0037	0.0005
BOMOPTA_03861	TRINITY_DN24936_c2_g1_i2.p1	TRINITY_DN24936_c2_g1_i2	complete	344	0.943755	0.6	-0.915152	-0.781818	0.333333	0.0909091	-0.030303	Mitochondria	tr|H9JQI5|H9JQI5_BOMMO	92.691	ref|XP_004931506.1|	100	P_KWMTBOMO06612	100	BMSK0006458.1	92.691	NA	NA	NA	NA	NA	NA	NA	NA	NA	NA	high_correspondence	NA	NA	NA	NA	NA	NA	NA	NA	NA	NA	NA	NA
BOMOPTA_04240	TRINITY_DN25334_c8_g1_i1.p1	TRINITY_DN25334_c8_g1_i1	complete	433	0.9437	-0.466667	0.10303	0.309091	-0.769697	-0.866667	-0.878788	Nucleus	tr|H9JRG7|H9JRG7_BOMMO	28.571	ref|XP_004927455.2|	100	P_KWMTBOMO01188	100	BMSK0006597.1	28.571	161-1459[+]	CAF1_DROME^CAF1_DROME^Q:1-425,H:1-427^93.677%ID^E:0^RecName: Full=Probable histone-binding protein Caf1;^Eukaryota; Metazoa; Ecdysozoa; Arthropoda; Hexapoda; Insecta; Pterygota; Neoptera; Holometabola; Diptera; Brachycera; Muscomorpha; Ephydroidea; Drosophilidae; Drosophila; Sophophora	PF12265.8^CAF1C_H4-bd^Histone-binding protein RBBP4 or subunit C of CAF1 complex^21-90^E:9.5e-28`PF00400.32^WD40^WD domain, G-beta repeat^176-208^E:0.045`PF00400.32^WD40^WD domain, G-beta repeat^223-258^E:0.083`PF00400.32^WD40^WD domain, G-beta repeat^266-304^E:2.1e-07`PF00400.32^WD40^WD domain, G-beta repeat^312-348^E:0.00015`PF00400.32^WD40^WD domain, G-beta repeat^369-404^E:0.0019	sigP:0.999333^^^	.	ENOG410XNU9^retinoblastoma binding protein	KEGG:dme:Dmel_CG4236`KO:K10752	GO:0033186^cellular_component^CAF-1 complex`GO:0035098^cellular_component^ESC/E(Z) complex`GO:0035097^cellular_component^histone methyltransferase complex`GO:0031523^cellular_component^Myb complex`GO:0005634^cellular_component^nucleus`GO:0016581^cellular_component^NuRD complex`GO:0016589^cellular_component^NURF complex`GO:0005700^cellular_component^polytene chromosome`GO:0070822^cellular_componen…	GO:0005515^molecular_function^protein binding	.	high_correspondence	Nucleus	0.0544	0.5789	0.3812	0.001	0.0024	0.0044	0.0031	0.0015	0.008	0.0173	0.0021
BOMOPTA_02144	TRINITY_DN23183_c0_g1_i6.p1	TRINITY_DN23183_c0_g1_i6	complete	1016	0.943667	0.975758	-0.636364	-0.515152	0.733333	0.709091	0.624242	Mitochondria	tr|H9JT06|H9JT06_BOMMO	100	ref|XP_004924806.1|	99.901	P_KWMTBOMO12855	99.901	BMSK0012455.1	100	NA	NA	NA	NA	NA	NA	NA	NA	NA	NA	high_correspondence	Cell_membrane	0.9985	0	0	0.0031	0.0005	0.9925	0.0036	0	0.0001	0.0001	0
BOMOPTA_04869	TRINITY_DN25979_c1_g2_i4.p1	TRINITY_DN25979_c1_g2_i4	complete	773	0.943594	-0.793939	0.890909	0.878788	-0.733333	-0.551515	-0.478788	Ribosome	tr|H9IZZ6|H9IZZ6_BOMMO	92.963	ref|XP_012550116.2|	97.688	P_KWMTBOMO06028	98.312	BMSK0005848.1	96.911	177-2495[+]	ELP2_DROME^ELP2_DROME^Q:3-771,H:1-794^45.844%ID^E:0^RecName: Full=Probable elongator complex protein 2;^Eukaryota; Metazoa; Ecdysozoa; Arthropoda; Hexapoda; Insecta; Pterygota; Neoptera; Holometabola; Diptera; Brachycera; Muscomorpha; Ephydroidea; Drosophilidae; Drosophila; Sophophora	PF00400.32^WD40^WD domain, G-beta repeat^53-88^E:0.077`PF00400.32^WD40^WD domain, G-beta repeat^96-134^E:0.014`PF00400.32^WD40^WD domain, G-beta repeat^191-227^E:0.0045`PF00400.32^WD40^WD domain, G-beta repeat^261-303^E:0.23`PF00400.32^WD40^WD domain, G-beta repeat^635-663^E:6.9e-05	sigP:0.992048^^^	.	ENOG410XRF0^elongator acetyltransferase complex subunit 2	KEGG:dme:Dmel_CG11887`KO:K11374	GO:0005737^cellular_component^cytoplasm`GO:0033588^cellular_component^Elongator holoenzyme complex`GO:0000502^cellular_component^proteasome complex`GO:0008023^cellular_component^transcription elongation factor complex`GO:0061133^molecular_function^endopeptidase activator activity`GO:0043248^biological_process^proteasome assembly`GO:0006368^biological_process^transcription elongation from RNA poly…	GO:0005515^molecular_function^protein binding	.	high_correspondence	Cytoplasm	0.0226	0.0736	0.6739	0.0246	0.0112	0.0174	0.0055	0.0106	0.0006	0.0128	0.1699
BOMOPTA_05842	TRINITY_DN27162_c7_g1_i20.p1	TRINITY_DN27162_c7_g1_i20	5prime_partial	873	0.943585	0.163636	0.10303	-0.0181818	0.393939	0.442424	0.454545	Golgi	tr|H9JD50|H9JD50_BOMMO	100	ref|XP_021203745.1|	99.761	P_KWMTBOMO01181	99.85	BMSK0001247.1	100	2-2620[+]	G3P_RHIMI^G3P_RHIMI^Q:11-344,H:1-329^48.503%ID^E:2.22e-110^RecName: Full=Glyceraldehyde-3-phosphate dehydrogenase;^Eukaryota; Fungi; Fungi incertae sedis; Mucoromycota; Mucoromycotina; Mucoromycetes; Mucorales; Lichtheimiaceae; Rhizomucor	PF00044.24^Gp_dh_N^Glyceraldehyde 3-phosphate dehydrogenase, NAD binding domain^14-114^E:8e-34`PF02800.20^Gp_dh_C^Glyceraldehyde 3-phosphate dehydrogenase, C-terminal domain^168-327^E:4.1e-43	sigP:0.978017^^^	.	.	.	GO:0005737^cellular_component^cytoplasm`GO:0004365^molecular_function^glyceraldehyde-3-phosphate dehydrogenase (NAD+) (phosphorylating) activity`GO:0051287^molecular_function^NAD binding`GO:0050661^molecular_function^NADP binding`GO:0006006^biological_process^glucose metabolic process`GO:0006096^biological_process^glycolytic process	GO:0016620^molecular_function^oxidoreductase activity, acting on the aldehyde or oxo group of donors, NAD or NADP as acceptor`GO:0055114^biological_process^oxidation-reduction process	.	longer_than_SilkBase	Cytoplasm	0.089	0.1472	0.5211	0.0014	0.2068	0.0153	0.0102	0.0039	0.0536	0.0333	0.0072
BOMOPTA_00374	TRINITY_DN19563_c0_g1_i2.p1	TRINITY_DN19563_c0_g1_i2	5prime_partial	2776	0.943517	0.987879	-0.721212	-0.624242	0.793939	0.709091	0.624242	Mitochondria	tr|H9JLQ1|H9JLQ1_BOMMO	99.208	ref|XP_021205801.1|	99.169	P_KWMTBOMO07045	99.313	BMSK0006874.1	99.248	NA	NA	NA	NA	NA	NA	NA	NA	NA	NA	high_correspondence	Cell_membrane	0.7453	0.0249	0.0721	0.0007	0.0203	0.7224	0.0177	0.0045	0.0023	0.1322	0.0027
BOMOPTA_03937	TRINITY_DN25009_c0_g2_i3.p1	TRINITY_DN25009_c0_g2_i3	complete	1307	0.943364	0.212121	-0.0545455	-0.00606061	0.224242	0.224242	0.321212	Golgi	tr|H9IS75|H9IS75_BOMMO	92.105	ref|XP_012552922.1|	97.243	P_KWMTBOMO14424	92.219	BMSK0014260.1	92.147	NA	NA	NA	NA	NA	NA	NA	NA	NA	NA	high_correspondence	Nucleus	0.097	0.5975	0.3644	0.0001	0.0001	0.0358	0.0002	0.0002	0.0008	0.0008	0.0002
BOMOPTA_04853	TRINITY_DN25954_c0_g2_i6.p1	TRINITY_DN25954_c0_g2_i6	complete	657	0.943265	-0.527273	0.842424	0.624242	-0.139394	0.0666667	0.163636	Ribosome	tr|H9J1S7|H9J1S7_BOMMO	99.848	ref|XP_004930214.1|	99.848	P_KWMTBOMO02711	99.848	BMSK0002697.1	99.848	118-2088[+]	S12A8_XENLA^S12A8_XENLA^Q:67-507,H:39-491^45.733%ID^E:1.17e-132^RecName: Full=Solute carrier family 12 member 8;^Eukaryota; Metazoa; Chordata; Craniata; Vertebrata; Euteleostomi; Amphibia; Batrachia; Anura; Pipoidea; Pipidae; Xenopodinae; Xenopus; Xenopus`S12A8_XENLA^S12A8_XENLA^Q:519-645,H:584-709^37.795%ID^E:1.16e-25^RecName: Full=Solute carrier family 12 member 8;^Eukaryota; Metazoa; Chordata;…	PF00324.21^AA_permease^Amino acid permease^87-472^E:2.9e-51`PF13520.6^AA_permease_2^Amino acid permease^95-440^E:3e-21	sigP:0.998513^^^	ExpAA=252.82^PredHel=11^Topology=i79-101o116-138i159-181o196-218i225-247o277-299i312-334o349-371i403-422o427-449i552-574o	.	KEGG:xla:446259`KO:K14428	GO:0016021^cellular_component^integral component of membrane`GO:0015293^molecular_function^symporter activity`GO:0006813^biological_process^potassium ion transport	GO:0055085^biological_process^transmembrane transport`GO:0016020^cellular_component^membrane`GO:0022857^molecular_function^transmembrane transporter activity	.	high_correspondence	Cell_membrane	0.836	0	0.0001	0	0.0009	0.7182	0.0139	0	0.0099	0.2566	0.0003
BOMOPTA_05515	TRINITY_DN26730_c0_g1_i3.p1	TRINITY_DN26730_c0_g1_i3	complete	1127	0.943217	-0.393939	0.806061	0.878788	-0.490909	-0.333333	-0.333333	Nucleus	tr|H9JDB0|H9JDB0_BOMMO	99.778	ref|XP_012544515.1|	99.897	P_KWMTBOMO09067	99.793	BMSK0008760.1	99.778	482-3382[+]	FAF_DROME^FAF_DROME^Q:12-960,H:1642-2620^51.703%ID^E:0^RecName: Full=Probable ubiquitin carboxyl-terminal hydrolase FAF;^Eukaryota; Metazoa; Ecdysozoa; Arthropoda; Hexapoda; Insecta; Pterygota; Neoptera; Holometabola; Diptera; Brachycera; Muscomorpha; Ephydroidea; Drosophilidae; Drosophila; Sophophora	PF00443.29^UCH^Ubiquitin carboxyl-terminal hydrolase^38-404^E:4.7e-47`PF13423.6^UCH_1^Ubiquitin carboxyl-terminal hydrolase^38-356^E:1.1e-19	sigP:0.998835^^^	.	COG5077^ubiquitin carboxyl-terminal hydrolase	KEGG:dme:Dmel_CG1945`KO:K11840	GO:0005737^cellular_component^cytoplasm`GO:0004197^molecular_function^cysteine-type endopeptidase activity`GO:0004843^molecular_function^thiol-dependent ubiquitin-specific protease activity`GO:0007349^biological_process^cellularization`GO:0050829^biological_process^defense response to Gram-negative bacterium`GO:0009950^biological_process^dorsal/ventral axis specification`GO:0006897^biological_pro…	GO:0036459^molecular_function^thiol-dependent ubiquitinyl hydrolase activity`GO:0016579^biological_process^protein deubiquitination	.	high_correspondence	Cytoplasm	0.0432	0.3835	0.5553	0.0017	0.0201	0.0132	0.0034	0.0019	0.0069	0.0081	0.0059
BOMOPTA_02618	TRINITY_DN23663_c3_g6_i1.p1	TRINITY_DN23663_c3_g6_i1	complete	653	0.943168	0.272727	0.0909091	-0.151515	0.745455	0.854545	0.90303	Golgi	tr|H9JWC3|H9JWC3_BOMMO	100	ref|XP_012544284.1|	100	P_KWMTBOMO16409	99.847	BMSK0015999.1	100	99-2057[+]	WDR48_AEDAE^WDR48_AEDAE^Q:6-648,H:11-655^62.651%ID^E:0^RecName: Full=WD repeat-containing protein 48 homolog;^Eukaryota; Metazoa; Ecdysozoa; Arthropoda; Hexapoda; Insecta; Pterygota; Neoptera; Holometabola; Diptera; Nematocera; Culicoidea; Culicidae; Culicinae; Aedini; Aedes; Stegomyia	PF00400.32^WD40^WD domain, G-beta repeat^23-52^E:0.074`PF00400.32^WD40^WD domain, G-beta repeat^63-97^E:0.024`PF00400.32^WD40^WD domain, G-beta repeat^103-139^E:0.0037`PF00400.32^WD40^WD domain, G-beta repeat^156-190^E:0.011`PF00400.32^WD40^WD domain, G-beta repeat^197-232^E:9.2e-06`PF11816.8^DUF3337^Domain of unknown function (DUF3337)^485-648^E:7.8e-41	sigP:0.999347^^^	.	ENOG410XRJ5^WD repeat domain 48	.	.	GO:0005515^molecular_function^protein binding	.	high_correspondence	Nucleus	0.187	0.6174	0.2416	0.0026	0.0266	0.0515	0.0059	0.0028	0.0124	0.0065	0.0327
BOMOPTA_05060	TRINITY_DN26205_c0_g1_i1.p1	TRINITY_DN26205_c0_g1_i1	3prime_partial	2089	0.943147	0.90303	-0.527273	-0.466667	0.842424	0.793939	0.709091	Mitochondria	tr|H9J2P6|H9J2P6_BOMMO	97.575	ref|XP_021203457.1|	99.761	P_KWMTBOMO02307	99.854	BMSK0002316.1	99.845	NA	NA	NA	NA	NA	NA	NA	NA	NA	NA	high_correspondence	Cytoplasm	0.4058	0.1057	0.3936	0.0019	0.0014	0.2494	0.1511	0.0003	0.045	0.0465	0.0051
BOMOPTA_01182	TRINITY_DN22120_c0_g1_i1.p1	TRINITY_DN22120_c0_g1_i1	complete	871	0.94295	-0.684848	0.975758	0.939394	-0.587879	-0.393939	-0.309091	Ribosome	tr|H9JE26|H9JE26_BOMMO	99.811	ref|XP_004928469.1|	99.81	P_KWMTBOMO09015	99.77	NA	NA	61-2673[+]	.	.	sigP:0.989721^^^	.	.	.	.	.	.	high_correspondence	Cytoplasm	0.0378	0.1711	0.595	0.0014	0.0013	0.0064	0.0462	0.0004	0.0391	0.138	0.0011
BOMOPTA_05818	TRINITY_DN27140_c11_g1_i1.p1	TRINITY_DN27140_c11_g1_i1	5prime_partial	185	0.942938	0.648485	-0.212121	-0.345455	0.90303	0.963636	0.987879	Golgi	tr|H9ISF3|H9ISF3_BOMMO	100	ref|XP_004927312.1|	100	NA	NA	BMSK0009984.1	100	1-555[+]	ERN1_HUMAN^ERN1_HUMAN^Q:5-81,H:885-961^55.844%ID^E:5.33e-20^RecName: Full=Serine/threonine-protein kinase/endoribonuclease IRE1 {ECO:0000305};^Eukaryota; Metazoa; Chordata; Craniata; Vertebrata; Euteleostomi; Mammalia; Eutheria; Euarchontoglires; Primates; Haplorrhini; Catarrhini; Hominidae; Homo	PF06479.12^Ribonuc_2-5A^Ribonuclease 2-5A^4-81^E:1.6e-25	sigP:0.998437^^^	.	COG0515^Serine Threonine protein kinase	KEGG:hsa:2081`KO:K08852	GO:1990597^cellular_component^AIP1-IRE1 complex`GO:0005737^cellular_component^cytoplasm`GO:0005783^cellular_component^endoplasmic reticulum`GO:0005789^cellular_component^endoplasmic reticulum membrane`GO:0030176^cellular_component^integral component of endoplasmic reticulum membrane`GO:1990332^cellular_component^Ire1 complex`GO:1990630^cellular_component^IRE1-RACK1-PP2A complex`GO:1990604^cellula…	GO:0004540^molecular_function^ribonuclease activity`GO:0006397^biological_process^mRNA processing	.	newly annotated	Nucleus	0.2339	0.6579	0.1343	0.0007	0.1988	0.0019	0.0016	0.0003	0.0009	0.001	0.0024
BOMOPTA_00220	TRINITY_DN17876_c0_g1_i1.p1	TRINITY_DN17876_c0_g1_i1	3prime_partial	811	0.942913	0.854545	-0.624242	-0.648485	0.769697	0.733333	0.660606	Mitochondria	tr|H9JJZ9|H9JJZ9_BOMMO	99.506	ref|XP_004923697.2|	99.506	P_KWMTBOMO04770	99.506	BMSK0004660.1	99.506	NA	NA	NA	NA	NA	NA	NA	NA	NA	NA	high_correspondence	Cytoplasm	0.0226	0.2476	0.7156	0.0012	0.0003	0.0124	0.0023	0.0023	0.004	0.0106	0.0037
BOMOPTA_03530	TRINITY_DN24609_c0_g1_i2.p2	TRINITY_DN24609_c0_g1_i2	complete	268	0.942822	-0.139394	0.478788	0.478788	-0.248485	-0.115152	-0.0909091	Ribosome	tr|H9J8R1|H9J8R1_BOMMO	43.243	ref|XP_004930264.2|	54.098	P_KWMTBOMO15253	99.625	BMSK0008525.1	46.199	600-1403[+]	.	.	sigP:0.999869^^^	.	.	.	.	.	.	high_correspondence	Nucleus	0.0312	0.6816	0.2165	0.0001	0.0004	0.0042	0.0006	0.0003	0.0042	0.0918	0.0002
BOMOPTA_04842	TRINITY_DN25941_c2_g1_i4.p1	TRINITY_DN25941_c2_g1_i4	complete	276	0.942811	0.00606061	-0.418182	-0.50303	0.236364	0.0787879	0.0909091	Peroxisome	tr|H9JUY6|H9JUY6_BOMMO	100	ref|XP_004926635.1|	100	P_KWMTBOMO15868	100	BMSK0015465.1	100	391-1218[+]	CRK_DROME^CRK_DROME^Q:9-271,H:3-260^56.089%ID^E:4.19e-107^RecName: Full=Adapter molecule Crk;^Eukaryota; Metazoa; Ecdysozoa; Arthropoda; Hexapoda; Insecta; Pterygota; Neoptera; Holometabola; Diptera; Brachycera; Muscomorpha; Ephydroidea; Drosophilidae; Drosophila; Sophophora	PF00017.24^SH2^SH2 domain^18-97^E:2.9e-14`PF07653.17^SH3_2^Variant SH3 domain^130-181^E:1.2e-08`PF00018.28^SH3_1^SH3 domain^131-177^E:6.6e-14`PF14604.6^SH3_9^Variant SH3 domain^132-181^E:1.8e-09`PF07653.17^SH3_2^Variant SH3 domain^224-267^E:2e-10	sigP:0.999682^^^	.	ENOG4110574^v-crk sarcoma virus CT10 oncogene homolog	KEGG:dme:Dmel_CG1587`KO:K04438	GO:0030971^molecular_function^receptor tyrosine kinase binding`GO:0007298^biological_process^border follicle cell migration`GO:0048013^biological_process^ephrin receptor signaling pathway`GO:0046529^biological_process^imaginal disc fusion, thorax closure`GO:0007520^biological_process^myoblast fusion`GO:0006911^biological_process^phagocytosis, engulfment`GO:0046330^biological_process^positive regu…	GO:0005515^molecular_function^protein binding	.	high_correspondence	Cytoplasm	0.0761	0.2174	0.6214	0.0042	0.0157	0.015	0.0064	0.0129	0.0063	0.0617	0.0389
BOMOPTA_01325	TRINITY_DN22324_c0_g1_i4.p1	TRINITY_DN22324_c0_g1_i4	complete	1205	0.942641	-0.50303	0.866667	0.90303	-0.636364	-0.406061	-0.381818	Nucleus	tr|H9J732|H9J732_BOMMO	99.351	ref|XP_004932188.1|	99.328	P_KWMTBOMO04593	99.328	BMSK0004500.1	99.351	381-3995[+]	MTR1_DROME^MTR1_DROME^Q:136-745,H:21-625^46.29%ID^E:7.6e-172^RecName: Full=Cap-specific mRNA (nucleoside-2'-O-)-methyltransferase 1;^Eukaryota; Metazoa; Ecdysozoa; Arthropoda; Hexapoda; Insecta; Pterygota; Neoptera; Holometabola; Diptera; Brachycera; Muscomorpha; Ephydroidea; Drosophilidae; Drosophila; Sophophora	PF01585.23^G-patch^G-patch domain^143-184^E:1.4e-13`PF01728.19^FtsJ^FtsJ-like methyltransferase^288-497^E:6.8e-35`PF00027.29^cNMP_binding^Cyclic nucleotide-binding domain^771-849^E:8.4e-07	sigP:0.999034^^^	ExpAA=87.37^PredHel=4^Topology=o908-930i943-965o985-1007i1045-1067o	ENOG410XP08^FtsJ methyltransferase domain containing 2	KEGG:dme:Dmel_CG6379`KO:K14589	GO:0005737^cellular_component^cytoplasm`GO:0005634^cellular_component^nucleus`GO:0004483^molecular_function^mRNA (nucleoside-2'-O-)-methyltransferase activity`GO:0003676^molecular_function^nucleic acid binding`GO:0006370^biological_process^7-methylguanosine mRNA capping`GO:0097309^biological_process^cap1 mRNA methylation`GO:0080009^biological_process^mRNA methylation	GO:0003676^molecular_function^nucleic acid binding`GO:0008168^molecular_function^methyltransferase activity`GO:0032259^biological_process^methylation	.	high_correspondence	Endoplasmic_reticulum	0.9165	0.0846	0.0136	0.0004	0.0379	0.1777	0.4853	0.0055	0.0851	0.0527	0.0572
BOMOPTA_04189	TRINITY_DN25274_c0_g1_i2.p1	TRINITY_DN25274_c0_g1_i2	internal	962	0.942361	-0.50303	0.890909	0.854545	-0.442424	-0.212121	-0.212121	Ribosome	tr|H9JNW9|H9JNW9_BOMMO	94.758	ref|XP_004930758.1|	100	P_KWMTBOMO14073	100	BMSK0013574.1	99.681	3-2885[+]	ACAC_CHICK^ACAC_CHICK^Q:1-961,H:1118-2063^56.881%ID^E:0^RecName: Full=Acetyl-CoA carboxylase;^Eukaryota; Metazoa; Chordata; Craniata; Vertebrata; Euteleostomi; Archelosauria; Archosauria; Dinosauria; Saurischia; Theropoda; Coelurosauria; Aves; Neognathae; Galloanserae; Galliformes; Phasianidae; Phasianinae; Gallus	PF08326.12^ACC_central^Acetyl-CoA carboxylase, central region^1-450^E:2.6e-146`PF01039.22^Carboxyl_trans^Carboxyl transferase domain^552-959^E:4.9e-123	sigP:0.998993^^^	.	.	KEGG:gga:396504`KO:K11262	GO:0005623^cellular_component^cell`GO:0005737^cellular_component^cytoplasm`GO:0003989^molecular_function^acetyl-CoA carboxylase activity`GO:0005524^molecular_function^ATP binding`GO:0009374^molecular_function^biotin binding`GO:0004075^molecular_function^biotin carboxylase activity`GO:0050692^molecular_function^DBD domain binding`GO:0046872^molecular_function^metal ion binding`GO:0005102^molecular…	GO:0003989^molecular_function^acetyl-CoA carboxylase activity`GO:0005524^molecular_function^ATP binding`GO:0006633^biological_process^fatty acid biosynthetic process	.	evidently_split	Cytoplasm	0.0224	0.016	0.4959	0.1667	0.028	0.0093	0.0211	0.0242	0.0019	0.1263	0.1106
BOMOPTA_01195	TRINITY_DN22139_c0_g1_i1.p1	TRINITY_DN22139_c0_g1_i1	3prime_partial	993	0.942291	-0.587879	0.951515	0.854545	-0.381818	-0.151515	-0.0545455	Ribosome	tr|H9ISY0|H9ISY0_BOMMO	99.794	ref|XP_012550725.1|	100	P_KWMTBOMO13190	99.899	BMSK0012773.1	100	201-3176[+]	RICTR_MOUSE^RICTR_MOUSE^Q:11-507,H:16-499^35.478%ID^E:1.48e-89^RecName: Full=Rapamycin-insensitive companion of mTOR;^Eukaryota; Metazoa; Chordata; Craniata; Vertebrata; Euteleostomi; Mammalia; Eutheria; Euarchontoglires; Glires; Rodentia; Myomorpha; Muroidea; Muridae; Murinae; Mus; Mus`RICTR_MOUSE^RICTR_MOUSE^Q:613-988,H:532-853^31.3%ID^E:2.95e-33^RecName: Full=Rapamycin-insensitive companion of…	PF14664.6^RICTOR_N^Rapamycin-insensitive companion of mTOR, N-term^80-453^E:1.1e-88`PF14666.6^RICTOR_M^Rapamycin-insensitive companion of mTOR, middle domain^724-825^E:2.6e-30`PF14663.6^RasGEF_N_2^Rapamycin-insensitive companion of mTOR RasGEF_N domain^864-986^E:5.7e-12	sigP:0.998521^^^	.	ENOG410XQ5Z^RPTOR independent companion of MTOR, complex 2	KEGG:mmu:78757`KO:K08267	GO:0031932^cellular_component^TORC2 complex`GO:0008047^molecular_function^enzyme activator activity`GO:0019901^molecular_function^protein kinase binding`GO:0043022^molecular_function^ribosome binding`GO:0031532^biological_process^actin cytoskeleton reorganization`GO:0009792^biological_process^embryo development ending in birth or egg hatching`GO:0030010^biological_process^establishment of cell po…	.	.	evidently_split	Cytoplasm	0.0422	0.4384	0.5344	0.0002	0.0038	0.0057	0.0026	0.0008	0.0073	0.0033	0.0035
BOMOPTA_02826	TRINITY_DN23879_c3_g1_i1.p1	TRINITY_DN23879_c3_g1_i1	3prime_partial	1130	0.942252	-0.248485	0.563636	0.345455	0.2	0.345455	0.430303	Ribosome	tr|H9IWN8|H9IWN8_BOMMO	99.8	ref|XP_004922208.3|	100	P_KWMTBOMO06168	100	BMSK0005993.1	99.8	259-3645[+]	CYFIP_DROPS^CYFIP_DROPS^Q:3-1127,H:1-1126^75.908%ID^E:0^RecName: Full=Cytoplasmic FMR1-interacting protein;^Eukaryota; Metazoa; Ecdysozoa; Arthropoda; Hexapoda; Insecta; Pterygota; Neoptera; Holometabola; Diptera; Brachycera; Muscomorpha; Ephydroidea; Drosophilidae; Drosophila; Sophophora	PF07159.12^DUF1394^Protein of unknown function (DUF1394)^63-276^E:8.2e-11`PF05994.11^FragX_IP^Cytoplasmic Fragile-X interacting family^388-1127^E:0	sigP:0.998536^^^	.	.	KEGG:dpo:Dpse_GA18534`KO:K05749	GO:0045177^cellular_component^apical part of cell`GO:0031209^cellular_component^SCAR complex`GO:0007411^biological_process^axon guidance`GO:0033627^biological_process^cell adhesion mediated by integrin`GO:0030031^biological_process^cell projection assembly`GO:0060269^biological_process^centripetally migrating follicle cell migration`GO:0022416^biological_process^chaeta development`GO:0001745^biol…	.	.	evidently_split	Cytoplasm	0.0872	0.2867	0.5793	0.001	0.0097	0.0177	0.019	0.0018	0.03	0.0177	0.0371
BOMOPTA_05796	TRINITY_DN27101_c0_g1_i2.p1	TRINITY_DN27101_c0_g1_i2	internal	4389	0.942173	0.878788	-0.418182	-0.309091	0.6	0.587879	0.466667	Mitochondria	tr|H9JLR9|H9JLR9_BOMMO	98.62	ref|XP_021205759.1|	99.516	NA	NA	BMSK0006841.1	99.727	NA	NA	NA	NA	NA	NA	NA	NA	NA	NA	newly annotated	Nucleus	0.1425	0.5326	0.3518	0.0001	0.0003	0.01	0.0018	0.0014	0.0925	0.0096	0.0001
BOMOPTA_03366	TRINITY_DN24447_c6_g1_i3.p1	TRINITY_DN24447_c6_g1_i3	complete	1120	0.941996	0.490909	-0.212121	-0.430303	0.90303	0.939394	0.939394	ER	tr|H9JAL2|H9JAL2_BOMMO	98.531	ref|XP_012549495.1|	98.749	P_KWMTBOMO05629	99.367	BMSK0005478.1	99.466	729-4088[+]	PARD3_MOUSE^PARD3_MOUSE^Q:313-660,H:452-732^36.467%ID^E:5.14e-48^RecName: Full=Partitioning defective 3 homolog;^Eukaryota; Metazoa; Chordata; Craniata; Vertebrata; Euteleostomi; Mammalia; Eutheria; Euarchontoglires; Glires; Rodentia; Myomorpha; Muroidea; Muridae; Murinae; Mus; Mus`PARD3_MOUSE^PARD3_MOUSE^Q:43-279,H:42-280^28.968%ID^E:1.56e-11^RecName: Full=Partitioning defective 3 homolog;^Eukar…	PF12053.8^Par3_HAL_N_term^N-terminal of Par3 and HAL proteins^40-81^E:2.4e-09`PF00595.24^PDZ^PDZ domain^326-408^E:5.1e-14`PF17820.1^PDZ_6^PDZ domain^354-410^E:1.1e-07`PF00595.24^PDZ^PDZ domain^522-591^E:3.5e-13	sigP:0.998817^^^	.	ENOG410ZDVK^Par-3 (Partitioning defective 3) homolog (C. elegans)	KEGG:mmu:93742`KO:K04237	GO:0005912^cellular_component^adherens junction`GO:0043296^cellular_component^apical junction complex`GO:0016324^cellular_component^apical plasma membrane`GO:0044295^cellular_component^axonal growth cone`GO:0005923^cellular_component^bicellular tight junction`GO:0005938^cellular_component^cell cortex`GO:0030054^cellular_component^cell junction`GO:0005913^cellular_component^cell-cell adherens junc…	GO:0005515^molecular_function^protein binding	.	high_correspondence	Cytoplasm	0.0394	0.2601	0.6891	0.0013	0.0002	0.0444	0.0003	0.0001	0.0012	0.0014	0.002
BOMOPTA_01134	TRINITY_DN22038_c0_g1_i1.p1	TRINITY_DN22038_c0_g1_i1	internal	598	0.941962	-0.490909	0.854545	0.781818	-0.345455	-0.115152	-0.0666667	Ribosome	tr|H9IVY5|H9IVY5_BOMMO	95.528	ref|XP_021205961.1|	95.2	P_KWMTBOMO12629	95.175	BMSK0012220.1	95.498	2-1792[+]	DMXL1_HUMAN^DMXL1_HUMAN^Q:8-596,H:2357-2903^34.876%ID^E:1.81e-92^RecName: Full=DmX-like protein 1;^Eukaryota; Metazoa; Chordata; Craniata; Vertebrata; Euteleostomi; Mammalia; Eutheria; Euarchontoglires; Primates; Haplorrhini; Catarrhini; Hominidae; Homo	.	sigP:0.999035^^^	.	ENOG410XPUM^Dmx-like 1	KEGG:hsa:1657	GO:0043291^cellular_component^RAVE complex`GO:0007035^biological_process^vacuolar acidification	.	.	evidently_split	Nucleus	0.1565	0.9288	0.0501	0.0006	0.0147	0.0025	0.0001	0.0009	0.0007	0.0002	0.0015
BOMOPTA_00302	TRINITY_DN18869_c0_g1_i1.p1	TRINITY_DN18869_c0_g1_i1	complete	777	0.941945	0.6	-0.151515	-0.284848	0.866667	0.951515	0.951515	ER	tr|H9JPX1|H9JPX1_BOMMO	99.867	ref|XP_004932687.1|	99.871	P_KWMTBOMO13856	99.871	BMSK0013362.1	99.867	398-2728[+]	MOT12_XENTR^MOT12_XENTR^Q:57-268,H:12-222^36.321%ID^E:7.93e-39^RecName: Full=Monocarboxylate transporter 12 {ECO:0000305};^Eukaryota; Metazoa; Chordata; Craniata; Vertebrata; Euteleostomi; Amphibia; Batrachia; Anura; Pipoidea; Pipidae; Xenopodinae; Xenopus; Silurana`MOT12_XENTR^MOT12_XENTR^Q:429-727,H:183-455^26.144%ID^E:2.04e-16^RecName: Full=Monocarboxylate transporter 12 {ECO:0000305};^Eukaryo…	PF07690.16^MFS_1^Major Facilitator Superfamily^71-256^E:9.8e-19	sigP:0.99909^^^	ExpAA=264.87^PredHel=12^Topology=i65-87o102-124i131-150o160-182i189-211o216-238i525-547o562-584i591-613o618-640i652-674o684-703i	.	KEGG:xtr:394932`KO:K11810	GO:0005887^cellular_component^integral component of plasma membrane`GO:0005308^molecular_function^creatine transmembrane transporter activity`GO:0008028^molecular_function^monocarboxylic acid transmembrane transporter activity`GO:0015293^molecular_function^symporter activity`GO:0015881^biological_process^creatine transmembrane transport`GO:0015718^biological_process^monocarboxylic acid transport	GO:0055085^biological_process^transmembrane transport`GO:0016021^cellular_component^integral component of membrane	.	high_correspondence	Cell_membrane	0.928	0.0008	0.0003	0	0.0013	0.859	0.0121	0.0013	0.005	0.1194	0.0008
BOMOPTA_03194	TRINITY_DN24268_c4_g1_i6.p1	TRINITY_DN24268_c4_g1_i6	complete	377	0.941929	0.769697	-0.309091	-0.406061	0.963636	0.987879	0.951515	ER	tr|H9JST2|H9JST2_BOMMO	91.176	ref|XP_004933792.2|	98.824	P_KWMTBOMO11229	98.824	BMSK0010887.1	91.176	115-1245[+]	BASI_HUMAN^BASI_HUMAN^Q:119-376,H:122-368^30.855%ID^E:1.91e-13^RecName: Full=Basigin;^Eukaryota; Metazoa; Chordata; Craniata; Vertebrata; Euteleostomi; Mammalia; Eutheria; Euarchontoglires; Primates; Haplorrhini; Catarrhini; Hominidae; Homo	PF07679.16^I-set^Immunoglobulin I-set domain^235-314^E:1.5e-10`PF00047.25^ig^Immunoglobulin domain^237-313^E:1e-06`PF13927.6^Ig_3^Immunoglobulin domain^239-314^E:5.5e-09	sigP:0.054949^CS^pos:^Pr:	ExpAA=33.99^PredHel=1^Topology=o333-355i	ENOG4111V1Q^type 1 fibroblast growth factor receptor binding	KEGG:hsa:682`KO:K06535	GO:0002080^cellular_component^acrosomal membrane`GO:0030424^cellular_component^axon`GO:0070062^cellular_component^extracellular exosome`GO:0005925^cellular_component^focal adhesion`GO:0000139^cellular_component^Golgi membrane`GO:0005887^cellular_component^integral component of plasma membrane`GO:0043231^cellular_component^intracellular membrane-bounded organelle`GO:0042470^cellular_component^mela…	.	.	longer_than_SilkBase	Cell_membrane	0.9955	0	0	0	0.0012	0.9592	0.017	0	0.0072	0.0153	0.0001
[truncated: 5,909 more rows]
