# Supplementary material for: Proteotranscriptomics assisted gene annotation and spatial proteomics of Bombyx mori BmN4 cell line
Source: BMC Genomics. 2020 Oct 6;21:690. doi: 10.1186/s12864-020-07088-7 (PMC7541253; doi:10.1186/s12864-020-07088-7)
Supplement: Supplementary file 3 — Additional file 3 Table S11. Label-free quantification data. [file 12864_2020_7088_MOESM3_ESM.xlsx]

## Sheet: Label-free quantification data
BOMOPTA_ID	Protein_ID_longest	Protein.IDs	Peptides	Razor...unique.peptides	Unique.peptides	Sequence.coverage....	Mol..weight..kDa.	Sequence.length	log2.LFQ.intensity.fract01_1	log2.LFQ.intensity.fract01_2	log2.LFQ.intensity.fract01_3	log2.LFQ.intensity.fract01_4	log2.LFQ.intensity.fract02_1	log2.LFQ.intensity.fract02_2	log2.LFQ.intensity.fract02_3	log2.LFQ.intensity.fract02_4	log2.LFQ.intensity.fract03_1	log2.LFQ.intensity.fract03_2	log2.LFQ.intensity.fract03_3	log2.LFQ.intensity.fract03_4	log2.LFQ.intensity.fract04_1	log2.LFQ.intensity.fract04_2	log2.LFQ.intensity.fract04_3	log2.LFQ.intensity.fract04_4	log2.LFQ.intensity.fract05_1	log2.LFQ.intensity.fract05_2	log2.LFQ.intensity.fract05_3	log2.LFQ.intensity.fract05_4	log2.LFQ.intensity.fract06_1	log2.LFQ.intensity.fract06_2	log2.LFQ.intensity.fract06_3	log2.LFQ.intensity.fract06_4	log2.LFQ.intensity.fract07_1	log2.LFQ.intensity.fract07_2	log2.LFQ.intensity.fract07_3	log2.LFQ.intensity.fract07_4	log2.LFQ.intensity.fract08_1	log2.LFQ.intensity.fract08_2	log2.LFQ.intensity.fract08_3	log2.LFQ.intensity.fract08_4	log2.LFQ.intensity.fract09_1	log2.LFQ.intensity.fract09_2	log2.LFQ.intensity.fract09_3	log2.LFQ.intensity.fract09_4	log2.LFQ.intensity.fract10_1	log2.LFQ.intensity.fract10_2	log2.LFQ.intensity.fract10_3	log2.LFQ.intensity.fract10_4	imputed.log2.LFQ.intensity.fract01_1
BOMOPTA_00001	TRINITY_DN10117_c0_g1_i1.p1	TRINITY_DN10117_c0_g1_i1.p1	15	15	15	55.3	37.005	333	29.7766	29.7796	29.9424	29.5851	29.7426	29.6913	29.635	29.7651	28.6136	28.324	28.4562	28.4497	26.5293	26.4574	26.3627	26.1461	NA	NA	NA	NA	NA	NA	NA	NA	NA	NA	NA	NA	NA	NA	NA	NA	NA	NA	NA	NA	NA	NA	NA	NA	29.7766
BOMOPTA_00002	TRINITY_DN10119_c0_g1_i1.p1	TRINITY_DN10119_c0_g1_i1.p1	5	5	5	19.6	32.288	286	NA	NA	NA	NA	NA	NA	NA	NA	NA	NA	NA	NA	NA	NA	NA	NA	NA	25.1868	NA	25.4267	25.6006	25.1578	25.2849	25.3886	26.0299	25.5912	25.6428	25.561	27.0919	26.8186	26.4242	26.7739	26.6058	26.7514	26.0831	26.6258	NA	NA	NA	NA	23.7945
BOMOPTA_00003	TRINITY_DN10242_c0_g1_i1.p3	TRINITY_DN10242_c0_g1_i1.p3	5	5	5	49.6	14.327	129	27.0086	26.6007	26.768	26.6772	26.3184	26.5547	26.5692	26.5662	27.5275	26.7641	26.6469	26.7719	27.2662	26.8889	27.0215	26.9813	27.0564	27.0809	26.4905	27.1282	26.8148	26.8983	26.9549	27.056	26.838	27.0824	26.8837	27.1579	27.2234	27.6304	27.696	27.734	27.1926	27.3689	27.1886	27.4603	NA	NA	NA	NA	27.0086
BOMOPTA_00004	TRINITY_DN10247_c0_g1_i1.p1	TRINITY_DN10247_c0_g1_i1.p1	6	6	6	63.8	8.0901	69	28.2641	28.6499	28.6795	28.6821	27.9096	28.7275	28.6604	28.715	27.6549	27.1812	26.9859	27.2836	NA	NA	NA	NA	NA	NA	NA	NA	NA	NA	NA	NA	NA	NA	NA	NA	NA	NA	NA	NA	NA	NA	NA	NA	26.3754	26.5209	25.9594	26.7074	28.2641
BOMOPTA_00005	TRINITY_DN10283_c0_g1_i1.p1	TRINITY_DN10283_c0_g1_i1.p1	7	7	7	77.8	10.274	90	30.0402	30.1924	30.2468	30.0627	30.2573	29.8936	29.9701	30.0831	29.0495	28.6902	28.7628	29.1304	27.3635	27.2938	26.7642	27.6391	26.3921	26.2086	25.6538	26.0854	NA	NA	NA	NA	NA	NA	NA	NA	NA	NA	NA	NA	NA	NA	NA	NA	NA	NA	NA	NA	30.0402
BOMOPTA_00006	TRINITY_DN10335_c0_g1_i1.p1	TRINITY_DN10335_c0_g1_i1.p1	7	7	7	41	15.669	139	27.754	27.2266	27.7145	27.6059	27.8537	27.3337	27.9995	27.7962	27.9748	27.793	28.1205	28.0743	28.2149	28.1652	28.1339	28.1216	28.3149	28.0791	28.1569	28.5433	28.5242	28.2156	28.626	28.5512	28.4539	28.0192	28.206	27.7372	28.4111	27.9585	27.9897	28.3137	28.3934	28.4187	28.2327	28.2333	29.6856	29.1774	29.3758	29.534	27.754
BOMOPTA_00007	TRINITY_DN10479_c0_g1_i2.p3	TRINITY_DN10479_c0_g1_i2.p3;TRINITY_DN10479_c0_g1_i1.p2	2	2	2	16.7	8.707	78	NA	NA	NA	NA	NA	NA	NA	NA	NA	NA	NA	NA	NA	24.1836	NA	23.6863	NA	NA	NA	NA	NA	NA	NA	NA	NA	NA	NA	NA	NA	NA	NA	NA	NA	NA	NA	NA	NA	NA	NA	NA	24.334
BOMOPTA_00008	TRINITY_DN10555_c0_g1_i1.p1	TRINITY_DN10555_c0_g1_i1.p1	2	2	2	29.9	7.661	67	NA	NA	NA	NA	NA	NA	NA	NA	NA	NA	NA	NA	NA	NA	NA	NA	NA	NA	NA	NA	25.2891	26.2702	24.8136	24.0446	25.8876	NA	25.904	NA	26.4477	26.0771	26.0386	26.116	27.2667	26.7445	26.3733	26.5859	NA	24.9515	NA	NA	24.6204
BOMOPTA_00009	TRINITY_DN10570_c0_g1_i1.p1	TRINITY_DN10570_c0_g1_i1.p1	15	15	15	68.8	33.849	311	28.1361	28.1496	28.1509	28.6052	28.1328	28.7076	28.175	28.4491	28.1841	28.1752	28.5192	28.3485	28.3104	28.2563	28.4362	28.3442	28.3918	28.5531	28.4903	28.413	28.0748	28.3291	28.2027	28.1346	27.8531	27.4589	27.775	27.8561	26.002	26.5346	26.945	26.1475	26.6436	27.4994	26.5243	26.3657	26.5943	27.7616	26.5303	26.5454	28.1361
BOMOPTA_00010	TRINITY_DN10625_c0_g1_i2.p1	TRINITY_DN10625_c0_g1_i2.p1	5	5	5	22.4	29.025	281	26.5056	27.3341	27.6228	26.9636	27.0953	26.8816	27.0265	26.6288	27.4672	26.4774	27.128	27.0668	27.9738	28.5157	28.0235	28.2799	28.3405	28.4317	27.5461	28.1524	28.4035	28.0551	28.5448	28.4459	29.4184	28.7375	29.0498	28.5561	29.4743	29.1349	29.0677	29.3938	28.458	28.6168	28.5422	28.9903	NA	NA	NA	NA	26.5056
BOMOPTA_00011	TRINITY_DN10661_c0_g1_i1.p1	TRINITY_DN10661_c0_g1_i1.p1	15	15	15	41.4	64.488	556	NA	NA	NA	NA	NA	NA	NA	NA	NA	NA	NA	NA	NA	NA	NA	NA	NA	NA	NA	NA	NA	NA	NA	NA	25.2114	25.2532	NA	25.073	26.7475	26.6636	26.646	26.3472	27.9282	26.9964	27.3769	26.9342	25.8673	25.6604	25.7606	24.7326	23.5809
BOMOPTA_00012	TRINITY_DN10664_c0_g1_i1.p1	TRINITY_DN10664_c0_g1_i2.p1;TRINITY_DN10664_c0_g1_i1.p1	2	2	2	23.2	9.7538	95	NA	NA	NA	NA	NA	NA	NA	NA	NA	NA	NA	NA	NA	NA	NA	NA	NA	NA	NA	NA	NA	NA	NA	NA	NA	NA	NA	NA	NA	25.145	NA	25.6592	25.1438	25.5982	25.7304	25.4897	NA	NA	NA	NA	24.3921
BOMOPTA_00013	TRINITY_DN10775_c0_g1_i2.p1	TRINITY_DN10775_c0_g1_i2.p1	4	4	4	31.5	10.417	89	26.6626	27.6716	27.2875	26.7539	27.5399	26.7826	27.6598	26.3913	27.7838	26.8769	26.985	27.1839	27.9488	27.8977	27.9652	28.1476	27.3925	27.6763	26.8749	26.0673	26.7367	26.6065	26.3569	26.4137	26.2857	25.0066	24.8348	25.2037	NA	NA	NA	NA	NA	NA	NA	NA	NA	NA	NA	NA	26.6626
BOMOPTA_00014	TRINITY_DN10793_c0_g1_i2.p1	TRINITY_DN10793_c0_g1_i2.p1;TRINITY_DN10793_c0_g1_i1.p3	4	4	4	47.2	14.658	142	24.6832	25.0367	24.9355	24.6808	24.935	NA	25.0702	NA	25.005	NA	25.1043	NA	25.3115	24.9532	25.2043	NA	25.7975	25.67	25.7051	25.4714	25.6037	25.0345	25.3612	25.4713	25.6281	25.9408	25.3363	NA	25.4466	25.6655	25.2845	25.2429	NA	NA	NA	NA	NA	NA	NA	NA	24.6832
BOMOPTA_00015	TRINITY_DN10892_c0_g1_i2.p2	TRINITY_DN10892_c0_g1_i2.p2	2	2	2	14.8	15.618	135	NA	NA	NA	NA	NA	NA	NA	NA	NA	NA	NA	24.9259	NA	NA	NA	NA	NA	NA	NA	NA	NA	NA	NA	NA	NA	NA	NA	NA	NA	NA	NA	NA	NA	NA	NA	NA	NA	NA	NA	NA	24.421
BOMOPTA_00016	TRINITY_DN11124_c0_g1_i1.p1	TRINITY_DN11124_c0_g1_i1.p1	8	8	8	68.8	15.736	144	29.5935	29.6482	29.7196	29.5422	29.6202	29.3723	29.5166	29.4982	28.3532	27.933	27.9196	28.1682	NA	NA	NA	NA	NA	NA	NA	NA	NA	NA	NA	NA	NA	NA	NA	NA	NA	NA	NA	NA	26.3994	27.1624	26.8197	26.6316	NA	NA	NA	NA	29.5935
BOMOPTA_00017	TRINITY_DN1113_c0_g1_i2.p1	TRINITY_DN1113_c0_g1_i2.p1	2	2	2	11.4	21.915	201	NA	NA	NA	NA	NA	NA	NA	NA	NA	NA	NA	NA	NA	NA	NA	NA	NA	NA	NA	NA	NA	NA	NA	NA	NA	24.9712	NA	NA	NA	NA	NA	NA	NA	NA	NA	NA	NA	NA	NA	NA	24.0049
BOMOPTA_00018	TRINITY_DN11150_c0_g1_i1.p1	TRINITY_DN11150_c0_g1_i1.p1	57	57	57	74.5	77.933	683	30.6541	30.7301	30.653	30.6542	30.683	30.2048	30.55	30.4349	30.9258	30.6436	30.7466	30.702	30.9108	30.8275	30.8832	30.8147	31.2839	31.404	31.2769	31.1414	31.7744	31.9458	31.8564	31.8811	31.0064	31.175	31.4807	31.2253	31.8297	32.3977	31.8283	31.7965	33.2671	33.2336	33.4267	32.9375	30.2029	31.8194	30.6938	30.6974	30.6541
BOMOPTA_00019	TRINITY_DN11441_c0_g1_i1.p1	TRINITY_DN11441_c0_g1_i1.p1;TRINITY_DN27549_c0_g1_i1.p6	4	4	4	45.7	14.366	127	NA	NA	NA	NA	NA	NA	NA	NA	NA	NA	NA	NA	NA	NA	NA	NA	26.0856	25.3221	25.1814	25.6496	25.4463	25.5954	25.8557	25.802	26.1655	26.0366	26.1443	26.0293	26.1103	26.1577	26.0524	26.4022	27.1829	26.893	27.6388	26.6378	NA	NA	NA	NA	24.0153
BOMOPTA_00020	TRINITY_DN11514_c0_g1_i1.p1	TRINITY_DN11514_c0_g1_i1.p1	16	16	16	47.1	53.727	501	29.4295	29.3059	29.4847	29.3825	29.3799	29.5549	29.5089	29.5352	30.0743	29.922	29.9942	29.9665	30.259	30.0141	30.0247	29.9354	29.658	29.0871	29.1954	29.4987	28.5245	28.1138	27.8691	28.3581	27.6427	27.1404	26.8269	27.551	NA	NA	NA	NA	NA	NA	NA	NA	NA	NA	NA	NA	29.4295
BOMOPTA_00021	TRINITY_DN11579_c0_g1_i1.p1	TRINITY_DN11579_c0_g1_i1.p1	7	7	7	51.8	17.696	166	26.1373	26.2372	26.5086	26.4353	26.4205	26.9565	26.6266	26.5808	26.6734	26.9827	26.8687	27.1233	26.732	27.0526	26.928	26.6061	26.5329	26.856	27.0371	26.488	26.632	26.5149	26.4285	26.8301	26.0934	26.2776	26.2837	26.6559	NA	26.1783	NA	NA	27.3297	27.2054	27.3492	26.6396	25.816	26.4664	25.7705	26.3292	26.1373
BOMOPTA_00022	TRINITY_DN11829_c0_g1_i2.p1	TRINITY_DN11829_c0_g1_i2.p1;TRINITY_DN11829_c0_g1_i1.p1;TRINITY_DN49320_c0_g1_i1.p2	10	10	9	47.6	25.286	227	29.4337	29.5757	29.3891	29.2828	28.9754	29.3157	29.137	29.127	28.0795	27.3915	27.7674	27.641	NA	NA	NA	NA	NA	NA	NA	NA	NA	NA	NA	NA	NA	NA	NA	23.9661	NA	NA	NA	NA	NA	NA	NA	NA	25.96	NA	24.8324	NA	29.4337
BOMOPTA_00023	TRINITY_DN11834_c0_g1_i2.p1	TRINITY_DN11834_c0_g1_i2.p1;TRINITY_DN11834_c0_g1_i1.p1	10	10	10	51.5	23.234	202	29.2361	29.4263	29.6589	29.6006	29.3041	30.7205	29.3772	30.0156	28.248	28.8543	28.7241	28.7721	NA	NA	NA	NA	NA	NA	NA	NA	NA	NA	NA	NA	NA	NA	NA	NA	26.7969	27.5764	27.4601	NA	27.3631	27.5356	26.8129	27.3351	NA	NA	NA	NA	29.2361
BOMOPTA_00024	TRINITY_DN11906_c0_g1_i1.p1	TRINITY_DN11906_c0_g1_i1.p1	5	5	5	23.4	22.674	192	NA	NA	NA	NA	NA	NA	NA	NA	NA	NA	NA	NA	NA	NA	NA	NA	NA	NA	NA	NA	NA	NA	NA	NA	NA	NA	25.9108	25.972	26.7367	26.4694	26.8465	26.2735	26.0346	25.9807	26.4628	26.2655	NA	NA	NA	NA	24.0087
BOMOPTA_00025	TRINITY_DN11909_c0_g1_i1.p1	TRINITY_DN11909_c0_g1_i1.p1	6	6	6	50.4	13.441	127	27.5572	28.0508	27.7996	27.7812	28.0899	28.0242	28.218	27.9539	28.7694	28.4896	28.9107	29.034	29.4318	29.4942	29.6393	29.4531	29.8645	29.9121	30.1276	30.057	30.3691	30.076	30.4761	30.3638	30.907	30.3542	30.2024	30.534	29.4586	29.5257	29.5191	29.83	26.192	26.168	26.013	26.6127	NA	NA	NA	NA	27.5572
BOMOPTA_00026	TRINITY_DN11941_c0_g1_i2.p2	TRINITY_DN11941_c0_g1_i2.p2	12	12	12	57.2	20.639	187	30.0279	30.1598	29.9341	30.1428	30.3686	30.1599	30.831	30.4268	31.0957	30.7953	30.9265	30.8837	31.7988	31.5885	31.7443	31.8471	32.1426	31.8984	32.0427	32.0448	32.0904	32.0252	32.164	31.9752	32.0949	32.2499	31.9174	31.976	31.5519	31.2599	31.4678	31.2375	29.5549	29.7639	29.8058	30.0552	NA	NA	NA	NA	30.0279
BOMOPTA_00027	TRINITY_DN12071_c0_g1_i1.p1	TRINITY_DN12071_c0_g1_i1.p1;TRINITY_DN22934_c1_g1_i2.p4;TRINITY_DN27128_c0_g2_i3.p2;TRINITY_DN27128_c0_g2_i16.p1	5	5	5	18.2	41.75	379	NA	NA	NA	NA	NA	NA	NA	NA	NA	NA	NA	NA	NA	NA	NA	25.3727	24.7589	24.7078	24.9304	NA	25.0144	24.682	NA	25.1603	NA	25.7628	25.9069	25.8009	25.4516	25.6404	25.1802	25.783	NA	NA	NA	NA	NA	NA	NA	NA	23.8937
BOMOPTA_00028	TRINITY_DN12073_c0_g1_i1.p1	TRINITY_DN12073_c0_g1_i1.p1	9	9	9	41.7	25.508	218	NA	25.6089	25.6488	25.5598	25.7074	25.1888	24.7244	24.4792	25.5894	25.4489	24.9636	24.7549	25.0155	24.8125	NA	NA	25.3755	25.7917	23.598	NA	25.6315	25.943	25.3529	24.96	NA	24.4925	24.9627	24.5343	NA	NA	NA	NA	NA	NA	NA	NA	29.945	28.9265	29.5192	28.8854	24.0412
BOMOPTA_00029	TRINITY_DN1212_c0_g1_i1.p1	TRINITY_DN1212_c0_g1_i1.p1;TRINITY_DN38990_c0_g1_i1.p3	6	6	6	35.9	29.824	262	26.377	26.1557	26.2271	26.0976	NA	NA	NA	NA	25.6493	NA	25.2687	26.043	26.3113	26.2134	26.3107	25.9518	27.0652	26.4362	27.1001	26.4054	27.1752	27.0794	27.0612	26.9718	27.3136	27.4818	27.5434	27.6596	27.863	27.682	27.5848	27.5947	27.1608	27.1524	26.9179	27.0322	NA	NA	NA	NA	26.377
BOMOPTA_00030	TRINITY_DN12250_c0_g1_i1.p1	TRINITY_DN12250_c0_g1_i1.p1	2	2	2	48.5	6.4839	68	26.4553	NA	26.1785	26.4411	26.6808	26.7993	26.3407	26.8617	27.3426	27.4503	27.3057	27.5837	27.6946	27.3102	27.358	27.4558	27.3563	26.7317	26.9755	27.1139	26.6244	26.0756	25.9397	26.2209	26.2392	25.7911	25.8328	25.9979	25.5634	25.7463	24.8613	25.6791	26.1305	25.8544	26.0849	25.8599	NA	NA	NA	NA	26.4553
BOMOPTA_00031	TRINITY_DN12309_c0_g1_i2.p1	TRINITY_DN12309_c0_g1_i2.p1;TRINITY_DN12309_c0_g1_i1.p1	24	24	24	81.4	26.893	242	31.7601	32.2999	32.0142	31.7722	32.3272	31.8578	31.7726	32.0463	30.5994	30.633	30.5812	30.7945	28.955	28.3565	28.6049	28.8774	27.7762	28.3735	27.346	27.8488	27.9448	28.1441	27.7839	28.1299	26.4495	26.6077	27.3587	27.1443	25.4498	25.9848	25.252	25.6853	25.4477	NA	NA	25.4604	29.484	29.2341	29.4091	29.575	31.7601
BOMOPTA_00032	TRINITY_DN12381_c0_g1_i1.p1	TRINITY_DN12381_c0_g1_i1.p1	6	6	6	29.7	25.015	229	26.7497	26.8214	26.8329	26.6192	27.153	26.7119	27.2362	27.418	27.3885	27.4477	27.6867	27.5351	27.5743	27.7223	27.686	27.6699	27.3857	26.932	27.2372	27.3667	26.7309	NA	26.1786	26.0174	NA	NA	NA	NA	NA	NA	NA	NA	NA	NA	NA	NA	NA	NA	NA	NA	26.7497
BOMOPTA_00033	TRINITY_DN12460_c0_g1_i1.p1	TRINITY_DN12460_c0_g1_i1.p1	38	38	38	64.3	87.514	759	30.2756	31.1529	31.203	31.1301	31.28	31.67	31.6567	31.5753	31.9091	32.0109	31.9142	31.8837	31.8931	31.9657	31.6871	31.7728	31.3816	30.9577	30.9106	30.9347	30.3246	29.8884	29.4462	29.568	29.2809	28.4732	28.4225	28.3659	24.143	25.7467	24.9278	25.2882	24.5632	24.7919	NA	24.4179	25.1392	23.6641	26.2054	24.2897	30.2756
BOMOPTA_00034	TRINITY_DN12467_c0_g1_i2.p1	TRINITY_DN12467_c0_g1_i2.p1;TRINITY_DN12467_c0_g1_i1.p2	7	7	7	62.4	14.345	125	30.221	30.2065	30.0697	29.9982	30.2503	29.9117	30.0394	29.9061	29.3213	28.8861	28.9105	28.9566	26.8442	27.1334	26.4333	27.0534	NA	NA	NA	NA	NA	NA	NA	NA	NA	NA	NA	NA	NA	NA	NA	NA	NA	NA	NA	NA	NA	NA	NA	NA	30.221
BOMOPTA_00035	TRINITY_DN1249_c0_g1_i2.p1	TRINITY_DN1249_c0_g1_i2.p1;TRINITY_DN1249_c0_g1_i1.p1	2	2	2	19.3	14.947	135	NA	NA	NA	25.6585	NA	NA	NA	NA	NA	NA	NA	NA	NA	NA	NA	NA	NA	NA	NA	NA	NA	NA	NA	NA	NA	NA	NA	NA	NA	NA	NA	NA	NA	NA	NA	NA	NA	NA	NA	NA	23.8581
BOMOPTA_00036	TRINITY_DN12647_c0_g1_i1.p1	TRINITY_DN12647_c0_g1_i1.p1	3	3	3	18.2	23.077	214	NA	NA	NA	NA	NA	NA	NA	NA	NA	NA	NA	NA	NA	NA	NA	NA	24.3784	24.375	NA	24.306	NA	NA	24.0092	23.7761	NA	23.8329	23.7436	24.263	NA	NA	NA	NA	NA	NA	NA	NA	NA	NA	NA	NA	23.9326
BOMOPTA_00037	TRINITY_DN12685_c0_g1_i1.p1	TRINITY_DN12685_c0_g1_i1.p1	12	12	12	82.3	24.102	215	30.5647	30.8533	30.6724	30.5475	30.4753	30.8216	30.9845	30.8466	31.3219	30.8457	31.6311	31.5476	31.5889	31.6653	31.5652	31.4551	31.2989	31.0992	30.7954	31.3749	29.9166	29.3417	30.207	30.3823	28.9814	28.3835	28.7823	29.0982	25.1311	24.9483	24.8939	25.2613	NA	NA	NA	NA	28.1495	27.4289	27.9681	27.9058	30.5647
BOMOPTA_00038	TRINITY_DN12690_c0_g1_i1.p1	TRINITY_DN12690_c0_g1_i1.p1	3	3	3	10.3	48.648	435	NA	25.9047	NA	NA	26.0675	NA	25.4085	26.0967	NA	26.2682	NA	NA	25.9006	26.3002	26.3509	26.4275	NA	NA	NA	NA	NA	NA	NA	NA	NA	NA	NA	NA	NA	NA	NA	NA	NA	NA	NA	NA	NA	NA	NA	NA	24.251
BOMOPTA_00039	TRINITY_DN12744_c0_g1_i1.p1	TRINITY_DN12744_c0_g1_i1.p1	7	7	7	23.4	25.689	222	27.2634	27.031	26.7675	26.883	NA	NA	NA	NA	25.6869	25.2142	25.0878	25.3629	26.1199	26.0887	25.9919	26.0878	NA	26.0774	26.5399	NA	26.2986	25.6745	26.5123	25.8659	26.3843	25.276	26.1524	26.5283	27.1152	26.9007	26.7938	27.3596	26.7217	26.5504	27.1212	27.099	NA	NA	NA	NA	27.2634
BOMOPTA_00040	TRINITY_DN12856_c0_g1_i1.p1	TRINITY_DN12856_c0_g1_i1.p1	15	15	15	73.2	15.993	138	26.4578	26.5137	26.419	26.7613	26.6473	NA	26.1531	27.2271	26.7125	26.9132	26.9681	27.088	26.9641	27.2412	27.168	27.0646	27.6048	27.8145	27.8321	27.6099	28.3262	28.2904	28.7866	28.6281	27.93	27.4696	28.1716	27.785	28.4315	28.8654	27.9388	28.0681	29.8999	30.2977	30.1284	29.7912	31.6279	31.4192	31.5856	31.5224	26.4578
BOMOPTA_00041	TRINITY_DN12995_c0_g1_i1.p1	TRINITY_DN12995_c0_g1_i1.p1	3	3	3	7.2	51.107	432	NA	NA	NA	NA	NA	NA	NA	NA	NA	NA	NA	NA	NA	NA	NA	NA	NA	NA	NA	NA	NA	NA	NA	NA	NA	NA	NA	NA	NA	NA	NA	NA	NA	NA	NA	22.3334	NA	NA	NA	NA	24.5808
BOMOPTA_00042	TRINITY_DN1322_c0_g1_i2.p1	TRINITY_DN1322_c0_g1_i2.p1;TRINITY_DN1322_c0_g1_i1.p1	16	16	16	83.7	21.373	184	30.6949	30.9957	30.9564	30.5979	31.1913	31.1237	31.0007	31.098	31.6294	31.6892	31.7998	31.6107	31.2362	31.8335	31.7488	31.5413	31.4687	31.2886	31.2307	31.2607	30.432	30.1821	30.0757	30.2082	29.5574	28.9582	28.8326	28.7046	NA	NA	NA	NA	24.0129	24.1635	NA	24.5195	29.3583	28.8973	28.8531	29.1722	30.6949
BOMOPTA_00043	TRINITY_DN13336_c0_g1_i1.p1	TRINITY_DN13336_c0_g1_i1.p1;TRINITY_DN13336_c0_g1_i2.p1	6	6	6	54.4	18.874	169	NA	26.2264	26.2205	26.3441	NA	26.0954	25.8107	26.4048	26.7432	26.5188	26.4398	26.4799	26.6998	26.6223	26.3967	26.447	26.9935	26.5057	26.2889	26.6834	26.729	26.9139	27.1797	26.9985	NA	NA	NA	26.0316	NA	NA	NA	NA	25.9614	NA	25.9325	25.9646	25.904	26.437	NA	NA	24.1825
BOMOPTA_00044	TRINITY_DN1340_c0_g1_i2.p1	TRINITY_DN1340_c0_g1_i2.p1;TRINITY_DN1340_c0_g1_i1.p1	4	4	4	16.3	28.157	252	NA	NA	NA	NA	NA	NA	NA	NA	NA	NA	23.544	NA	NA	NA	NA	NA	NA	NA	NA	NA	NA	NA	NA	NA	NA	NA	NA	NA	NA	NA	NA	NA	NA	NA	NA	NA	NA	NA	NA	NA	24.0286
BOMOPTA_00045	TRINITY_DN13479_c0_g1_i1.p1	TRINITY_DN13479_c0_g1_i1.p1	3	3	3	22.1	14.878	131	NA	NA	NA	NA	NA	NA	NA	NA	NA	NA	NA	NA	NA	NA	NA	NA	NA	NA	NA	NA	NA	NA	NA	NA	NA	NA	24.142	NA	NA	NA	NA	NA	NA	NA	NA	NA	NA	NA	NA	NA	23.8866
BOMOPTA_00046	TRINITY_DN13515_c0_g1_i1.p1	TRINITY_DN13515_c0_g1_i1.p1	10	10	10	67.6	20.89	188	27.6468	27.3608	27.2502	27.2543	27.5133	26.4511	26.888	26.8906	26.7244	26.8034	27.0605	26.9174	26.9126	26.8554	27.1297	26.9361	26.6765	26.8398	27.2224	27.025	27.1729	26.7308	27.2382	27.0548	26.4667	26.4813	26.6808	26.4531	25.6711	25.3115	25.8797	25.4722	26.2083	25.5589	26.3128	25.9389	28.2979	27.5638	27.9542	27.6172	27.6468
BOMOPTA_00047	TRINITY_DN13516_c0_g1_i3.p1	TRINITY_DN13516_c0_g1_i1.p1;TRINITY_DN13516_c0_g1_i3.p1;TRINITY_DN13516_c0_g1_i4.p1	11	11	11	22.6	62.096	541	25.309	NA	NA	25.6964	NA	NA	NA	NA	NA	25.3491	25.2457	25.2769	25.508	25.4947	25.3984	25.5841	25.6014	25.5847	NA	25.2994	25.7235	25.9045	25.8483	NA	25.6138	25.2375	25.9202	25.0925	26.0616	26.275	25.8751	26.0127	25.9934	26.2021	25.9586	26.1114	NA	NA	NA	NA	25.309
BOMOPTA_00048	TRINITY_DN13529_c0_g1_i1.p1	TRINITY_DN13529_c0_g1_i1.p1;TRINITY_DN25829_c5_g4_i1.p3	7	7	7	37.4	30.598	286	NA	NA	NA	NA	NA	NA	NA	NA	NA	NA	NA	NA	NA	NA	NA	NA	NA	NA	NA	25.4412	25.3854	25.8789	NA	25.4173	26.0794	26.555	25.9573	NA	26.6344	26.8483	26.7951	26.5333	27.2367	26.2556	26.3182	26.3744	NA	NA	NA	NA	23.9116
BOMOPTA_00049	TRINITY_DN13547_c0_g1_i1.p1	TRINITY_DN13547_c0_g1_i1.p1	3	3	3	24.4	17.349	160	NA	NA	25.4103	NA	NA	NA	NA	25.2805	25.6118	NA	25.5232	25.3472	25.7676	25.8492	26.1888	NA	25.3988	25.5367	25.7902	25.3413	NA	NA	NA	NA	NA	NA	NA	NA	NA	NA	NA	NA	NA	NA	NA	NA	NA	NA	NA	NA	24.2782
BOMOPTA_00050	TRINITY_DN13570_c0_g1_i1.p1	TRINITY_DN13570_c0_g1_i1.p1;TRINITY_DN13570_c0_g1_i2.p1	4	4	4	11.3	44.422	406	24.6944	25.2273	25.4816	25.1268	25.483	25.6785	25.427	25.4461	25.9403	25.9552	26.2534	25.7596	26.022	26.0576	26.212	25.7	26.1549	26.238	26.0542	25.665	25.4086	25.5963	25.4426	25.4655	25.4079	25.4003	25.0805	25.2919	24.9579	24.6604	25.4228	24.9048	24.7186	24.319	24.3762	25.0075	NA	NA	NA	NA	24.6944
BOMOPTA_00051	TRINITY_DN13595_c0_g1_i1.p1	TRINITY_DN13595_c0_g1_i1.p1	32	32	32	70.6	54.047	470	29.3438	28.7747	29.1103	29.1274	28.7855	29.0995	29.1153	29.1824	29.3904	29.0594	29.6325	29.4047	30.0166	29.9928	29.9647	29.9282	30.5328	30.4952	30.5508	30.5135	30.7882	30.7268	30.8127	30.7426	31.1355	31.1044	31.0358	30.748	31.7933	31.5773	31.6664	31.2847	31.3536	31.463	31.3067	31.4218	31.2275	30.7145	31.2686	31.2457	29.3438
BOMOPTA_00052	TRINITY_DN1364_c0_g1_i1.p2	TRINITY_DN1364_c0_g1_i1.p2	5	5	5	64.5	9.8515	93	NA	NA	NA	NA	NA	NA	NA	NA	NA	25.2282	25.6492	25.9741	26.1341	25.8519	25.7619	26.2875	25.8246	26.7296	25.0618	25.127	NA	NA	NA	NA	NA	NA	NA	NA	25.3754	25.0118	NA	25.2263	NA	25.0313	25.0289	25.4519	NA	NA	NA	NA	24.0362
BOMOPTA_00053	TRINITY_DN13656_c0_g1_i2.p1	TRINITY_DN13656_c0_g1_i2.p1;TRINITY_DN13656_c0_g1_i1.p1	5	5	5	52.2	12.761	113	NA	NA	NA	NA	NA	NA	NA	NA	NA	26.2085	NA	NA	26.1052	26.2996	26.4019	26.2334	26.2957	26.0134	26.4744	26.4557	25.8525	NA	26.2945	26.2231	26.4424	NA	26.2354	26.6362	NA	NA	NA	NA	NA	NA	NA	NA	NA	NA	NA	NA	24.0551
BOMOPTA_00054	TRINITY_DN13720_c0_g1_i2.p1	TRINITY_DN13720_c0_g1_i2.p1;TRINITY_DN13720_c0_g1_i1.p1;TRINITY_DN13720_c0_g1_i1.p2;TRINITY_DN29767_c0_g1_i1.p1	11	11	11	73.8	23.548	210	NA	NA	NA	NA	NA	NA	NA	NA	25.3421	NA	26.1379	26.0141	NA	NA	NA	NA	NA	26.4708	26.2426	NA	26.5218	27.0841	27.2283	26.7641	25.1234	25.8916	26.6946	26.0427	NA	NA	NA	NA	26.7936	26.9218	25.5796	26.0891	30.5225	29.1725	29.831	29.6789	24.4036
BOMOPTA_00055	TRINITY_DN13754_c0_g1_i1.p1	TRINITY_DN13754_c0_g1_i1.p1	18	18	18	62.3	40.752	355	27.2912	27.277	27.2853	27.1938	27.2961	26.5091	26.9658	27.2064	27.6335	27.3847	27.3953	27.2461	27.7216	26.9776	27.4278	27.5177	27.8601	27.9163	28.1818	27.5125	28.0766	28.6133	28.1763	27.9593	28.9878	28.8554	28.884	29.0062	29.9241	29.8872	30.2238	29.5276	29.9566	29.8944	29.8355	29.8945	NA	24.4003	NA	NA	27.2912
BOMOPTA_00056	TRINITY_DN13764_c0_g1_i1.p1	TRINITY_DN13764_c0_g1_i1.p1;TRINITY_DN13764_c0_g1_i2.p1	10	10	10	52.6	22.071	196	29.3155	29.3827	29.4066	29.4032	29.4121	29.0961	29.2001	29.489	28.2848	28.0935	28.0425	28.4856	NA	NA	NA	NA	NA	NA	NA	NA	NA	NA	NA	NA	NA	NA	NA	NA	NA	NA	NA	NA	NA	NA	NA	NA	NA	NA	NA	NA	29.3155
BOMOPTA_00057	TRINITY_DN13775_c0_g1_i1.p1	TRINITY_DN13775_c0_g1_i1.p1;TRINITY_DN13775_c0_g1_i2.p1	20	20	20	65.8	39.569	348	32.609	32.577	32.5565	32.4883	32.8806	33.0787	32.8393	32.6788	32.8764	33.2549	33.0906	32.7881	32.911	33.1412	33.2159	32.7736	32.7431	33.0534	32.9763	32.7219	32.1359	32.605	32.4422	32.1226	31.7748	32.0223	31.8404	31.8531	29.8923	30.4903	30.2992	30.1021	27.5405	27.07	27.7994	28.5606	NA	NA	NA	NA	32.609
BOMOPTA_00058	TRINITY_DN13791_c0_g1_i1.p1	TRINITY_DN13791_c0_g1_i1.p1	14	14	14	29.3	61.168	536	26.3961	25.8992	26.7768	26.0484	26.6331	26.7162	26.5078	26.7297	27.0758	26.4846	26.3988	26.9697	27.3783	26.6116	27.0576	27.2858	27.035	26.5337	26.5212	26.5856	26.4832	25.8788	25.9366	26.053	26.7553	26.3828	26.2077	26.5204	25.8804	25.4113	25.1818	26.0384	NA	NA	NA	24.9116	NA	NA	NA	NA	26.3961
BOMOPTA_00059	TRINITY_DN13791_c0_g2_i1.p1	TRINITY_DN13791_c0_g2_i1.p1	9	9	9	57.7	17.157	156	26.5985	NA	26.3827	26.4809	26.4996	26.9125	26.5895	26.4961	27.0138	26.5714	26.5776	26.6238	27.3116	26.8049	26.8801	27.2823	27.0235	26.5311	27.1532	26.9579	26.6125	26.0226	26.4118	26.6691	26.8248	26.848	26.1133	26.7218	26.3391	25.8087	NA	26.2587	NA	NA	NA	NA	NA	NA	NA	NA	26.5985
BOMOPTA_00060	TRINITY_DN13844_c0_g1_i1.p1	TRINITY_DN13844_c0_g1_i1.p1	7	7	7	20	51.463	474	25.433	NA	25.0605	25.2729	25.2322	NA	NA	24.9815	25.4077	25.6599	25.8154	25.5009	25.5323	25.8056	25.9511	25.6219	25.1792	25.0583	25.4818	25.4134	NA	NA	NA	NA	NA	NA	NA	NA	NA	NA	NA	NA	NA	NA	NA	NA	NA	NA	NA	NA	25.433
BOMOPTA_00061	TRINITY_DN1388_c0_g1_i1.p1	TRINITY_DN1388_c0_g1_i1.p1;TRINITY_DN33593_c0_g1_i1.p1	6	6	6	30.3	28.872	251	NA	NA	NA	NA	NA	25.6166	NA	NA	26.0024	25.5931	25.8354	25.6108	26.458	26.1136	26.0642	25.7468	25.9303	25.6094	NA	NA	NA	NA	NA	NA	NA	NA	NA	NA	NA	NA	NA	NA	NA	NA	NA	NA	NA	NA	NA	NA	23.9617
BOMOPTA_00062	TRINITY_DN13894_c0_g1_i2.p1	TRINITY_DN13894_c0_g1_i2.p1	2	2	2	17.3	14.098	127	NA	NA	NA	NA	NA	NA	NA	NA	NA	NA	NA	NA	NA	NA	NA	NA	NA	NA	NA	23.84	NA	NA	NA	NA	NA	NA	NA	NA	NA	NA	NA	NA	NA	NA	NA	NA	NA	NA	NA	NA	23.7299
BOMOPTA_00063	TRINITY_DN1392_c0_g1_i1.p1	TRINITY_DN1392_c0_g1_i1.p1	15	15	15	70.3	28.751	263	31.1132	30.5319	31.3373	31.7489	30.0443	31.2151	30.1476	31.1903	29.8982	29.5772	29.8237	30.0024	25.9937	26.1921	26.1274	26.0665	NA	NA	NA	NA	NA	NA	NA	NA	NA	NA	NA	NA	24.2099	24.4904	NA	23.8109	24.4845	NA	24.0853	24.2159	22.7646	23.802	NA	NA	31.1132
BOMOPTA_00064	TRINITY_DN13925_c0_g1_i1.p1	TRINITY_DN13925_c0_g1_i1.p1	5	5	5	80.7	9.043	83	27.2561	27.7722	27.4502	27.3878	27.5983	27.7869	27.8932	27.4615	28.2866	28.031	28.0666	27.9453	28.3226	28.0871	28.3186	28.5308	27.6952	27.4515	27.3171	27.6177	26.7558	26.0616	26.7031	26.7704	NA	NA	NA	NA	NA	NA	NA	NA	NA	NA	NA	NA	NA	NA	NA	NA	27.2561
BOMOPTA_00065	TRINITY_DN13956_c0_g1_i1.p1	TRINITY_DN13956_c0_g1_i1.p1	4	4	4	29.6	16.716	152	NA	NA	NA	NA	NA	22.7823	NA	NA	NA	NA	NA	NA	NA	NA	NA	NA	NA	NA	NA	NA	NA	NA	NA	NA	NA	NA	NA	NA	NA	NA	NA	NA	NA	NA	NA	NA	NA	NA	NA	NA	24.4465
BOMOPTA_00066	TRINITY_DN13973_c0_g1_i1.p1	TRINITY_DN13973_c0_g1_i1.p1;TRINITY_DN13973_c0_g1_i2.p1	5	5	5	28.2	14.241	124	27.8585	28.0594	27.846	27.7517	27.933	27.5843	27.5654	27.8374	26.6071	26.1626	26.5146	26.7272	NA	NA	NA	NA	NA	NA	NA	NA	NA	NA	NA	NA	NA	NA	NA	NA	NA	NA	NA	NA	NA	NA	NA	NA	NA	NA	NA	NA	27.8585
BOMOPTA_00067	TRINITY_DN13975_c0_g1_i1.p1	TRINITY_DN13975_c0_g1_i1.p1	46	46	46	60.8	104.09	929	32.8787	32.6785	32.7188	32.8717	32.6489	32.6078	32.5546	32.452	32.4455	32.2722	32.2909	32.25	32.2816	32.0999	32.2668	32.2688	32.2345	32.1021	32.3722	32.4901	32.1631	32.2074	32.3471	32.408	32.507	32.4979	32.5118	32.526	32.3418	32.2365	32.395	32.5701	31.8882	31.8845	31.9892	32.0021	24.7938	26.3875	24.1564	23.8669	32.8787
BOMOPTA_00068	TRINITY_DN13992_c0_g1_i1.p1	TRINITY_DN13992_c0_g1_i1.p1	16	16	16	22.5	98.083	868	27.9701	27.9698	27.6641	28.0252	26.5224	25.4561	26.7427	26.5881	25.7746	25.7392	26.633	26.4627	25.9916	26.0315	26.4065	26.274	25.985	25.3528	26.2893	24.556	25.183	25.3445	25.8087	25.9616	26.0131	26.1729	26.088	24.8509	24.7819	25.4607	24.9509	24.4476	NA	NA	NA	NA	NA	NA	NA	NA	27.9701
BOMOPTA_00069	TRINITY_DN13999_c0_g1_i1.p1	TRINITY_DN13999_c0_g1_i1.p1	4	4	4	37.1	12.192	105	NA	NA	NA	NA	NA	NA	NA	NA	NA	NA	NA	NA	NA	NA	NA	24.2468	NA	NA	NA	NA	NA	NA	NA	NA	NA	NA	NA	NA	NA	NA	NA	NA	NA	NA	NA	NA	24.5372	NA	NA	NA	23.8501
BOMOPTA_00070	TRINITY_DN14008_c0_g2_i1.p1	TRINITY_DN14008_c0_g2_i1.p1	4	4	4	36.5	17.643	167	NA	NA	NA	NA	NA	NA	NA	NA	NA	NA	NA	NA	NA	NA	NA	NA	NA	NA	NA	NA	NA	NA	NA	NA	NA	NA	26.2187	NA	NA	NA	NA	26.5102	NA	NA	NA	NA	NA	NA	NA	NA	24.2198
BOMOPTA_00071	TRINITY_DN1409_c0_g1_i1.p1	TRINITY_DN1409_c0_g1_i1.p1	7	7	7	13.8	68.271	601	26.26	25.7467	NA	26.1051	NA	NA	NA	25.7199	25.8567	NA	NA	25.6478	26.1397	NA	25.1184	NA	25.6018	25.6768	25.959	25.6251	25.7896	NA	25.6735	25.7129	25.5318	25.7766	25.804	NA	25.9801	25.6125	25.7065	25.8353	25.9541	25.8132	25.6794	25.7904	25.0087	26.0037	25.0784	25.4129	26.26
BOMOPTA_00072	TRINITY_DN14100_c0_g1_i1.p3	TRINITY_DN14100_c0_g1_i1.p3	2	2	2	58	7.2653	69	NA	NA	NA	NA	NA	NA	NA	NA	NA	NA	NA	NA	25.8306	NA	NA	26.2604	NA	NA	25.542	NA	NA	NA	NA	NA	NA	NA	NA	NA	NA	NA	NA	NA	NA	NA	NA	NA	NA	NA	NA	NA	23.8784
BOMOPTA_00073	TRINITY_DN14179_c0_g1_i1.p1	TRINITY_DN14179_c0_g1_i1.p1	20	20	20	48.3	56.92	507	27.3673	27.6709	27.832	27.4145	27.5622	27.5547	27.9841	27.6095	28.3245	28.0387	28.3499	28.154	28.6139	28.33	28.4017	27.957	27.5383	26.5795	26.4709	26.7778	NA	NA	NA	NA	NA	NA	NA	NA	NA	NA	NA	NA	NA	NA	NA	NA	27.3606	27.1632	27.4104	27.5375	27.3673
BOMOPTA_00074	TRINITY_DN14263_c0_g1_i1.p1	TRINITY_DN14263_c0_g1_i1.p1;TRINITY_DN14263_c0_g1_i2.p1	17	17	17	33.5	92.264	823	25.8931	NA	25.6554	NA	25.8754	25.4252	25.7134	25.8358	26.5297	26.6803	26.3791	26.3422	27.2144	26.7946	27.0198	26.8351	26.5979	25.9144	25.7511	25.8393	NA	NA	NA	NA	NA	NA	NA	NA	NA	NA	NA	NA	NA	NA	NA	NA	NA	NA	NA	NA	25.8931
BOMOPTA_00075	TRINITY_DN14322_c0_g1_i2.p1	TRINITY_DN14322_c0_g1_i2.p1;TRINITY_DN14322_c0_g1_i1.p1	5	5	5	45.8	16.483	144	25.7786	25.8627	26.0472	25.176	24.7336	NA	NA	25.5091	25.2813	25.9284	26.0303	25.411	25.3888	25.5054	25.2309	NA	NA	NA	NA	NA	24.772	24.953	24.9658	24.4772	NA	NA	NA	NA	NA	NA	NA	NA	NA	NA	NA	NA	NA	NA	NA	NA	25.7786
BOMOPTA_00076	TRINITY_DN1439_c0_g1_i1.p1	TRINITY_DN1439_c0_g1_i1.p1	10	10	10	51.1	21.558	188	26.1496	26.9747	26.6759	26.7482	27.0982	26.9918	27.2293	27.096	27.4122	27.5638	27.5739	27.5867	27.9117	27.9291	27.7029	27.8008	28.2965	28.3243	28.2296	28.1303	28.4353	28.3579	28.3344	28.248	28.9554	28.7606	28.9195	28.8457	28.7861	29.0727	28.9252	29.0486	28.129	28.7319	28.4689	28.7694	NA	NA	NA	NA	26.1496
BOMOPTA_00077	TRINITY_DN14540_c0_g1_i3.p1	TRINITY_DN14540_c0_g1_i2.p2;TRINITY_DN14540_c0_g1_i3.p1	2	2	2	50	6.8372	64	25.8956	25.3844	25.4987	25.8226	NA	NA	NA	NA	NA	NA	NA	NA	NA	NA	NA	NA	NA	NA	NA	NA	NA	NA	NA	NA	NA	NA	NA	NA	NA	NA	NA	NA	NA	NA	NA	NA	NA	NA	NA	NA	25.8956
BOMOPTA_00078	TRINITY_DN14551_c0_g1_i2.p1	TRINITY_DN14551_c0_g1_i2.p1;TRINITY_DN14551_c0_g1_i1.p1	7	7	7	24.9	41.178	370	NA	NA	NA	NA	NA	NA	NA	NA	NA	NA	NA	NA	NA	NA	NA	NA	NA	NA	NA	NA	NA	NA	NA	NA	NA	NA	NA	NA	25.236	25.1039	24.995	NA	25.2781	24.8463	25.2777	24.6366	NA	NA	NA	NA	24.6259
BOMOPTA_00079	TRINITY_DN14588_c0_g1_i1.p1	TRINITY_DN14588_c0_g1_i1.p1;TRINITY_DN14588_c0_g1_i2.p1	7	7	7	37.4	31.626	302	25.9413	26.1794	25.9401	26.0653	25.9041	NA	NA	25.9511	26.0551	NA	25.9824	25.9241	26.2701	26.0707	26.3784	25.0198	25.8378	26.3959	25.9226	26.0163	25.8597	26.6683	26.3683	26.2689	26.7967	26.7078	26.7033	26.4613	26.9616	27.1777	27.0253	27.3495	27.8148	27.5211	27.5579	27.2632	NA	NA	NA	NA	25.9413
BOMOPTA_00080	TRINITY_DN14605_c0_g1_i1.p3	TRINITY_DN14605_c0_g1_i1.p3	4	4	4	60.3	8.9538	78	25.8033	26.0573	25.6486	25.6063	25.7986	25.5416	25.4548	26.0374	26.6132	26.2213	26.1099	26.0763	26.1819	26.2741	25.9788	26.3156	25.6376	25.6284	25.7246	25.4615	25.0362	25.2785	25.1984	25.1869	25.5472	25.1219	24.9041	25.0645	25.0712	24.9427	24.7626	24.887	24.9061	24.6474	24.5543	24.8432	NA	NA	NA	NA	25.8033
BOMOPTA_00081	TRINITY_DN14693_c0_g1_i1.p3	TRINITY_DN14693_c0_g1_i1.p3	3	3	3	58	9.0533	81	NA	NA	NA	NA	NA	NA	NA	NA	26.0986	26.0799	NA	NA	26.4711	26.1201	26.213	NA	26.1475	25.4363	25.7398	26.3547	25.8013	25.377	25.6881	25.8869	26.0144	25.679	25.8235	26.1324	27.3283	26.7622	26.8541	27.1753	27.2001	26.9113	27.027	26.5585	NA	NA	NA	NA	24.0418
BOMOPTA_00082	TRINITY_DN14704_c0_g1_i2.p1	TRINITY_DN14704_c0_g1_i2.p1;TRINITY_DN14704_c0_g1_i1.p1	32	32	32	63	62.857	551	29.9695	29.7816	29.8871	30.2406	29.906	29.4929	29.9091	30.0447	30.2006	29.7889	30.0456	30.4042	30.1267	30.0603	30.2241	30.5069	30.655	30.6469	30.6009	30.7238	31.1999	31.2624	31.2911	31.2212	31.2972	31.0625	31.3906	31.4792	30.2958	30.1996	30.2526	30.207	31.2697	30.9211	30.9971	31.0463	32.6438	32.4732	32.6761	32.3238	29.9695
BOMOPTA_00083	TRINITY_DN14733_c0_g1_i2.p1	TRINITY_DN14733_c0_g1_i1.p1;TRINITY_DN14733_c0_g1_i2.p1;TRINITY_DN16839_c0_g2_i2.p1;TRINITY_DN14733_c0_g1_i3.p2	4	4	4	22.4	25.327	214	25.8304	NA	24.7254	24.7315	NA	NA	NA	NA	NA	NA	NA	NA	NA	NA	NA	NA	NA	NA	NA	NA	NA	NA	NA	NA	NA	NA	NA	NA	NA	NA	NA	NA	NA	NA	NA	NA	NA	NA	NA	NA	25.8304
BOMOPTA_00084	TRINITY_DN14734_c0_g1_i3.p1	TRINITY_DN14734_c0_g1_i1.p1;TRINITY_DN14734_c0_g1_i3.p1;TRINITY_DN14734_c0_g1_i2.p1	5	5	5	30.4	28.103	247	NA	NA	NA	NA	NA	NA	NA	NA	NA	26.7305	NA	NA	NA	NA	NA	NA	25.7558	NA	25.8457	25.7584	NA	NA	NA	NA	NA	NA	NA	NA	NA	NA	NA	NA	NA	NA	NA	NA	NA	NA	NA	NA	23.9561
BOMOPTA_00085	TRINITY_DN14747_c0_g1_i2.p1	TRINITY_DN14747_c0_g1_i2.p1;TRINITY_DN14747_c0_g1_i1.p1	22	22	22	73.4	37.891	334	32.023	31.8431	32.2468	31.8813	31.8038	31.7671	31.5795	31.9353	30.448	29.9835	30.1749	30.2864	27.7285	27.1009	27.3132	27.1421	25.6604	25.5522	25.4735	26.0548	25.8607	25.4286	25.7927	26.1281	26.0937	26.6428	25.177	26.1077	26.1419	26.4883	26.1251	26.488	26.4275	26.9857	26.2709	26.9336	27.4679	27.5513	27.7424	27.9861	32.023
BOMOPTA_00086	TRINITY_DN14752_c0_g1_i2.p1	TRINITY_DN14752_c0_g1_i2.p1;TRINITY_DN14752_c0_g1_i1.p1	4	4	4	36.2	13.805	116	28.2823	27.0808	28.1618	28.0029	27.6974	27.7146	27.9019	28.0722	27.3115	NA	26.824	27.0529	NA	NA	NA	NA	NA	NA	NA	NA	NA	NA	NA	NA	NA	NA	NA	NA	NA	NA	NA	NA	NA	NA	NA	NA	NA	NA	NA	NA	28.2823
BOMOPTA_00087	TRINITY_DN14775_c0_g1_i1.p1	TRINITY_DN14775_c0_g1_i1.p1;TRINITY_DN14775_c0_g1_i2.p1	65	65	65	76.3	96.453	841	32.0612	31.6818	31.982	31.9902	31.6399	31.651	31.6761	31.7808	32.0081	31.9863	32.0419	32.0659	31.9632	32.062	32.1002	32.086	32.3455	32.6178	32.4848	32.3931	33.0363	33.1847	33.2507	33.2971	32.0045	32.3476	32.7506	32.4098	31.227	31.3277	31.1793	30.8049	32.4865	32.4138	32.461	32.523	34.5193	34.6657	34.7283	34.6863	32.0612
BOMOPTA_00088	TRINITY_DN14776_c0_g1_i1.p1	TRINITY_DN14776_c0_g1_i1.p1;TRINITY_DN14776_c0_g1_i2.p1	17	17	17	47	57.727	506	NA	NA	NA	NA	NA	NA	NA	NA	26.5709	26.1207	26.211	26.3501	26.1197	26.6773	26.4561	26.8186	25.6758	25.9286	25.9173	NA	25.7136	26.828	NA	NA	25.5396	NA	25.2979	NA	26.7221	27.3139	27.3961	27.2233	28.4043	28.1774	28.5045	27.5164	NA	NA	NA	NA	24.0322
BOMOPTA_00089	TRINITY_DN14781_c0_g1_i2.p1	TRINITY_DN14781_c0_g1_i2.p1;TRINITY_DN14781_c0_g1_i1.p1	20	20	20	68.8	38.61	337	30.4914	30.453	30.5729	30.5666	30.2702	30.4366	30.5136	30.5892	30.7457	30.6931	30.8005	30.8262	30.9598	31.0596	31.0974	31.233	31.3679	31.3977	31.381	31.5169	31.679	31.8387	31.797	31.7668	32.6144	32.8008	32.7307	32.6736	33.9659	34.0688	34.1106	33.9402	34.026	34.2199	34.1243	34.0625	28.1681	28.4072	27.7843	27.7206	30.4914
BOMOPTA_00090	TRINITY_DN14784_c0_g1_i2.p1	TRINITY_DN14784_c0_g1_i1.p1;TRINITY_DN14784_c0_g1_i2.p1	18	18	18	14.3	185.99	1689	24.829	25.0061	24.5656	24.9091	NA	24.4327	24.6289	24.8843	NA	NA	NA	NA	24.581	24.1566	24.6293	25.2387	24.7808	23.9939	24.1582	24.4934	24.2367	24.3593	24.5891	24.8773	25.518	25.0832	25.292	25.5048	25.8006	25.8644	25.6897	26.5071	26.4481	26.4572	26.7761	26.2057	NA	NA	NA	NA	24.829
BOMOPTA_00091	TRINITY_DN14791_c0_g1_i2.p1	TRINITY_DN14791_c0_g1_i2.p1;TRINITY_DN14791_c0_g1_i1.p1	20	20	20	92.6	25.411	230	32.6093	32.1693	32.5694	32.6044	32.3439	32.1428	32.1364	32.1978	32.4953	32.4094	32.4646	32.4735	32.2063	32.5407	32.5749	32.5943	32.835	33.3339	33.116	32.9952	33.7459	33.7645	33.9097	33.8973	32.668	32.8873	33.4108	33.0652	31.0207	31.1128	31.3032	30.7021	33.1443	32.8255	32.9715	33.0434	35.1768	34.7095	35.1413	34.9529	32.6093
BOMOPTA_00092	TRINITY_DN14797_c0_g1_i1.p4	TRINITY_DN14797_c0_g1_i1.p4	2	2	2	23.5	7.3484	68	NA	NA	NA	NA	NA	NA	NA	NA	NA	NA	NA	NA	NA	NA	NA	NA	NA	NA	NA	NA	NA	NA	NA	NA	NA	NA	NA	NA	NA	24.8712	25.6706	25.6168	NA	25.1662	25.2774	25.3563	NA	NA	NA	NA	23.6882
BOMOPTA_00093	TRINITY_DN14815_c0_g1_i1.p1	TRINITY_DN14815_c0_g1_i1.p1	14	14	14	29.2	75.793	684	25.5849	NA	25.8776	25.7739	NA	NA	NA	NA	25.9815	26.0749	25.7704	25.6229	25.6107	25.8438	25.6284	25.7104	26.27	26.4649	26.2788	26.1939	26.7255	26.8259	26.9699	27.1425	26.1449	25.5627	26.1992	25.6412	NA	NA	NA	NA	26.2194	25.7116	25.2036	26.1576	25.3349	27.6015	25.6688	25.3998	25.5849
BOMOPTA_00094	TRINITY_DN14830_c0_g1_i1.p2	TRINITY_DN14830_c0_g1_i1.p2	4	4	4	47.1	10.78	104	NA	NA	NA	NA	NA	NA	NA	NA	NA	NA	NA	NA	NA	NA	NA	NA	NA	NA	NA	NA	NA	NA	NA	NA	NA	NA	NA	NA	NA	NA	NA	NA	NA	NA	NA	23.8275	NA	NA	NA	NA	23.806
BOMOPTA_00095	TRINITY_DN14840_c0_g1_i1.p1	TRINITY_DN14840_c0_g1_i1.p1;TRINITY_DN14840_c0_g1_i2.p1;TRINITY_DN14840_c0_g1_i2.p2	11	11	11	38.7	43.377	375	26.3761	25.7061	26.0345	26.306	25.6799	25.6882	26.3357	25.8845	26.0905	26.3826	26.6356	26.2118	26.3145	26.1699	26.3818	25.9433	26.4961	26.6614	26.6717	26.4627	26.9989	26.9621	27.059	26.7837	26.0961	25.4674	26.1105	25.4492	NA	NA	NA	NA	26.2709	25.7251	25.967	25.7278	27.1921	27.3582	26.9795	26.273	26.3761
BOMOPTA_00096	TRINITY_DN14854_c0_g1_i1.p1	TRINITY_DN14854_c0_g1_i1.p1	64	64	64	75.9	109.79	995	31.5561	31.6196	31.5245	31.7084	31.451	31.249	31.3065	31.3864	31.5133	31.412	31.3755	31.5055	31.3368	31.3659	31.4183	31.5359	31.7292	31.8406	31.7751	31.6602	32.2033	32.2986	32.2225	32.2865	31.8149	31.9696	32.1661	31.9566	32.6952	33.2587	32.6777	32.822	34.0047	33.8715	33.9661	33.5828	30.2672	32.0606	30.5183	30.6202	31.5561
BOMOPTA_00097	TRINITY_DN14874_c0_g1_i1.p1	TRINITY_DN14874_c0_g1_i1.p1;TRINITY_DN24144_c7_g2_i1.p1	9	9	8	50.4	28.098	252	27.6495	27.5061	27.5791	27.6048	26.9117	26.9783	27.1959	26.8436	26.7523	26.5511	26.178	26.3535	26.3602	26.1847	26.521	26.4724	26.6006	25.9883	26.1595	26.051	26.2371	26.4803	26.2712	26.1137	26.7862	26.4162	26.5761	26.3033	26.9494	26.8514	27.01	26.9539	26.3574	26.5704	26.644	26.6594	NA	NA	NA	NA	27.6495
BOMOPTA_00098	TRINITY_DN14892_c0_g1_i3.p1	TRINITY_DN14892_c0_g1_i3.p1;TRINITY_DN14892_c0_g1_i2.p1	12	12	12	46.6	37.844	328	27.2575	27.0073	26.9634	27.1336	27.0275	26.6472	27.071	27.229	27.0638	27.1358	27.3626	27.2973	27.0415	27.2197	27.0989	27.4179	27.2203	27.6698	27.7165	27.5647	27.8656	28.0162	28.0556	28.2152	27.2371	27.5097	27.706	27.7552	26.8586	26.6162	26.6075	26.5002	27.7647	27.2006	27.2865	27.5856	26.9797	28.075	27.0691	26.6294	27.2575
BOMOPTA_00099	TRINITY_DN14912_c0_g1_i3.p1	TRINITY_DN14912_c0_g1_i2.p1;TRINITY_DN14912_c0_g1_i1.p1;TRINITY_DN14912_c0_g1_i3.p1	2	2	2	5.3	43.785	375	NA	NA	NA	NA	NA	NA	NA	NA	NA	NA	NA	NA	NA	NA	NA	NA	NA	NA	NA	NA	NA	NA	NA	NA	NA	NA	NA	NA	NA	NA	NA	NA	NA	NA	NA	NA	NA	NA	NA	22.8142	23.7573
BOMOPTA_00100	TRINITY_DN14919_c0_g1_i1.p1	TRINITY_DN14919_c0_g1_i1.p1	23	23	23	61.5	51.345	439	30.4381	30.6924	30.7907	30.5797	30.633	30.6739	30.7247	30.8211	29.1419	28.4183	28.6227	28.7998	25.3686	24.6743	24.3186	24.2097	NA	NA	NA	NA	NA	NA	NA	NA	NA	NA	NA	NA	25.082	24.1896	24.0086	24.359	24.6654	26.2996	24.4465	24.4785	NA	NA	NA	NA	30.4381
BOMOPTA_00101	TRINITY_DN14937_c0_g1_i1.p2	TRINITY_DN14937_c0_g1_i1.p2;TRINITY_DN14937_c0_g1_i2.p1	8	8	8	62.1	15.835	153	25.9589	NA	25.7596	25.7498	25.7244	NA	25.9833	25.7128	26.5145	25.9629	25.9985	26.2917	27.2418	27.2978	27.2614	27.1465	27.9406	27.0362	27.2486	27.4432	28.0326	27.4006	27.6969	27.5438	28.3772	27.4982	27.7565	27.665	28.2848	27.8264	27.7391	28.3819	26.8503	26.9225	26.5247	26.9579	NA	NA	NA	NA	25.9589
BOMOPTA_00102	TRINITY_DN14982_c0_g1_i1.p1	TRINITY_DN14982_c0_g1_i2.p2;TRINITY_DN14982_c0_g1_i1.p1	18	18	18	63.1	33.241	293	30.1937	29.961	30.0218	30.1055	30.0788	30.1178	30.3249	30.2726	30.2677	30.2563	30.4269	30.4764	30.2389	30.4916	30.6957	30.4556	30.0124	30.0081	30.2808	30.399	29.7983	29.9053	30.1382	30.2043	30.0686	30.0483	30.1391	30.1295	29.7625	29.5709	29.7348	30.1263	29.0858	29.4246	29.0786	29.5061	NA	NA	NA	NA	30.1937
BOMOPTA_00103	TRINITY_DN14997_c0_g1_i2.p1	TRINITY_DN14997_c0_g1_i2.p1	4	4	4	12.1	51.002	463	NA	NA	NA	NA	NA	NA	NA	NA	NA	24.0702	23.9661	NA	24.1255	24.0914	24.4734	NA	24.384	NA	24.319	24.195	NA	NA	NA	NA	NA	NA	NA	NA	24.957	NA	NA	25.1978	NA	NA	NA	NA	NA	NA	NA	NA	24.111
BOMOPTA_00104	TRINITY_DN1502_c0_g1_i1.p1	TRINITY_DN1502_c0_g1_i1.p1	4	4	4	36.1	21.059	205	NA	NA	NA	NA	NA	NA	NA	NA	NA	NA	NA	NA	NA	NA	NA	NA	NA	NA	NA	NA	NA	NA	NA	NA	NA	25.4084	NA	NA	25.9305	25.8933	NA	26.1222	26.7424	26.495	26.1112	26.1583	NA	NA	NA	NA	24.0455
BOMOPTA_00105	TRINITY_DN15042_c0_g1_i1.p1	TRINITY_DN15042_c0_g1_i1.p1	2	2	2	18.8	18.427	160	NA	NA	NA	NA	NA	NA	NA	NA	NA	NA	NA	23.1124	NA	NA	NA	NA	NA	NA	NA	NA	NA	NA	NA	NA	NA	NA	NA	NA	NA	NA	NA	NA	NA	NA	NA	NA	NA	NA	NA	NA	24.7219
BOMOPTA_00106	TRINITY_DN15056_c0_g1_i1.p1	TRINITY_DN15056_c0_g1_i1.p1	13	13	13	34	59.951	535	25.5173	26.565	25.999	25.5886	NA	NA	NA	NA	26.3627	25.5445	26.0416	26.4523	26.2666	26.0911	26.104	26.4447	26.697	27.2575	26.0656	27.1479	27.8301	28.4659	28.2182	28.4991	27.0722	27.3058	27.6939	26.9543	25.171	25.5735	24.8899	24.5126	27.526	27.2635	27.1982	27.6695	26.5432	28.9612	27.0277	26.7045	25.5173
BOMOPTA_00107	TRINITY_DN15238_c0_g1_i1.p1	TRINITY_DN15238_c0_g1_i1.p1	5	5	5	49.2	14.473	132	27.575	27.4503	27.4529	27.4153	27.6197	27.1697	27.5434	27.5933	28.0484	27.9226	27.8664	27.9415	28.7593	28.2557	28.5349	28.5489	28.2294	28.0128	28.1598	28.4413	28.0681	27.9209	27.7495	28.1483	28.2661	28.0502	28.0627	27.5013	27.6763	27.6189	27.2048	27.4304	27.2671	26.9864	26.7884	26.9108	NA	NA	NA	NA	27.575
BOMOPTA_00108	TRINITY_DN15239_c0_g1_i3.p1	TRINITY_DN15239_c0_g1_i1.p1;TRINITY_DN15239_c0_g1_i3.p1;TRINITY_DN15239_c0_g1_i2.p1	3	3	3	3.7	106.23	919	NA	NA	NA	NA	NA	NA	NA	NA	NA	NA	NA	NA	NA	NA	NA	NA	NA	NA	NA	NA	NA	NA	NA	NA	NA	NA	NA	24.3677	NA	NA	NA	NA	NA	NA	NA	NA	NA	NA	NA	NA	23.836
BOMOPTA_00109	TRINITY_DN15246_c0_g1_i1.p1	TRINITY_DN15246_c0_g1_i1.p1;TRINITY_DN15246_c0_g1_i2.p1;TRINITY_DN15246_c0_g1_i2.p10	22	22	22	46.5	66.949	591	26.8082	24.8896	26.0507	26.5258	25.6856	NA	26.5357	26.139	26.4747	26.5369	26.4308	26.272	26.811	26.6796	26.8198	27.0067	26.9289	27.0721	27.1941	27.2323	27.0917	27.2176	27.1644	27.3217	27.8531	27.8718	27.4865	27.5848	28.5846	28.404	28.434	28.5059	28.1187	28.0322	28.0222	27.9425	NA	NA	NA	NA	26.8082
BOMOPTA_00110	TRINITY_DN15296_c0_g1_i1.p1	TRINITY_DN15296_c0_g1_i1.p1	2	2	2	15.8	22.037	190	NA	NA	NA	NA	NA	NA	NA	NA	NA	NA	NA	NA	NA	NA	24.6281	NA	NA	NA	NA	NA	NA	NA	NA	NA	NA	NA	NA	NA	NA	NA	NA	NA	NA	NA	NA	NA	NA	NA	NA	NA	23.9054
BOMOPTA_00111	TRINITY_DN15315_c0_g1_i1.p1	TRINITY_DN15315_c0_g1_i1.p1	3	3	3	51.2	9.8421	86	31.4004	31.6452	31.4587	31.1538	31.0978	31.0792	31.2167	30.8434	29.9097	29.2476	29.3599	29.8168	27.6419	27.4819	26.8664	27.6811	NA	NA	NA	NA	NA	NA	NA	NA	NA	NA	NA	NA	NA	NA	NA	NA	NA	NA	NA	NA	NA	NA	NA	NA	31.4004
BOMOPTA_00112	TRINITY_DN15428_c0_g1_i1.p2	TRINITY_DN15428_c0_g1_i1.p2	5	5	5	65	14.915	137	NA	NA	NA	NA	NA	NA	NA	NA	NA	NA	NA	NA	NA	NA	25.0068	NA	25.3494	NA	NA	NA	NA	25.0907	NA	NA	NA	NA	NA	NA	25.9295	NA	NA	NA	27.7128	27.203	27.0353	27.1839	NA	26.0329	NA	NA	24.1162
BOMOPTA_00113	TRINITY_DN15436_c0_g1_i1.p1	TRINITY_DN15436_c0_g1_i1.p1	2	2	2	5.5	49.023	440	NA	NA	NA	NA	NA	NA	NA	NA	NA	NA	NA	NA	NA	NA	NA	NA	NA	NA	NA	NA	NA	NA	NA	NA	NA	NA	NA	NA	25.4857	NA	NA	NA	NA	NA	NA	NA	NA	NA	NA	NA	23.8594
BOMOPTA_00114	TRINITY_DN15442_c0_g1_i2.p1	TRINITY_DN15442_c0_g1_i2.p1	2	2	2	13	17.84	162	NA	NA	NA	NA	NA	NA	NA	NA	NA	NA	NA	NA	NA	NA	NA	24.0802	NA	NA	NA	NA	NA	NA	NA	NA	NA	NA	NA	NA	NA	NA	25.0488	25.058	NA	NA	23.6931	24.9129	NA	NA	NA	NA	23.8678
BOMOPTA_00115	TRINITY_DN1549_c0_g1_i1.p1	TRINITY_DN1549_c0_g1_i1.p1	23	23	23	69.6	45.895	395	31.5357	31.6631	31.4022	31.4198	31.5772	31.5897	31.2025	31.3744	30.0062	29.8702	29.8271	29.8692	27.4528	26.9159	27.1277	27.2737	NA	NA	NA	NA	NA	NA	NA	NA	NA	NA	NA	NA	26.1845	26.5962	23.3878	26.0729	27.5424	27.4809	26.7988	27.349	NA	NA	NA	NA	31.5357
BOMOPTA_00116	TRINITY_DN1559_c0_g1_i1.p1	TRINITY_DN1559_c0_g1_i1.p1;TRINITY_DN37892_c0_g1_i1.p1	14	14	14	23	78.589	704	NA	NA	NA	NA	NA	NA	NA	NA	NA	NA	NA	NA	NA	NA	NA	NA	NA	25.5673	NA	NA	25.7195	NA	NA	NA	26.4063	26.1003	26.1041	25.6441	26.2908	26.0869	26.4508	26.0509	26.2527	26.152	26.0734	26.3349	NA	NA	NA	NA	23.8241
BOMOPTA_00117	TRINITY_DN15606_c0_g2_i3.p1	TRINITY_DN15606_c0_g2_i3.p1;TRINITY_DN15606_c0_g2_i2.p1	4	4	4	50.4	12.889	119	25.3292	24.9594	25.2496	24.7945	NA	NA	NA	NA	NA	NA	NA	NA	NA	NA	NA	NA	NA	NA	NA	NA	NA	NA	NA	NA	NA	NA	NA	NA	NA	NA	NA	NA	NA	NA	NA	NA	NA	NA	NA	NA	25.3292
BOMOPTA_00118	TRINITY_DN15650_c0_g1_i2.p1	TRINITY_DN15650_c0_g1_i1.p1;TRINITY_DN15650_c0_g1_i2.p1	2	2	2	6.7	34.862	312	NA	NA	NA	NA	NA	NA	NA	NA	NA	NA	NA	NA	NA	NA	NA	22.6893	NA	NA	NA	NA	NA	NA	NA	NA	NA	NA	NA	NA	NA	NA	NA	NA	NA	NA	NA	NA	NA	NA	NA	NA	23.7817
BOMOPTA_00119	TRINITY_DN15667_c0_g1_i2.p1	TRINITY_DN15667_c0_g1_i1.p1;TRINITY_DN15667_c0_g1_i3.p1;TRINITY_DN15667_c0_g1_i2.p1;TRINITY_DN15667_c0_g1_i4.p1	9	9	9	43.8	32.017	281	26.4311	26.5557	26.3984	26.4443	26.4261	26.4341	26.9066	26.5979	27.0071	26.8413	26.8723	26.7667	27.0573	27.0486	27.2519	27.3621	27.0105	26.7515	26.8928	26.7387	25.6992	26.0718	26.1291	25.8723	NA	NA	NA	NA	NA	NA	NA	NA	NA	NA	NA	NA	NA	NA	NA	NA	26.4311
BOMOPTA_00120	TRINITY_DN15674_c0_g1_i1.p1	TRINITY_DN15674_c0_g1_i1.p1	7	7	7	12.6	69.559	597	27.865	27.8192	28.2806	27.3747	NA	NA	28.1918	27.9088	27.5454	27.6529	NA	NA	27.9631	27.6757	28.0232	27.7291	27.2989	26.9585	NA	27.4935	NA	NA	NA	NA	NA	NA	NA	NA	NA	NA	NA	NA	NA	NA	NA	NA	NA	NA	NA	NA	27.865
BOMOPTA_00121	TRINITY_DN15690_c0_g1_i1.p1	TRINITY_DN15690_c0_g1_i1.p1	5	5	5	7.4	100.95	887	NA	25.2642	NA	NA	NA	NA	NA	NA	25.1907	NA	NA	25.4625	25.3204	25.3168	25.5322	25.1645	NA	NA	NA	24.888	NA	NA	NA	NA	NA	NA	NA	NA	NA	NA	NA	NA	NA	NA	NA	NA	NA	NA	NA	NA	24.0238
BOMOPTA_00122	TRINITY_DN15704_c0_g1_i1.p3	TRINITY_DN15704_c0_g1_i1.p3;TRINITY_DN15704_c0_g1_i3.p1	2	2	2	16.5	17.558	158	NA	NA	NA	NA	NA	NA	NA	NA	NA	NA	NA	NA	NA	NA	NA	NA	NA	NA	NA	NA	NA	NA	NA	NA	NA	NA	23.8451	NA	NA	NA	NA	NA	NA	NA	NA	NA	NA	NA	NA	NA	24.0339
BOMOPTA_00123	TRINITY_DN15712_c1_g1_i1.p1	TRINITY_DN15712_c1_g1_i1.p1	5	5	5	25.9	27.967	251	NA	NA	NA	NA	NA	NA	NA	NA	NA	NA	NA	NA	24.0299	24.2299	23.7876	NA	23.672	24.5715	24.7861	NA	24.8755	25.0419	24.8117	25.0195	24.5104	24.7418	24.9533	24.5273	NA	NA	NA	NA	25.8981	25.7857	25.3736	25.8675	24.4601	25.0866	NA	NA	23.6534
BOMOPTA_00124	TRINITY_DN15713_c0_g1_i1.p1	TRINITY_DN15713_c0_g1_i1.p1;TRINITY_DN27323_c7_g1_i1.p3;TRINITY_DN27323_c8_g1_i3.p3;TRINITY_DN15713_c0_g1_i2.p6;TRINITY_DN27323_c8_g1_i3.p1;TRINITY_DN27323_c8_g1_i1.p1;TRINITY_DN27323_c9_g1_i1.p1	29	29	19	45.2	50.633	462	34.3635	34.3477	34.1813	34.3696	34.4985	34.0608	34.4557	34.256	34.437	34.2253	34.3875	34.4423	34.5698	34.607	34.5658	34.8515	34.702	34.9191	34.8589	34.8789	34.922	34.8097	34.8633	34.8511	35.1407	35.1588	34.9998	35.2917	35.3357	35.2589	35.3275	35.3042	34.6537	34.9316	34.8757	34.7752	35.2463	34.6184	34.9944	34.9382	34.3635
BOMOPTA_00125	TRINITY_DN15750_c0_g1_i3.p1	TRINITY_DN15750_c0_g1_i3.p1;TRINITY_DN15750_c0_g1_i1.p1	9	9	9	58.3	19.379	168	26.8231	27.6859	27.1794	27.9855	27.454	27.1578	27.413	27.1135	27.9533	27.8718	27.7782	27.8789	28.0813	28.1775	28.2249	28.0523	28.3271	28.6226	28.6831	28.4916	28.8289	28.7549	28.7861	28.5091	29.3279	29.3162	29.1835	28.9383	29.6052	29.5587	29.751	29.667	29.4249	29.3661	29.2201	29.5584	NA	NA	NA	NA	26.8231
BOMOPTA_00126	TRINITY_DN15757_c0_g1_i1.p3	TRINITY_DN15757_c0_g1_i1.p3	4	4	4	30.3	12.377	119	27.4369	27.595	27.4871	27.659	27.3051	27.4573	27.6795	27.5634	NA	27.441	NA	27.6909	27.5896	27.6788	27.6654	28.0207	27.9382	27.9917	28.0201	27.7501	27.8936	28.1575	28.1086	28.5111	28.0422	28.2068	28.4824	28.5469	28.5125	28.6246	28.9186	28.6228	28.6077	28.7473	28.9097	28.8861	29.6544	29.4195	29.7069	29.7782	27.4369
BOMOPTA_00127	TRINITY_DN15769_c0_g2_i1.p2	TRINITY_DN15769_c0_g2_i1.p2	3	3	3	16.3	25.217	215	NA	NA	NA	NA	NA	NA	NA	NA	NA	NA	NA	NA	NA	NA	NA	NA	NA	24.8552	NA	NA	NA	NA	NA	NA	NA	NA	NA	NA	NA	NA	NA	NA	NA	NA	NA	NA	NA	NA	NA	NA	24.0022
BOMOPTA_00128	TRINITY_DN15838_c0_g1_i1.p1	TRINITY_DN15838_c0_g1_i1.p1	3	3	3	36	14.987	136	NA	NA	NA	NA	NA	24.754	24.9385	24.7976	25.088	24.9084	24.9347	24.9131	25.2506	24.8618	24.8349	24.7262	NA	NA	NA	NA	NA	NA	NA	NA	NA	NA	NA	NA	NA	NA	NA	NA	NA	NA	NA	NA	NA	NA	NA	NA	23.8236
BOMOPTA_00129	TRINITY_DN15843_c0_g1_i3.p1	TRINITY_DN15843_c0_g1_i3.p1	4	4	4	38.7	13.274	119	29.5886	28.8997	29.0406	29.2352	26.1995	NA	28.6448	28.4919	29.1228	29.1171	29.1621	28.9426	29.6635	29.4947	29.5318	29.4985	30.026	30.3192	30.3359	29.9735	30.461	30.5683	30.4699	30.0632	30.8847	31.1166	31.196	30.6612	31.0558	31.3659	31.5054	30.9172	31.1898	31.2785	31.0425	31.0849	30.1762	29.6235	30.1309	29.9912	29.5886
BOMOPTA_00130	TRINITY_DN15883_c0_g1_i1.p1	TRINITY_DN15883_c0_g1_i1.p1	24	24	24	63.5	38.983	351	29.8958	29.7802	29.8015	29.6241	29.9201	29.8476	29.9805	29.7401	30.2044	30.1076	30.0552	30.115	30.4585	30.3816	30.4338	30.3589	30.5438	30.2637	30.3019	30.6096	30.5436	30.1612	30.4249	30.4322	30.5063	30.4657	30.3654	30.5047	30.2944	30.3689	30.2077	30.5816	29.6654	30.0448	30.0042	30.1981	28.0281	28.3591	27.9682	27.6934	29.8958
BOMOPTA_00131	TRINITY_DN15885_c0_g1_i1.p1	TRINITY_DN15885_c0_g1_i1.p1;TRINITY_DN15885_c0_g1_i2.p1	26	26	26	58.6	47.483	430	30.9798	31.0075	30.9916	31.0543	31.0282	31.0003	30.8287	31.016	31.0086	30.9682	31.1061	31.2245	30.7109	30.9979	31.0222	31.1733	31.212	31.5437	31.7054	31.3323	32.0876	32.3197	32.3754	32.3081	30.8982	31.6366	31.9672	31.8102	29.5379	29.8339	29.5685	29.3563	31.5829	31.4591	31.5437	31.6237	34.7673	34.7047	34.9193	35.0016	30.9798
BOMOPTA_00132	TRINITY_DN15897_c0_g1_i1.p1	TRINITY_DN15897_c0_g1_i2.p1;TRINITY_DN15897_c0_g1_i1.p1	6	6	6	49.1	18.612	159	27.1832	27.3797	27.4487	27.0691	27.0278	27.0287	NA	NA	27.8179	27.1364	27.2011	NA	27.9873	27.9185	28.0573	27.8931	28.0398	27.7753	27.5641	27.9395	28.0166	28.0111	28.5211	28.241	28.705	28.4219	28.6309	27.9589	28.7804	28.8133	28.4511	28.9027	28.0223	28.4432	28.5586	28.7866	NA	NA	NA	NA	27.1832
BOMOPTA_00133	TRINITY_DN15929_c0_g1_i1.p1	TRINITY_DN15929_c0_g1_i1.p1	14	14	14	69.1	27.051	249	28.6641	27.3049	28.2013	28.3804	27.4488	27.8514	27.7681	28.3202	27.9624	28.1533	28.0454	28.2414	28.0998	28.1591	28.0806	28.098	28.4066	28.4928	28.208	28.5134	28.7574	28.8944	29.0381	29.1715	28.0019	28.3846	28.6926	28.7476	27.9452	27.7347	27.7605	27.9645	28.3871	28.1607	28.1075	28.5508	31.5009	30.8588	31.3585	31.2588	28.6641
BOMOPTA_00134	TRINITY_DN15929_c1_g1_i1.p1	TRINITY_DN15929_c1_g1_i1.p1;TRINITY_DN15929_c1_g1_i2.p1;TRINITY_DN15929_c1_g1_i3.p1	15	15	15	65.6	27.44	244	28.6743	28.4782	28.6849	28.9988	28.8342	28.6994	28.7277	28.9868	29.0716	28.639	28.8932	28.9106	29.4262	29.2753	29.0741	28.9341	28.5987	28.6847	28.957	28.834	27.9639	28.0227	28.3234	28.1044	27.5641	28.1575	27.45	27.4348	25.9425	NA	NA	26.0181	NA	NA	NA	NA	NA	NA	NA	NA	28.6743
BOMOPTA_00135	TRINITY_DN15955_c0_g1_i1.p1	TRINITY_DN15955_c0_g1_i2.p2;TRINITY_DN15955_c0_g1_i1.p1	2	2	2	27.6	13.128	116	NA	NA	NA	NA	NA	NA	NA	NA	NA	NA	NA	NA	NA	NA	NA	NA	NA	NA	NA	NA	NA	NA	NA	NA	NA	NA	NA	NA	25.8717	25.8857	25.3981	25.7651	25.426	25.3143	25.6442	25.9952	NA	NA	NA	NA	23.8528
BOMOPTA_00136	TRINITY_DN15968_c0_g1_i2.p1	TRINITY_DN15968_c0_g1_i2.p1	11	11	11	65	29.57	254	29.7068	30.2922	30.0534	30.006	30.281	29.878	29.8911	29.9854	28.4721	28.3699	28.5078	28.6359	24.8973	24.2801	NA	25.9095	NA	NA	NA	NA	NA	NA	NA	NA	NA	NA	NA	NA	NA	NA	NA	24.775	26.454	26.8867	26.4568	26.4053	NA	NA	NA	NA	29.7068
BOMOPTA_00137	TRINITY_DN15983_c0_g1_i1.p1	TRINITY_DN15983_c0_g1_i1.p1;TRINITY_DN15983_c0_g1_i2.p4;TRINITY_DN15983_c0_g1_i3.p1	12	12	9	90	16.392	140	26.3745	28.2954	27.4411	27.642	28.0721	27.7795	27.772	27.5867	26.5808	26.9963	25.8153	26.3814	24.8047	25.2327	NA	25.8846	25.833	27.2371	26.3965	26.0832	26.9748	27.6167	27.4551	27.3136	25.867	26.8289	27.1943	24.2619	NA	NA	NA	NA	26.87	26.4817	26.7412	26.217	30.3845	30.1055	30.5076	30.6598	26.3745
BOMOPTA_00138	TRINITY_DN15984_c0_g2_i1.p1	TRINITY_DN15984_c0_g2_i1.p1	3	3	3	10.3	30.514	273	NA	NA	NA	NA	NA	NA	NA	NA	NA	NA	NA	NA	NA	NA	NA	NA	NA	NA	NA	NA	NA	NA	NA	NA	NA	NA	NA	NA	NA	NA	NA	NA	NA	24.0883	25.4118	NA	NA	NA	NA	NA	24.1622
BOMOPTA_00139	TRINITY_DN15989_c0_g1_i1.p1	TRINITY_DN15989_c0_g1_i1.p1;TRINITY_DN15989_c0_g1_i2.p1	35	35	35	50	84.654	704	24.5216	NA	25.9878	25.249	NA	24.0972	NA	NA	NA	24.8472	25.5664	24.8345	26.2921	25.5651	25.019	25.6906	26.7234	26.8264	26.2917	26.4901	27.4169	27.3157	27.3763	26.9109	28.575	28.2393	28.0488	27.5738	30.3229	29.807	29.7462	29.2585	29.7345	29.7053	29.9878	29.5901	NA	NA	NA	NA	24.5216
BOMOPTA_00140	TRINITY_DN16049_c0_g1_i1.p1	TRINITY_DN16049_c0_g1_i1.p1;TRINITY_DN16049_c0_g1_i2.p1	2	2	2	27.5	11.111	102	NA	NA	NA	NA	NA	NA	NA	NA	NA	NA	NA	NA	NA	NA	NA	NA	NA	25.9097	NA	26.3766	NA	NA	NA	NA	25.7359	NA	25.5895	NA	NA	NA	NA	NA	NA	NA	NA	NA	NA	NA	NA	NA	24.4422
BOMOPTA_00141	TRINITY_DN16062_c0_g1_i1.p1	TRINITY_DN16062_c0_g1_i1.p1	4	4	4	40.3	16.758	159	NA	NA	NA	NA	NA	NA	NA	NA	NA	NA	NA	NA	NA	NA	NA	NA	NA	NA	NA	NA	NA	NA	NA	NA	NA	NA	NA	NA	24.9371	25.0629	25.0105	25.4365	24.765	25.0449	24.8239	24.9251	NA	NA	NA	NA	24.7672
BOMOPTA_00142	TRINITY_DN16067_c0_g2_i1.p1	TRINITY_DN16067_c0_g2_i1.p1	2	2	2	25.9	15.12	139	NA	NA	NA	NA	NA	NA	NA	NA	NA	NA	NA	NA	NA	NA	NA	NA	NA	NA	NA	NA	NA	NA	NA	NA	NA	NA	NA	NA	NA	NA	NA	NA	NA	25.0109	24.563	NA	NA	NA	NA	NA	23.9336
BOMOPTA_00143	TRINITY_DN16084_c0_g1_i1.p1	TRINITY_DN16084_c0_g1_i1.p1	10	10	10	61.8	18.001	152	NA	NA	NA	NA	NA	NA	NA	NA	NA	NA	NA	NA	NA	25.5191	25.8027	25.9653	26.0083	26.1291	26.2576	26.0032	26.3036	26.3993	26.3599	26.4002	26.8695	26.3585	26.9748	26.4958	26.8605	26.6954	26.8141	26.8696	26.7443	26.5693	26.4275	26.8731	27.576	27.3752	27.3798	27.6682	24.7582
BOMOPTA_00144	TRINITY_DN16133_c0_g1_i1.p1	TRINITY_DN16133_c0_g1_i1.p1	6	6	6	44	15.55	141	NA	NA	NA	NA	NA	NA	NA	26.5212	26.4487	26.0319	26.4004	26.3616	26.7954	26.395	26.6606	26.5723	26.0984	26.0842	26.2381	26.4131	26.1632	25.7872	26.0103	26.21	26.8058	26.2107	26.6274	26.4697	27.9918	27.6402	27.6711	27.8355	27.6564	27.4791	27.8262	27.4944	NA	NA	NA	NA	23.8089
BOMOPTA_00145	TRINITY_DN1616_c0_g1_i1.p1	TRINITY_DN1616_c0_g1_i1.p1	3	3	3	10.8	57.117	502	NA	NA	NA	NA	NA	NA	NA	NA	NA	NA	NA	NA	NA	NA	NA	NA	NA	NA	23.497	NA	NA	NA	NA	NA	NA	NA	NA	NA	NA	NA	NA	NA	NA	NA	NA	NA	NA	NA	NA	NA	24.4764
BOMOPTA_00146	TRINITY_DN16284_c0_g1_i1.p1	TRINITY_DN16284_c0_g1_i1.p1	3	3	3	27.8	12.09	108	25.5284	26.5935	26.5445	26.2019	26.1932	26.0279	26.4032	26.1871	25.5291	25.6872	25.2568	25.979	NA	25.621	25.2771	25.331	NA	NA	NA	NA	NA	NA	NA	NA	NA	NA	NA	NA	NA	NA	NA	NA	NA	NA	NA	NA	NA	NA	NA	NA	25.5284
BOMOPTA_00147	TRINITY_DN16321_c0_g1_i1.p2	TRINITY_DN16321_c0_g1_i1.p2	2	2	2	20.4	10.717	93	NA	24.8051	NA	NA	NA	NA	NA	NA	24.9769	24.9021	25.0131	24.715	25.0878	25.9794	25.0997	24.7255	NA	NA	NA	NA	NA	NA	NA	NA	NA	NA	NA	NA	NA	NA	NA	NA	NA	NA	NA	NA	NA	NA	NA	NA	24.2121
BOMOPTA_00148	TRINITY_DN16457_c0_g1_i1.p1	TRINITY_DN16457_c0_g1_i1.p1	6	6	6	19.7	29.908	269	NA	NA	NA	NA	NA	24.8563	NA	NA	NA	NA	NA	NA	NA	25.6272	25.684	NA	NA	NA	NA	NA	NA	NA	NA	NA	NA	NA	NA	NA	NA	NA	NA	NA	NA	NA	NA	NA	NA	NA	NA	NA	23.9704
BOMOPTA_00149	TRINITY_DN16483_c0_g1_i3.p1	TRINITY_DN16483_c0_g1_i3.p1;TRINITY_DN16483_c0_g1_i1.p1;TRINITY_DN16483_c0_g1_i2.p1	18	18	18	39.2	58.106	515	28.7939	29.1987	29.0701	28.8387	28.9242	28.9715	28.7507	28.843	27.4304	27.2017	27.4866	27.551	NA	NA	NA	NA	NA	NA	NA	NA	NA	NA	NA	NA	NA	NA	NA	NA	NA	NA	NA	NA	NA	NA	NA	NA	NA	NA	NA	NA	28.7939
BOMOPTA_00150	TRINITY_DN16484_c0_g1_i1.p2	TRINITY_DN16484_c0_g1_i1.p2	7	7	7	60.8	17.929	158	28.4231	29.4983	28.6278	28.5647	29.1069	28.0905	28.3876	28.3588	27.4822	26.976	26.8702	27.1858	NA	NA	NA	NA	NA	NA	NA	NA	NA	NA	NA	NA	NA	NA	NA	NA	NA	NA	NA	NA	NA	NA	NA	NA	NA	NA	NA	NA	28.4231
BOMOPTA_00151	TRINITY_DN16498_c0_g1_i1.p1	TRINITY_DN16498_c0_g1_i1.p1	26	26	26	75.4	49.968	443	32.3191	32.0476	32.2246	32.4985	32.1101	32.3252	32.286	32.3303	32.3266	32.4638	32.543	32.5238	32.3159	32.3801	32.5053	32.3503	32.2541	32.7111	32.7838	32.4795	32.678	33.1808	33.1123	33.0291	32.1694	32.409	32.6382	32.4343	31.0221	31.0794	31.033	30.785	32.4698	32.2036	32.2815	32.4148	34.7843	34.3923	34.8072	34.7104	32.3191
BOMOPTA_00152	TRINITY_DN16504_c0_g1_i2.p1	TRINITY_DN16504_c0_g1_i2.p1;TRINITY_DN16504_c0_g1_i1.p1	17	17	17	20.8	114.21	1022	NA	NA	NA	NA	NA	NA	NA	NA	NA	NA	NA	NA	NA	NA	NA	NA	NA	NA	NA	25.0889	NA	NA	NA	NA	25.7401	25.1783	25.9662	25.8619	25.9682	25.8896	25.7996	26.612	26.7879	26.547	26.5866	26.1371	NA	NA	NA	NA	24.2228
BOMOPTA_00153	TRINITY_DN16546_c0_g1_i2.p1	TRINITY_DN16546_c0_g1_i1.p1;TRINITY_DN16546_c0_g1_i2.p1	2	2	2	19.5	14.605	133	NA	NA	NA	NA	NA	NA	NA	NA	NA	NA	NA	NA	NA	NA	NA	NA	NA	NA	NA	NA	NA	NA	NA	NA	NA	NA	NA	NA	NA	NA	NA	24.0949	NA	NA	NA	NA	NA	NA	NA	NA	24.7927
BOMOPTA_00154	TRINITY_DN16607_c0_g1_i2.p1	TRINITY_DN16607_c0_g1_i1.p1;TRINITY_DN16607_c0_g1_i2.p1;TRINITY_DN16607_c0_g1_i3.p1	9	9	9	45.3	29.951	265	NA	NA	NA	NA	NA	NA	NA	NA	26.0964	NA	NA	NA	26.4873	26.3099	26.5859	25.9669	26.7033	26.6146	26.841	27.0082	26.5501	26.7792	26.9199	26.443	27.3567	27.1752	27.5341	27.0279	27.173	26.704	27.4436	27.2324	26.1041	26.1345	26.3605	26.4978	NA	NA	NA	NA	23.8146
BOMOPTA_00155	TRINITY_DN16634_c0_g1_i1.p1	TRINITY_DN16634_c0_g1_i1.p1	12	12	12	37.7	37.595	324	28.0467	28.23	28.2309	28.071	27.9508	27.8242	28.1551	28.0362	27.307	27.2044	26.9372	27.2447	NA	NA	NA	NA	NA	NA	NA	NA	NA	NA	NA	NA	NA	NA	NA	NA	NA	NA	NA	NA	NA	NA	NA	NA	NA	NA	NA	NA	28.0467
BOMOPTA_00156	TRINITY_DN16640_c0_g1_i2.p1	TRINITY_DN16640_c0_g1_i2.p1	5	5	4	62	12.508	108	NA	NA	NA	NA	NA	NA	NA	NA	NA	NA	NA	NA	NA	NA	NA	NA	NA	NA	NA	NA	NA	NA	NA	NA	NA	NA	NA	NA	NA	NA	NA	NA	NA	NA	NA	NA	27.5948	27.0058	27.7187	27.2041	24.7012
BOMOPTA_00157	TRINITY_DN16648_c0_g2_i1.p1	TRINITY_DN16648_c0_g2_i1.p1;TRINITY_DN38422_c0_g1_i1.p1	3	3	3	17.6	22.819	193	NA	NA	NA	NA	NA	NA	NA	NA	NA	NA	NA	NA	NA	NA	NA	NA	NA	NA	NA	NA	NA	NA	NA	NA	NA	NA	NA	NA	NA	NA	NA	23.9638	NA	NA	NA	NA	NA	NA	NA	NA	24.6911
BOMOPTA_00158	TRINITY_DN16663_c0_g1_i1.p1	TRINITY_DN16663_c0_g1_i1.p1;TRINITY_DN66577_c0_g1_i1.p3;TRINITY_DN25764_c4_g1_i3.p1;TRINITY_DN25764_c4_g1_i2.p1	7	7	7	32.4	29.75	284	NA	26.7171	NA	NA	NA	NA	NA	NA	NA	NA	NA	26.9537	27.0534	26.8852	27.2257	27.239	27.6672	27.2715	27.5385	27.3343	27.9329	27.2515	27.8234	27.619	28.4291	27.8403	28.2989	28.0666	28.4485	28.3133	28.3855	28.4651	27.5049	27.4812	27.237	27.6048	NA	NA	NA	NA	24.3567
BOMOPTA_00159	TRINITY_DN16669_c0_g1_i1.p1	TRINITY_DN16669_c0_g1_i1.p1;TRINITY_DN16669_c0_g1_i3.p1;TRINITY_DN16669_c0_g1_i2.p3	13	13	13	79.4	22.32	199	30.5319	30.6155	30.4695	30.8144	30.6387	29.9229	30.4324	30.5793	30.7191	30.269	30.4781	30.7723	30.7853	30.4829	30.5721	30.7774	30.6582	30.3002	30.362	30.5838	30.7903	30.4892	30.7022	30.807	30.4523	29.986	30.2107	30.395	30.1666	29.6797	29.7264	30.1204	30.5808	29.8232	30.2082	30.3268	32.7055	32.0739	32.5912	32.4491	30.5319
BOMOPTA_00160	TRINITY_DN16675_c0_g1_i3.p1	TRINITY_DN16675_c0_g1_i3.p1;TRINITY_DN16675_c0_g1_i2.p1;TRINITY_DN16675_c0_g1_i1.p1	5	5	5	32	20.551	181	NA	NA	NA	NA	NA	NA	NA	NA	NA	NA	NA	NA	NA	NA	NA	NA	NA	NA	NA	NA	26.0777	26.23	26.109	25.7985	NA	NA	NA	NA	NA	NA	NA	NA	NA	NA	NA	NA	25.7815	26.4425	25.8925	24.9099	24.2284
BOMOPTA_00161	TRINITY_DN16675_c0_g1_i1.p2	TRINITY_DN16675_c0_g1_i1.p2;TRINITY_DN16675_c0_g1_i3.p4;TRINITY_DN16675_c0_g1_i2.p4	7	7	7	70.7	9.702	82	28.6251	28.8156	28.8268	28.6366	28.8178	28.9093	28.8234	28.7078	27.7563	27.1843	26.8553	27.3357	NA	NA	NA	NA	NA	NA	NA	NA	NA	NA	NA	NA	NA	NA	NA	NA	NA	NA	NA	NA	NA	NA	NA	NA	NA	NA	NA	NA	28.6251
BOMOPTA_00162	TRINITY_DN16679_c0_g2_i1.p1	TRINITY_DN16679_c0_g2_i1.p1	5	5	5	15.7	39.993	356	NA	NA	NA	NA	NA	NA	NA	NA	NA	NA	NA	NA	NA	NA	23.9711	NA	NA	NA	NA	NA	NA	NA	NA	NA	NA	NA	NA	NA	NA	NA	NA	NA	NA	23.7637	24.0269	24.3143	NA	NA	NA	NA	24.0494
BOMOPTA_00163	TRINITY_DN16691_c0_g1_i1.p1	TRINITY_DN16691_c0_g1_i1.p1	4	4	4	54	13.676	126	24.8998	25.4033	25.373	25.3897	25.5204	25.2618	25.7713	25.6285	26.1359	26.0317	26.0006	25.6968	26.3946	26.164	26.1705	25.9449	25.9619	24.9392	24.9774	25.1225	NA	NA	NA	NA	NA	NA	NA	NA	NA	NA	NA	NA	NA	NA	NA	NA	NA	NA	NA	NA	24.8998
BOMOPTA_00164	TRINITY_DN16691_c0_g2_i2.p1	TRINITY_DN16691_c0_g2_i2.p1	3	3	3	28.9	8.5788	76	NA	NA	NA	NA	NA	NA	NA	NA	NA	NA	NA	NA	25.2954	25.0035	25.0168	25.4901	24.2593	NA	NA	NA	NA	NA	NA	NA	NA	NA	NA	NA	NA	NA	NA	NA	NA	NA	NA	NA	NA	NA	NA	NA	24.0832
BOMOPTA_00165	TRINITY_DN16722_c0_g1_i1.p1	TRINITY_DN16722_c0_g1_i1.p1	4	4	4	29.6	26.669	233	NA	NA	NA	NA	NA	NA	NA	NA	NA	NA	NA	NA	NA	NA	NA	NA	NA	NA	28.7582	NA	NA	28.2624	NA	28.3834	NA	NA	NA	NA	NA	NA	NA	NA	NA	NA	NA	NA	NA	NA	NA	NA	24.4734
BOMOPTA_00166	TRINITY_DN16722_c0_g2_i1.p1	TRINITY_DN16722_c0_g2_i1.p1	2	2	2	19.6	12.518	112	NA	NA	NA	NA	NA	NA	NA	NA	NA	NA	NA	NA	NA	NA	NA	NA	NA	NA	NA	22.9653	NA	NA	NA	NA	NA	NA	NA	NA	NA	NA	NA	NA	NA	NA	NA	NA	NA	NA	NA	NA	24.8395
BOMOPTA_00167	TRINITY_DN16727_c0_g1_i1.p1	TRINITY_DN16727_c0_g1_i1.p1;TRINITY_DN16727_c0_g1_i2.p1	3	3	3	15.8	26.136	228	NA	NA	NA	NA	NA	NA	NA	NA	NA	24.4718	24.6209	24.2144	NA	NA	NA	NA	NA	NA	NA	NA	NA	NA	NA	NA	NA	NA	NA	NA	NA	NA	NA	NA	NA	NA	NA	NA	NA	NA	NA	NA	24.1657
BOMOPTA_00168	TRINITY_DN16738_c0_g1_i1.p1	TRINITY_DN16738_c0_g1_i1.p1	5	5	5	35.4	18.474	161	NA	NA	NA	NA	NA	NA	NA	NA	NA	NA	NA	NA	NA	25.921	25.9798	25.8753	26.4832	26.5174	NA	26.5105	26.524	26.8883	26.7195	26.7247	26.7828	27.0412	27.3427	27.1011	26.925	27.4702	27.5686	27.4635	26.9215	27.5802	26.8077	27.2395	NA	NA	NA	NA	23.7443
BOMOPTA_00169	TRINITY_DN16741_c0_g1_i1.p1	TRINITY_DN16741_c0_g1_i1.p1	11	11	11	75.5	16.284	143	27.9769	27.7403	27.6252	27.9357	27.8345	27.583	27.5683	27.6581	28.1129	28.0627	28.2551	27.9564	27.8444	28.2231	28.3321	28.0754	28.7945	28.8803	28.7858	28.7358	29.1322	29.2912	29.5243	29.4419	29.0308	29.1919	29.3159	28.9769	29.6842	29.7689	29.6655	29.5155	30.5142	30.8292	30.7798	30.4525	31.1258	31.0857	31.457	31.4792	27.9769
BOMOPTA_00170	TRINITY_DN16762_c0_g1_i1.p1	TRINITY_DN16762_c0_g1_i1.p1	6	6	6	45.3	19.343	172	25.4319	25.4937	25.5052	25.4675	NA	NA	25.9797	26.2816	26.4862	26.6171	26.5716	26.5192	26.6925	27.3041	26.8342	26.6403	26.6235	26.4386	26.38	26.7468	25.8235	25.7208	26.5016	26.241	25.8426	25.5156	25.6149	25.4666	NA	NA	NA	NA	NA	NA	NA	NA	NA	NA	NA	NA	25.4319
BOMOPTA_00171	TRINITY_DN16766_c0_g1_i1.p1	TRINITY_DN16766_c0_g1_i1.p1	10	10	10	54.2	24.558	216	27.3849	26.7886	27.3307	27.368	26.8514	27.2196	27.3369	27.0428	27.5877	27.667	27.5409	27.7872	27.7967	27.8912	27.7975	28.0507	28.0758	28.1949	27.798	28.1825	27.8636	27.8347	27.9971	28.0566	27.7189	27.5766	27.7287	27.5926	28.1274	27.4202	27.3419	27.3978	27.2741	27.0859	26.7949	27.5418	NA	NA	NA	NA	27.3849
BOMOPTA_00172	TRINITY_DN16793_c0_g1_i1.p1	TRINITY_DN16793_c0_g1_i1.p1	6	6	6	22.4	36.837	322	NA	NA	NA	NA	NA	NA	NA	NA	NA	NA	NA	NA	NA	NA	NA	NA	NA	NA	NA	NA	NA	NA	NA	NA	NA	NA	NA	NA	25.8438	25.5153	25.4419	25.2036	25.637	25.5766	25.8568	25.2702	NA	NA	NA	NA	23.9511
BOMOPTA_00173	TRINITY_DN16793_c0_g1_i2.p1	TRINITY_DN16793_c0_g1_i2.p1	9	9	9	23.5	43.276	388	NA	NA	NA	NA	NA	NA	NA	NA	NA	NA	NA	NA	NA	NA	NA	NA	NA	NA	NA	NA	25.021	25.1026	24.7005	NA	NA	NA	NA	NA	25.4205	25.5921	25.5788	25.377	26.0016	25.896	25.935	25.3458	NA	NA	NA	NA	24.3266
BOMOPTA_00174	TRINITY_DN16818_c0_g1_i1.p1	TRINITY_DN16818_c0_g1_i1.p1	3	3	3	29	13.144	124	NA	NA	NA	NA	NA	24.9216	25.4282	24.7971	25.5716	NA	NA	NA	25.8459	NA	26.2783	NA	NA	NA	NA	NA	NA	25.5651	26.3929	26.0172	NA	26.0907	NA	25.8033	NA	NA	NA	NA	NA	NA	NA	NA	NA	NA	NA	NA	24.1022
BOMOPTA_00175	TRINITY_DN16824_c0_g1_i1.p1	TRINITY_DN16824_c0_g1_i1.p1;TRINITY_DN16824_c0_g1_i2.p1	17	17	17	51.2	39.55	334	26.2992	26.6183	26.367	26.199	27.1477	26.0279	26.3112	26.3494	26.8989	27.061	27.267	26.9742	27.1767	27.0068	27.0495	27.0723	27.1393	27.3287	27.4744	27.1013	27.2447	27.5793	27.4957	27.3955	26.864	27.2403	27.2556	27.3539	26.3104	26.6442	26.3609	25.9628	26.8014	26.9675	27.0563	27.2042	28.2379	28.5189	28.0758	28.317	26.2992
BOMOPTA_00176	TRINITY_DN16832_c0_g1_i1.p1	TRINITY_DN16832_c0_g1_i1.p1	6	6	6	25.4	26.83	228	NA	NA	NA	NA	NA	NA	NA	NA	NA	NA	NA	NA	26.0259	NA	25.3338	25.6074	26.6709	25.9945	25.5935	25.8278	26.8092	26.4996	26.4005	25.7934	28.1961	27.1171	26.9021	26.0373	28.2425	27.8186	27.5219	26.6615	27.0982	27.4214	27.3164	26.5889	NA	NA	NA	NA	24.1562
BOMOPTA_00177	TRINITY_DN16854_c0_g1_i1.p1	TRINITY_DN16854_c0_g1_i1.p1	2	2	2	5.7	49.273	437	NA	NA	NA	NA	NA	NA	NA	NA	NA	NA	NA	24.5056	NA	NA	NA	24.4575	NA	NA	NA	NA	NA	NA	NA	NA	NA	NA	NA	NA	NA	NA	NA	NA	NA	NA	NA	NA	NA	NA	NA	NA	24.1592
BOMOPTA_00178	TRINITY_DN16884_c0_g1_i1.p1	TRINITY_DN16884_c0_g1_i1.p1	3	3	3	18	21.125	189	NA	NA	NA	NA	NA	NA	NA	NA	24.803	NA	NA	NA	24.9495	NA	NA	25.0735	24.9131	NA	NA	25.0275	NA	NA	NA	NA	NA	NA	NA	NA	NA	NA	NA	NA	NA	NA	NA	NA	NA	NA	NA	NA	23.7491
BOMOPTA_00179	TRINITY_DN16890_c0_g1_i1.p1	TRINITY_DN16890_c0_g1_i1.p1	5	5	5	14.8	44.053	379	NA	NA	NA	NA	NA	NA	NA	NA	NA	NA	NA	NA	NA	NA	NA	NA	NA	NA	NA	NA	NA	NA	NA	NA	NA	NA	NA	NA	24.7313	NA	24.466	24.5185	24.4505	24.5833	24.6026	24.5757	NA	NA	NA	NA	24.1577
BOMOPTA_00180	TRINITY_DN16905_c0_g1_i1.p1	TRINITY_DN16905_c0_g1_i1.p1	9	9	9	42.1	33.083	309	NA	NA	25.9873	26.4211	NA	26.751	26.3982	26.7626	26.2792	26.0762	26.035	26.1073	NA	25.8076	NA	26.753	26.4587	26.2886	26.4504	NA	26.2612	26.8189	26.9719	26.3549	26.9333	27.222	27.0769	26.9076	27.8504	28.1875	27.7917	27.9318	28.6532	28.7777	28.9108	28.1145	NA	NA	NA	NA	24.5444
BOMOPTA_00181	TRINITY_DN16936_c0_g1_i1.p5	TRINITY_DN16936_c0_g1_i2.p1;TRINITY_DN16936_c0_g1_i1.p5	3	3	3	56.5	8.1875	69	NA	NA	NA	NA	NA	NA	NA	NA	NA	NA	NA	NA	26.0209	25.8942	26.185	25.5873	NA	NA	NA	NA	NA	NA	NA	NA	NA	NA	NA	NA	NA	NA	NA	NA	NA	NA	NA	NA	NA	NA	NA	NA	24.4911
BOMOPTA_00182	TRINITY_DN16948_c0_g1_i1.p2	TRINITY_DN16948_c0_g1_i1.p2	2	2	2	29.9	7.6716	67	NA	NA	NA	NA	25.2522	NA	NA	NA	NA	NA	NA	25.5993	NA	NA	NA	NA	NA	NA	NA	NA	NA	25.5405	25.6301	25.6509	NA	NA	NA	NA	26.2314	25.2471	25.9085	25.6256	24.7407	25.1232	NA	25.0834	NA	NA	NA	NA	24.4374
BOMOPTA_00183	TRINITY_DN16950_c0_g1_i2.p1	TRINITY_DN16950_c0_g1_i2.p1	11	11	11	20.4	76.984	682	26.6816	26.856	26.8554	26.8376	27.0505	26.9993	27.1483	27.0115	27.5574	27.5488	27.4451	27.4539	27.621	27.4664	27.9002	27.503	27.3416	27.0888	27.2227	27.0075	27.142	26.8827	27.151	27.3634	26.9927	26.4539	26.4739	26.7538	26.5881	25.9028	26.0345	26.5366	NA	NA	NA	26.5152	NA	NA	NA	NA	26.6816
BOMOPTA_00184	TRINITY_DN16955_c0_g1_i1.p1	TRINITY_DN16955_c0_g1_i1.p1	14	14	14	29.4	62.909	565	27.8792	28.6799	27.8421	28.492	28.1061	27.7502	28.1703	28.2172	26.4764	26.144	26.702	26.4185	NA	NA	NA	NA	NA	NA	NA	NA	NA	NA	NA	NA	NA	NA	NA	NA	NA	NA	NA	NA	NA	NA	NA	NA	25.2453	24.0078	24.613	24.7126	27.8792
BOMOPTA_00185	TRINITY_DN16978_c0_g1_i2.p1	TRINITY_DN16978_c0_g1_i2.p1;TRINITY_DN16978_c0_g1_i1.p1;TRINITY_DN16978_c0_g1_i3.p1	11	11	11	54.9	32.122	293	28.023	28.3018	28.5335	NA	NA	28.5963	28.8771	28.6261	28.5799	28.8422	28.8614	28.7613	28.9639	29.0565	28.8767	28.9701	28.717	28.655	28.6652	28.7122	29.1568	28.7965	28.7744	29.1736	28.8027	28.6043	28.8145	28.873	29.0141	28.5881	28.7148	28.751	28.9858	28.8753	29.4814	29.1839	29.7491	29.7893	29.6751	29.4213	28.023
BOMOPTA_00186	TRINITY_DN17053_c0_g1_i1.p1	TRINITY_DN17053_c0_g1_i1.p1	3	3	3	42.1	15.412	133	26.5054	25.3025	25.1884	25.9001	25.6395	NA	NA	NA	NA	NA	NA	NA	NA	NA	NA	NA	NA	NA	NA	NA	NA	NA	NA	NA	NA	NA	NA	NA	NA	NA	NA	NA	NA	NA	NA	NA	NA	NA	NA	NA	26.5054
BOMOPTA_00187	TRINITY_DN17077_c0_g1_i1.p1	TRINITY_DN17077_c0_g1_i1.p1	2	2	2	16	18.408	163	NA	NA	NA	24.1913	NA	NA	NA	NA	NA	NA	NA	NA	NA	NA	NA	NA	NA	NA	NA	NA	NA	NA	NA	NA	NA	NA	NA	NA	NA	NA	NA	NA	NA	NA	NA	NA	NA	NA	NA	NA	24.0694
BOMOPTA_00188	TRINITY_DN17077_c0_g1_i1.p3	TRINITY_DN17077_c0_g1_i1.p3	2	2	2	25.4	13.475	118	25.0301	NA	NA	25.161	NA	NA	NA	NA	NA	NA	NA	NA	NA	NA	NA	NA	NA	NA	NA	NA	NA	NA	NA	NA	NA	NA	NA	NA	NA	NA	NA	NA	NA	NA	NA	NA	NA	NA	NA	NA	25.0301
BOMOPTA_00189	TRINITY_DN17081_c0_g1_i1.p1	TRINITY_DN17081_c0_g1_i1.p1	29	29	29	71.8	53.467	468	33.4308	33.674	33.6181	33.4814	33.7506	33.87	33.8814	33.6312	34.0899	34.1009	34.28	34.1366	34.386	34.1833	34.1356	34.1954	33.9427	33.7199	33.6555	33.7309	33.1914	32.5937	32.6099	32.6397	32.2108	31.5964	31.3245	31.7773	28.5984	27.6545	27.3528	28.2504	NA	NA	NA	NA	NA	NA	NA	NA	33.4308
BOMOPTA_00190	TRINITY_DN17086_c0_g1_i2.p1	TRINITY_DN17086_c0_g1_i2.p1;TRINITY_DN17086_c0_g1_i1.p1	22	22	22	44.9	68.595	617	29.8407	30.0478	29.9826	29.7462	29.9745	30.1405	29.6001	29.919	30.2746	30.6088	30.5176	30.3544	30.2043	30.2163	30.2164	30.3207	29.5988	29.7653	30.2353	29.9331	28.8671	29.284	29.6206	29.1377	28.4006	28.5481	28.7414	28.6712	25.4025	25.2385	NA	25.1454	NA	NA	NA	NA	25.148	26.2848	25.4084	26.3169	29.8407
BOMOPTA_00191	TRINITY_DN1711_c0_g1_i1.p1	TRINITY_DN1711_c0_g1_i1.p1	21	21	21	39.1	64.39	562	28.6305	28.6627	28.5266	28.516	28.5891	28.5644	28.5953	28.3159	29.0535	28.702	28.7831	28.816	29.4664	29.2601	29.2749	29.4444	29.0352	28.568	28.7388	28.9327	27.8005	27.8794	27.681	27.9724	27.2643	26.9029	26.2473	26.6776	NA	NA	NA	NA	NA	NA	NA	NA	NA	NA	NA	NA	28.6305
BOMOPTA_00192	TRINITY_DN17111_c0_g1_i1.p1	TRINITY_DN17111_c0_g1_i1.p1;TRINITY_DN17111_c0_g1_i2.p1	8	8	8	84.3	11.819	108	29.0569	27.5951	28.9039	28.8218	28.7956	28.766	28.6745	28.9497	28.9372	29.0823	29.0552	29.1028	28.7681	28.9794	29.0459	29.198	29.3495	29.6894	29.5716	29.5996	29.9982	30.1256	30.4123	30.3469	29.2203	29.5318	30.0052	29.5523	27.4584	27.8939	27.9367	27.8376	29.2355	29.3012	29.6047	29.6843	32.3898	32.1413	32.7432	32.7699	29.0569
BOMOPTA_00193	TRINITY_DN17137_c0_g1_i1.p1	TRINITY_DN17137_c0_g1_i1.p1	9	9	9	43.4	27.854	249	NA	NA	NA	NA	NA	NA	NA	NA	NA	NA	NA	NA	NA	NA	NA	NA	NA	NA	NA	NA	NA	NA	NA	NA	NA	NA	NA	NA	NA	NA	NA	NA	NA	NA	NA	NA	27.7746	27.4943	27.5411	27.2658	24.1508
BOMOPTA_00194	TRINITY_DN17138_c0_g1_i1.p1	TRINITY_DN17138_c0_g1_i1.p1	2	2	2	19.7	16.597	152	NA	NA	NA	NA	NA	NA	NA	NA	NA	NA	NA	NA	NA	NA	NA	NA	NA	NA	NA	NA	NA	NA	NA	NA	NA	NA	NA	25.7528	NA	NA	NA	NA	NA	NA	NA	NA	NA	NA	NA	NA	23.7981
BOMOPTA_00195	TRINITY_DN1719_c0_g1_i1.p1	TRINITY_DN1719_c0_g1_i1.p1	29	29	29	59.4	67.663	591	24.6301	NA	25.2375	NA	24.8329	25.8885	23.8583	25.073	26.1285	25.1758	25.3359	25.9173	26.4113	26.8088	26.4908	26.4156	27.1008	27.5795	27.3702	27.4768	28.403	28.3603	28.1666	28.0366	28.2699	28.4096	28.5872	28.359	29.7073	29.3172	29.3639	28.664	29.6797	29.5938	29.8902	28.9654	30.0427	29.6351	30.239	30.2227	24.6301
BOMOPTA_00196	TRINITY_DN17220_c0_g1_i1.p1	TRINITY_DN17220_c0_g1_i1.p1	12	12	12	65.8	18.776	161	29.7234	30.1947	29.794	29.7685	30.0721	29.8694	29.9056	29.7617	28.5245	28.1729	28.0932	28.2595	26.0778	24.9135	24.7547	25.609	NA	NA	NA	NA	NA	NA	NA	NA	NA	NA	NA	NA	NA	NA	NA	NA	26.0944	25.7895	24.7202	24.3416	NA	NA	NA	NA	29.7234
BOMOPTA_00197	TRINITY_DN17375_c0_g1_i1.p1	TRINITY_DN17375_c0_g1_i1.p1	25	25	25	58.3	54.198	468	29.1771	29.304	29.4846	29.6158	29.2501	28.9713	29.4362	29.7057	29.5768	29.6208	29.9557	30.3595	30.0109	30.2133	30.1469	30.6182	30.2105	30.1169	29.8789	30.6667	30.099	30.0517	30.0371	30.5549	30.359	30.2465	30.0338	30.667	30.3242	30.1619	30.1141	30.4806	29.5962	29.6174	29.4358	29.9445	NA	NA	NA	NA	29.1771
BOMOPTA_00198	TRINITY_DN17376_c0_g1_i1.p1	TRINITY_DN17376_c0_g1_i1.p1	3	3	3	2.2	147.16	1297	NA	NA	NA	NA	NA	NA	NA	NA	NA	NA	NA	NA	NA	NA	NA	NA	NA	NA	NA	NA	NA	NA	NA	NA	NA	NA	NA	NA	NA	NA	22.4834	NA	NA	NA	NA	NA	NA	NA	NA	NA	24.2049
BOMOPTA_00199	TRINITY_DN17385_c0_g1_i1.p1	TRINITY_DN17385_c0_g1_i1.p1;TRINITY_DN17385_c0_g2_i1.p1	21	21	21	62.6	41.191	358	27.63	27.7094	27.409	27.4554	28.1109	27.2505	27.6646	27.468	28.0507	28.139	28.4925	28.2875	28.4694	28.6903	28.8105	28.6202	29.2495	28.9552	29.1232	29.2175	29.2441	29.3511	29.2424	29.2095	29.5695	29.6624	29.4996	29.5745	29.4566	29.3068	29.3439	29.3316	28.5496	28.6048	28.5409	28.9697	27.1337	26.9017	26.7848	26.5785	27.63
BOMOPTA_00200	TRINITY_DN17398_c0_g1_i1.p1	TRINITY_DN17398_c0_g1_i1.p1	6	2	2	26.5	27.599	264	NA	NA	NA	NA	NA	NA	NA	NA	25.4879	NA	NA	NA	25.0349	NA	25.2657	25.5568	NA	NA	NA	NA	NA	NA	NA	NA	NA	NA	NA	NA	NA	NA	NA	NA	NA	NA	NA	NA	NA	NA	NA	NA	24.3254
BOMOPTA_00201	TRINITY_DN17414_c0_g1_i1.p2	TRINITY_DN17414_c0_g1_i1.p2	6	6	6	36.6	24.075	213	26.3838	26.8024	25.9021	26.6525	26.6687	26.561	26.8131	26.1407	26.2659	26.6239	26.4723	26.1783	26.5013	26.2632	26.3388	26.7403	25.8074	26.1091	25.9566	25.9112	25.6782	25.6908	NA	25.3628	25.7106	25.6499	25.3894	25.4863	25.7898	25.7208	25.8166	25.548	25.0561	25.4479	26.0264	25.2022	NA	NA	NA	NA	26.3838
BOMOPTA_00202	TRINITY_DN17525_c0_g1_i2.p1	TRINITY_DN17525_c0_g1_i2.p1;TRINITY_DN17525_c0_g1_i1.p1	11	11	11	26.1	65.477	575	NA	NA	NA	NA	NA	NA	NA	NA	NA	NA	NA	NA	NA	NA	NA	NA	25.7344	25.6423	NA	NA	25.5711	25.4265	25.6232	25.2301	NA	25.8678	25.4811	25.8257	26.3726	25.9866	26.1618	25.5718	25.9528	25.7809	25.6704	25.8917	NA	NA	NA	NA	24.7791
BOMOPTA_00203	TRINITY_DN17571_c0_g1_i1.p1	TRINITY_DN17571_c0_g1_i1.p1;TRINITY_DN17571_c0_g1_i2.p2	7	7	7	20.9	29.93	253	29.1064	29.3115	29.0697	28.9508	29.3469	28.8947	28.9485	29.3265	27.8212	27.9233	27.7112	27.6592	25.7186	25.7869	NA	25.8709	NA	NA	NA	NA	NA	NA	NA	NA	NA	NA	NA	NA	NA	NA	NA	NA	NA	NA	NA	NA	NA	NA	NA	NA	29.1064
BOMOPTA_00204	TRINITY_DN17598_c0_g1_i2.p1	TRINITY_DN17598_c0_g1_i3.p4;TRINITY_DN17598_c0_g1_i1.p1;TRINITY_DN17598_c0_g1_i2.p1	2	2	2	47.6	2.5678	21	NA	NA	NA	NA	NA	NA	NA	NA	NA	NA	NA	NA	NA	NA	NA	NA	NA	NA	NA	NA	NA	NA	NA	NA	NA	NA	NA	NA	NA	NA	NA	23.2603	NA	NA	NA	NA	NA	NA	NA	NA	24.5944
BOMOPTA_00205	TRINITY_DN17615_c0_g1_i3.p1	TRINITY_DN17615_c0_g1_i4.p1;TRINITY_DN17615_c0_g1_i3.p1;TRINITY_DN17615_c0_g1_i1.p3;TRINITY_DN17615_c0_g1_i2.p1	2	2	2	16.2	15.239	142	NA	NA	NA	NA	NA	NA	NA	25.1927	NA	25.4862	25.3852	25.3161	25.8954	25.5226	NA	25.7289	NA	NA	NA	NA	NA	NA	NA	NA	27.5857	NA	NA	26.2338	26.4175	26.3464	NA	26.8301	25.5018	NA	25.3573	25.873	NA	NA	NA	NA	24.0343
BOMOPTA_00206	TRINITY_DN177_c0_g1_i1.p1	TRINITY_DN177_c0_g1_i1.p1	2	2	2	34.2	8.1222	73	NA	NA	NA	NA	NA	NA	NA	NA	24.8437	25.0264	24.5943	24.9763	25.2911	25.0785	25.1391	25.1301	25.0912	24.663	24.8771	24.7175	NA	NA	NA	NA	25.3126	25.1354	24.8349	24.5394	26.398	26.2504	26.548	26.4549	26.0085	25.989	25.6437	25.8454	NA	NA	NA	NA	24.3641
BOMOPTA_00207	TRINITY_DN17737_c0_g1_i1.p1	TRINITY_DN17737_c0_g1_i1.p1	2	2	2	5.1	61.341	568	NA	NA	NA	NA	NA	NA	NA	NA	NA	NA	NA	NA	NA	NA	NA	NA	NA	NA	NA	NA	NA	NA	NA	NA	NA	NA	NA	NA	NA	24.5414	24.8507	NA	NA	NA	NA	NA	NA	NA	NA	NA	23.8158
BOMOPTA_00208	TRINITY_DN17739_c0_g1_i4.p1	TRINITY_DN17739_c0_g1_i4.p1;TRINITY_DN17739_c0_g1_i3.p1	16	16	8	86.2	21.777	188	25.4373	NA	25.2586	25.7641	25.0115	25.3681	26.2328	25.5914	25.7612	24.0527	24.3782	NA	25.021	25.0734	24.7327	25.0419	26.7401	26.7033	26.512	26.7299	25.3752	26.5134	26.6748	26.6796	26.1425	24.7468	25.9286	25.9748	NA	NA	NA	NA	24.9723	23.5995	24.2324	NA	30.1702	29.8157	30.1102	30.3787	25.4373
BOMOPTA_00209	TRINITY_DN17755_c0_g1_i1.p1	TRINITY_DN17755_c0_g1_i1.p1;TRINITY_DN17755_c0_g1_i2.p1	3	3	3	13	31.451	285	NA	NA	NA	NA	25.3216	NA	NA	NA	NA	NA	NA	NA	NA	NA	NA	NA	NA	NA	NA	NA	NA	NA	NA	NA	NA	NA	NA	NA	NA	NA	NA	NA	NA	NA	NA	NA	NA	NA	NA	NA	24.5538
BOMOPTA_00210	TRINITY_DN17764_c0_g4_i2.p3	TRINITY_DN17764_c0_g4_i2.p3;TRINITY_DN17764_c0_g4_i1.p3	5	5	5	70.2	6.5145	57	27.0507	27.1808	27.1366	27.0609	26.9676	26.976	27.3885	26.4936	26.0688	25.8861	NA	NA	NA	NA	NA	NA	NA	NA	NA	NA	NA	NA	NA	NA	NA	NA	NA	NA	NA	NA	NA	NA	NA	NA	NA	NA	NA	NA	NA	NA	27.0507
BOMOPTA_00211	TRINITY_DN17772_c0_g1_i2.p1	TRINITY_DN17772_c0_g1_i1.p1;TRINITY_DN17772_c0_g1_i2.p1	2	2	2	19.7	14.275	122	NA	25.2263	NA	NA	NA	24.4284	NA	24.2928	NA	NA	NA	NA	NA	NA	NA	NA	NA	NA	NA	NA	NA	NA	NA	NA	NA	NA	NA	NA	NA	NA	NA	NA	NA	NA	NA	NA	NA	NA	NA	NA	24.5851
BOMOPTA_00212	TRINITY_DN17787_c0_g1_i3.p1	TRINITY_DN17787_c0_g1_i3.p1;TRINITY_DN17787_c0_g1_i2.p3;TRINITY_DN17787_c0_g1_i1.p3	15	15	15	53.3	30.679	274	31.0964	31.2487	31.5023	31.3068	31.0786	31.0035	31.0765	31.1825	29.9855	29.801	29.5997	29.8567	27.5119	26.9518	26.2223	27.8888	NA	NA	NA	NA	NA	NA	NA	NA	NA	NA	NA	NA	NA	NA	NA	NA	NA	NA	NA	NA	NA	NA	NA	NA	31.0964
BOMOPTA_00213	TRINITY_DN17789_c0_g1_i2.p1	TRINITY_DN17789_c0_g1_i2.p1;TRINITY_DN17789_c0_g1_i4.p1	3	3	3	53.4	12.963	116	25.6428	25.7192	25.8327	25.6126	25.3238	NA	NA	25.4546	25.3359	25.8676	NA	NA	25.5294	25.6142	25.9472	25.7178	25.7648	26.2199	26.0312	25.9992	NA	26.2634	25.892	25.9758	NA	27.0212	26.8554	26.8618	26.9683	27.5617	27.5359	27.4627	27.4557	27.5054	27.2595	27.5275	NA	NA	NA	NA	25.6428
BOMOPTA_00214	TRINITY_DN17790_c0_g1_i1.p1	TRINITY_DN17790_c0_g1_i1.p1	23	23	23	60.2	55.967	495	28.4809	28.4914	28.5393	28.5019	28.2073	28.2519	28.2859	28.3355	28.6169	28.4852	28.6371	28.6824	28.5463	28.8386	28.7927	28.5973	28.8412	28.8927	28.6332	28.8794	28.9686	29.0407	29.024	29.1129	28.3469	28.2339	28.6418	28.2198	27.5035	27.6899	27.5528	27.1911	28.8472	28.4578	28.6374	28.3471	30.6972	30.1471	30.2849	30.4149	28.4809
BOMOPTA_00215	TRINITY_DN17805_c0_g1_i1.p1	TRINITY_DN17805_c0_g1_i1.p1	18	18	18	77.1	32.457	288	31.6393	31.6284	31.5896	31.6489	31.7654	31.7965	31.7869	31.7742	31.7476	31.9852	32.1175	32.039	31.8069	31.9353	32.0849	32.0803	31.6401	31.8567	31.9471	31.9509	31.5643	31.6973	31.7441	31.7702	31.4783	31.627	31.6294	31.893	31.4863	31.6617	31.4887	31.6281	31.8154	31.9661	31.7857	31.9184	32.7628	32.2259	32.642	32.5795	31.6393
BOMOPTA_00216	TRINITY_DN17812_c0_g1_i1.p2	TRINITY_DN17812_c0_g1_i1.p2	4	4	4	58.5	15.476	142	NA	NA	NA	NA	NA	NA	NA	NA	NA	NA	NA	NA	NA	NA	NA	NA	NA	25.7747	NA	25.2729	24.9509	26.014	26.0208	25.5135	24.7633	25.1341	25.6667	25.5168	NA	24.7545	24.6121	24.4225	25.8575	25.4132	25.0663	25.474	NA	25.6224	NA	NA	24.3866
BOMOPTA_00217	TRINITY_DN17817_c0_g1_i2.p1	TRINITY_DN17817_c0_g1_i2.p1;TRINITY_DN17817_c0_g1_i1.p1	3	3	3	54.1	7.886	74	28.2479	27.9397	28.3379	28.1415	28.0361	27.8978	27.962	28.1931	27.0174	26.9394	26.9252	26.9164	24.7398	24.3182	24.8173	24.9929	NA	NA	NA	NA	NA	NA	NA	NA	NA	NA	NA	NA	NA	NA	NA	NA	NA	NA	NA	NA	NA	NA	NA	NA	28.2479
BOMOPTA_00218	TRINITY_DN17840_c0_g1_i1.p1	TRINITY_DN17840_c0_g1_i1.p1	3	3	3	12.2	30.734	279	NA	NA	26.3945	26.5391	NA	NA	NA	NA	NA	NA	26.1377	NA	NA	NA	NA	NA	NA	NA	NA	NA	NA	NA	NA	NA	NA	NA	NA	NA	NA	NA	NA	NA	NA	NA	NA	NA	NA	NA	NA	NA	24.0422
BOMOPTA_00219	TRINITY_DN17873_c0_g1_i1.p1	TRINITY_DN17873_c0_g1_i1.p1	2	2	2	25.3	20.741	186	NA	NA	NA	NA	NA	NA	NA	NA	25.4191	24.8417	24.9912	NA	NA	25.1225	25.6227	25.4304	NA	NA	25.2871	NA	NA	NA	NA	NA	NA	25.1005	NA	NA	NA	NA	NA	NA	NA	NA	NA	NA	NA	NA	NA	NA	24.2516
BOMOPTA_00220	TRINITY_DN17876_c0_g1_i1.p1	TRINITY_DN17876_c0_g1_i1.p1	5	5	5	7	91.199	810	NA	NA	NA	NA	NA	NA	NA	NA	NA	NA	NA	NA	NA	23.8091	23.8005	24.091	NA	NA	NA	NA	NA	NA	NA	NA	NA	NA	NA	NA	NA	NA	NA	NA	NA	NA	NA	NA	NA	NA	NA	NA	24.0318
BOMOPTA_00221	TRINITY_DN17897_c0_g1_i2.p1	TRINITY_DN17897_c0_g1_i1.p1;TRINITY_DN17897_c0_g1_i2.p1;TRINITY_DN39010_c0_g1_i1.p2	3	3	3	15.5	19.72	174	NA	NA	NA	NA	NA	NA	NA	NA	NA	NA	NA	NA	NA	NA	NA	NA	NA	NA	NA	NA	NA	NA	24.18	24.0252	NA	NA	NA	NA	NA	NA	NA	NA	25.0581	24.8404	25.2655	24.8585	NA	23.6389	NA	NA	24.2911
BOMOPTA_00222	TRINITY_DN17915_c0_g1_i1.p1	TRINITY_DN17915_c0_g1_i1.p1;TRINITY_DN17915_c0_g1_i2.p1	8	8	8	67.1	17.95	164	NA	NA	NA	NA	NA	NA	NA	NA	NA	NA	NA	NA	NA	NA	NA	NA	NA	NA	NA	NA	NA	NA	NA	NA	NA	NA	NA	NA	NA	NA	NA	NA	NA	NA	NA	NA	27.2653	26.8291	27.5838	27.5153	23.8916
BOMOPTA_00223	TRINITY_DN17981_c0_g1_i2.p1	TRINITY_DN17981_c0_g1_i2.p1;TRINITY_DN17981_c0_g1_i1.p1	7	7	7	17.9	48.364	419	NA	26.3274	NA	26.002	26.4904	26.7601	26.684	26.6091	27.1273	26.9616	27.1201	26.8246	27.1994	27.1138	27.0384	27.3072	26.8865	26.3917	26.2739	26.6413	25.9013	25.3228	25.631	25.5045	25.6787	NA	NA	NA	NA	NA	NA	NA	NA	NA	NA	NA	NA	NA	NA	NA	24.2916
BOMOPTA_00224	TRINITY_DN17997_c0_g1_i5.p1	TRINITY_DN17997_c0_g1_i5.p1;TRINITY_DN17997_c0_g1_i4.p2;TRINITY_DN17997_c0_g1_i3.p1;TRINITY_DN17997_c0_g1_i4.p1;TRINITY_DN17997_c0_g1_i2.p1	8	8	8	30.3	38.461	347	NA	NA	NA	NA	NA	NA	NA	NA	NA	NA	NA	NA	NA	NA	NA	NA	NA	NA	NA	NA	NA	NA	NA	NA	NA	NA	NA	NA	NA	26.2732	NA	NA	26.5294	26.5143	26.8533	26.4196	NA	NA	NA	NA	24.3638
BOMOPTA_00225	TRINITY_DN18003_c0_g1_i1.p1	TRINITY_DN18003_c0_g1_i1.p1	39	39	39	86.4	55.626	494	34.2324	34.4877	34.333	34.2713	34.5803	34.6092	34.6665	34.5626	34.8922	34.8112	34.973	34.8375	35.0306	34.9354	34.9938	34.942	34.6104	34.4105	34.5258	34.4321	33.7893	33.5379	33.382	33.427	32.8821	32.585	32.1763	32.7792	29.9735	29.9134	29.6562	29.9765	29.8629	29.4699	29.4006	29.616	32.1584	32.0931	32.152	32.4165	34.2324
BOMOPTA_00226	TRINITY_DN18016_c0_g1_i1.p1	TRINITY_DN18016_c0_g1_i1.p1;TRINITY_DN18016_c0_g1_i2.p1	3	3	3	19.6	21.504	189	25.0038	NA	25.4567	24.86	NA	25.6676	NA	25.3706	25.26	26.1995	25.927	25.9203	25.4837	25.9538	25.6616	25.8517	25.2694	26.0125	NA	25.166	25.0286	25.5008	24.9844	24.9142	NA	25.3516	NA	NA	NA	NA	NA	NA	NA	NA	NA	NA	NA	NA	NA	NA	25.0038
BOMOPTA_00227	TRINITY_DN18024_c0_g1_i2.p1	TRINITY_DN18024_c0_g1_i2.p1;TRINITY_DN18024_c0_g1_i1.p1	25	25	25	51.6	69.396	624	30.878	30.6563	30.8099	30.9777	30.7814	30.8366	30.9942	30.8265	31.0833	31.2381	30.9394	30.7622	30.9818	31.1481	31.3343	31.0632	30.4087	30.5325	30.7871	30.3734	29.6809	29.9791	30.2514	29.9859	28.8645	29.4838	29.2181	29.2246	NA	25.6152	25.5968	24.4432	NA	NA	NA	NA	24.4015	24.2101	26.9588	26.6501	30.878
BOMOPTA_00228	TRINITY_DN18038_c0_g1_i1.p1	TRINITY_DN18038_c0_g1_i2.p1;TRINITY_DN18038_c0_g1_i1.p1	14	14	14	42.3	53.333	468	27.7036	27.6475	27.7303	27.6058	27.1724	28.0049	27.7114	27.7372	28.0222	28.0195	27.9173	27.9816	28.3812	28.1892	28.2208	27.9784	27.974	27.4572	27.3114	27.6885	27.0994	26.64	26.0944	26.8595	26.1143	25.479	25.5573	26.0904	NA	NA	NA	NA	NA	NA	NA	NA	NA	NA	NA	NA	27.7036
BOMOPTA_00229	TRINITY_DN18047_c0_g1_i2.p1	TRINITY_DN18047_c0_g1_i2.p1	2	2	2	12.2	26.257	230	NA	NA	NA	NA	NA	NA	NA	NA	NA	NA	NA	NA	NA	NA	NA	NA	NA	NA	NA	NA	NA	NA	25.0498	24.8843	25.9328	25.4436	NA	25.0977	25.9083	25.7136	NA	25.6951	25.9752	25.5605	25.246	25.4739	NA	NA	NA	NA	24.2053
BOMOPTA_00230	TRINITY_DN18056_c0_g1_i2.p1	TRINITY_DN18056_c0_g1_i1.p1;TRINITY_DN18056_c0_g1_i2.p1;TRINITY_DN18056_c0_g1_i3.p1	9	9	9	7.8	159.47	1444	26.4344	26.191	26.7561	26.4122	26.4508	NA	26.8819	26.6606	26.3027	26.3933	26.7582	26.4431	NA	NA	NA	NA	NA	NA	NA	NA	NA	NA	NA	NA	NA	NA	NA	NA	NA	NA	NA	NA	NA	NA	NA	NA	NA	NA	NA	NA	26.4344
BOMOPTA_00231	TRINITY_DN18064_c0_g1_i2.p1	TRINITY_DN18064_c0_g1_i2.p1;TRINITY_DN18064_c0_g1_i3.p1;TRINITY_DN18064_c0_g1_i1.p1	9	9	9	48.1	26.459	239	27.1397	26.9668	26.8129	27.1627	27.2564	26.893	27.0222	27.3597	27.7936	27.8501	27.7217	27.9324	28.0753	27.5614	27.9165	28.3577	27.7297	27.4608	27.2835	28.0275	27.5364	27.4958	27.31	27.8812	27.9669	27.7998	27.8625	27.5833	27.578	27.3382	27.3546	27.7499	26.3768	26.3996	26.2917	26.6976	NA	NA	NA	NA	27.1397
BOMOPTA_00232	TRINITY_DN18069_c0_g1_i2.p1	TRINITY_DN18069_c0_g1_i2.p1;TRINITY_DN18069_c0_g1_i1.p1	17	17	17	38	66.608	598	27.7285	27.5301	27.1087	27.5635	27.4891	27.2799	27.1798	27.0785	27.3577	26.7595	27.3704	27.4647	27.501	27.4717	27.3729	27.6741	28.0866	27.8638	27.6092	27.6664	28.1769	28.2616	28.0753	28.0585	27.6634	27.894	28.0951	27.5195	28.0463	27.9178	27.2339	27.4413	28.5982	28.4051	28.5795	28.1855	27.8275	28.8287	28.2593	27.5565	27.7285
BOMOPTA_00233	TRINITY_DN18079_c0_g1_i1.p1	TRINITY_DN18079_c0_g1_i1.p1	4	4	4	38.1	11.883	105	26.8785	27.5062	26.7275	26.938	26.9988	26.5955	27.0406	27.0386	27.2336	26.7648	26.2522	26.6836	26.4464	26.4179	26.6209	26.5761	25.7198	26.0325	25.5787	NA	25.167	25.2257	25.3656	25.4087	NA	NA	NA	NA	NA	NA	NA	NA	NA	NA	NA	NA	NA	NA	NA	NA	26.8785
BOMOPTA_00234	TRINITY_DN18094_c0_g1_i1.p1	TRINITY_DN18094_c0_g1_i1.p1	26	26	26	65.5	56.806	493	26.5627	27.7763	26.5016	27.5276	27.0353	25.8693	27.4329	26.7827	25.9854	27.2649	27.7046	26.664	27.6153	27.6263	27.6393	27.9434	27.8615	28.5437	28.3235	28.3304	28.8049	29.2491	29.2948	28.9576	29.5883	29.5984	29.7745	30.1294	28.0148	28.9289	28.4868	29.1185	29.0704	29.0453	29.4434	29.6635	27.8167	29.3537	28.1032	27.7419	26.5627
BOMOPTA_00235	TRINITY_DN18095_c0_g1_i1.p1	TRINITY_DN18095_c0_g1_i1.p1;TRINITY_DN18095_c0_g1_i2.p4	16	16	16	46.7	49.251	435	26.4007	NA	26.4126	26.6388	25.8648	NA	26.4688	26.4461	26.4653	26.5889	26.6574	26.7148	26.6568	26.7107	26.5157	27.0699	26.7584	26.6701	NA	26.7848	26.7369	26.4804	26.7633	26.9008	27.2223	26.9681	27.2127	27.1084	27.4467	27.4536	27.4221	27.4768	26.758	26.5919	26.9125	26.7179	NA	NA	NA	NA	26.4007
BOMOPTA_00236	TRINITY_DN18097_c0_g1_i1.p1	TRINITY_DN18097_c0_g1_i3.p1;TRINITY_DN18097_c0_g1_i2.p1;TRINITY_DN18097_c0_g1_i1.p1	26	26	26	56.5	61.75	566	28.6418	28.7176	28.4752	28.5344	28.9272	28.7121	28.8536	28.6785	29.0104	28.8987	29.1747	28.8453	29.0113	29.1978	29.3709	29.1023	28.6967	28.7939	28.9397	28.5963	28.3978	28.5434	28.4952	28.481	27.5025	27.7031	27.9009	27.5443	NA	NA	NA	NA	27.4467	27.2251	27.2563	27.4903	30.4576	30.0965	30.7402	30.5393	28.6418
BOMOPTA_00237	TRINITY_DN18106_c0_g1_i1.p1	TRINITY_DN18106_c0_g1_i1.p1;TRINITY_DN18106_c0_g1_i2.p1	17	17	17	43.2	49.478	417	29.4029	29.5343	29.6132	29.438	29.2703	29.243	29.2069	29.3606	28.0567	28.0139	27.9609	28.1899	NA	NA	NA	NA	NA	NA	NA	NA	NA	NA	NA	NA	NA	NA	NA	NA	NA	NA	NA	NA	NA	NA	NA	NA	NA	NA	NA	NA	29.4029
BOMOPTA_00238	TRINITY_DN18113_c0_g1_i3.p1	TRINITY_DN18113_c0_g1_i3.p1;TRINITY_DN18113_c0_g1_i2.p1;TRINITY_DN18113_c0_g1_i1.p1	64	64	64	58	154.89	1383	30.5628	30.2449	30.4091	30.5115	30.9943	30.8362	30.9887	30.9121	31.5845	31.4001	31.3857	31.2528	31.7823	31.6757	31.7758	31.704	31.5414	31.4338	31.5537	31.7405	31.2196	31.3772	31.3378	31.635	31.4673	31.516	31.3896	31.6687	30.5355	30.5619	30.645	30.9756	29.3582	29.1611	29.227	29.701	NA	NA	NA	NA	30.5628
BOMOPTA_00239	TRINITY_DN18117_c0_g1_i1.p1	TRINITY_DN18117_c0_g1_i1.p1	8	8	8	52.4	23.471	210	29.4378	29.9376	30.0452	29.8165	30.1245	29.3981	29.5918	29.743	28.2235	28.296	28.4836	28.3694	26.8061	26.0699	26.1328	NA	NA	NA	NA	NA	NA	NA	NA	NA	NA	NA	NA	NA	NA	NA	NA	NA	NA	NA	NA	NA	NA	NA	NA	NA	29.4378
BOMOPTA_00240	TRINITY_DN18119_c0_g1_i1.p1	TRINITY_DN18119_c0_g1_i1.p1	6	6	6	9.4	83.757	703	26.4993	27.5834	27.1608	NA	27.4156	27.7069	27.6123	27.2724	27.8461	NA	28.2149	27.6596	28.6507	28.4134	27.7985	27.8775	27.4731	27.549	27.6891	27.1442	26.8125	27.5612	27.247	NA	27.5957	26.7605	27.6197	26.636	27.3608	NA	NA	26.8289	26.7674	NA	28.0802	27.5181	NA	NA	NA	NA	26.4993
BOMOPTA_00241	TRINITY_DN18123_c0_g1_i1.p1	TRINITY_DN18123_c0_g1_i1.p1;TRINITY_DN18123_c0_g2_i1.p4	4	4	4	30.7	12.65	114	26.3288	26.3205	25.9387	26.5234	26.068	NA	NA	26.0467	26.0066	NA	NA	26.234	25.8632	25.8359	26.1352	NA	25.8795	25.4154	25.7361	26.0672	25.5181	25.5355	25.6944	25.7593	25.9757	26.286	25.9474	26.2421	NA	25.6404	25.4387	25.7843	NA	NA	NA	NA	NA	NA	NA	NA	26.3288
BOMOPTA_00242	TRINITY_DN18137_c0_g1_i1.p2	TRINITY_DN18137_c0_g1_i1.p2;TRINITY_DN18137_c1_g1_i1.p2	9	9	9	69.1	15.379	139	NA	NA	NA	NA	NA	25.7664	26.0712	26.1468	NA	NA	NA	25.9619	NA	26.1648	NA	NA	26.6328	26.0827	25.9947	26.2865	26.0641	26.2422	26.1014	26.3272	26.7943	26.5936	26.9233	26.6831	NA	NA	NA	25.8672	NA	NA	NA	NA	26.6883	26.6714	26.2734	26.5437	24.1491
BOMOPTA_00243	TRINITY_DN18173_c0_g1_i1.p1	TRINITY_DN18173_c0_g1_i1.p1;TRINITY_DN18173_c0_g1_i2.p3	6	6	6	34.1	14.997	132	30.002	30.0693	30.1343	29.9524	29.976	30.1202	29.9067	29.984	28.9998	28.5707	28.2386	28.6767	26.6218	NA	NA	27.1883	NA	NA	NA	NA	NA	NA	NA	NA	NA	NA	NA	NA	NA	NA	NA	NA	NA	NA	NA	NA	NA	NA	NA	NA	30.002
BOMOPTA_00244	TRINITY_DN18204_c0_g1_i1.p1	TRINITY_DN18204_c0_g1_i1.p1	4	4	4	40	14.174	135	26.6174	NA	26.4757	26.3554	NA	NA	NA	26.2192	NA	NA	NA	NA	NA	NA	NA	NA	NA	NA	NA	25.4949	NA	25.5393	NA	NA	26.4975	26.3351	26.1857	26.0543	NA	NA	NA	NA	NA	NA	24.6745	NA	NA	NA	NA	NA	26.6174
BOMOPTA_00245	TRINITY_DN18243_c0_g1_i2.p1	TRINITY_DN18243_c0_g1_i2.p1	2	2	2	20.1	16.598	144	NA	NA	NA	NA	NA	NA	NA	NA	NA	NA	NA	25.9012	NA	NA	NA	NA	NA	NA	NA	NA	NA	NA	NA	NA	NA	NA	NA	NA	NA	NA	NA	NA	NA	NA	NA	NA	NA	NA	NA	NA	23.9778
BOMOPTA_00246	TRINITY_DN18246_c0_g1_i1.p1	TRINITY_DN18246_c0_g1_i1.p1	12	12	12	52.7	20.593	184	30.7925	31.0801	30.9825	30.7899	31.3063	31.1042	31.1595	31.2453	31.6329	31.7412	31.8276	31.6921	31.776	31.7387	31.4159	31.8811	31.5622	31.1562	31.1284	31.2469	30.5483	29.9581	30.0719	30.1411	29.659	29.1267	28.7851	29.4721	NA	NA	NA	25.2351	NA	NA	NA	NA	NA	NA	NA	NA	30.7925
BOMOPTA_00247	TRINITY_DN18256_c0_g1_i1.p1	TRINITY_DN18256_c0_g1_i1.p1	2	2	2	40.3	8.4656	77	NA	NA	NA	NA	NA	NA	NA	NA	NA	NA	NA	NA	NA	NA	NA	NA	NA	NA	NA	23.0135	NA	NA	NA	NA	NA	NA	NA	NA	NA	NA	NA	NA	NA	NA	NA	NA	NA	NA	NA	NA	23.8233
BOMOPTA_00248	TRINITY_DN18297_c0_g1_i1.p2	TRINITY_DN18297_c0_g1_i1.p2	5	5	5	46.1	26.758	230	NA	NA	NA	NA	NA	NA	NA	NA	NA	NA	NA	NA	NA	NA	NA	NA	25.7369	24.8425	NA	25.3223	25.3677	25.3145	NA	NA	25.747	25.7263	25.2986	25.6349	26.5693	26.5102	25.9974	26.208	25.943	26.0014	25.5303	26.2512	NA	NA	NA	NA	24.544
BOMOPTA_00249	TRINITY_DN18301_c0_g1_i3.p1	TRINITY_DN18301_c0_g1_i2.p1;TRINITY_DN18301_c0_g1_i1.p1;TRINITY_DN18301_c0_g1_i3.p1	4	4	4	16.6	29.741	259	NA	NA	NA	NA	NA	NA	NA	NA	NA	NA	NA	NA	NA	NA	NA	NA	NA	NA	NA	NA	NA	NA	NA	NA	NA	NA	NA	NA	24.5022	24.9926	24.8885	24.9246	NA	NA	NA	NA	NA	NA	NA	NA	24.2345
BOMOPTA_00250	TRINITY_DN18303_c0_g1_i1.p1	TRINITY_DN18303_c0_g1_i1.p1	6	6	6	34.2	13.904	117	28.9655	28.6477	29.3118	29.1395	28.4907	28.9399	29.2697	29.0464	28.8434	29.0789	29.325	29.1348	28.4814	28.575	28.9833	28.4634	28.4128	28.6155	29.0629	28.778	28.049	28.1334	28.575	28.5408	27.9519	28.1768	28.2026	28.1353	27.5195	27.4963	27.9812	28.1206	27.5333	27.7286	28.0654	28.0592	28.97	28.5317	28.7368	28.9322	28.9655
BOMOPTA_00251	TRINITY_DN18313_c0_g1_i4.p1	TRINITY_DN18313_c0_g1_i4.p1;TRINITY_DN18313_c0_g1_i2.p1;TRINITY_DN18313_c0_g1_i1.p1;TRINITY_DN18313_c0_g1_i3.p1	15	15	15	43	45.162	386	25.3671	NA	25.487	25.3976	NA	NA	NA	NA	25.5761	25.1622	25.4577	25.4056	25.9988	25.623	25.7288	25.9795	26.3659	25.826	25.6928	26.4744	26.0219	26.6106	25.7989	25.6323	27.1519	27.5647	26.7441	26.8839	27.2165	27.908	28.2768	27.2767	28.4792	27.9009	28.4554	28.1057	NA	NA	NA	NA	25.3671
BOMOPTA_00252	TRINITY_DN18339_c0_g1_i1.p1	TRINITY_DN18339_c0_g1_i1.p1;TRINITY_DN18339_c0_g1_i2.p1	11	11	11	74.2	18.27	159	29.5999	28.8257	29.7498	29.5053	28.5866	29.2421	29.4582	29.5416	28.4091	28.0459	28.1921	28.4092	25.0931	24.8182	24.779	25.7484	NA	NA	NA	NA	NA	NA	NA	NA	NA	NA	NA	NA	NA	NA	NA	NA	NA	NA	NA	NA	NA	NA	NA	NA	29.5999
BOMOPTA_00253	TRINITY_DN18341_c0_g1_i2.p2	TRINITY_DN18341_c0_g1_i2.p2;TRINITY_DN18341_c0_g1_i1.p2	3	3	3	32	11.685	103	NA	NA	NA	NA	NA	NA	NA	NA	NA	NA	NA	NA	NA	NA	NA	NA	NA	NA	NA	NA	NA	NA	NA	NA	25.8657	NA	NA	NA	NA	25.857	NA	26.2855	NA	NA	NA	NA	NA	NA	NA	NA	24.5379
BOMOPTA_00254	TRINITY_DN18379_c0_g1_i1.p1	TRINITY_DN18379_c0_g1_i1.p1	2	2	2	33.3	10.29	93	NA	NA	NA	NA	NA	NA	NA	NA	25.3348	NA	NA	NA	25.7463	25.5383	25.4998	25.4515	25.7404	25.506	25.5668	25.5594	NA	NA	NA	NA	26.3412	26.4402	26.5318	26.2092	26.8189	26.3592	26.8145	26.4681	NA	NA	NA	NA	NA	NA	NA	NA	23.7838
BOMOPTA_00255	TRINITY_DN18388_c0_g1_i2.p1	TRINITY_DN18388_c0_g1_i4.p1;TRINITY_DN18388_c0_g1_i3.p1;TRINITY_DN18388_c0_g1_i2.p1	7	7	7	66	11.749	103	29.458	30.0776	29.5137	29.6441	29.916	29.3252	29.9452	29.9269	28.8468	28.3299	28.4514	28.7048	27.0802	26.6656	26.5909	28.7001	NA	NA	NA	NA	NA	NA	NA	NA	NA	NA	NA	NA	NA	NA	NA	NA	NA	NA	NA	NA	27.1405	27.5279	27.5211	27.8082	29.458
BOMOPTA_00256	TRINITY_DN18411_c0_g1_i1.p1	TRINITY_DN18411_c0_g1_i1.p1	7	7	7	46.3	22.715	218	25.9809	NA	25.953	25.9311	NA	25.7857	NA	25.7955	25.7076	26.1339	25.8835	NA	NA	25.8552	26.0834	26.168	26.2184	25.6654	25.8073	25.9359	25.9753	26.3896	26.1496	26.3746	25.8571	25.9055	26.0943	26.2304	NA	25.6287	24.9812	25.7411	26.1744	26.2836	26.1624	26.3378	NA	26.1599	NA	25.2979	25.9809
BOMOPTA_00257	TRINITY_DN18442_c0_g1_i1.p1	TRINITY_DN18442_c0_g1_i1.p1;TRINITY_DN18442_c0_g1_i2.p1	6	6	6	38	21.134	187	29.2761	29.4716	29.1598	29.3485	29.6392	29.2612	29.1741	29.0135	NA	27.5198	26.9302	27.0886	NA	NA	NA	NA	NA	NA	NA	NA	NA	NA	NA	NA	NA	NA	NA	NA	NA	NA	NA	NA	26.1983	26.5831	26.3754	26.0498	NA	NA	NA	NA	29.2761
BOMOPTA_00258	TRINITY_DN18472_c0_g1_i2.p1	TRINITY_DN18472_c0_g1_i2.p1	35	35	35	67.7	58.723	527	30.3739	30.339	30.5382	30.589	30.2391	30.5781	30.4094	30.426	30.4132	30.5056	30.6315	30.7358	30.1004	30.5007	30.4538	30.4652	29.2127	30.0428	30.2257	30.3259	29.0173	29.3757	29.6298	29.3963	28.4232	28.4294	28.9439	28.7403	25.9577	25.1179	25.0527	25.9423	26.8634	27.1354	25.6062	25.9129	30.1283	30.0443	29.7949	30.03	30.3739
BOMOPTA_00259	TRINITY_DN18476_c0_g1_i2.p1	TRINITY_DN18476_c0_g1_i2.p1;TRINITY_DN18476_c0_g1_i1.p3;TRINITY_DN18476_c0_g1_i1.p6	10	10	10	58.1	21.278	179	NA	NA	NA	NA	24.5411	NA	NA	NA	NA	NA	24.6792	25.0896	NA	24.5271	25.2276	NA	24.7697	24.6351	NA	24.7194	25.9011	26.251	26.0945	26.5298	NA	26.0123	25.7389	25.8586	26.0728	26.9873	26.4146	26.1714	28.2283	27.8483	27.8909	27.1997	25.6304	26.5795	25.2529	25.2108	24.2919
BOMOPTA_00260	TRINITY_DN18483_c0_g1_i1.p1	TRINITY_DN18483_c0_g1_i1.p1	4	4	4	8.5	55.443	481	NA	NA	NA	NA	NA	NA	NA	27.4356	27.1779	27.0815	27.0168	27.3734	27.8449	27.976	27.4878	27.6095	27.6337	27.4242	NA	27.5956	27.0646	26.8633	27.4411	27.2719	27.5825	27.8687	27.8434	27.8298	28.1736	28.2466	28.257	27.8273	27.9004	27.9303	28.0026	27.8217	NA	NA	NA	NA	24.4824
BOMOPTA_00261	TRINITY_DN18486_c0_g1_i1.p1	TRINITY_DN18486_c0_g1_i1.p1	11	11	11	47	20.899	183	28.0079	27.817	28.1328	28.5408	27.8154	27.8132	28.0434	27.8666	28.0894	27.8452	27.9618	28.1947	27.8146	27.5633	27.9111	28.0464	28.1905	28.1007	28.0747	27.9217	28.3777	28.0733	28.37	28.5464	27.6906	27.5174	27.6718	27.8986	27.4067	27.0529	27.3597	27.4646	27.951	27.5728	27.5819	27.8086	28.1411	28.7907	28.5323	28.254	28.0079
BOMOPTA_00262	TRINITY_DN18487_c0_g1_i1.p1	TRINITY_DN18487_c0_g1_i1.p1	2	2	2	4.9	60.02	529	NA	NA	NA	NA	NA	NA	NA	NA	NA	NA	NA	NA	NA	NA	NA	24.0173	NA	NA	NA	NA	NA	NA	NA	NA	NA	NA	NA	NA	NA	NA	NA	NA	NA	NA	NA	NA	NA	NA	NA	NA	24.2154
BOMOPTA_00263	TRINITY_DN18488_c0_g1_i1.p1	TRINITY_DN18488_c0_g1_i1.p1	7	7	7	66.7	11.668	96	28.7084	28.9964	28.8254	28.6542	28.6893	28.6246	28.6513	28.6652	27.5098	27.4289	27.5026	27.6314	NA	NA	NA	NA	NA	NA	NA	NA	NA	NA	NA	NA	NA	NA	NA	NA	NA	NA	NA	NA	NA	NA	NA	NA	NA	NA	NA	NA	28.7084
BOMOPTA_00264	TRINITY_DN18517_c0_g1_i1.p2	TRINITY_DN18517_c0_g1_i1.p2	3	3	3	23.8	14.599	130	25.4514	NA	25.6589	25.314	NA	NA	NA	NA	25.4153	26.3616	26.2224	26.4283	26.0695	NA	NA	26.3998	NA	NA	NA	NA	NA	NA	NA	NA	NA	NA	NA	NA	NA	NA	NA	NA	NA	NA	NA	NA	NA	24.3303	NA	NA	25.4514
BOMOPTA_00265	TRINITY_DN18550_c0_g1_i2.p1	TRINITY_DN18550_c0_g1_i2.p1;TRINITY_DN18550_c0_g1_i3.p1;TRINITY_DN18550_c0_g1_i1.p1	6	6	6	44.2	19.786	172	28.0723	28.6522	28.1442	28.2539	28.5922	28.3443	28.1436	28.3319	27.3671	26.8667	27.0534	27.2092	NA	NA	NA	NA	NA	NA	NA	NA	NA	NA	NA	NA	NA	NA	NA	NA	NA	NA	NA	NA	NA	NA	NA	NA	NA	NA	NA	NA	28.0723
BOMOPTA_00266	TRINITY_DN18563_c0_g1_i1.p1	TRINITY_DN18563_c0_g1_i1.p1;TRINITY_DN18563_c0_g1_i2.p1	9	9	9	36.2	29.761	254	27.7638	28.0153	28.5262	28.3543	27.5021	27.5022	27.6602	27.8479	26.7197	26.0183	25.9191	NA	NA	NA	NA	NA	NA	NA	NA	NA	NA	NA	NA	NA	NA	NA	NA	NA	NA	NA	NA	NA	NA	NA	NA	NA	NA	NA	NA	NA	27.7638
BOMOPTA_00267	TRINITY_DN18602_c0_g1_i1.p2	TRINITY_DN18602_c0_g1_i1.p2;TRINITY_DN18602_c0_g1_i2.p1	7	7	7	47.3	16.734	148	27.0019	27.2718	26.913	27.0958	27.4136	27.4431	27.254	27.5722	27.3794	27.682	27.743	27.5958	27.5118	27.93	27.5796	27.2045	27.2813	27.6873	27.5958	27.358	26.8439	27.0253	26.8272	26.7918	26.8056	26.7468	26.6151	26.2724	NA	25.433	NA	25.1968	NA	NA	NA	NA	NA	NA	NA	NA	27.0019
BOMOPTA_00268	TRINITY_DN18604_c0_g1_i2.p1	TRINITY_DN18604_c0_g1_i2.p1;TRINITY_DN18604_c0_g1_i1.p1	2	2	2	8	38.062	327	24.8787	NA	NA	NA	NA	NA	NA	NA	NA	NA	NA	NA	NA	NA	NA	NA	NA	NA	NA	NA	NA	NA	NA	NA	NA	NA	NA	NA	NA	NA	NA	NA	NA	NA	NA	NA	NA	NA	NA	NA	24.8787
BOMOPTA_00269	TRINITY_DN18617_c0_g1_i3.p1	TRINITY_DN18617_c0_g1_i3.p1;TRINITY_DN18617_c0_g1_i2.p1;TRINITY_DN18617_c0_g1_i1.p1;TRINITY_DN18617_c0_g1_i2.p2	22	22	22	71.8	22.445	209	33.8267	33.9628	33.9194	33.7939	33.762	33.7716	33.7939	33.7903	32.6481	32.5112	32.4439	32.6603	30.258	29.864	29.8717	30.4803	24.9191	25.0687	NA	25.2364	NA	NA	NA	NA	NA	NA	NA	NA	NA	NA	NA	NA	NA	NA	NA	NA	NA	NA	NA	NA	33.8267
BOMOPTA_00270	TRINITY_DN18626_c0_g1_i1.p2	TRINITY_DN18626_c0_g1_i1.p2	5	5	5	69.3	8.2625	75	NA	NA	NA	NA	NA	NA	NA	NA	NA	NA	NA	NA	NA	NA	NA	NA	NA	NA	NA	NA	26.7482	26.8651	26.8254	26.8387	26.9113	27.458	27.4491	28.0862	27.9	28.0171	28.0901	28.8649	28.614	29.1899	29.0274	29.2151	NA	26.5274	25.7773	NA	24.1509
BOMOPTA_00271	TRINITY_DN18629_c0_g1_i2.p1	TRINITY_DN18629_c0_g1_i2.p1;TRINITY_DN18629_c0_g1_i3.p1;TRINITY_DN18629_c0_g1_i1.p1	17	17	17	54.4	48.049	423	27.5842	27.2843	27.4394	27.4571	26.9113	26.791	27.5498	27.4139	27.5345	27.1207	27.307	27.4449	27.5512	27.3106	27.3385	27.464	27.5466	27.648	27.5071	27.5797	28.2266	28.2428	28.3528	28.2846	27.4046	27.8212	27.7658	27.2772	27.6444	27.8677	27.6626	27.6225	28.7646	28.6471	28.9742	28.4933	27.4656	28.2353	27.537	27.5144	27.5842
BOMOPTA_00272	TRINITY_DN18643_c0_g1_i2.p1	TRINITY_DN18643_c0_g1_i1.p3;TRINITY_DN18643_c0_g1_i2.p1	2	2	2	32.3	6.7458	65	NA	NA	NA	NA	NA	NA	NA	NA	NA	24.7986	NA	NA	NA	NA	NA	NA	NA	24.8973	24.5874	NA	NA	NA	NA	NA	NA	NA	NA	NA	NA	NA	NA	NA	NA	NA	NA	NA	NA	NA	NA	NA	23.9306
BOMOPTA_00273	TRINITY_DN18647_c0_g1_i2.p1	TRINITY_DN18647_c0_g1_i2.p1;TRINITY_DN18647_c0_g1_i1.p1;TRINITY_DN6606_c0_g2_i1.p2	18	18	18	24.5	102.08	917	28.1159	27.3679	27.317	27.4036	26.8109	26.3538	26.6849	26.3432	26.3638	26.3673	26.473	26.1018	26.5522	26.4216	26.2056	26.3927	26.9825	26.5464	26.9594	26.7193	26.8606	26.7935	26.824	26.7675	27.3176	27.1784	27.1001	27.1956	27.3083	27.1029	27.3455	27.271	26.7297	26.8758	26.9792	26.9235	NA	NA	NA	NA	28.1159
BOMOPTA_00274	TRINITY_DN18652_c0_g1_i1.p1	TRINITY_DN18652_c0_g1_i1.p1	4	4	4	35.1	12.671	111	NA	NA	NA	NA	NA	NA	NA	NA	NA	NA	NA	NA	NA	23.1203	NA	NA	NA	NA	NA	NA	NA	NA	NA	NA	NA	NA	NA	NA	NA	NA	NA	NA	NA	NA	NA	NA	NA	NA	NA	NA	24.8379
BOMOPTA_00275	TRINITY_DN18653_c0_g1_i1.p1	TRINITY_DN18653_c0_g1_i1.p1;TRINITY_DN18653_c0_g1_i2.p1	7	7	7	54.6	20.967	185	25.558	25.6927	25.9569	NA	NA	24.0161	24.7817	25.0171	24.7857	25.5142	24.3326	25.2164	24.7121	25.359	24.5826	25.1142	NA	26.3042	25.6649	24.5519	24.5628	26.9014	26.704	26.8707	25.3867	25.6663	26.5043	25.1535	NA	NA	NA	NA	25.9113	25.65	25.6686	25.9208	29.8913	29.6012	30.2437	30.4311	25.558
BOMOPTA_00276	TRINITY_DN18662_c0_g1_i3.p1	TRINITY_DN18662_c0_g1_i3.p1;TRINITY_DN18662_c0_g1_i1.p1	5	3	3	53.5	13.372	129	30.7102	30.5872	30.3075	29.8954	29.94	29.0521	28.3107	29.2829	29.2695	29.128	29.1467	29.056	28.8305	28.3369	28.2634	27.5738	27.9213	27.9129	27.9412	27.721	28.433	27.7262	28.3671	28.298	27.7841	26.9903	27.7926	27.3333	26.3171	NA	26.8335	28.1678	NA	NA	27.0343	27.1227	26.8452	27.1474	NA	NA	30.7102
BOMOPTA_00277	TRINITY_DN18672_c0_g1_i1.p1	TRINITY_DN18672_c0_g1_i1.p1	12	12	12	63.9	24.472	216	26.7959	25.1905	26.8959	26.7734	26.5853	26.5427	26.954	27.0527	27.2895	26.8797	27.2524	27.2884	26.529	26.9196	26.9905	26.9631	26.7992	27.3158	27.3755	27.002	27.6757	28.0055	28.1698	28.1344	26.8904	26.8942	27.456	27.0052	23.9498	24.4533	NA	24.3275	27.1864	26.9324	27.0265	27.4799	29.4132	29.103	29.3678	29.1344	26.7959
BOMOPTA_00278	TRINITY_DN18692_c0_g1_i1.p1	TRINITY_DN18692_c0_g1_i1.p1	7	7	7	67.9	11.74	109	NA	NA	NA	NA	NA	NA	NA	NA	25.6247	25.5822	NA	25.7757	26.4968	25.9457	26.4889	26.5396	26.5554	25.687	25.3959	26.3108	26.3169	NA	26.3652	26.3435	26.4006	26.243	26.5283	26.29	28.1126	27.264	27.1227	27.788	27.0045	26.9632	27.2345	27.1373	NA	NA	NA	NA	24.5099
BOMOPTA_00279	TRINITY_DN18700_c0_g1_i1.p1	TRINITY_DN18700_c0_g1_i1.p1	7	7	7	64.6	18.787	164	26.8422	26.4695	26.8877	26.4384	26.7154	26.6061	26.4898	26.3506	26.4947	26.7387	26.7388	26.6779	26.7766	26.6246	26.8127	26.4177	26.3953	26.8024	26.9895	26.8399	26.9637	27.2957	27.012	27.2807	26.7529	27.3422	26.8754	26.6988	27.0064	26.7735	27.1033	26.5508	27.2068	27.1868	27.3719	27.4297	NA	26.3729	25.4122	25.4681	26.8422
BOMOPTA_00280	TRINITY_DN18706_c0_g1_i1.p1	TRINITY_DN18706_c0_g1_i2.p1;TRINITY_DN18706_c0_g1_i1.p1	3	3	3	33.7	11.487	104	25.8442	NA	NA	NA	NA	NA	26.5706	NA	26.7599	NA	NA	NA	NA	27.141	27.2149	26.9733	27.1538	27.3039	27.0915	27.4719	27.1619	26.6213	27.1476	27.3158	27.2468	26.284	27.2783	27.1713	26.0472	26.2163	25.964	26.6333	24.9742	NA	NA	24.4367	NA	NA	NA	NA	25.8442
BOMOPTA_00281	TRINITY_DN18714_c0_g1_i4.p1	TRINITY_DN18714_c0_g1_i4.p1;TRINITY_DN18714_c0_g1_i2.p1;TRINITY_DN18714_c0_g1_i1.p1;TRINITY_DN18714_c0_g1_i3.p1	14	14	14	51.6	30.781	279	28.7958	28.9996	29.1251	29.199	28.9162	28.821	28.8777	29.4505	29.3514	29.379	29.2876	29.5104	29.3795	29.5658	29.3414	29.3943	29.9133	29.7446	29.3164	29.9113	29.7665	29.8174	29.7016	30.0457	30.1145	30.0301	30.111	30.3502	29.5185	29.7956	29.5129	30.0414	29.1063	28.7915	28.7279	29.4623	27.8679	29.0539	27.8757	27.5233	28.7958
BOMOPTA_00282	TRINITY_DN18721_c0_g1_i1.p1	TRINITY_DN18721_c0_g1_i1.p1;TRINITY_DN18721_c0_g1_i2.p1	9	9	9	51.9	32.862	293	27.1561	26.5776	27.5269	27.4698	27.6589	27.5278	27.1539	27.7636	27.9411	27.3265	27.7605	27.7133	28.008	27.3629	27.8134	27.7016	28.0409	27.5778	27.8037	27.9184	28.1192	27.757	28.112	27.9027	28.4159	28.1112	28.1389	27.797	28.6864	28.0595	28.457	28.188	28.0456	27.9095	28.0124	27.9279	NA	26.0437	NA	NA	27.1561
BOMOPTA_00283	TRINITY_DN18741_c0_g1_i2.p1	TRINITY_DN18741_c0_g1_i3.p1;TRINITY_DN18741_c0_g1_i2.p1;TRINITY_DN18741_c0_g1_i1.p2	10	10	4	47.3	23.271	203	NA	NA	NA	NA	NA	NA	NA	NA	25.8145	NA	NA	NA	NA	25.9049	25.6853	25.5272	NA	25.0264	NA	NA	NA	NA	NA	NA	NA	NA	NA	NA	NA	NA	NA	NA	NA	NA	NA	NA	NA	NA	NA	NA	24.2571
BOMOPTA_00284	TRINITY_DN18746_c0_g1_i2.p1	TRINITY_DN18746_c0_g1_i2.p1	2	2	2	24.6	18.128	167	NA	NA	NA	NA	NA	NA	NA	NA	NA	NA	NA	NA	24.8531	24.6374	24.575	NA	24.5679	NA	NA	NA	NA	NA	NA	NA	NA	NA	NA	NA	NA	NA	NA	NA	NA	NA	NA	NA	NA	NA	NA	NA	23.9842
BOMOPTA_00285	TRINITY_DN18749_c0_g1_i2.p1	TRINITY_DN18749_c0_g1_i2.p1;TRINITY_DN18749_c0_g1_i1.p1	32	32	32	54.1	87.136	775	31.0449	30.9984	30.8717	30.7824	30.6303	30.3704	30.5941	30.377	30.8235	30.6451	30.6813	30.5846	30.882	30.8365	30.6912	30.5954	30.5075	30.0165	30.0987	30.2089	29.6886	29.2104	29.2334	29.1981	28.7728	28.5606	28.1065	28.49	NA	NA	NA	NA	NA	NA	NA	NA	NA	NA	NA	NA	31.0449
BOMOPTA_00286	TRINITY_DN18755_c0_g1_i3.p1	TRINITY_DN18755_c0_g1_i3.p1;TRINITY_DN18755_c0_g1_i2.p1;TRINITY_DN18755_c0_g1_i1.p1	5	5	5	11.1	65.403	595	NA	NA	NA	NA	NA	NA	NA	NA	NA	NA	NA	NA	25.1328	24.8905	24.5983	NA	25.2262	24.9522	24.9294	24.9821	24.9204	24.8909	24.8864	24.8654	25.0681	24.9273	24.8448	24.6352	NA	24.8099	NA	NA	NA	NA	NA	NA	NA	NA	NA	NA	23.7142
BOMOPTA_00287	TRINITY_DN18757_c0_g1_i1.p1	TRINITY_DN18757_c0_g1_i1.p1	8	8	8	51.2	22.728	205	25.5479	25.725	25.4288	24.9384	25.9533	25.6603	25.3942	25.3947	25.5079	26.5109	25.0284	25.8188	25.8198	25.9298	25.6859	25.8268	25.7362	26.0819	26.2165	25.9174	26.3205	26.3325	26.1525	26.0229	26.8453	26.1167	26.7367	26.7392	27.2694	27.2667	27.0863	27.2963	26.6598	26.7729	26.8422	27.0045	NA	NA	NA	NA	25.5479
BOMOPTA_00288	TRINITY_DN18760_c0_g1_i3.p1	TRINITY_DN18760_c0_g1_i3.p1;TRINITY_DN18760_c0_g1_i2.p1;TRINITY_DN18760_c0_g1_i1.p1	8	8	8	75	15.488	136	NA	NA	NA	NA	NA	NA	NA	NA	NA	NA	NA	NA	NA	NA	NA	NA	25.4057	26.5215	26.5385	25.4522	26.3346	25.2173	26.9313	26.1416	NA	NA	NA	NA	NA	NA	NA	NA	NA	24.2476	NA	24.4609	30.2052	29.3199	29.64	29.6538	23.9825
BOMOPTA_00289	TRINITY_DN18776_c0_g1_i3.p1	TRINITY_DN18776_c0_g1_i3.p1;TRINITY_DN18776_c0_g1_i2.p1	10	10	10	36.4	38.569	332	25.673	25.8987	26.2316	26.3196	NA	NA	NA	NA	NA	NA	NA	NA	NA	NA	NA	NA	NA	NA	NA	NA	NA	NA	NA	NA	NA	NA	NA	NA	NA	NA	NA	NA	NA	NA	NA	NA	26.6046	25.6744	26.381	26.0724	25.673
BOMOPTA_00290	TRINITY_DN18795_c0_g1_i3.p1	TRINITY_DN18795_c0_g1_i3.p1	9	9	9	74.1	17.127	170	30.976	31.1911	31.1799	31.0899	31.3714	31.48	31.5382	31.5086	32.035	32.0353	32.0372	31.8336	32.4597	32.4602	32.5356	32.4239	32.7153	32.687	32.4686	32.6106	32.3796	32.3014	32.2169	32.2855	32.2195	32.0654	32.1086	32.0645	30.2889	30.3078	30.5218	30.4065	26.648	27.0979	26.6296	27.0494	NA	NA	NA	NA	30.976
BOMOPTA_00291	TRINITY_DN18797_c0_g1_i1.p1	TRINITY_DN18797_c0_g1_i1.p1	9	9	9	63.4	19.069	172	29.6303	29.9676	30.2064	29.8824	30.1627	30.2015	30.5002	30.3858	30.4371	30.5581	30.7183	30.5107	30.8748	30.9018	30.6961	30.9214	30.4828	30.4833	30.3104	30.4937	29.5543	29.8738	29.4425	29.4025	29.1557	28.9201	28.178	28.5602	NA	NA	NA	NA	NA	NA	NA	NA	NA	NA	NA	NA	29.6303
BOMOPTA_00292	TRINITY_DN18798_c0_g1_i3.p1	TRINITY_DN18798_c0_g1_i3.p1;TRINITY_DN18798_c0_g1_i2.p1;TRINITY_DN18798_c0_g1_i1.p1	6	6	6	55.8	17.602	165	28.2237	28.2185	28.1195	27.8758	28.2028	28.3295	27.6299	28.2245	27.1568	27.3275	27.1155	27.1247	NA	NA	NA	NA	NA	NA	NA	NA	NA	NA	NA	NA	NA	NA	NA	NA	NA	NA	NA	NA	NA	NA	NA	NA	NA	NA	NA	NA	28.2237
BOMOPTA_00293	TRINITY_DN18804_c0_g1_i1.p1	TRINITY_DN18804_c0_g1_i1.p1	5	5	5	50	17.802	172	27.7333	27.79	27.6585	27.7549	27.1946	27.3541	27.2385	27.5055	27.2324	27.0633	27.3117	27.4215	27.1754	27.0852	27.4179	27.1843	27.2518	26.93	27.2548	27.64	27.0263	26.8392	27.2558	27.6492	26.7742	26.8993	27.1394	27.6607	NA	NA	27.0222	26.9669	NA	NA	NA	NA	NA	26.1671	25.8923	NA	27.7333
BOMOPTA_00294	TRINITY_DN18807_c0_g1_i2.p1	TRINITY_DN18807_c0_g1_i2.p1;TRINITY_DN18807_c0_g1_i1.p1;TRINITY_DN18807_c0_g2_i1.p1	25	25	25	55.6	44.098	381	32.2662	32.5925	32.2071	32.3843	32.3932	32.0544	32.3006	31.9472	31.0237	30.45	30.1658	30.8105	28.1991	27.9461	27.25	27.5689	NA	NA	NA	NA	23.3519	24.6297	24.5039	24.4928	NA	NA	NA	NA	22.672	24.2931	24.1046	23.7194	23.8584	25.7642	24.3417	25.6887	NA	NA	NA	NA	32.2662
BOMOPTA_00295	TRINITY_DN18808_c0_g1_i1.p1	TRINITY_DN18808_c0_g1_i2.p1;TRINITY_DN18808_c0_g1_i1.p1	3	3	3	25.5	17.991	161	NA	25.9988	26.4115	26.6345	25.3745	NA	NA	NA	NA	NA	NA	NA	NA	NA	NA	NA	NA	NA	NA	NA	NA	NA	NA	NA	NA	NA	NA	NA	NA	NA	NA	NA	NA	NA	NA	NA	NA	NA	NA	NA	24.3142
BOMOPTA_00296	TRINITY_DN18823_c0_g1_i1.p1	TRINITY_DN18823_c0_g1_i1.p1;TRINITY_DN18823_c0_g1_i2.p1	5	5	5	9	70.477	612	NA	NA	NA	NA	NA	NA	NA	NA	NA	NA	NA	NA	NA	24.3442	NA	NA	NA	NA	NA	NA	NA	NA	NA	NA	NA	NA	NA	NA	NA	NA	NA	NA	NA	NA	NA	NA	NA	NA	NA	NA	24.5982
BOMOPTA_00297	TRINITY_DN18831_c0_g1_i2.p1	TRINITY_DN18831_c0_g1_i2.p1;TRINITY_DN18831_c0_g1_i1.p1	2	2	2	32.1	11.692	112	24.426	23.9887	23.8679	24.3703	24.2171	NA	NA	24.884	24.4559	24.3879	24.9452	24.7835	24.5819	25.032	24.4477	25.1572	25.14	24.6614	24.8716	25.2769	25.2729	24.6727	25.0506	25.0352	26.1597	25.1907	25.4572	25.6566	25.1828	24.6289	25.0359	25.2059	24.6884	24.2074	24.3432	24.3046	NA	NA	NA	NA	24.426
BOMOPTA_00298	TRINITY_DN18836_c0_g1_i1.p1	TRINITY_DN18836_c0_g1_i1.p1	7	7	7	12.7	81.78	723	25.1815	NA	24.6845	NA	NA	NA	NA	NA	NA	NA	NA	NA	24.1167	NA	NA	NA	24.3014	NA	NA	NA	NA	NA	NA	NA	24.7777	24.7086	24.5697	24.3847	24.7833	24.7421	24.8162	24.8001	NA	24.2526	23.9824	24.1786	NA	NA	NA	NA	25.1815
BOMOPTA_00299	TRINITY_DN18841_c0_g1_i1.p1	TRINITY_DN18841_c0_g1_i1.p1;TRINITY_DN18841_c0_g1_i3.p1	20	20	20	58.1	53.679	477	27.7352	27.5829	27.7333	27.5433	27.7006	27.9354	27.8389	28.3198	28.229	28.0539	28.3307	28.353	28.9495	28.9642	28.9701	29.055	29.1537	29.2594	28.9207	29.2058	28.8379	28.8841	28.7467	29.0658	28.8533	28.7632	28.551	28.7658	28.2414	27.8869	28.1247	28.2109	27.8132	27.6431	27.6597	27.9022	NA	NA	NA	NA	27.7352
BOMOPTA_00300	TRINITY_DN18843_c0_g1_i3.p1	TRINITY_DN18843_c0_g1_i3.p1;TRINITY_DN18843_c0_g1_i2.p1	16	16	16	40.2	52.603	453	28.7307	29.1028	28.7608	28.8091	28.9063	28.8017	28.7371	28.2697	27.4693	27.1905	26.7656	26.8812	NA	NA	NA	NA	NA	NA	NA	NA	NA	NA	NA	NA	NA	NA	NA	NA	NA	NA	NA	NA	NA	NA	NA	NA	NA	24.886	25.3615	NA	28.7307
BOMOPTA_00301	TRINITY_DN18843_c0_g1_i3.p2	TRINITY_DN18843_c0_g1_i3.p2;TRINITY_DN18843_c0_g1_i2.p2;TRINITY_DN18843_c0_g1_i1.p1	8	8	8	57.4	19.728	169	NA	NA	NA	NA	NA	25.2409	25.7775	25.8422	26.1063	26.0963	26.5969	26.407	26.7811	26.6657	26.4888	26.4236	27.3089	27.0202	27.0437	27.0613	27.4789	26.2165	27.4143	27.1103	27.1651	27.46	27.5373	26.9685	28.7112	28.5959	29.0462	27.8757	28.4676	28.3546	27.9809	28.2273	NA	NA	NA	NA	24.3244
BOMOPTA_00302	TRINITY_DN18869_c0_g1_i1.p1	TRINITY_DN18869_c0_g1_i1.p1;TRINITY_DN535_c0_g1_i1.p2;TRINITY_DN18869_c0_g1_i2.p6	10	10	10	18.2	83.232	776	26.6051	26.4963	26.5219	26.9216	27.3176	27.143	27.1757	27.0271	27.2697	27.2662	27.2543	27.2619	27.4874	27.6497	27.5256	27.321	27.0957	27.3874	27.5756	27.0811	26.6469	26.8146	26.7955	26.7327	26.4263	26.8019	26.3895	26.5676	NA	NA	NA	NA	NA	NA	NA	NA	NA	NA	NA	NA	26.6051
BOMOPTA_00303	TRINITY_DN18875_c0_g1_i1.p1	TRINITY_DN18875_c0_g1_i1.p1;TRINITY_DN18875_c0_g1_i3.p1;TRINITY_DN18875_c0_g1_i2.p1	26	26	26	48.5	65.305	582	30.0556	30.1354	30.2367	30.0196	30.0196	30.0469	30.1314	29.9626	30.1619	29.8434	30.0531	30.0811	30.2149	29.9389	30.2166	30.062	30.0567	29.7037	29.7323	29.8148	29.7227	29.2398	29.6297	29.7844	28.8535	28.3802	28.9409	28.8161	28.1904	27.649	26.932	28.0765	28.9368	28.526	28.6419	28.9419	28.1348	29.0414	28.2163	28.0682	30.0556
BOMOPTA_00304	TRINITY_DN18876_c0_g1_i2.p1	TRINITY_DN18876_c0_g1_i3.p1;TRINITY_DN18876_c0_g1_i2.p1;TRINITY_DN18876_c0_g1_i1.p1;TRINITY_DN18876_c0_g1_i1.p3	4	4	4	28.2	20.403	174	NA	NA	NA	NA	NA	NA	NA	NA	NA	NA	NA	NA	NA	NA	NA	NA	NA	NA	NA	NA	25.4081	24.434	24.1866	24.0407	NA	NA	NA	NA	NA	NA	NA	NA	NA	NA	NA	NA	NA	NA	NA	NA	23.8047
BOMOPTA_00305	TRINITY_DN18884_c0_g1_i1.p1	TRINITY_DN18884_c0_g1_i1.p1	3	3	3	21.6	25.404	231	NA	NA	NA	NA	25.1358	NA	25.0758	NA	NA	25.3225	25.239	24.7727	NA	24.9051	24.9398	NA	NA	25.1905	25.1013	25.5763	25.689	25.3125	25.2417	25.8031	25.9206	25.7034	25.9427	25.4564	NA	NA	NA	NA	25.2438	25.389	25.2897	25.7764	NA	NA	NA	NA	24.4808
BOMOPTA_00306	TRINITY_DN18888_c0_g1_i1.p1	TRINITY_DN18888_c0_g1_i1.p1	12	12	12	57.5	30.063	261	26.8385	NA	27.1656	NA	NA	NA	NA	NA	25.9146	26.0376	NA	26.6824	NA	26.6061	NA	26.7446	26.6786	26.8182	26.9995	26.5571	27.3614	27.4307	27.0507	27.1887	27.8593	27.5617	27.9331	27.4936	28.1351	27.7859	28.1831	27.9646	27.8246	27.805	27.7978	27.5494	NA	NA	NA	NA	26.8385
BOMOPTA_00307	TRINITY_DN18902_c0_g1_i2.p1	TRINITY_DN18902_c0_g1_i2.p1;TRINITY_DN18902_c0_g1_i1.p1	20	20	20	45.9	57.795	501	26.7287	25.3697	27.0903	26.5532	25.2092	NA	25.5714	NA	NA	NA	NA	NA	26.3217	26.1666	26.6902	26.753	27.9212	27.7904	27.7486	27.4234	28.1565	28.0107	27.8377	27.6604	28.9703	28.6254	28.6358	28.0738	29.2502	29.2437	29.3149	29.1949	29.304	29.4536	29.5358	29.2613	NA	25.5084	NA	NA	26.7287
BOMOPTA_00308	TRINITY_DN18903_c0_g1_i1.p1	TRINITY_DN18903_c0_g1_i1.p1	22	22	22	67.8	28.258	255	30.7312	30.6959	30.8273	30.8189	30.5596	30.6588	30.5759	30.7905	30.8875	30.7746	30.8887	31.1166	30.7145	31.0638	30.9509	30.906	31.3414	31.5228	31.2684	31.3943	31.9599	32.0203	32.2581	32.1997	31.2044	31.6793	31.7655	31.5601	31.8313	32.1862	31.6106	32.0127	33.2872	33.2356	33.2942	32.9906	34.3509	33.9071	34.5141	34.4497	30.7312
BOMOPTA_00309	TRINITY_DN18907_c0_g1_i4.p1	TRINITY_DN18907_c0_g1_i4.p1;TRINITY_DN18907_c0_g1_i3.p1;TRINITY_DN18907_c0_g1_i1.p1	22	22	22	45.8	51.769	465	30.2884	30.0747	30.3095	30.4997	30.099	29.9632	30.099	30.4742	29.9987	30.1057	30.0802	30.3731	29.8717	29.8101	29.6078	30.0793	29.7986	29.6461	29.8478	29.9369	29.8732	29.713	29.7332	29.8641	29.7984	29.4201	29.5521	29.9319	29.4877	29.2097	29.2697	29.6458	29.6644	29.2235	29.1373	29.4865	28.8284	29.294	28.4775	27.9129	30.2884
BOMOPTA_00310	TRINITY_DN18910_c0_g1_i3.p1	TRINITY_DN18910_c0_g1_i2.p1;TRINITY_DN18910_c0_g1_i3.p1;TRINITY_DN18910_c0_g1_i1.p1	15	15	15	45.6	44.943	390	26.6744	25.7844	26.1682	25.8729	NA	25.3479	NA	NA	25.9883	NA	25.4276	24.8769	25.1943	25.0238	NA	25.1168	25.3921	25.1696	25.5866	25.0001	24.7174	25.2681	25.4028	25.14	25.6929	26.1304	25.8729	25.7986	25.7354	25.8451	26.6034	26.2419	25.2472	26.0121	25.6154	25.8172	NA	NA	NA	NA	26.6744
BOMOPTA_00311	TRINITY_DN18911_c0_g1_i1.p1	TRINITY_DN18911_c0_g1_i1.p1	13	13	13	60.5	20.085	177	26.5894	27.4563	27.2744	26.9669	NA	NA	NA	NA	26.6524	27.3562	27.0993	27.3931	27.7405	27.4377	27.9019	27.4487	27.8378	28.3843	27.6971	27.8102	28.1943	27.9913	28.4832	28.3673	28.1593	27.8885	28.6403	28.7526	29.7732	29.9948	29.7936	30.2072	31.1308	30.9373	31.4232	30.8199	28.9281	29.0911	28.9049	29.3483	26.5894
BOMOPTA_00312	TRINITY_DN18916_c0_g2_i1.p1	TRINITY_DN18916_c0_g2_i1.p1	2	2	2	20.8	12.98	106	NA	26.9133	NA	NA	NA	26.7221	26.7699	26.7443	NA	NA	NA	NA	NA	NA	NA	NA	NA	NA	NA	NA	NA	NA	NA	NA	NA	NA	NA	NA	NA	NA	NA	NA	NA	NA	NA	NA	NA	NA	NA	NA	23.6838
BOMOPTA_00313	TRINITY_DN1899_c0_g1_i1.p3	TRINITY_DN1899_c0_g1_i1.p3	3	3	3	73.5	7.2579	68	NA	NA	NA	NA	NA	NA	NA	NA	24.4458	24.8749	25.1234	25.0215	25.4443	25.366	25.3271	25.2485	25.5428	NA	NA	25.7678	25.5696	25.8864	26.0912	25.9412	26.2919	26.0914	26.2895	26.0197	26.269	NA	26.4841	26.3189	24.907	25.1486	25.4802	25.6671	NA	NA	NA	NA	24.0835
BOMOPTA_00314	TRINITY_DN19038_c0_g1_i2.p1	TRINITY_DN19038_c0_g1_i2.p1;TRINITY_DN19038_c0_g1_i3.p1	4	4	4	58.1	8.5777	74	25.8907	26.1045	26.1695	26.0113	25.7777	25.2783	25.943	25.9153	26.2157	25.5724	25.6549	26.0634	25.8706	25.5243	25.7977	26.0055	25.6915	NA	NA	25.5725	26.5021	25.1074	26.5909	26.2913	25.4052	25.8898	NA	26.1131	NA	NA	NA	24.9236	25.8684	25.7934	25.881	25.801	NA	26.1744	24.9581	NA	25.8907
BOMOPTA_00315	TRINITY_DN19045_c0_g1_i4.p1	TRINITY_DN19045_c0_g1_i4.p1;TRINITY_DN19045_c0_g1_i2.p1;TRINITY_DN19045_c0_g1_i1.p1	10	10	10	96.2	8.7941	78	32.557	32.6337	32.6508	32.771	32.6153	31.6427	32.7574	32.6693	31.7485	31.3782	31.3827	31.392	28.9894	28.2657	28.6615	28.8306	23.7469	NA	NA	24.074	NA	NA	NA	NA	NA	NA	NA	NA	NA	NA	NA	NA	NA	NA	NA	NA	NA	NA	NA	NA	32.557
BOMOPTA_00316	TRINITY_DN19055_c0_g1_i2.p1	TRINITY_DN19055_c0_g1_i2.p1;TRINITY_DN19055_c0_g1_i1.p1	9	9	9	20	59.423	535	NA	NA	NA	NA	NA	NA	26.2878	26.1557	26.0349	26.6199	26.8671	26.5614	26.7186	26.6116	26.2413	26.3927	NA	NA	NA	NA	NA	NA	NA	NA	NA	NA	NA	NA	NA	NA	NA	NA	NA	NA	NA	NA	NA	NA	NA	NA	24.1026
BOMOPTA_00317	TRINITY_DN19056_c0_g1_i1.p1	TRINITY_DN19056_c0_g1_i1.p1	6	6	6	54.9	18.651	162	28.6662	28.8606	28.5278	28.7858	28.6631	28.5912	28.5691	28.6317	27.3046	27.2307	27.1125	27.2777	NA	NA	NA	NA	NA	NA	NA	NA	NA	NA	NA	NA	NA	NA	NA	NA	NA	NA	NA	NA	NA	26.4663	NA	25.9878	NA	NA	NA	NA	28.6662
BOMOPTA_00318	TRINITY_DN19099_c0_g1_i2.p2	TRINITY_DN19099_c0_g1_i2.p2;TRINITY_DN19099_c0_g1_i1.p2	4	4	4	77.4	9.5866	84	26.5533	25.988	26.4091	26.3386	26.2931	26.1146	25.824	25.9147	26.7542	26.2356	26.4319	26.062	26.563	26.4357	26.4597	26.3721	25.9254	25.9954	26.037	25.9283	NA	25.5777	25.8315	25.5123	25.2696	25.2679	25.7034	25.6122	NA	25.4123	25.3083	25.6223	NA	NA	NA	NA	NA	NA	NA	NA	26.5533
BOMOPTA_00319	TRINITY_DN19109_c0_g1_i1.p1	TRINITY_DN19109_c0_g1_i1.p1;TRINITY_DN22353_c7_g1_i4.p5;TRINITY_DN22353_c7_g1_i2.p10	14	14	14	48.7	34.91	306	26.891	26.5008	26.8136	26.9325	26.2805	26.3541	26.4317	NA	26.5836	26.4576	26.4973	26.7841	27.0862	27.1185	26.9517	26.994	27.3354	26.8895	26.8455	27.4076	27.3753	26.8796	27.6276	27.3178	28.058	27.413	27.5641	27.505	28.4574	28.1145	28.157	27.9005	27.6354	28.301	27.9426	27.7191	NA	NA	NA	NA	26.891
BOMOPTA_00320	TRINITY_DN19130_c0_g1_i1.p1	TRINITY_DN19130_c0_g1_i1.p1	2	2	2	7.6	35.913	327	NA	NA	NA	NA	NA	NA	NA	NA	NA	NA	NA	NA	NA	NA	24.5471	NA	NA	NA	NA	NA	NA	NA	NA	NA	NA	NA	NA	NA	NA	NA	NA	NA	NA	NA	NA	NA	NA	NA	NA	NA	23.6296
BOMOPTA_00321	TRINITY_DN19144_c0_g1_i1.p1	TRINITY_DN19144_c0_g1_i1.p1	30	30	30	50.7	75.78	686	28.4434	28.549	28.4128	28.4863	28.6189	28.5454	28.3295	28.5119	28.591	28.7201	28.6923	28.6823	28.9154	29.0159	28.8769	29.0554	29.1314	29.0293	29.234	29.38	29.3181	29.3726	29.332	29.6094	29.9221	30.1379	29.9563	30.1455	30.5041	30.4479	30.4803	30.6554	30.0779	30.3212	30.1256	30.32	NA	25.4535	NA	NA	28.4434
BOMOPTA_00322	TRINITY_DN19173_c0_g1_i1.p1	TRINITY_DN19173_c0_g1_i1.p1	19	19	19	53	39.823	353	30.6488	31.2981	30.889	30.7758	31.22	31.307	31.3099	31.0221	31.5391	31.5748	31.7328	31.4909	31.745	31.7962	31.5961	31.6602	31.2905	31.0661	31.1349	31.0501	30.506	29.9351	29.9323	29.7081	29.4544	29.0664	28.7765	29.2959	27.181	27.08	26.833	27.2475	26.0765	25.5888	25.3936	25.6933	NA	NA	NA	NA	30.6488
BOMOPTA_00323	TRINITY_DN19174_c0_g2_i2.p1	TRINITY_DN19174_c0_g2_i2.p1;TRINITY_DN19174_c0_g2_i1.p1	8	8	8	69.4	15.475	144	26.899	27.1139	26.9942	27.2208	27.1471	26.9334	27.3396	27.1379	27.1795	27.1954	27.513	27.5943	27.1705	27.0627	26.93	27.5198	26.6679	26.7955	26.813	27.036	26.5524	26.3986	26.5229	26.9879	27.3364	27.1638	27.045	27.369	26.9753	27.1583	27.2245	27.5339	26.9334	26.958	26.7409	27.1846	NA	NA	NA	NA	26.899
BOMOPTA_00324	TRINITY_DN19181_c0_g1_i4.p1	TRINITY_DN19181_c0_g1_i4.p1;TRINITY_DN19181_c0_g1_i3.p1;TRINITY_DN19181_c0_g1_i2.p1;TRINITY_DN19181_c0_g1_i1.p1	3	3	3	19.9	19.611	181	29.0396	29.9058	29.7821	29.3652	29.7226	29.2424	29.6798	29.8017	28.4483	28.4226	28.1238	27.9474	25.8596	NA	25.1538	25.8087	NA	NA	NA	NA	NA	NA	NA	NA	NA	NA	NA	NA	NA	NA	NA	NA	NA	NA	NA	NA	NA	NA	NA	NA	29.0396
BOMOPTA_00325	TRINITY_DN19201_c0_g1_i1.p1	TRINITY_DN19201_c0_g1_i1.p1	12	12	12	74.2	25.742	236	26.051	25.5285	26.5678	NA	25.6458	25.419	26.0264	25.9322	25.9693	26.0494	26.1106	26.317	25.9534	26.6759	26.5274	26.6227	26.7089	26.0639	26.691	26.9655	26.9191	27.1762	27.2365	26.9312	27.5997	27.7001	27.6402	27.6001	29.0419	28.7334	29.0148	28.2956	28.7033	28.7729	29.1567	28.2671	25.513	25.7589	25.7464	24.3714	26.051
BOMOPTA_00326	TRINITY_DN19203_c0_g1_i1.p1	TRINITY_DN19203_c0_g1_i1.p1	118	118	118	51.6	324.82	2878	32.2479	31.9568	31.7727	32.0111	31.6078	31.5308	31.8603	31.5237	32.0439	32.1087	32.0676	32.1192	31.9216	31.87	31.9701	32.1822	31.8478	31.6591	31.4358	31.5194	31.999	31.4009	31.7049	31.4166	32.4867	31.9973	31.9864	31.6478	32.5004	31.8191	31.9028	32.0437	31.358	31.2508	30.7187	31.3555	NA	24.5056	24.8162	NA	32.2479
BOMOPTA_00327	TRINITY_DN19207_c0_g1_i1.p1	TRINITY_DN19207_c0_g1_i1.p1	38	38	38	46.4	130.71	1125	27.6379	27.3719	28.3899	27.9919	28.3101	28.2732	28.4095	28.2082	28.8597	28.8308	28.5177	28.4634	28.7461	28.1702	28.3086	28.2738	27.6357	27.5458	27.5519	27.4436	27.1582	27.1564	25.8539	26.1344	27.3488	27.2622	27.5483	27.1668	27.3114	27.5269	27.4782	27.5417	26.1829	26.7269	26.2675	26.5488	NA	NA	NA	NA	27.6379
BOMOPTA_00328	TRINITY_DN19210_c0_g1_i1.p1	TRINITY_DN19210_c0_g1_i1.p1;TRINITY_DN19210_c0_g1_i2.p1	12	12	12	55.1	27.773	243	28.7067	29.0882	29.2925	29.0688	28.9618	28.8794	28.9523	28.8667	27.171	27.2374	27.6366	27.5129	NA	NA	NA	NA	NA	NA	NA	NA	NA	NA	NA	NA	NA	NA	NA	NA	NA	NA	NA	NA	NA	NA	NA	NA	26.5261	26.3269	26.2743	26.3896	28.7067
BOMOPTA_00329	TRINITY_DN19251_c0_g1_i2.p1	TRINITY_DN19251_c0_g1_i4.p1;TRINITY_DN19251_c0_g1_i1.p1;TRINITY_DN19251_c0_g1_i2.p1	10	10	10	50.8	14.887	128	27.5812	28.6055	28.3726	28.2382	28.1268	27.7841	28.2975	28.0846	27.4159	26.4733	26.6206	27.4136	NA	NA	NA	NA	NA	NA	NA	NA	NA	NA	NA	NA	NA	NA	NA	NA	NA	NA	NA	NA	NA	NA	NA	NA	NA	NA	NA	NA	27.5812
BOMOPTA_00330	TRINITY_DN19255_c0_g1_i3.p1	TRINITY_DN19255_c0_g1_i3.p1;TRINITY_DN19255_c0_g1_i2.p2;TRINITY_DN19255_c0_g1_i4.p1;TRINITY_DN19255_c0_g1_i2.p1;TRINITY_DN19255_c0_g1_i1.p1	12	12	12	50.7	25.575	225	29.1446	29.892	29.9393	29.8356	29.353	29.515	29.3833	29.7006	28.3784	28.1087	27.8575	28.4289	NA	NA	NA	24.8519	NA	NA	NA	NA	NA	NA	NA	NA	NA	NA	NA	NA	NA	NA	NA	NA	NA	NA	NA	NA	NA	NA	NA	NA	29.1446
BOMOPTA_00331	TRINITY_DN19258_c0_g1_i1.p1	TRINITY_DN19258_c0_g1_i1.p1	2	2	2	15.4	16.438	149	NA	NA	NA	NA	NA	NA	NA	NA	NA	NA	NA	NA	NA	NA	NA	NA	NA	NA	NA	NA	NA	NA	NA	NA	NA	22.5808	NA	NA	NA	NA	NA	NA	NA	NA	NA	NA	NA	NA	NA	NA	24.5678
BOMOPTA_00332	TRINITY_DN19265_c0_g1_i1.p1	TRINITY_DN19265_c0_g1_i1.p1	6	6	6	48.8	17.325	160	NA	NA	NA	NA	NA	NA	NA	NA	NA	NA	NA	NA	NA	NA	NA	NA	NA	NA	NA	NA	NA	NA	NA	NA	NA	NA	NA	NA	25.7601	NA	25.611	25.8059	25.8258	25.7851	25.8769	25.5683	NA	NA	NA	NA	23.9873
BOMOPTA_00333	TRINITY_DN19269_c0_g1_i1.p1	TRINITY_DN19269_c0_g1_i1.p1	8	8	8	22.7	52.157	458	25.7655	25.82	25.8753	25.7998	25.797	25.6923	25.9455	25.8122	NA	NA	NA	NA	NA	NA	NA	NA	NA	NA	NA	NA	NA	NA	NA	NA	NA	NA	NA	NA	NA	NA	NA	NA	NA	NA	NA	NA	NA	NA	NA	NA	25.7655
BOMOPTA_00334	TRINITY_DN19284_c0_g1_i1.p1	TRINITY_DN19284_c0_g1_i1.p1	7	7	7	45.3	15.835	148	25.3913	26.1336	NA	25.8019	NA	25.6595	24.9273	25.5695	26.1879	NA	NA	25.8053	26.0788	NA	25.7899	26.4032	26.024	25.5892	NA	25.8726	NA	25.4747	25.7712	26.0637	26.3853	26.0821	26.1911	26.1128	25.6236	NA	NA	NA	NA	NA	25.2796	25.56	26.5833	26.3834	26.1776	26.3323	25.3913
BOMOPTA_00335	TRINITY_DN19286_c0_g1_i2.p1	TRINITY_DN19286_c0_g1_i2.p1;TRINITY_DN19286_c0_g1_i1.p1;TRINITY_DN19286_c0_g2_i1.p2	14	14	14	87.1	30.088	280	26.72	26.4943	26.5995	26.2071	26.6089	26.4015	24.9743	26.4612	26.5653	26.7948	26.9971	26.768	26.6882	27.0264	26.7585	26.4304	27.1128	27.4696	27.4003	27.372	28.1465	28.4643	28.529	28.4199	27.3921	27.3981	27.9537	27.4796	25.2534	25.2632	25.1903	24.9874	27.7891	27.8563	27.8453	27.9361	31.3761	30.9352	31.6074	31.5788	26.72
BOMOPTA_00336	TRINITY_DN19299_c0_g1_i1.p1	TRINITY_DN19299_c0_g1_i1.p1	6	6	6	44.1	16.479	143	29.168	29.2676	29.1058	28.9033	29.0592	29.1926	28.7953	28.9622	27.976	27.7719	27.526	27.7412	NA	NA	NA	NA	NA	NA	NA	NA	NA	NA	NA	NA	NA	NA	NA	NA	NA	NA	NA	NA	NA	NA	NA	NA	NA	NA	NA	NA	29.168
BOMOPTA_00337	TRINITY_DN19303_c0_g1_i2.p1	TRINITY_DN19303_c0_g1_i2.p1;TRINITY_DN19303_c0_g1_i3.p1;TRINITY_DN19303_c0_g1_i1.p1	4	4	4	26.9	24.586	216	27.3121	27.0197	27.0764	27.1009	26.6041	26.6574	26.9438	26.7403	NA	NA	NA	NA	NA	NA	NA	NA	NA	NA	NA	NA	NA	NA	NA	NA	NA	NA	NA	NA	NA	NA	NA	NA	NA	NA	NA	NA	NA	NA	NA	NA	27.3121
BOMOPTA_00338	TRINITY_DN19309_c0_g1_i1.p1	TRINITY_DN19309_c0_g1_i1.p1	5	5	5	29.4	21.418	194	NA	NA	NA	NA	NA	NA	NA	NA	24.296	24.2669	24.6785	24.6203	24.3749	24.4336	24.7041	25.2873	NA	NA	NA	NA	NA	NA	NA	NA	24.7153	NA	24.5246	NA	25.143	25.132	NA	25.3738	24.5799	24.9048	25.1594	24.9357	NA	NA	NA	NA	24.0957
BOMOPTA_00339	TRINITY_DN19313_c0_g1_i1.p1	TRINITY_DN19313_c0_g1_i1.p1	2	2	2	29	10.78	100	NA	NA	NA	NA	NA	NA	NA	NA	NA	NA	NA	NA	NA	NA	NA	NA	NA	NA	NA	NA	NA	NA	NA	NA	NA	NA	NA	NA	24.6007	NA	24.3414	NA	NA	NA	NA	NA	NA	NA	NA	NA	24.7083
BOMOPTA_00340	TRINITY_DN19336_c0_g1_i4.p1	TRINITY_DN19336_c0_g1_i4.p1	6	6	6	20.9	51.517	470	NA	NA	NA	NA	NA	26.2477	NA	26.0531	26.416	NA	26.3348	26.0888	NA	NA	NA	NA	25.6085	26.3217	NA	26.1068	25.325	25.7451	26.2787	25.9965	NA	NA	NA	NA	NA	NA	NA	NA	NA	NA	NA	NA	NA	NA	NA	NA	24.4692
BOMOPTA_00341	TRINITY_DN19338_c0_g1_i2.p1	TRINITY_DN19338_c0_g1_i2.p1	21	21	21	66.3	28.694	255	29.6011	29.6347	29.5797	29.7558	29.5597	29.3758	29.4726	29.4391	29.9099	29.5662	29.8174	29.8647	29.5415	29.7513	29.9173	29.9442	30.2026	30.5677	30.0706	30.2523	30.8127	31.1927	31.1192	31.1975	29.526	30.0427	30.4863	30.0673	27.969	28.202	28.2149	27.517	30.1556	29.8511	30.0289	30.215	33.889	33.6345	33.9759	33.9849	29.6011
BOMOPTA_00342	TRINITY_DN19341_c0_g1_i1.p1	TRINITY_DN19341_c0_g1_i1.p1;TRINITY_DN19341_c0_g1_i5.p1;TRINITY_DN19341_c0_g1_i4.p1;TRINITY_DN19341_c0_g1_i3.p1;TRINITY_DN19341_c0_g1_i2.p1	6	6	6	23.1	40.808	347	NA	NA	NA	NA	NA	NA	NA	NA	NA	NA	NA	NA	NA	NA	NA	NA	NA	NA	NA	NA	NA	NA	NA	NA	NA	NA	NA	NA	24.755	25.0883	25.3055	25.0838	25.1659	25.066	25.3113	25.2393	NA	NA	NA	NA	24.1833
BOMOPTA_00343	TRINITY_DN19354_c0_g1_i3.p1	TRINITY_DN19354_c0_g1_i2.p1;TRINITY_DN19354_c0_g1_i1.p1;TRINITY_DN19354_c0_g1_i3.p1	24	24	24	67.6	51.311	454	28.9936	28.6841	28.9819	29.0003	28.9333	28.8327	29.0442	29.1118	29.6645	29.7494	29.5808	29.4346	29.8636	29.8844	30.0342	30.1077	30.135	30.058	30.0544	30.2801	30.4108	30.2696	30.4063	30.4716	30.8906	30.9593	30.995	30.8034	31.0395	31.1793	31.2012	31.2052	30.2783	30.1622	30.2391	30.2956	NA	NA	NA	NA	28.9936
BOMOPTA_00344	TRINITY_DN19355_c0_g1_i2.p1	TRINITY_DN19355_c0_g1_i3.p1;TRINITY_DN19355_c0_g1_i2.p1;TRINITY_DN19355_c0_g1_i1.p1	2	2	2	27.7	20.733	202	NA	NA	25.3357	NA	NA	NA	NA	NA	NA	NA	NA	NA	NA	NA	NA	NA	NA	NA	NA	NA	NA	NA	NA	NA	NA	NA	NA	NA	NA	NA	NA	NA	NA	NA	NA	NA	NA	NA	NA	NA	24.4239
BOMOPTA_00345	TRINITY_DN19366_c0_g2_i2.p1	TRINITY_DN19366_c0_g2_i2.p1;TRINITY_DN19366_c0_g2_i3.p1;TRINITY_DN19366_c0_g2_i1.p1	34	34	34	71.5	77.034	671	31.4554	31.3828	31.4242	31.4264	31.4137	31.2364	31.3336	31.2765	30.8213	30.6425	30.6135	30.7333	29.996	29.991	30.1459	30.1825	30.2031	30.5173	30.5463	30.3556	31.059	31.3304	31.3069	31.3529	29.9285	30.4237	30.8008	30.5928	27.4955	27.545	27.1565	26.9852	30.2649	29.9534	30.2076	30.3143	30.7877	31.585	30.7095	30.7796	31.4554
BOMOPTA_00346	TRINITY_DN19383_c0_g1_i1.p1	TRINITY_DN19383_c0_g1_i1.p1;TRINITY_DN19383_c0_g1_i2.p2	4	4	4	35.6	14.23	132	NA	27.3066	NA	NA	27.0853	27.1646	27.974	27.2695	27.8563	27.431	27.7146	27.5372	27.6617	27.651	27.7425	28.1023	27.1386	26.7363	26.7854	26.855	NA	NA	NA	NA	NA	NA	NA	NA	NA	NA	NA	NA	NA	NA	NA	NA	NA	NA	NA	NA	24.3808
BOMOPTA_00347	TRINITY_DN19386_c0_g1_i1.p1	TRINITY_DN19386_c0_g1_i1.p1	22	22	22	79.3	36.13	324	30.3702	30.2655	30.3076	30.529	30.0804	30.1397	30.26	30.1732	30.4375	30.4772	30.521	30.6372	30.2485	30.5092	30.5712	30.6995	30.6465	31.1012	31.2605	31.0778	31.4408	31.4909	31.5466	31.6653	30.6022	30.7885	31.0659	31.0815	29.8168	30.3343	29.9611	29.9241	31.5967	31.249	31.3764	31.3718	33.9005	33.6141	33.9801	34.04	30.3702
BOMOPTA_00348	TRINITY_DN19391_c0_g1_i3.p1	TRINITY_DN19391_c0_g1_i2.p1;TRINITY_DN19391_c0_g1_i3.p1	5	5	5	39.5	14.49	129	26.1146	NA	26.0119	25.8257	NA	NA	26.1968	25.8906	26.7585	26.4315	26.7001	26.5945	26.906	26.7256	26.8968	27.1566	26.5563	26.28	25.4773	26.3656	25.1558	NA	25.234	NA	NA	NA	NA	NA	NA	NA	NA	NA	NA	NA	NA	NA	NA	NA	NA	NA	26.1146
BOMOPTA_00349	TRINITY_DN19392_c0_g1_i2.p1	TRINITY_DN19392_c0_g1_i2.p1;TRINITY_DN19392_c0_g1_i3.p1;TRINITY_DN19392_c0_g1_i1.p1	20	20	20	56.2	41.955	370	28.7301	28.8062	28.6588	28.8557	28.6405	28.6037	28.6788	29.0928	28.8919	28.9577	29.05	29.238	28.8837	29.172	29.2251	29.2736	29.1635	29.0726	29.0519	29.4975	29.029	29.0876	29.0785	29.4247	29.7227	29.7781	29.7172	30.1574	30.2104	30.2677	30.3822	30.4145	30.6774	30.6134	30.514	30.4015	26.6907	27.2977	26.3339	26.1908	28.7301
BOMOPTA_00350	TRINITY_DN19392_c1_g1_i1.p3	TRINITY_DN19392_c1_g1_i1.p3	6	6	6	72.5	9.2281	91	26.3609	26.4994	25.9918	26.3214	26.0312	25.3792	25.6713	25.6114	25.9181	25.3859	26.1666	26.4197	26.5183	26.673	26.7949	27.0122	26.8783	26.3361	26.745	27.1809	26.2693	25.9484	NA	26.6202	27.9202	26.9099	27.7539	27.9703	28.2767	28.1421	28.7952	28.3492	28.6025	28.4189	28.4598	28.2138	24.9309	25.3205	25.2998	24.6925	26.3609
BOMOPTA_00351	TRINITY_DN19402_c0_g1_i2.p1	TRINITY_DN19402_c0_g1_i2.p1	6	6	6	54.2	14.776	144	28.8017	28.8954	28.7605	29.0312	28.9629	28.4624	29.3339	28.8964	29.2917	29.217	29.4846	29.4326	29.6681	29.1327	29.5586	29.74	29.2206	28.77	28.5774	29.2051	28.9298	28.4666	28.5434	28.9557	29.0018	28.7923	28.9088	28.7297	29.5569	29.1834	29.1022	29.6963	28.7934	28.9288	28.7601	28.6858	NA	NA	NA	NA	28.8017
BOMOPTA_00352	TRINITY_DN19421_c0_g1_i4.p1	TRINITY_DN19421_c0_g1_i3.p1;TRINITY_DN19421_c0_g1_i4.p1;TRINITY_DN19421_c0_g1_i1.p1;TRINITY_DN19421_c0_g1_i5.p1;TRINITY_DN19421_c0_g1_i2.p1	17	17	17	51.8	53.156	471	26.868	26.6903	27.7636	27.5691	26.3851	27.6204	26.4539	25.8743	27.539	27.5782	27.4477	27.534	27.8123	27.4488	27.5364	27.6483	27.6289	27.9407	27.9094	27.6761	28.3279	28.5154	28.5508	28.4976	27.8248	27.7778	28.2396	28.0679	27.8272	28.2798	27.9705	28.1767	29.1056	28.8767	29.2007	28.7795	26.557	28.2793	26.4911	26.2583	26.868
BOMOPTA_00353	TRINITY_DN19433_c0_g1_i1.p2	TRINITY_DN19433_c0_g1_i1.p2	2	2	2	28.2	9.8962	85	NA	NA	23.6513	NA	NA	NA	NA	NA	NA	NA	NA	NA	NA	NA	NA	NA	NA	NA	NA	NA	NA	NA	NA	NA	NA	NA	NA	NA	NA	NA	NA	NA	NA	NA	NA	NA	NA	NA	NA	NA	24.7703
BOMOPTA_00354	TRINITY_DN19434_c0_g1_i2.p1	TRINITY_DN19434_c0_g1_i2.p1;TRINITY_DN19434_c0_g1_i1.p1	8	8	8	82.1	13.304	117	29.229	29.7543	29.0273	29.4324	29.5427	29.5554	29.3244	29.5038	28.3071	28.2163	28.3269	28.2714	NA	NA	26.1147	NA	NA	NA	NA	NA	NA	NA	NA	NA	NA	NA	NA	NA	NA	NA	NA	NA	NA	NA	NA	NA	NA	NA	NA	NA	29.229
BOMOPTA_00355	TRINITY_DN19444_c0_g1_i4.p1	TRINITY_DN19444_c0_g1_i4.p1;TRINITY_DN19444_c0_g1_i3.p1;TRINITY_DN19444_c0_g1_i1.p1;TRINITY_DN19444_c0_g1_i2.p1	10	10	10	32.4	43.427	383	NA	NA	NA	NA	NA	NA	NA	NA	NA	NA	NA	NA	NA	NA	NA	NA	NA	NA	25.7131	25.7201	25.6155	26.5024	26.3235	26.6238	NA	NA	NA	NA	NA	NA	NA	NA	NA	NA	NA	NA	27.6826	26.3823	26.6245	26.4329	24.3334
BOMOPTA_00356	TRINITY_DN19482_c0_g1_i2.p1	TRINITY_DN19482_c0_g1_i2.p1;TRINITY_DN19482_c0_g1_i1.p1;TRINITY_DN19482_c0_g1_i3.p2;TRINITY_DN19482_c0_g1_i4.p2	5	5	5	68	11.493	103	27.5927	28.042	27.962	27.2849	28.0699	27.6512	27.372	27.1241	26.8311	27.563	27.8409	27.2695	27.7007	27.4977	27.5365	27.8983	28.1937	27.5382	27.7029	27.9005	28.5494	28.2358	28.2324	28.0838	28.6752	28.3413	28.628	28.1167	28.7492	28.2193	28.281	27.966	27.2093	27.3266	27.7049	27.1868	26.5733	26.1824	26.0515	26.4931	27.5927
BOMOPTA_00357	TRINITY_DN19483_c0_g1_i1.p1	TRINITY_DN19483_c0_g1_i1.p1;TRINITY_DN19483_c0_g1_i4.p1;TRINITY_DN19483_c0_g1_i3.p1	19	19	19	53.7	34.267	294	31.3986	31.7863	31.6181	31.5861	31.5733	31.346	31.2665	31.5082	30.3008	29.8951	29.8625	30.1285	27.817	27.4146	26.6988	27.8133	NA	NA	NA	NA	NA	NA	NA	NA	NA	NA	NA	NA	NA	NA	NA	NA	NA	NA	NA	NA	NA	NA	NA	NA	31.3986
BOMOPTA_00358	TRINITY_DN19485_c0_g1_i2.p1	TRINITY_DN19485_c0_g1_i2.p1;TRINITY_DN19485_c0_g1_i1.p1	12	12	12	53.2	22.053	190	NA	NA	NA	NA	NA	NA	NA	NA	27.0299	27.0907	25.8983	27.144	26.7064	26.8252	26.6641	26.5651	27.266	27.388	27.1291	27.7755	27.6227	27.9377	27.6518	27.6824	28.5136	28.582	28.8188	28.3348	29.1627	29.5946	29.2722	29.2056	28.5219	28.9039	28.6704	28.8235	NA	NA	NA	NA	24.4211
BOMOPTA_00359	TRINITY_DN19486_c0_g1_i2.p1	TRINITY_DN19486_c0_g1_i2.p1;TRINITY_DN19486_c0_g1_i1.p1;TRINITY_DN19486_c0_g1_i3.p1;TRINITY_DN19486_c0_g1_i3.p3	15	15	15	45.8	47.76	421	26.8529	26.5633	26.0687	26.4183	26.0927	26.5945	26.2097	27.0646	27.1451	27.22	27.3386	27.397	27.5089	27.3011	27.3323	27.2803	27.4317	27.1183	27.3746	27.6231	27.0091	26.9354	26.8561	27.1771	27.524	27.534	27.5674	27.6903	28.9664	28.6314	28.8496	28.7327	28.5099	28.4907	28.3787	28.57	NA	NA	NA	NA	26.8529
BOMOPTA_00360	TRINITY_DN19488_c0_g1_i4.p1	TRINITY_DN19488_c0_g1_i4.p1;TRINITY_DN19488_c0_g1_i2.p1	3	3	3	9.5	38.258	337	NA	NA	NA	NA	NA	NA	NA	NA	NA	23.857	24.1272	NA	NA	NA	NA	NA	NA	NA	NA	NA	NA	NA	NA	NA	NA	NA	NA	NA	NA	NA	NA	NA	NA	NA	NA	NA	NA	NA	NA	NA	24.361
BOMOPTA_00361	TRINITY_DN19489_c0_g1_i2.p1	TRINITY_DN19489_c0_g1_i3.p1;TRINITY_DN19489_c0_g1_i2.p1;TRINITY_DN19489_c0_g1_i4.p2;TRINITY_DN19489_c0_g1_i5.p1	5	5	5	43.2	12.929	111	24.7405	NA	25.7201	NA	NA	NA	NA	NA	25.6816	25.6592	25.5698	25.998	26.1732	26.1136	NA	NA	NA	NA	24.9035	NA	NA	NA	NA	NA	NA	NA	NA	NA	NA	NA	NA	NA	NA	NA	NA	NA	NA	NA	NA	NA	24.7405
BOMOPTA_00362	TRINITY_DN19494_c0_g1_i3.p1	TRINITY_DN19494_c0_g1_i3.p1;TRINITY_DN19494_c0_g1_i4.p1;TRINITY_DN19494_c0_g1_i1.p1;TRINITY_DN19494_c0_g1_i2.p1	22	22	22	47.9	54.479	472	26.8926	27.4648	27.3342	27.3594	27.0669	27.3922	27.4248	27.4942	27.8561	27.8047	27.6486	27.5987	27.9936	27.9225	27.8934	27.9926	28.119	27.7306	27.7154	28.2505	28.1596	27.7338	28.0923	28.1613	28.9118	28.7236	28.7887	28.8464	29.0135	28.7222	28.7994	28.7548	28.3585	28.325	28.2178	28.1113	NA	NA	NA	NA	26.8926
BOMOPTA_00363	TRINITY_DN19499_c0_g2_i1.p1	TRINITY_DN19499_c0_g2_i1.p1	10	10	10	49.8	33.737	307	NA	26.4301	NA	NA	26.7037	26.4556	26.1961	26.4211	26.466	26.8928	26.9133	27.0497	26.9144	27.0406	27.0645	27.067	27.0866	27.1934	27.4911	27.4455	27.2435	26.9412	27.3857	27.2947	27.9398	27.7593	27.7105	28.0607	27.3799	27.1542	27.5033	27.2793	27.2982	26.9555	27.3149	27.0744	NA	NA	NA	NA	24.0791
BOMOPTA_00364	TRINITY_DN19503_c0_g1_i1.p1	TRINITY_DN19503_c0_g1_i1.p1;TRINITY_DN19503_c0_g1_i2.p1	3	3	3	7.8	34.313	309	NA	NA	NA	NA	NA	NA	NA	NA	NA	NA	NA	NA	NA	NA	NA	NA	23.3457	NA	NA	NA	NA	NA	NA	NA	NA	NA	NA	NA	23.7741	23.8982	24.3624	23.939	24.8399	25.7104	24.6563	24.4283	NA	NA	NA	NA	24.264
BOMOPTA_00365	TRINITY_DN19509_c0_g1_i1.p1	TRINITY_DN19509_c0_g1_i1.p1	5	5	5	47.5	14.303	118	27.6615	27.86	27.9881	27.8662	27.7834	27.3441	27.8016	28.1386	26.7242	26.4961	NA	26.5439	NA	NA	NA	NA	NA	NA	NA	NA	NA	NA	NA	NA	NA	NA	NA	NA	NA	NA	NA	NA	NA	NA	NA	NA	NA	NA	NA	NA	27.6615
BOMOPTA_00366	TRINITY_DN19515_c0_g2_i1.p1	TRINITY_DN19515_c0_g2_i1.p1	5	5	5	32.6	20.877	190	NA	NA	NA	NA	NA	NA	NA	NA	NA	NA	NA	NA	NA	25.3246	25.3401	25.4023	25.6292	25.5288	25.6047	25.5115	25.6498	25.7274	25.8499	25.878	26.4086	26.3276	26.3331	26.1093	25.7268	25.9284	26.1529	26.0747	NA	NA	NA	NA	NA	NA	NA	NA	24.7653
BOMOPTA_00367	TRINITY_DN19517_c0_g1_i6.p1	TRINITY_DN19517_c0_g1_i3.p1;TRINITY_DN19517_c0_g1_i2.p1;TRINITY_DN19517_c0_g1_i5.p1;TRINITY_DN19517_c0_g1_i1.p1;TRINITY_DN19517_c0_g1_i6.p1	7	7	7	30.1	29.773	259	NA	NA	25.5932	NA	NA	25.4105	25.3078	25.6109	25.859	25.8282	NA	25.5887	26.0638	26.0809	26.1394	26.2635	25.8366	25.7121	25.6926	25.7045	24.5778	NA	25.182	25.5767	NA	NA	NA	NA	NA	NA	NA	NA	NA	NA	NA	NA	NA	NA	NA	NA	24.2734
BOMOPTA_00368	TRINITY_DN19518_c0_g1_i4.p1	TRINITY_DN19518_c0_g1_i4.p1;TRINITY_DN19518_c0_g1_i3.p1;TRINITY_DN19518_c0_g1_i2.p1;TRINITY_DN19518_c0_g1_i1.p1	18	18	18	49	39.069	335	29.2488	29.0687	29.1494	29.2889	29.2692	29.1133	29.1562	29.3697	29.4123	29.3117	29.4919	29.6438	29.6299	29.5477	29.4673	29.603	29.5629	29.3688	29.4031	29.642	29.5535	29.6805	29.7521	29.6759	29.4051	29.3301	29.3511	29.6944	28.7629	28.4411	28.6427	28.7415	28.8148	28.674	28.7878	28.8497	27.1136	28.9435	27.6737	27.2779	29.2488
BOMOPTA_00369	TRINITY_DN19520_c0_g1_i1.p1	TRINITY_DN19520_c0_g1_i1.p1	11	11	11	53.8	22.623	195	29.527	30.004	29.8172	29.4421	30.0999	30.05	30.1308	30.1878	30.6219	30.5311	30.4812	30.2346	30.7884	30.7094	30.5304	30.8176	30.4636	30.4628	30.5864	30.3639	29.6436	29.6994	29.1348	29.5509	28.9896	28.7151	28.5491	28.8221	25.4566	27.4367	27.3563	26.6657	NA	NA	NA	NA	NA	NA	NA	NA	29.527
BOMOPTA_00370	TRINITY_DN19534_c0_g1_i1.p1	TRINITY_DN19534_c0_g1_i1.p1	5	5	5	31.5	23.348	203	NA	NA	NA	NA	NA	NA	NA	NA	NA	NA	NA	NA	NA	NA	NA	NA	NA	NA	26.6921	25.7723	25.9571	25.9034	26.4564	26.3419	26.7242	26.3135	25.8891	25.9809	26.5961	26.8344	27.2087	27.1738	26.0921	26.0626	26.2827	26.4478	NA	NA	NA	NA	24.6997
BOMOPTA_00371	TRINITY_DN19538_c0_g1_i1.p1	TRINITY_DN19538_c0_g1_i2.p1;TRINITY_DN19538_c0_g1_i1.p1	15	3	3	49.5	31.601	285	30.8687	30.3282	29.9183	30.2543	30.3409	29.8176	30.0172	30.3404	30.1305	30.4014	30.3867	30.3595	30.359	30.0552	30.9194	30.4286	30.8019	30.309	30.6855	30.5523	31.1997	31.0083	31.2405	31.0099	31.3429	30.8674	30.7201	30.6704	30.1404	31.0127	30.145	30.1056	30.9396	31.1148	31.4033	31.0857	29.2809	31.2554	29.9525	29.7411	30.8687
BOMOPTA_00372	TRINITY_DN19549_c0_g1_i1.p1	TRINITY_DN19549_c0_g1_i1.p1	10	10	10	46.5	20.849	187	25.6276	25.3212	25.5937	26.0411	NA	NA	NA	NA	25.7891	26.186	26.0095	25.8205	26.1246	26.272	26.4118	26.0214	26.9295	26.3805	26.6736	26.7087	26.8226	26.821	26.8227	27.0721	27.4073	27.8305	27.9336	27.5101	28.5132	28.3451	28.3375	28.3598	27.8755	27.9664	27.5017	27.9116	NA	NA	NA	NA	25.6276
BOMOPTA_00373	TRINITY_DN19558_c0_g1_i1.p1	TRINITY_DN19558_c0_g1_i1.p1	9	9	9	55.4	15.129	130	29.2024	28.9136	29.0127	28.9401	29.1447	29.3768	29.4513	29.073	29.434	29.6799	29.6155	29.5369	29.3352	29.5984	29.778	29.5801	28.9563	29.2891	29.7297	29.6339	28.9507	28.9929	29.1208	29.0669	29.1781	29.536	29.5542	29.3062	28.8454	28.832	28.994	29.3519	28.0611	28.5437	28.1957	28.7626	NA	24.6886	NA	NA	29.2024
BOMOPTA_00374	TRINITY_DN19563_c0_g1_i2.p1	TRINITY_DN19563_c0_g1_i1.p1;TRINITY_DN19563_c0_g1_i2.p1	2	2	2	1.2	187.62	1712	NA	NA	NA	NA	NA	NA	NA	NA	NA	NA	NA	NA	NA	NA	NA	NA	NA	NA	NA	NA	NA	NA	NA	NA	NA	NA	NA	NA	NA	NA	NA	NA	NA	NA	NA	NA	NA	NA	NA	24.0239	24.1341
BOMOPTA_00375	TRINITY_DN19566_c0_g1_i2.p1	TRINITY_DN19566_c0_g1_i1.p1;TRINITY_DN19566_c0_g1_i2.p1;TRINITY_DN19566_c0_g1_i3.p2	13	13	13	49.3	39.086	343	26.4002	25.932	26.1101	26.0786	26.411	26.3679	26.2493	26.2741	26.5347	27.0752	26.6063	26.3793	26.8418	27.248	27.2782	26.7205	26.7167	27.0372	26.6471	26.554	NA	26.2996	26.1155	26.0999	25.1664	25.4261	NA	25.0779	NA	NA	NA	NA	NA	NA	NA	NA	NA	NA	NA	NA	26.4002
BOMOPTA_00376	TRINITY_DN19575_c0_g1_i1.p1	TRINITY_DN19575_c0_g1_i1.p1	3	3	3	16.8	22.096	196	25.7031	25.967	26.0555	25.7591	26.1376	25.9478	26.3664	25.8411	26.52	26.4061	26.6133	26.3579	27.0587	26.8964	26.5458	26.8825	26.395	26.2461	25.8342	26.2991	NA	NA	25.1619	24.9284	NA	NA	NA	NA	NA	NA	NA	NA	NA	NA	NA	NA	NA	NA	NA	NA	25.7031
BOMOPTA_00377	TRINITY_DN19583_c0_g1_i1.p1	TRINITY_DN19583_c0_g1_i1.p1	43	43	43	83.2	58.965	525	31.112	31.0796	31.161	31.262	31.2626	31.0502	31.1847	31.1383	31.1794	30.898	31.1673	31.2704	31.1755	31.0883	31.2499	31.2833	31.3551	31.4348	31.5058	31.5364	31.7572	31.8532	31.8588	31.8845	32.3229	32.3054	32.394	32.2756	33.8714	34.0977	33.9507	33.9457	34.7042	34.7684	34.7394	34.5087	31.5995	31.2536	31.6877	31.7915	31.112
BOMOPTA_00378	TRINITY_DN19586_c0_g1_i1.p1	TRINITY_DN19586_c0_g1_i1.p1	15	15	15	62.3	27.292	239	29.4764	29.3164	29.5029	29.541	29.4935	29.857	29.9837	29.7597	29.9684	30.1672	30.2432	30.2886	30.7924	30.8306	30.7296	30.815	31.0747	31.3312	31.2587	31.2486	31.6589	31.4257	31.477	31.2691	31.8452	31.4056	31.4882	31.3574	31.2289	30.8939	30.9166	30.9866	29.2007	29.0327	29.0304	29.2225	NA	NA	NA	NA	29.4764
BOMOPTA_00379	TRINITY_DN19591_c0_g1_i1.p1	TRINITY_DN19591_c0_g1_i1.p1	4	4	4	35.6	21.57	191	27.0336	27.0556	27.0767	26.8347	27.1339	26.883	26.7301	27.2872	26.8704	26.9534	26.7621	26.7488	26.6443	26.5155	26.7757	26.6292	26.1721	26.1855	26.2747	26.8293	NA	NA	NA	NA	NA	NA	NA	NA	NA	NA	NA	NA	NA	NA	NA	NA	NA	NA	NA	NA	27.0336
BOMOPTA_00380	TRINITY_DN19598_c1_g1_i1.p1	TRINITY_DN19598_c1_g1_i1.p1	4	4	4	27.2	16.107	136	26.6726	26.5524	26.7777	26.7398	26.757	NA	NA	26.6217	NA	NA	NA	NA	NA	NA	NA	NA	NA	NA	NA	NA	NA	NA	NA	NA	NA	NA	NA	NA	NA	NA	NA	NA	NA	NA	NA	NA	NA	NA	NA	NA	26.6726
BOMOPTA_00381	TRINITY_DN19610_c0_g1_i2.p1	TRINITY_DN19610_c0_g1_i2.p1;TRINITY_DN19610_c0_g1_i1.p1;TRINITY_DN51101_c0_g1_i1.p1	9	9	9	22.8	49.069	429	29.0036	29.2062	28.9736	28.9643	29.2965	29.5921	29.4662	29.3001	29.8299	29.9495	29.9198	29.7567	30.0491	29.9683	29.9832	29.6372	29.8198	29.686	29.3597	29.4599	29.0496	28.7864	28.5397	28.6221	28.393	27.8949	27.774	27.9819	NA	NA	NA	NA	NA	NA	NA	NA	NA	NA	NA	NA	29.0036
BOMOPTA_00382	TRINITY_DN19613_c0_g1_i1.p2	TRINITY_DN19613_c0_g1_i1.p2	4	4	4	44.6	12.882	112	27.0818	26.3974	27.0379	26.8227	27.0134	26.9174	27.1737	26.7971	NA	26.6742	26.6501	26.259	NA	NA	NA	NA	NA	NA	NA	NA	NA	NA	NA	NA	NA	NA	NA	NA	NA	NA	NA	NA	NA	NA	NA	NA	NA	NA	NA	NA	27.0818
BOMOPTA_00383	TRINITY_DN19625_c0_g1_i1.p2	TRINITY_DN19625_c0_g1_i1.p2	10	10	10	39.2	29.554	263	26.6497	25.8629	25.9717	26.6295	NA	26.2671	26.6413	26.1616	26.6686	26.5594	26.6276	26.6168	26.793	26.6861	26.8646	26.9176	27.1281	27.6223	27.6865	26.8779	27.2822	27.2518	27.0028	26.7752	26.5489	26.7154	26.2911	26.7708	26.2459	NA	NA	NA	27.0437	26.6146	26.6773	26.3734	28.0017	28.1987	28.2552	27.8401	26.6497
BOMOPTA_00384	TRINITY_DN19631_c0_g1_i1.p1	TRINITY_DN19631_c0_g1_i1.p1;TRINITY_DN19631_c0_g1_i2.p1	44	44	44	59.2	90.49	779	29.8436	29.7626	29.8009	29.9735	29.6687	29.5934	29.6954	29.7725	29.9442	29.6663	29.6586	29.8287	29.7922	29.6498	29.6816	30.0285	29.8982	29.8496	29.8891	30.039	30.1996	30.3104	30.297	30.544	30.393	30.4482	30.64	30.8678	30.5721	30.8075	30.6605	31.2123	31.0793	31.1248	31.0899	31.6464	28.1943	29.9588	28.6875	28.581	29.8436
BOMOPTA_00385	TRINITY_DN19633_c0_g1_i2.p1	TRINITY_DN19633_c0_g1_i2.p1	7	7	7	77.6	9.0644	76	31.6324	31.7703	31.9585	31.1458	31.1421	31.3764	31.6555	31.75	30.537	30.5823	30.3395	30.228	27.8656	28.1949	27.1609	27.5963	NA	NA	NA	NA	NA	NA	NA	NA	NA	NA	NA	NA	NA	NA	NA	NA	NA	NA	NA	NA	NA	NA	NA	NA	31.6324
BOMOPTA_00386	TRINITY_DN19652_c0_g1_i3.p1	TRINITY_DN19652_c0_g1_i3.p1;TRINITY_DN19652_c0_g1_i1.p1	2	2	2	4.3	70.317	634	NA	NA	NA	NA	NA	NA	NA	NA	NA	NA	NA	NA	NA	NA	NA	NA	NA	NA	NA	NA	NA	NA	NA	NA	NA	NA	NA	NA	23.8764	23.7094	23.553	23.8371	NA	NA	NA	NA	NA	NA	NA	NA	23.8407
BOMOPTA_00387	TRINITY_DN19663_c0_g1_i1.p1	TRINITY_DN19663_c0_g1_i1.p1	12	12	12	24.1	69.753	605	27.4196	26.9801	26.9387	27.3013	25.5061	NA	25.3592	25.6628	NA	NA	NA	NA	25.1577	25.7752	25.0834	25.7232	26.0835	25.221	NA	26.074	25.3133	25.5313	25.537	25.2098	26.4281	25.6397	25.9781	25.7216	26.2754	25.9829	25.3111	26.1393	25.0227	25.8442	25.2983	25.286	NA	NA	NA	NA	27.4196
BOMOPTA_00388	TRINITY_DN19667_c0_g1_i1.p1	TRINITY_DN19667_c0_g1_i1.p1;TRINITY_DN19667_c0_g1_i2.p1;TRINITY_DN19667_c0_g1_i3.p2;TRINITY_DN19667_c0_g1_i3.p3	11	11	11	65.4	20.972	191	29.0912	29.4199	29.3179	29.2414	29.1742	29.2667	29.1434	29.2648	27.9286	27.634	28.0932	28.2635	NA	NA	NA	NA	NA	NA	NA	NA	NA	NA	NA	NA	NA	NA	NA	NA	NA	NA	NA	NA	NA	NA	NA	NA	NA	NA	NA	NA	29.0912
BOMOPTA_00389	TRINITY_DN19676_c0_g1_i2.p1	TRINITY_DN19676_c0_g1_i1.p2;TRINITY_DN19676_c0_g1_i2.p1	3	3	3	56.8	4.1205	37	29.9967	30.4048	30.3048	30.1282	30.1253	30.2796	30.3166	30.341	29.5741	29.511	29.3314	29.3128	26.9093	27.0671	26.8651	26.895	NA	NA	NA	NA	NA	NA	NA	NA	NA	NA	NA	NA	NA	NA	NA	NA	NA	NA	NA	NA	NA	NA	NA	NA	29.9967
BOMOPTA_00390	TRINITY_DN19679_c0_g1_i1.p1	TRINITY_DN19679_c0_g1_i1.p1	20	20	20	17.1	171.09	1495	NA	NA	NA	NA	NA	NA	NA	NA	NA	NA	NA	NA	NA	NA	NA	NA	NA	NA	NA	NA	25.8707	25.8541	25.4864	25.6472	26.3389	26.2051	26.3489	26.1901	27.0042	26.4365	26.8729	26.1493	27.2497	26.8221	26.9098	26.3528	NA	NA	NA	NA	23.9005
BOMOPTA_00391	TRINITY_DN19697_c0_g1_i2.p1	TRINITY_DN19697_c0_g1_i2.p1;TRINITY_DN19697_c0_g1_i1.p1	19	19	19	43	53.427	474	27.0989	26.9058	27.0699	26.8104	26.756	25.6844	26.4094	26.4922	27.0105	25.9097	26.6734	25.4057	27.2048	27.1568	27.5444	27.4076	27.7648	27.4583	27.681	27.6918	27.7346	27.692	28.017	27.6589	28.2687	28.3644	28.2582	28.069	27.7466	27.4554	27.537	27.8297	26.3701	26.7604	26.6313	26.8038	NA	NA	NA	NA	27.0989
BOMOPTA_00392	TRINITY_DN19698_c0_g1_i4.p1	TRINITY_DN19698_c0_g1_i4.p1;TRINITY_DN19698_c0_g1_i2.p1;TRINITY_DN19698_c0_g1_i3.p1	15	15	15	29.1	73.781	684	29.1234	29.0498	28.9472	29.2808	29.8411	29.4323	29.7709	29.7391	30.0017	29.8282	29.9541	30.0107	29.6399	29.3472	29.2606	29.5128	29.0059	28.9336	28.8164	28.9768	28.9901	28.8327	28.4762	28.8482	29.2791	29.1435	29.0696	29.1411	28.5998	28.4917	28.6621	28.6108	27.2163	27.4668	27.1121	27.6455	NA	NA	NA	NA	29.1234
BOMOPTA_00393	TRINITY_DN19698_c0_g2_i1.p1	TRINITY_DN19698_c0_g2_i1.p1;TRINITY_DN19698_c0_g2_i2.p2	9	9	9	39.2	29.442	273	28.6597	28.6887	28.8621	28.8834	29.7153	29.4718	29.6178	29.6176	29.7703	29.6364	29.6294	29.5469	29.445	29.4166	29.1438	29.2632	29.0445	28.4499	28.2254	28.9748	28.675	28.1913	28.6761	28.6491	29.048	28.4182	28.676	27.9677	28.4552	28.295	28.0729	28.2821	27.1301	27.5397	27.2588	27.7469	NA	NA	NA	NA	28.6597
BOMOPTA_00394	TRINITY_DN19700_c0_g1_i2.p2	TRINITY_DN19700_c0_g1_i1.p2;TRINITY_DN19700_c0_g1_i2.p2;TRINITY_DN34123_c0_g1_i1.p2	7	7	7	59.1	10.12	88	26.5126	26.1445	26.0839	26.328	25.6178	NA	26.2638	NA	26.6298	26.3235	26.476	26.6513	26.2345	26.4114	26.3069	26.884	27.1274	26.8757	27.1059	26.5868	26.8882	27.2407	27.0331	26.8564	27.4507	27.7959	27.5154	27.7954	27.2849	27.3834	27.3044	26.969	26.4186	26.5445	25.875	26.6748	NA	NA	NA	NA	26.5126
BOMOPTA_00395	TRINITY_DN19703_c0_g3_i3.p1	TRINITY_DN19703_c0_g3_i2.p1;TRINITY_DN19703_c0_g3_i3.p1;TRINITY_DN19703_c0_g3_i1.p1;TRINITY_DN19703_c0_g1_i2.p1	5	5	5	25	29.671	276	NA	NA	NA	NA	NA	NA	NA	NA	NA	NA	NA	NA	NA	NA	NA	NA	NA	NA	NA	NA	24.2301	NA	NA	NA	NA	24.6624	NA	NA	NA	NA	NA	NA	NA	NA	NA	NA	NA	NA	NA	NA	24.0742
BOMOPTA_00396	TRINITY_DN19717_c0_g1_i1.p1	TRINITY_DN19717_c0_g1_i1.p1	5	5	5	38.9	17.072	149	27.051	27.3453	27.1474	26.9621	27.1412	26.7423	27.3352	27.0045	26.0179	26.1132	25.6369	25.7031	NA	NA	NA	NA	NA	NA	NA	NA	NA	NA	NA	NA	NA	NA	NA	NA	NA	NA	NA	NA	NA	NA	NA	NA	NA	NA	NA	NA	27.051
BOMOPTA_00397	TRINITY_DN19724_c0_g1_i4.p1	TRINITY_DN19724_c0_g1_i4.p1;TRINITY_DN19724_c0_g1_i3.p1	30	30	30	61.2	76.938	701	31.7342	31.9761	31.8903	31.711	32.0325	32.1861	32.2108	32.1017	32.4189	32.6195	32.6075	32.5082	32.6752	32.6465	32.6053	32.6144	32.3109	32.1392	31.7955	32.1567	31.6053	30.9429	30.8804	31.0825	30.703	30.1422	29.939	30.545	25.5416	24.2892	NA	24.6387	NA	NA	NA	NA	NA	NA	NA	NA	31.7342
BOMOPTA_00398	TRINITY_DN19730_c0_g1_i1.p1	TRINITY_DN19730_c0_g1_i1.p1	12	12	12	69	20.341	184	26.486	26.7236	26.5916	26.7933	26.1481	NA	26.3993	26.136	26.855	26.9812	27.4514	26.7253	27.4066	27.3451	27.0984	27.2845	27.7522	27.7794	27.7127	27.4188	27.9779	28.4402	28.1601	28.2557	27.8847	28.0794	28.0208	27.8838	27.8748	27.7769	28.0773	27.7011	28.4715	28.6174	28.8734	28.6503	30.8056	30.1763	30.6152	30.6017	26.486
BOMOPTA_00399	TRINITY_DN19734_c1_g1_i2.p1	TRINITY_DN19734_c1_g1_i2.p1;TRINITY_DN19734_c1_g1_i3.p1;TRINITY_DN19734_c1_g1_i1.p1	2	2	2	20.5	20.499	176	NA	28.8503	27.7941	28.5555	27.6039	28.9321	27.8093	28.0944	29.3869	29.4653	29.6104	29.7	29.5309	29.4671	29.723	29.2776	29.2256	29.2539	28.6969	29.0315	27.7878	27.6235	27.355	28.4004	27.2208	26.6487	26.4809	26.3837	NA	NA	NA	NA	NA	NA	NA	NA	NA	NA	NA	NA	23.9081
BOMOPTA_00400	TRINITY_DN19738_c0_g1_i7.p1	TRINITY_DN19738_c0_g1_i6.p1;TRINITY_DN19738_c0_g1_i5.p1;TRINITY_DN19738_c0_g1_i2.p1;TRINITY_DN19738_c0_g1_i7.p1;TRINITY_DN19738_c0_g1_i4.p1;TRINITY_DN19738_c0_g1_i3.p1;TRINITY_DN19738_c0_g1_i1.p1	6	6	6	12.9	71.371	659	NA	NA	NA	NA	NA	NA	NA	NA	NA	NA	NA	NA	NA	NA	NA	NA	NA	NA	NA	NA	NA	NA	NA	NA	24.7649	NA	NA	NA	25.7268	25.4458	25.3901	25.2268	25.4386	25.3211	25.4633	25.2181	NA	NA	NA	NA	24.124
BOMOPTA_00401	TRINITY_DN19744_c0_g1_i3.p1	TRINITY_DN19744_c0_g1_i3.p1;TRINITY_DN19744_c0_g1_i2.p1;TRINITY_DN19744_c0_g1_i1.p1	21	21	21	59.1	36.48	325	29.327	29.3906	29.3017	29.3643	29.2925	29.0962	29.1945	29.142	29.5196	29.507	29.4519	29.4364	29.5411	29.7045	29.6886	29.7311	30.1137	30.3783	30.3126	30.0439	30.6251	30.6983	30.6824	30.6586	29.3502	29.6312	29.9439	29.8261	28.5044	28.7879	28.4166	28.4844	29.7903	29.747	29.7664	30.0271	32.9894	32.5633	32.8089	32.8547	29.327
BOMOPTA_00402	TRINITY_DN19751_c0_g1_i1.p1	TRINITY_DN19751_c0_g1_i1.p1;TRINITY_DN46860_c0_g1_i1.p1;TRINITY_DN19751_c0_g1_i2.p1	13	13	13	45	36.841	338	29.8909	30.0971	30.3769	30.0038	29.8435	29.4943	29.8812	30.061	28.3243	27.9171	26.9172	28.2118	NA	25.3083	25.5738	NA	NA	NA	NA	NA	NA	NA	NA	NA	NA	NA	NA	NA	NA	NA	NA	NA	NA	NA	NA	NA	NA	26.2055	25.4872	25.8129	29.8909
BOMOPTA_00403	TRINITY_DN19752_c0_g1_i1.p1	TRINITY_DN19752_c0_g1_i1.p1	29	29	29	30.4	123.14	1090	27.6713	26.6751	27.0058	27.2294	26.2247	26.3448	26.3417	25.9887	26.9353	26.5816	26.5586	26.5919	27.4611	27.1969	27.3028	26.6763	27.8112	27.6271	27.376	27.5726	28.1042	27.9032	28.0205	27.8641	29.0029	28.6285	28.7216	27.8367	28.9008	28.4706	28.6225	28.2104	27.4713	27.4494	27.359	27.3748	NA	NA	NA	NA	27.6713
BOMOPTA_00404	TRINITY_DN19766_c0_g1_i4.p1	TRINITY_DN19766_c0_g1_i6.p1;TRINITY_DN19766_c0_g1_i5.p1;TRINITY_DN19766_c0_g1_i1.p1;TRINITY_DN19766_c0_g1_i4.p1	3	3	3	46	11.577	100	28.3813	28.3719	28.2586	28.0023	28.3622	28.255	28.2289	28.1779	27.0696	26.83	27.0813	27.1292	NA	NA	NA	NA	NA	NA	NA	NA	NA	NA	NA	NA	NA	NA	NA	NA	NA	NA	NA	NA	NA	NA	NA	NA	NA	NA	NA	NA	28.3813
BOMOPTA_00405	TRINITY_DN19768_c0_g1_i1.p1	TRINITY_DN19768_c0_g1_i1.p1	3	3	3	35.6	10.093	90	NA	NA	NA	NA	NA	NA	NA	NA	24.4927	24.8443	NA	NA	NA	NA	NA	NA	NA	NA	NA	NA	NA	NA	NA	NA	NA	NA	NA	NA	NA	NA	NA	NA	NA	NA	NA	NA	NA	NA	NA	NA	24.065
BOMOPTA_00406	TRINITY_DN19785_c0_g1_i2.p1	TRINITY_DN19785_c0_g1_i2.p1;TRINITY_DN19785_c0_g1_i1.p1	7	7	7	39.5	19.984	172	28.2856	28.6309	28.1014	28.2226	28.4311	28.1638	28.1675	28.2756	27.2896	26.7402	28.5243	27.0815	NA	NA	NA	NA	NA	NA	NA	NA	NA	NA	NA	NA	NA	NA	NA	NA	NA	NA	NA	NA	NA	NA	NA	NA	NA	NA	NA	NA	28.2856
BOMOPTA_00407	TRINITY_DN19788_c0_g1_i4.p1	TRINITY_DN19788_c0_g1_i4.p1;TRINITY_DN19788_c0_g1_i2.p1;TRINITY_DN19788_c0_g1_i1.p1;TRINITY_DN62327_c0_g1_i1.p1;TRINITY_DN49884_c0_g1_i1.p1;TRINITY_DN39324_c0_g1_i1.p3	13	13	13	40.8	44.464	412	NA	NA	NA	NA	NA	NA	NA	NA	NA	NA	NA	NA	NA	NA	NA	NA	NA	NA	NA	NA	NA	NA	NA	NA	NA	NA	NA	NA	NA	NA	NA	NA	NA	NA	NA	NA	28.7655	28.3288	28.6381	28.764	24.1541
BOMOPTA_00408	TRINITY_DN19790_c0_g1_i1.p1	TRINITY_DN19790_c0_g1_i2.p1;TRINITY_DN19790_c0_g1_i1.p1;TRINITY_DN19790_c0_g1_i3.p1	5	5	5	14.1	51.275	453	NA	NA	NA	NA	NA	NA	NA	NA	NA	NA	NA	NA	NA	NA	NA	NA	NA	NA	NA	NA	NA	NA	NA	NA	24.0499	23.7725	NA	NA	24.3768	24.3196	24.3525	24.5557	24.1716	24.0978	24.1319	24.3516	NA	NA	NA	NA	24.3837
BOMOPTA_00409	TRINITY_DN19798_c0_g1_i1.p1	TRINITY_DN19798_c0_g1_i1.p1;TRINITY_DN19798_c0_g1_i2.p1	5	5	5	58.1	13.389	117	NA	NA	NA	NA	NA	NA	NA	NA	NA	NA	NA	NA	NA	NA	NA	NA	NA	NA	NA	NA	24.5057	24.8712	24.0527	24.522	24.6192	23.9315	24.85	24.118	NA	NA	NA	NA	24.5327	24.1132	NA	24.0775	29.2552	28.3333	27.8604	28.9503	24.4648
BOMOPTA_00410	TRINITY_DN19799_c0_g1_i1.p1	TRINITY_DN19799_c0_g1_i1.p1	29	29	29	33.2	133.13	1182	26.9082	26.2261	27.1912	27.1612	27.0539	25.6411	27.1849	26.8312	27.2817	27.0833	27.5195	27.2666	27.3904	27.4307	27.5207	27.4789	27.5311	26.9374	27.5345	27.4162	27.3898	27.194	27.1687	27.0916	27.5382	27.8053	27.5211	27.7364	28.2483	27.9411	27.9441	28.4523	27.8617	27.7811	27.8398	28.1028	26.0631	25.8541	25.7936	25.3919	26.9082
BOMOPTA_00411	TRINITY_DN19806_c0_g1_i2.p1	TRINITY_DN19806_c0_g1_i2.p1;TRINITY_DN19806_c0_g1_i1.p1	4	4	4	25.9	27.184	247	25.6018	26.6285	26.165	26.765	26.7492	26.7378	26.5808	26.5095	26.5417	26.1755	26.1982	26.5404	26.418	25.8417	26.1029	26.6003	26.2357	25.6331	26.1467	25.9354	26.15	25.8195	25.7568	26.3505	26.1869	25.5565	25.8629	26.1118	NA	NA	NA	26.2576	26.0982	25.5349	NA	25.8212	NA	NA	NA	NA	25.6018
BOMOPTA_00412	TRINITY_DN19809_c0_g1_i1.p1	TRINITY_DN19809_c0_g1_i1.p1	7	7	7	45.4	19.724	174	26.8034	26.7125	26.4857	26.4619	26.8083	26.2097	26.8274	26.6501	27.1368	26.9692	26.7496	26.6974	27.0341	26.9066	27.04	26.7217	26.4549	26.5261	26.3618	26.3815	26.0701	25.717	25.7454	25.5188	NA	NA	NA	NA	NA	NA	NA	NA	NA	NA	NA	NA	NA	NA	NA	NA	26.8034
BOMOPTA_00413	TRINITY_DN19821_c0_g1_i1.p1	TRINITY_DN19821_c0_g1_i1.p1	2	2	2	8.3	29.214	264	NA	NA	NA	NA	NA	NA	NA	NA	22.6076	NA	NA	NA	NA	NA	NA	NA	NA	NA	NA	NA	NA	NA	NA	NA	NA	NA	NA	NA	NA	NA	NA	NA	NA	NA	NA	NA	NA	NA	NA	NA	24.7735
BOMOPTA_00414	TRINITY_DN19824_c0_g1_i3.p1	TRINITY_DN19824_c0_g1_i3.p1;TRINITY_DN19824_c0_g1_i4.p1;TRINITY_DN19824_c0_g1_i2.p1	16	16	16	56.9	46.401	420	28.095	28.2533	28.3157	28.1903	28.9304	28.5739	28.752	28.4684	28.8789	28.8634	28.9191	28.7096	29.0841	29.043	28.9952	28.8547	28.6679	28.5884	28.7196	28.7077	28.131	28.2889	28.3479	28.0804	27.9176	28.1167	27.967	27.7176	26.8869	26.7962	26.9379	26.7789	NA	NA	NA	NA	NA	NA	NA	NA	28.095
BOMOPTA_00415	TRINITY_DN19839_c0_g1_i2.p1	TRINITY_DN19839_c0_g1_i3.p1;TRINITY_DN19839_c0_g1_i1.p1;TRINITY_DN19839_c0_g1_i2.p1	4	4	4	22.8	21.899	193	NA	NA	NA	NA	NA	NA	NA	NA	NA	NA	NA	NA	NA	NA	NA	NA	NA	NA	NA	NA	NA	NA	NA	NA	NA	NA	NA	NA	25.739	NA	NA	25.5786	NA	NA	NA	NA	NA	NA	NA	NA	24.1988
BOMOPTA_00416	TRINITY_DN19842_c0_g1_i1.p1	TRINITY_DN19842_c0_g1_i2.p1;TRINITY_DN19842_c0_g1_i1.p1	12	12	12	64.1	25.846	237	28.6069	28.3789	28.3147	28.6476	28.2874	28.1396	28.161	28.2636	28.0244	28.6078	28.3283	28.3951	27.5198	28.0734	28.0707	28.1765	28.0826	28.6519	28.4934	28.3192	29.1539	29.1623	29.6103	29.689	26.9663	27.0995	27.5195	27.788	NA	NA	NA	NA	28.5153	28.1731	28.3213	28.8793	32.5987	32.0856	32.1908	32.3561	28.6069
BOMOPTA_00417	TRINITY_DN19847_c0_g1_i1.p1	TRINITY_DN19847_c0_g1_i1.p1;TRINITY_DN19847_c0_g1_i2.p1	6	6	6	44.4	20.88	178	29.0847	29.2065	28.9002	28.9013	29.2041	28.7962	29.1588	28.9134	27.5587	27.7646	NA	27.3825	NA	NA	NA	NA	NA	NA	NA	NA	NA	NA	NA	NA	NA	NA	NA	NA	NA	NA	NA	NA	NA	NA	NA	NA	NA	NA	NA	NA	29.0847
BOMOPTA_00418	TRINITY_DN19848_c0_g1_i3.p2	TRINITY_DN19848_c0_g1_i3.p2	3	3	3	29.9	13.529	117	NA	NA	NA	NA	NA	NA	NA	NA	NA	NA	NA	NA	NA	NA	NA	NA	NA	NA	NA	NA	NA	NA	NA	NA	NA	NA	NA	NA	NA	NA	NA	NA	25.041	25.0185	25.5264	24.895	NA	NA	NA	NA	24.1007
BOMOPTA_00419	TRINITY_DN19851_c0_g1_i2.p1	TRINITY_DN19851_c0_g1_i2.p1;TRINITY_DN19851_c0_g1_i3.p1;TRINITY_DN19851_c0_g1_i1.p1;TRINITY_DN19851_c0_g1_i4.p5	16	16	16	86.7	25.574	225	26.7104	26.1671	26.3349	26.0934	NA	NA	25.5818	26.0362	26.2847	25.9662	25.3319	26.1541	25.6888	25.8749	25.8822	NA	26.3513	26.8671	26.2336	26.2615	27.4124	27.4814	27.4608	27.5419	25.7201	26.5774	26.6433	26.0811	NA	NA	NA	NA	25.354	24.5944	25.0023	25.1857	31.3984	30.7126	30.9404	31.0762	26.7104
BOMOPTA_00420	TRINITY_DN19864_c0_g1_i4.p1	TRINITY_DN19864_c0_g1_i4.p1;TRINITY_DN19864_c0_g1_i2.p1;TRINITY_DN19864_c0_g1_i1.p1;TRINITY_DN19864_c0_g1_i3.p1	4	4	4	17.3	33.17	300	NA	NA	NA	NA	26.4945	NA	NA	26.065	26.0917	NA	26.2095	NA	26.3996	26.2549	NA	NA	26.4388	26.391	26.4824	26.3235	26.3782	26.544	26.6213	26.6514	26.7763	26.58	26.5387	26.2442	NA	NA	NA	NA	26.9007	26.7971	26.7392	26.9453	NA	NA	NA	NA	24.7272
BOMOPTA_00421	TRINITY_DN19865_c0_g1_i2.p1	TRINITY_DN19865_c0_g1_i3.p1;TRINITY_DN19865_c0_g1_i2.p1;TRINITY_DN19865_c0_g1_i1.p1	5	5	5	37.1	14.485	124	28.7263	29.1283	28.9743	28.9513	29.1727	28.8806	29.0313	28.9843	27.7305	27.5913	27.1178	27.7542	NA	NA	NA	NA	NA	NA	NA	NA	NA	NA	NA	NA	NA	NA	NA	NA	NA	NA	NA	NA	NA	NA	NA	NA	NA	NA	NA	NA	28.7263
BOMOPTA_00422	TRINITY_DN19867_c0_g1_i2.p1	TRINITY_DN19867_c0_g1_i2.p1	6	6	6	81.2	10.305	96	NA	NA	NA	NA	NA	NA	NA	NA	NA	NA	NA	NA	NA	NA	NA	NA	25.2407	25.6692	25.9616	25.0891	25.9653	26.4395	26.2671	25.9562	26.2409	25.9472	26.8551	25.9795	26.6815	26.528	27.0861	26.8016	27.8237	27.258	27.4579	27.3388	27.7853	27.4426	27.918	27.6424	24.7787
BOMOPTA_00423	TRINITY_DN19873_c0_g1_i1.p1	TRINITY_DN19873_c0_g1_i1.p1	14	14	14	40.8	57.167	517	28.7265	28.1116	28.8413	28.6872	28.1231	28.3478	28.6791	29.0176	29.1426	28.9437	28.8429	28.9271	29.1203	29.0978	28.9813	29.1736	28.7529	28.6978	28.5136	28.9832	28.7022	28.6474	28.7897	28.907	27.9151	27.732	28.1288	27.8436	27.9602	28.2887	27.336	27.5946	29.2617	28.9737	29.5068	28.4891	27.5215	28.3466	27.1998	27.2236	28.7265
BOMOPTA_00424	TRINITY_DN19882_c0_g1_i2.p1	TRINITY_DN19882_c0_g1_i2.p1;TRINITY_DN19882_c0_g1_i1.p1	6	6	6	29.7	26.3	232	NA	NA	NA	NA	NA	NA	NA	NA	NA	NA	NA	NA	25.2223	NA	25.0692	25.216	NA	NA	NA	NA	24.7501	24.663	24.5804	24.9644	NA	NA	NA	NA	26.3074	26.2584	26.1665	25.936	25.4267	25.4709	25.9691	25.6032	NA	NA	NA	NA	24.2427
BOMOPTA_00425	TRINITY_DN19885_c0_g1_i2.p1	TRINITY_DN19885_c0_g1_i1.p1;TRINITY_DN19885_c0_g1_i2.p1;TRINITY_DN19885_c0_g1_i3.p1	10	10	10	40.2	26.894	239	26.4929	26.5251	26.3683	26.1145	26.6185	NA	26.2701	25.9697	26.3922	NA	NA	NA	27.0181	26.7517	26.673	NA	27.3129	27.065	27.1742	26.8831	27.1106	27.1196	27.1773	27.3614	27.8307	28.0632	27.72	27.8632	28.7466	28.9617	29.0695	28.7855	28.2944	28.5142	28.2915	28.298	NA	26.2795	NA	NA	26.4929
BOMOPTA_00426	TRINITY_DN19900_c0_g1_i2.p2	TRINITY_DN19900_c0_g1_i2.p2	4	4	4	52.4	16.809	166	NA	NA	NA	NA	NA	NA	NA	NA	NA	25.2349	NA	NA	25.1081	NA	25.24	NA	26.0823	26.2563	NA	25.6677	26.0064	26.2153	26.0249	25.7133	27.0904	26.6274	26.8735	26.7739	26.8531	26.8709	27.2656	26.9555	25.9072	25.6037	25.5026	25.6799	NA	NA	NA	NA	24.0962
BOMOPTA_00427	TRINITY_DN19912_c0_g1_i1.p1	TRINITY_DN19912_c0_g1_i1.p1	9	9	9	20.2	44.148	396	28.906	29.2514	29.0327	28.857	29.2466	28.9928	28.7358	29.1572	27.3704	27.4667	27.8693	28.1131	25.7606	24.8601	NA	24.8124	NA	NA	NA	NA	NA	NA	NA	NA	NA	NA	NA	NA	NA	NA	NA	NA	NA	NA	NA	NA	NA	NA	NA	NA	28.906
BOMOPTA_00428	TRINITY_DN19923_c0_g1_i1.p1	TRINITY_DN19923_c0_g1_i1.p1	20	20	20	68.8	29.483	253	30.4447	30.6933	30.663	30.5027	30.5401	29.9368	30.495	30.4068	28.875	28.6986	28.5591	28.7146	NA	NA	NA	NA	NA	NA	NA	NA	NA	NA	NA	NA	NA	NA	NA	NA	NA	25.7311	24.8241	NA	26.4426	27.1746	26.3964	26.0536	NA	NA	NA	NA	30.4447
BOMOPTA_00429	TRINITY_DN19929_c0_g1_i2.p1	TRINITY_DN19929_c0_g1_i2.p1;TRINITY_DN19929_c0_g1_i1.p1;TRINITY_DN64092_c0_g1_i1.p1	29	29	29	77	34.775	330	34.2182	34.3306	34.2888	34.2833	34.3219	34.0355	33.9995	34.0955	32.8679	32.7163	32.7051	32.9034	30.6713	30.3856	30.3209	30.4152	27.8778	28.3825	27.468	27.9218	28.6135	29.0491	28.6686	28.8965	27.3581	27.8449	27.9	27.574	26.0175	26.0274	25.5642	25.4863	27.8944	27.92	27.7491	28.0456	31.6884	31.3042	31.5161	31.6389	34.2182
BOMOPTA_00430	TRINITY_DN19936_c0_g1_i3.p1	TRINITY_DN19936_c0_g1_i3.p1;TRINITY_DN19936_c0_g1_i1.p1;TRINITY_DN19936_c0_g1_i2.p1;TRINITY_DN19936_c0_g1_i4.p1	4	4	4	36.6	28.715	273	26.0623	26.3928	26.5757	26.5982	26.0104	NA	26.1876	26.4309	25.8511	25.8012	26.2072	26.4401	26.3453	25.8538	25.7767	26.3328	25.9091	26.3926	25.8041	26.3545	26.6357	26.5622	26.3668	26.3964	NA	NA	NA	25.6688	NA	NA	NA	NA	26.0096	NA	NA	25.9623	29.0755	27.891	28.5798	28.1044	26.0623
BOMOPTA_00431	TRINITY_DN19945_c0_g1_i1.p1	TRINITY_DN19945_c0_g1_i1.p1	39	39	39	71.9	56.318	494	30.8563	30.8877	30.9183	31.0345	30.7235	30.6639	30.7264	30.7349	30.8008	30.6427	30.8418	30.8736	30.7704	30.8095	30.8616	31.0097	31.1045	31.1592	31.0873	31.1269	31.6441	31.4529	31.7045	31.749	31.0256	31.0865	31.46	31.3062	31.8213	32.528	31.8483	32.0828	33.3217	33.206	33.2097	32.925	29.7918	31.4071	30.0366	30.0642	30.8563
BOMOPTA_00432	TRINITY_DN19968_c0_g1_i2.p1	TRINITY_DN19968_c0_g1_i2.p1;TRINITY_DN19968_c0_g1_i1.p3	4	4	4	16.5	28.143	254	25.6846	26.1285	26.1499	25.9221	25.736	26.3007	25.8994	25.8493	NA	NA	NA	NA	NA	NA	NA	NA	NA	NA	NA	NA	NA	NA	NA	NA	NA	NA	NA	NA	NA	NA	NA	NA	NA	NA	NA	NA	NA	NA	NA	NA	25.6846
BOMOPTA_00433	TRINITY_DN19970_c0_g2_i1.p2	TRINITY_DN19970_c0_g2_i1.p2	5	5	5	34.3	18.309	166	26.4886	25.5762	26.0978	26.1284	NA	NA	NA	NA	NA	NA	NA	NA	25.3226	NA	25.4183	25.6655	NA	NA	NA	NA	NA	NA	NA	NA	NA	NA	NA	25.9666	NA	NA	NA	NA	NA	NA	NA	NA	NA	NA	NA	NA	26.4886
BOMOPTA_00434	TRINITY_DN19977_c0_g1_i1.p1	TRINITY_DN19977_c0_g1_i1.p1;TRINITY_DN19977_c0_g1_i2.p3;TRINITY_DN19977_c0_g1_i2.p6	8	8	8	59.8	13.944	117	29.6821	29.5597	29.8976	29.285	29.6888	29.1617	29.3363	28.7385	28.5012	27.572	27.9016	27.4745	25.6301	24.9005	25.1597	25.4629	NA	NA	NA	NA	NA	NA	NA	NA	NA	NA	NA	NA	NA	NA	NA	NA	NA	NA	NA	NA	NA	NA	NA	NA	29.6821
BOMOPTA_00435	TRINITY_DN19998_c0_g1_i1.p2	TRINITY_DN19998_c0_g1_i1.p2	2	2	2	23.4	16.23	145	NA	NA	NA	NA	NA	NA	NA	NA	NA	NA	NA	NA	NA	NA	NA	NA	NA	NA	NA	NA	NA	NA	NA	NA	NA	NA	NA	24.4003	NA	NA	NA	NA	NA	NA	NA	NA	NA	NA	NA	NA	23.6505
BOMOPTA_00436	TRINITY_DN200_c0_g1_i1.p1	TRINITY_DN200_c0_g1_i1.p1	35	35	35	61.6	70.636	628	28.1672	28.1728	27.8436	28.3234	27.0382	25.6299	26.5488	26.5732	25.6305	26.5563	25.9701	25.1495	26.6468	26.8896	26.8089	27.5285	27.3561	27.6171	27.6782	27.8508	28.0055	28.5341	28.0561	27.9978	29.3134	29.751	30.1069	29.6359	31.7207	31.9042	32.3092	31.6795	31.161	31.3947	31.9615	31.4841	NA	NA	NA	NA	28.1672
BOMOPTA_00437	TRINITY_DN20000_c0_g2_i4.p1	TRINITY_DN20000_c0_g2_i4.p1	2	2	2	33.3	9.3251	81	27.9884	28.4253	28.4239	27.9719	28.4791	28.1932	28.651	28.5931	28.8764	29.0184	29.1317	28.951	29.0984	29.4865	29.1169	29.1859	29.0745	28.7717	28.4293	29.3082	27.2583	27.7927	28.5841	28.2783	27.4097	26.4626	25.9422	26.7912	NA	25.4645	25.2212	NA	NA	NA	NA	NA	NA	NA	NA	NA	27.9884
BOMOPTA_00438	TRINITY_DN20006_c0_g1_i4.p1	TRINITY_DN20006_c0_g1_i4.p1;TRINITY_DN20006_c0_g1_i2.p1	2	2	1	11.3	29.148	265	NA	NA	NA	NA	23.7354	24.3559	24.7949	24.3291	24.9016	25.1053	25.0061	24.701	25.5413	NA	25.21	25.095	25.0332	24.082	24.8287	NA	23.9787	23.5466	23.8209	23.8404	NA	NA	NA	NA	NA	NA	NA	NA	NA	NA	NA	NA	NA	NA	NA	NA	24.7124
BOMOPTA_00439	TRINITY_DN20010_c0_g1_i1.p1	TRINITY_DN20010_c0_g1_i1.p1	2	2	2	39.4	13.492	127	NA	NA	NA	NA	NA	NA	NA	NA	NA	NA	NA	NA	NA	NA	23.1719	NA	NA	NA	NA	NA	NA	NA	NA	NA	NA	NA	NA	NA	NA	NA	NA	NA	NA	NA	NA	NA	NA	NA	NA	NA	23.9114
BOMOPTA_00440	TRINITY_DN20013_c0_g1_i1.p1	TRINITY_DN20013_c0_g1_i1.p1;TRINITY_DN20013_c0_g1_i3.p1;TRINITY_DN20013_c0_g1_i2.p1	10	10	10	46.3	26.094	229	NA	NA	NA	NA	NA	NA	NA	NA	NA	NA	NA	NA	NA	NA	NA	NA	NA	NA	NA	NA	NA	NA	NA	NA	NA	NA	NA	NA	NA	NA	NA	NA	NA	NA	NA	NA	28.7611	28.3739	28.7685	28.9034	23.8191
BOMOPTA_00441	TRINITY_DN20017_c0_g1_i1.p1	TRINITY_DN20017_c0_g1_i1.p1	5	5	5	30.1	24.552	219	NA	NA	NA	NA	NA	NA	NA	NA	NA	NA	NA	NA	NA	NA	NA	26.1543	NA	NA	NA	NA	NA	NA	NA	NA	NA	NA	NA	NA	NA	NA	NA	NA	NA	NA	NA	NA	NA	NA	NA	NA	24.3176
BOMOPTA_00442	TRINITY_DN20026_c0_g1_i2.p1	TRINITY_DN20026_c0_g1_i4.p1;TRINITY_DN20026_c0_g1_i3.p1;TRINITY_DN20026_c0_g1_i1.p1;TRINITY_DN20026_c0_g1_i2.p1	17	17	17	59	40.917	356	28.9148	29.0633	28.7956	28.4065	29.6804	29.757	29.1126	29.6192	29.9958	29.8618	30.0657	29.6615	30.2735	29.9324	29.433	29.4431	29.7486	29.3357	29.4248	29.6175	28.4954	28.3967	28.0133	27.9601	28.5243	28.1655	28.0069	28.3829	25.4993	26.4038	26.7437	26.4007	25.9216	25.0519	24.9593	25.0483	NA	NA	NA	NA	28.9148
BOMOPTA_00443	TRINITY_DN20061_c0_g1_i1.p1	TRINITY_DN20061_c0_g1_i1.p1	5	5	5	45.2	18.02	157	NA	NA	NA	NA	NA	NA	NA	NA	NA	24.5161	24.7187	24.6125	24.8947	NA	25.1341	NA	NA	24.7034	24.7061	NA	24.5475	24.7809	NA	NA	24.9566	NA	24.9815	NA	24.8433	24.7526	NA	25.1884	NA	24.6051	24.759	24.7278	NA	NA	NA	NA	24.2127
BOMOPTA_00444	TRINITY_DN20067_c0_g2_i1.p2	TRINITY_DN20067_c0_g2_i1.p2;TRINITY_DN20067_c0_g2_i2.p3	3	3	3	38.2	11.565	102	NA	NA	NA	NA	NA	NA	NA	NA	NA	NA	NA	NA	NA	NA	NA	NA	NA	25.0586	NA	NA	24.807	25.0544	NA	NA	25.2074	25.414	25.4181	25.8993	25.0233	25.9339	26.0974	25.693	25.1782	25.2697	25.3393	25.4232	NA	NA	NA	NA	24.1866
BOMOPTA_00445	TRINITY_DN20075_c0_g1_i3.p1	TRINITY_DN20075_c0_g1_i3.p1;TRINITY_DN20075_c0_g1_i2.p1;TRINITY_DN20075_c0_g1_i1.p1	12	12	12	71.1	16.965	152	28.9952	29.4586	29.3397	29.4317	29.6296	29.7214	29.7584	29.8669	30.2804	30.2674	30.2643	30.3411	30.9375	31.0245	31.0851	31.0216	31.5827	31.6947	31.5325	31.4413	31.7472	31.4347	31.6812	31.5025	31.5985	31.1689	31.275	31.5652	30.5652	30.3971	30.4464	30.7504	28.5733	29.1657	28.7688	29.4418	NA	NA	NA	NA	28.9952
BOMOPTA_00446	TRINITY_DN20081_c0_g1_i3.p1	TRINITY_DN20081_c0_g1_i1.p1;TRINITY_DN20081_c0_g1_i3.p1;TRINITY_DN20081_c0_g1_i4.p1;TRINITY_DN20081_c0_g1_i2.p1;TRINITY_DN20081_c0_g1_i2.p3;TRINITY_DN20081_c0_g1_i4.p2	10	10	10	41.9	35.52	315	NA	NA	NA	NA	NA	NA	NA	25.792	NA	NA	NA	NA	26.3234	NA	26.0627	26.4212	26.3471	NA	NA	25.8011	NA	26.2406	NA	NA	26.367	26.6057	25.9979	26.4212	27.1128	26.9633	27.1845	26.6303	26.1606	26.3465	26.337	26.2768	NA	NA	NA	NA	24.3863
BOMOPTA_00447	TRINITY_DN20088_c0_g1_i2.p1	TRINITY_DN20088_c0_g1_i2.p1;TRINITY_DN20088_c0_g1_i1.p1	27	27	27	27.7	139.09	1236	NA	NA	NA	NA	25.3	NA	NA	NA	25.9645	25.8251	25.6466	25.7294	26.6019	26.3973	26.6862	26.4079	27.1967	27.2051	27.3862	27.2417	27.224	27.4607	27.3299	27.246	28.4615	27.971	28.6277	27.94	27.9381	27.8295	27.5552	27.6018	26.1929	26.1182	25.1343	26.0675	NA	NA	NA	NA	24.5652
BOMOPTA_00448	TRINITY_DN20089_c0_g1_i5.p1	TRINITY_DN20089_c0_g1_i9.p1;TRINITY_DN20089_c0_g1_i2.p1;TRINITY_DN20089_c0_g1_i4.p1;TRINITY_DN20089_c0_g1_i3.p1;TRINITY_DN20089_c0_g1_i7.p1;TRINITY_DN20089_c0_g1_i5.p1	3	3	3	26.2	18.489	168	NA	NA	NA	NA	NA	NA	NA	NA	NA	NA	NA	NA	24.548	24.6634	NA	NA	NA	NA	NA	NA	NA	NA	NA	NA	NA	NA	NA	NA	NA	NA	NA	NA	NA	NA	NA	NA	NA	NA	NA	NA	24.8273
BOMOPTA_00449	TRINITY_DN20095_c0_g1_i1.p1	TRINITY_DN20095_c0_g1_i1.p1	5	5	5	54.5	8.731	77	27.1661	27.0429	26.652	27.1267	27.0981	NA	26.6472	26.818	27.512	26.4974	26.8424	26.6092	27.1546	27.203	27.3763	27.5384	27.8861	28.0515	27.5017	27.8829	28.5104	28.7049	28.5424	28.2065	26.6413	26.9985	28.4821	26.9008	NA	25.6661	NA	25.1776	28.3068	27.8926	27.7288	28.0052	31.6129	31.028	31.2927	31.4755	27.1661
BOMOPTA_00450	TRINITY_DN20097_c0_g1_i2.p1	TRINITY_DN20097_c0_g1_i3.p1;TRINITY_DN20097_c0_g1_i2.p1;TRINITY_DN20097_c0_g1_i4.p1;TRINITY_DN20097_c0_g1_i5.p1;TRINITY_DN20097_c0_g1_i1.p1;TRINITY_DN20097_c0_g1_i5.p2;TRINITY_DN20097_c0_g1_i4.p2	6	6	6	21.8	40.758	353	NA	NA	NA	NA	NA	NA	NA	NA	24.6944	24.8797	25.0699	24.7937	24.8544	24.7594	25.2078	24.7107	NA	24.6615	NA	NA	NA	NA	NA	NA	NA	NA	NA	NA	NA	NA	NA	NA	NA	NA	NA	NA	NA	NA	NA	NA	24.6459
BOMOPTA_00451	TRINITY_DN20098_c0_g1_i3.p1	TRINITY_DN20098_c0_g1_i3.p1;TRINITY_DN20098_c0_g1_i2.p1;TRINITY_DN20098_c0_g1_i1.p1	31	31	31	63.4	47.248	421	30.3911	30.5524	30.6007	30.6613	30.3229	30.3778	30.1671	30.466	30.5156	30.4589	30.6121	30.7501	30.3509	30.4322	30.4135	30.4479	30.6639	30.9082	30.9245	30.8129	31.2082	31.3017	31.2391	31.3095	30.6599	30.9472	31.0337	30.9625	31.4806	32.073	31.5534	31.7531	32.9142	32.9007	32.9074	32.5487	29.7047	31.1645	29.827	29.891	30.3911
BOMOPTA_00452	TRINITY_DN20100_c0_g1_i1.p1	TRINITY_DN20100_c0_g1_i1.p1	5	5	5	63.4	14.968	134	NA	NA	NA	NA	NA	NA	NA	NA	NA	NA	26.2695	26.4201	NA	NA	NA	NA	26.5754	27.0709	26.8061	26.3844	26.8515	27.0846	26.9189	27.1939	26.3595	26.5342	26.7979	26.3891	26.3272	26.4174	25.8223	25.8032	27.4415	27.2752	26.6851	26.8993	28.5469	27.6001	27.889	27.8193	24.0294
BOMOPTA_00453	TRINITY_DN20114_c0_g1_i5.p1	TRINITY_DN20114_c0_g1_i2.p1;TRINITY_DN20114_c0_g1_i4.p1;TRINITY_DN20114_c0_g1_i5.p1;TRINITY_DN20114_c0_g1_i1.p1;TRINITY_DN20114_c0_g1_i8.p1;TRINITY_DN20114_c0_g1_i11.p1	13	13	13	43.7	41.021	366	27.4838	27.9029	27.6559	27.4371	27.5876	27.3879	27.6062	27.5074	26.6299	25.8054	25.6969	25.7159	NA	NA	NA	NA	NA	NA	NA	NA	NA	NA	NA	NA	NA	NA	NA	NA	NA	NA	NA	NA	NA	NA	NA	NA	NA	NA	NA	NA	27.4838
BOMOPTA_00454	TRINITY_DN20115_c0_g1_i1.p1	TRINITY_DN20115_c0_g1_i1.p1	10	10	10	28.6	46.489	416	NA	NA	NA	NA	NA	NA	NA	NA	NA	NA	NA	NA	NA	25.5164	25.1158	25.2003	25.0165	24.9294	24.9225	25.1526	25.6953	25.2981	26.0949	25.8392	25.2302	NA	NA	NA	NA	NA	NA	NA	25.3592	25.1008	25.0005	25.6505	26.7585	26.9884	27.0009	26.6204	24.4935
BOMOPTA_00455	TRINITY_DN20119_c0_g1_i3.p1	TRINITY_DN20119_c0_g1_i3.p1;TRINITY_DN20119_c0_g1_i2.p2;TRINITY_DN20119_c0_g1_i1.p1;TRINITY_DN20119_c0_g1_i2.p1	8	8	8	53.4	21.529	189	25.664	26.6352	26.1415	26.6517	NA	NA	NA	26.7256	26.5043	26.0621	26.4881	26.6249	NA	26.5891	26.4258	27.0925	26.3839	26.798	26.7938	27.2446	26.5324	26.9516	27.1996	27.4835	27.5001	26.941	27.4513	27.5605	27.69	27.4742	27.2473	27.4041	27.1909	27.1505	27.4603	27.1749	27.3448	26.9682	27.1682	26.2573	25.664
BOMOPTA_00456	TRINITY_DN20127_c0_g1_i1.p1	TRINITY_DN20127_c0_g1_i1.p1;TRINITY_DN20127_c0_g1_i4.p1;TRINITY_DN20127_c0_g1_i5.p1;TRINITY_DN20127_c0_g1_i7.p1;TRINITY_DN20127_c0_g1_i6.p4;TRINITY_DN20127_c0_g1_i4.p2;TRINITY_DN20127_c0_g1_i2.p2;TRINITY_DN20127_c0_g1_i2.p1;TRINITY_DN20127_c0_g1_i6.p1	12	12	12	66.8	26.484	229	NA	25.4131	24.7617	NA	NA	NA	NA	NA	NA	NA	NA	24.8752	NA	NA	NA	NA	25.3487	25.3235	25.5517	25.1458	26.054	25.6936	26.3316	25.5772	NA	24.4495	NA	26.2147	26.442	26.5658	26.1135	26.2391	28.2135	27.4883	28.1092	27.4164	28.6892	28.9777	29.2768	29.3583	24.1481
BOMOPTA_00457	TRINITY_DN20129_c0_g1_i1.p1	TRINITY_DN20129_c0_g1_i1.p1;TRINITY_DN20129_c0_g1_i2.p1	15	15	15	40	47.157	407	26.1772	26.831	26.8102	26.8404	27.0596	26.7962	27.0075	27.0738	27.866	27.7737	27.5011	27.4855	27.8491	27.6418	27.3756	27.4636	27.3489	27.0132	27.0017	27.1549	26.4014	26.1011	26.2704	26.5322	26.1103	25.7279	NA	25.8853	NA	NA	NA	NA	NA	NA	NA	NA	NA	NA	NA	NA	26.1772
BOMOPTA_00458	TRINITY_DN20130_c0_g1_i1.p1	TRINITY_DN20130_c0_g1_i2.p1;TRINITY_DN20130_c0_g1_i1.p1;TRINITY_DN20130_c0_g1_i3.p1;TRINITY_DN8705_c0_g1_i1.p1	15	15	15	54.7	35.607	311	28.2076	27.464	27.8398	27.7277	27.1729	27.3597	27.3501	27.1102	27.6912	27.4042	27.4651	27.4051	28.1024	27.9281	28.0169	27.9354	28.6512	28.5097	28.553	28.4081	28.8323	28.8307	28.839	28.5311	29.4814	29.1549	29.1208	28.7051	28.6939	28.7406	28.8519	28.472	26.7556	27.563	27.4304	27.4789	NA	NA	NA	NA	28.2076
BOMOPTA_00459	TRINITY_DN20133_c0_g1_i2.p1	TRINITY_DN20133_c0_g1_i2.p1;TRINITY_DN20133_c0_g1_i1.p1	7	7	7	57.9	22.361	195	NA	NA	NA	NA	NA	NA	NA	NA	NA	NA	NA	NA	NA	25.4675	25.0564	NA	NA	NA	25.4102	25.1848	25.8471	26.2516	26.291	26.2952	23.6565	NA	24.3964	NA	NA	NA	NA	NA	25.3817	25.1702	25.6805	25.3365	29.5859	28.3762	28.7906	28.8563	24.0185
BOMOPTA_00460	TRINITY_DN20133_c0_g1_i1.p2	TRINITY_DN20133_c0_g1_i1.p2;TRINITY_DN20133_c0_g1_i2.p2	3	3	3	30.3	13.992	122	NA	NA	NA	NA	NA	NA	NA	NA	NA	NA	NA	NA	NA	NA	NA	NA	NA	NA	NA	NA	NA	NA	NA	NA	NA	NA	NA	25.0555	NA	NA	NA	NA	NA	NA	NA	NA	25.688	26.1014	26.1011	26.0207	23.5487
BOMOPTA_00461	TRINITY_DN20138_c0_g2_i5.p1	TRINITY_DN20138_c0_g2_i7.p1;TRINITY_DN20138_c0_g2_i6.p1;TRINITY_DN20138_c0_g2_i4.p1;TRINITY_DN20138_c0_g2_i5.p1;TRINITY_DN20138_c0_g2_i3.p1;TRINITY_DN20138_c0_g2_i2.p1;TRINITY_DN20138_c0_g2_i1.p1	8	8	8	18.2	57.263	500	NA	NA	NA	NA	NA	NA	NA	NA	27.6041	27.4825	27.3644	26.9991	26.9783	26.7701	27.1321	26.6799	26.5523	27.1948	NA	27.1105	26.6812	26.7557	26.9607	26.6939	NA	NA	NA	NA	NA	NA	NA	NA	NA	NA	NA	NA	NA	NA	NA	NA	23.9279
BOMOPTA_00462	TRINITY_DN20139_c0_g2_i1.p1	TRINITY_DN20139_c0_g2_i1.p1	14	14	14	34.3	61.296	542	28.472	28.5541	28.6486	28.3374	28.4451	28.5921	28.7054	28.4887	28.6311	28.5339	28.9033	28.5824	28.1473	28.4939	28.4177	28.3621	27.5552	28.0268	27.7945	27.7128	26.8154	27.3471	27.2751	26.9458	NA	NA	25.4365	NA	NA	NA	NA	NA	NA	NA	NA	NA	25.9047	25.9519	26.1236	26.3549	28.472
BOMOPTA_00463	TRINITY_DN2014_c0_g1_i1.p3	TRINITY_DN2014_c0_g1_i1.p3	2	2	2	19.4	19.434	180	NA	NA	NA	NA	NA	NA	NA	NA	NA	NA	NA	NA	NA	NA	NA	NA	NA	NA	NA	NA	NA	NA	NA	NA	NA	NA	NA	NA	25.4004	NA	25.001	24.9912	24.8454	24.8324	25.0039	24.8296	NA	NA	NA	NA	24.4142
BOMOPTA_00464	TRINITY_DN20155_c0_g2_i2.p1	TRINITY_DN20155_c0_g2_i2.p1;TRINITY_DN20155_c0_g2_i1.p1	6	6	6	70.3	14.45	128	25.7833	NA	NA	25.8918	NA	25.2492	NA	26.0296	NA	NA	NA	NA	NA	NA	NA	NA	NA	NA	NA	NA	NA	NA	NA	NA	24.9973	NA	NA	NA	25.7772	25.9699	25.6694	25.7937	25.8401	26.0656	25.6951	26.056	NA	NA	NA	NA	25.7833
BOMOPTA_00465	TRINITY_DN20156_c0_g1_i1.p1	TRINITY_DN20156_c0_g1_i1.p1	5	5	5	24.6	21.928	191	27.0441	27.0118	27.2701	26.5488	27.4094	27.7615	27.5385	27.5567	27.87	27.2953	27.2135	27.1526	27.5083	27.3293	27.3733	27.2648	27.0805	26.5194	26.3752	27.0209	26.2093	26.161	26.2512	25.8313	26.0989	25.9349	25.4548	25.6892	25.8488	26.0758	25.5978	25.3768	NA	NA	25.0525	24.7555	NA	NA	NA	NA	27.0441
BOMOPTA_00466	TRINITY_DN20159_c0_g1_i3.p1	TRINITY_DN20159_c0_g1_i1.p1;TRINITY_DN20159_c0_g1_i2.p1;TRINITY_DN20159_c0_g1_i3.p1	4	4	4	8.9	76.465	689	NA	NA	NA	NA	NA	NA	NA	NA	NA	NA	NA	NA	NA	24.9675	NA	NA	NA	NA	NA	NA	NA	NA	NA	NA	NA	NA	NA	NA	NA	NA	NA	NA	NA	NA	NA	NA	NA	NA	NA	NA	24.419
BOMOPTA_00467	TRINITY_DN20162_c0_g1_i1.p1	TRINITY_DN20162_c0_g1_i1.p1	9	9	9	59.8	19.46	169	27.5582	27.0839	27.4243	27.044	27.2645	26.9892	27.3848	27.5691	28.2947	27.6784	27.9418	28.2208	28.5928	27.9102	27.8829	28.1353	28.4135	28.0724	27.3786	27.9976	28.1155	27.5921	27.8831	27.9294	27.6176	27.3341	27.4407	27.122	26.9309	26.7131	26.0364	27.189	27.1115	27.1161	26.529	27.3864	28.809	29.1111	29.2211	29.2921	27.5582
BOMOPTA_00468	TRINITY_DN20164_c0_g1_i4.p1	TRINITY_DN20164_c0_g1_i4.p1;TRINITY_DN20164_c0_g1_i3.p1;TRINITY_DN20164_c0_g1_i2.p1	13	13	13	47.5	44.903	423	27.4497	27.3956	27.4704	27.4168	27.8019	27.4833	27.4446	27.6409	28.0041	27.6606	27.7591	28.1536	28.6173	28.3577	28.3447	28.4839	29.1049	28.6566	28.6414	29.0935	29.1726	28.9858	29.0549	28.9136	29.6364	29.5681	29.1771	29.2134	28.8269	28.7157	28.4639	28.6374	26.9037	25.9905	25.2846	26.6078	NA	NA	NA	NA	27.4497
BOMOPTA_00469	TRINITY_DN20168_c0_g1_i4.p1	TRINITY_DN20168_c0_g1_i4.p1;TRINITY_DN20168_c0_g1_i3.p1	7	7	7	26.8	38.859	351	26.5506	26.7356	27.0994	27.3025	26.7403	26.745	26.5113	26.9096	27.1076	27.3194	27.1162	26.7483	27.211	27.5296	26.9905	27.4135	26.8945	27.1745	26.983	26.9164	26.4716	26.6706	26.7642	26.5956	26.2174	25.8962	26.3225	25.9019	NA	25.1381	NA	24.8234	NA	NA	NA	NA	NA	NA	NA	NA	26.5506
BOMOPTA_00470	TRINITY_DN20168_c0_g2_i1.p1	TRINITY_DN20168_c0_g2_i1.p1	4	4	4	42.4	15.25	132	27.8221	27.8064	26.8896	27.4569	27.6979	27.1889	27.175	26.6863	27.5265	27.4252	27.1881	26.8582	27.1053	26.6535	26.6029	27.1956	26.5552	27.1582	27.2867	26.891	26.712	26.8377	NA	26.2375	25.1158	25.9347	25.8692	25.0486	NA	NA	NA	NA	NA	NA	NA	NA	NA	NA	NA	NA	27.8221
BOMOPTA_00471	TRINITY_DN20173_c0_g1_i1.p1	TRINITY_DN20173_c0_g1_i2.p1;TRINITY_DN20173_c0_g1_i1.p1	5	5	5	28.4	36.364	328	28.1582	28.8164	28.407	28.5758	29.2144	28.949	29.2622	28.6461	29.0607	29.5779	29.5115	29.3483	29.0405	29.4382	29.5153	29.4325	28.8192	29.2735	29.1114	29.0471	28.3623	28.7326	28.7699	28.4995	28.092	28.2368	28.1953	27.8624	26.1046	26.7919	26.9548	26.4242	NA	NA	NA	NA	NA	NA	NA	NA	28.1582
BOMOPTA_00472	TRINITY_DN20175_c0_g1_i1.p1	TRINITY_DN20175_c0_g1_i1.p1	11	11	11	68.5	18.066	165	26.5044	25.5679	26.503	26.5356	26.2891	24.8581	26.1475	NA	26.7856	NA	26.1559	26.1756	27.0617	26.9788	27.1102	26.4441	27.3607	26.8383	26.7459	27.2194	27.2807	27.5177	27.2596	27.3809	28.0494	28.2302	28.2589	28.0198	28.8243	29.1103	29.3337	29.0168	28.5113	28.501	28.4545	28.458	NA	NA	NA	NA	26.5044
BOMOPTA_00473	TRINITY_DN20177_c0_g1_i1.p1	TRINITY_DN20177_c0_g1_i1.p1	3	3	3	19.6	12.31	112	NA	NA	NA	NA	NA	NA	NA	NA	NA	NA	NA	NA	NA	NA	NA	NA	NA	NA	NA	NA	NA	26.5377	NA	NA	27.4514	27.3592	27.2418	27.3651	27.1852	26.8843	27.2185	26.5879	26.2868	26.5805	26.1661	26.2102	NA	NA	NA	NA	24.4632
BOMOPTA_00474	TRINITY_DN20177_c0_g2_i1.p1	TRINITY_DN20177_c0_g2_i1.p1	6	6	6	48.4	9.7428	93	NA	NA	NA	NA	NA	NA	NA	25.5994	25.7742	25.7761	25.5259	25.652	25.9103	26.1903	25.7101	26.0887	26.5297	26.3858	26.3774	26.204	26.235	26.3495	26.467	26.5015	26.9	26.6938	27.0169	26.3204	26.7932	26.5389	27.0515	26.182	26.0892	26.0188	25.9953	25.8932	NA	NA	NA	NA	23.8686
BOMOPTA_00475	TRINITY_DN20188_c0_g1_i1.p1	TRINITY_DN20188_c0_g1_i1.p1	23	23	23	54.9	47.074	419	26.3568	26.7509	26.6091	27.1211	25.2385	26.4769	26.2243	25.8371	25.946	25.6549	26.6094	26.7796	26.4331	25.9326	25.8703	27.1248	26.5053	26.4269	26.2762	27.1204	27.0279	27.0464	27.0008	27.4503	28.0861	27.8986	27.9685	28.1405	28.7764	28.9496	28.8206	29.0098	30.3977	30.2451	30.0456	29.4217	NA	26.3695	NA	NA	26.3568
BOMOPTA_00476	TRINITY_DN20189_c0_g1_i3.p2	TRINITY_DN20189_c0_g1_i3.p2;TRINITY_DN20189_c0_g1_i2.p2;TRINITY_DN20189_c0_g1_i1.p1	10	10	10	47	24.081	219	27.8509	27.914	27.6484	27.7767	28.1043	27.9025	27.5963	27.5533	27.4418	27.7471	27.2924	27.4068	27.5631	27.3091	27.3719	27.716	27.2954	27.3861	27.6517	27.5819	27.132	27.1828	27.2698	27.5231	27.7366	27.5661	27.529	27.7647	27.3772	27.1032	27.2256	27.3743	25.7677	25.9502	NA	26.164	NA	NA	NA	NA	27.8509
BOMOPTA_00477	TRINITY_DN20195_c0_g1_i3.p1	TRINITY_DN20195_c0_g1_i3.p1;TRINITY_DN20195_c0_g1_i2.p1;TRINITY_DN20195_c0_g1_i1.p1;TRINITY_DN20195_c0_g1_i4.p1;TRINITY_DN20195_c0_g1_i1.p2	4	4	4	10.3	56.902	515	26.1328	26.1738	25.9674	25.9974	25.9559	26.1106	25.7963	25.8598	NA	25.6623	25.5857	NA	NA	NA	NA	24.8636	NA	NA	NA	NA	NA	NA	NA	NA	NA	NA	NA	NA	NA	NA	NA	NA	NA	NA	NA	NA	NA	NA	NA	NA	26.1328
BOMOPTA_00478	TRINITY_DN20196_c0_g1_i1.p1	TRINITY_DN20196_c0_g1_i1.p1;TRINITY_DN20196_c0_g1_i2.p1	9	9	9	81.3	16.992	155	27.1183	27.1916	27.4009	27.5094	27.5203	27.6642	27.678	27.7151	28.3122	28.0162	28.2655	28.0927	28.4836	28.6593	28.5914	28.5512	28.9188	28.6394	28.8952	28.7336	28.8707	28.7943	29.3223	29.1416	29.349	29.398	29.443	29.2053	29.7123	29.95	29.7278	29.8652	29.1016	29.5142	29.1349	29.607	24.7858	26.0511	25.3169	24.3886	27.1183
BOMOPTA_00479	TRINITY_DN20198_c0_g1_i1.p1	TRINITY_DN20198_c0_g1_i1.p1	4	4	4	7.8	58.146	526	NA	25.97	26.2867	26.2453	26.0145	NA	26.0074	26.4041	25.8407	25.7937	26.3144	NA	25.7631	25.8736	26.1589	25.3946	NA	NA	NA	NA	NA	NA	24.6917	NA	NA	NA	NA	NA	NA	NA	NA	NA	NA	NA	NA	NA	NA	NA	NA	NA	24.2894
BOMOPTA_00480	TRINITY_DN20211_c0_g1_i1.p1	TRINITY_DN20211_c0_g1_i1.p1	9	9	9	40.2	30.933	276	26.4757	26.9854	26.7766	26.7516	26.2403	27.4015	26.7468	27.0452	27.0694	27.6735	27.4224	27.5088	27.6283	27.9293	27.8602	27.8904	28.6659	28.2227	28.6214	28.1766	28.7049	28.5638	28.4082	28.4004	29.2346	29.4247	29.2181	29.5437	29.4808	29.3258	29.5417	29.1845	28.7437	28.6768	28.7034	28.3598	NA	NA	NA	NA	26.4757
BOMOPTA_00481	TRINITY_DN20222_c0_g1_i3.p1	TRINITY_DN20222_c0_g1_i3.p1;TRINITY_DN20222_c0_g1_i2.p1;TRINITY_DN20222_c0_g1_i1.p1;TRINITY_DN20222_c0_g1_i4.p1	9	9	9	16.2	79.287	728	NA	NA	NA	NA	NA	NA	NA	NA	NA	NA	NA	NA	NA	NA	NA	24.9767	NA	NA	NA	NA	NA	NA	NA	NA	NA	NA	NA	NA	NA	NA	NA	NA	NA	NA	NA	NA	NA	25.5619	25.3884	25.1053	23.6109
BOMOPTA_00482	TRINITY_DN20225_c0_g1_i2.p3	TRINITY_DN20225_c0_g1_i2.p3;TRINITY_DN20225_c0_g1_i1.p3	2	2	2	23.9	7.7222	67	NA	NA	NA	NA	NA	NA	NA	NA	NA	NA	NA	NA	NA	NA	NA	NA	NA	NA	NA	NA	NA	NA	NA	NA	NA	NA	NA	NA	NA	NA	NA	NA	NA	NA	NA	NA	NA	NA	NA	25.8879	24.4132
BOMOPTA_00483	TRINITY_DN20232_c0_g1_i2.p1	TRINITY_DN20232_c0_g1_i2.p1;TRINITY_DN20232_c0_g1_i1.p1	7	7	7	53.9	20.577	178	27.1096	26.6938	26.7249	27.074	26.768	26.87	26.9116	27.0005	26.7813	26.5588	26.3376	26.6636	26.5284	26.4757	26.6239	27.084	25.7079	26.2452	26.2871	26.2453	NA	NA	25.3059	25.7596	25.9129	NA	NA	25.5744	NA	NA	NA	NA	NA	NA	NA	NA	NA	NA	NA	NA	27.1096
BOMOPTA_00484	TRINITY_DN20236_c0_g1_i2.p1	TRINITY_DN20236_c0_g1_i2.p1	10	10	10	77.1	12.958	118	28.0016	27.8524	28.0433	28.3286	28.0077	27.6878	28.329	28.0678	28.2755	28.3395	28.5051	28.5929	28.513	28.6188	28.7184	28.8219	28.525	28.8333	28.8046	29.0217	28.69	28.9146	29.1682	29.155	28.8031	28.5725	29.1032	28.3592	27.6959	27.7771	28.5177	28.3036	28.3905	28.5694	28.5807	28.6464	30.652	30.2923	30.8853	30.8391	28.0016
BOMOPTA_00485	TRINITY_DN20242_c0_g1_i4.p1	TRINITY_DN20242_c0_g1_i4.p1;TRINITY_DN20242_c0_g1_i3.p1;TRINITY_DN20242_c0_g1_i1.p1	5	5	5	49.7	16.028	143	27.7428	28.0436	28.1812	28.0908	27.9187	28.6065	28.1791	28.1663	26.9775	27.3536	27.0002	27.328	NA	NA	NA	NA	NA	NA	NA	NA	NA	NA	NA	NA	NA	NA	NA	NA	NA	NA	NA	NA	NA	NA	NA	NA	NA	NA	NA	NA	27.7428
BOMOPTA_00486	TRINITY_DN20243_c0_g1_i5.p1	TRINITY_DN20243_c0_g1_i5.p1;TRINITY_DN20243_c0_g1_i1.p1;TRINITY_DN20243_c0_g1_i2.p1;TRINITY_DN20243_c0_g1_i4.p1;TRINITY_DN20243_c0_g1_i3.p1	11	11	11	69.5	16.16	151	32.1476	31.8961	32.1147	32.1646	32.1904	31.915	32.3339	32.4151	32.6397	32.7885	33.0185	33.083	32.871	33.1631	32.961	33.0225	33.1613	33.3308	33.1878	33.3003	33.513	33.3415	33.4365	33.313	33.8712	33.691	33.955	33.7425	34.2568	34.2434	34.2558	34.3961	34.1082	34.2005	33.8197	34.0834	31.2552	31.0643	31.351	31.62	32.1476
BOMOPTA_00487	TRINITY_DN20252_c0_g1_i6.p1	TRINITY_DN20252_c0_g1_i6.p1;TRINITY_DN20252_c0_g1_i2.p1;TRINITY_DN20252_c0_g1_i7.p1	4	4	4	12.1	37.967	338	NA	NA	NA	NA	NA	NA	NA	NA	NA	NA	NA	NA	NA	NA	NA	NA	NA	NA	NA	NA	NA	NA	NA	NA	NA	NA	NA	NA	NA	NA	NA	NA	NA	NA	NA	NA	23.9292	NA	NA	NA	24.4908
BOMOPTA_00488	TRINITY_DN20253_c0_g1_i2.p1	TRINITY_DN20253_c0_g1_i3.p1;TRINITY_DN20253_c0_g1_i2.p1	2	2	2	14.8	16.244	142	NA	NA	NA	NA	NA	NA	NA	NA	NA	NA	NA	NA	NA	NA	NA	NA	NA	NA	NA	NA	NA	NA	NA	NA	NA	NA	NA	NA	NA	NA	NA	NA	NA	NA	NA	NA	NA	NA	25.2256	25.1016	24.2983
BOMOPTA_00489	TRINITY_DN20255_c0_g2_i1.p1	TRINITY_DN20255_c0_g2_i1.p1	3	3	3	33.1	17.379	160	25.7281	25.9532	NA	NA	25.9343	NA	25.719	25.6937	25.795	26.3248	25.6684	25.719	26.3515	26.2901	26.3132	25.7834	25.9816	26.3129	26.349	25.9472	25.3867	25.8481	25.5925	25.4079	NA	NA	NA	NA	NA	NA	NA	NA	NA	NA	NA	NA	NA	NA	NA	NA	25.7281
BOMOPTA_00490	TRINITY_DN20259_c0_g1_i4.p1	TRINITY_DN20259_c0_g1_i4.p1;TRINITY_DN20259_c0_g1_i3.p1;TRINITY_DN20259_c0_g1_i2.p1;TRINITY_DN20259_c0_g1_i1.p1	9	9	9	57.1	25.609	226	29.8164	30.3992	29.9287	29.5189	30.3601	29.9372	29.5544	29.9523	29.5311	28.8532	29.0242	29.1621	28.2409	27.6142	27.8567	28.2955	27.5117	27.1099	27.0681	27.8132	27.1315	26.7664	26.8169	26.8702	26.9079	26.2399	26.0467	26.3515	25.2742	25.4859	26.31	25.6672	NA	NA	NA	NA	NA	NA	NA	NA	29.8164
BOMOPTA_00491	TRINITY_DN20267_c0_g1_i1.p1	TRINITY_DN20267_c0_g1_i2.p1;TRINITY_DN20267_c0_g1_i1.p1	3	3	3	9.1	51.847	462	NA	NA	NA	NA	NA	NA	NA	NA	NA	NA	NA	NA	25.0788	25.419	NA	24.2487	24.6454	24.2135	NA	24.0311	NA	NA	NA	NA	NA	NA	NA	NA	NA	NA	NA	NA	NA	NA	NA	NA	NA	NA	NA	NA	24.4922
BOMOPTA_00492	TRINITY_DN20274_c0_g1_i1.p1	TRINITY_DN20274_c0_g1_i1.p1	2	2	2	10.5	29.584	266	NA	NA	NA	NA	NA	NA	NA	NA	NA	NA	NA	NA	NA	NA	NA	NA	NA	NA	NA	NA	NA	NA	NA	23.3012	NA	NA	NA	NA	NA	NA	NA	NA	NA	NA	NA	NA	NA	NA	NA	NA	24.3472
BOMOPTA_00493	TRINITY_DN20277_c0_g2_i1.p1	TRINITY_DN20277_c0_g2_i1.p1;TRINITY_DN20277_c0_g2_i2.p1	17	17	17	53.5	45.47	413	27.6071	27.6659	27.8444	27.8272	28.0005	27.5494	27.7896	27.8899	27.9242	27.8016	27.9908	28.0699	28.0147	28.1501	28.1974	28.4142	28.5633	28.4675	28.5951	28.7669	28.5412	28.647	28.6431	28.6701	29.0666	28.9731	29.104	29.0165	29.1687	29.2269	29.3468	29.1712	28.7449	28.8584	28.9427	28.7726	NA	NA	NA	NA	27.6071
BOMOPTA_00494	TRINITY_DN20280_c0_g1_i1.p1	TRINITY_DN20280_c0_g1_i1.p1;TRINITY_DN20280_c0_g1_i2.p1;TRINITY_DN20280_c0_g1_i4.p1;TRINITY_DN20280_c0_g1_i3.p1	12	12	3	30.5	53.225	465	26.1633	25.7793	26.0245	25.9476	NA	NA	26.0593	NA	NA	NA	NA	NA	NA	NA	NA	NA	NA	NA	NA	NA	NA	NA	NA	NA	NA	NA	NA	NA	NA	NA	NA	NA	NA	NA	NA	NA	NA	NA	NA	NA	26.1633
BOMOPTA_00495	TRINITY_DN20281_c0_g1_i2.p1	TRINITY_DN20281_c0_g1_i1.p1;TRINITY_DN20281_c0_g1_i2.p1	7	7	7	24.4	35.306	307	26.0205	26.3211	26.2163	26.092	26.2558	NA	25.8807	25.9207	NA	NA	NA	NA	NA	NA	NA	NA	NA	NA	NA	NA	NA	NA	NA	NA	NA	NA	NA	NA	NA	NA	NA	NA	NA	NA	NA	NA	NA	NA	NA	NA	26.0205
BOMOPTA_00496	TRINITY_DN20292_c0_g1_i3.p1	TRINITY_DN20292_c0_g1_i2.p3;TRINITY_DN20292_c0_g1_i3.p1	3	3	3	24.3	11.311	107	NA	NA	NA	NA	25.9502	25.2648	25.425	24.5138	25.1689	25.3344	25.0128	24.9478	NA	NA	NA	NA	NA	NA	25.0709	NA	NA	NA	NA	NA	24.6172	25.1248	25.1657	25.65	NA	NA	NA	24.8144	NA	NA	NA	NA	NA	NA	NA	NA	24.5134
BOMOPTA_00497	TRINITY_DN20293_c0_g1_i1.p1	TRINITY_DN20293_c0_g1_i1.p1;TRINITY_DN20293_c0_g1_i2.p1	10	10	10	49.8	23.06	205	28.9368	28.7271	28.6564	28.83	28.5536	28.892	28.8719	28.5902	28.7609	29.1062	29.0126	28.9395	28.6253	28.9324	29.0869	29.1184	28.8908	29.5741	29.5209	29.1612	29.7538	30.0449	30.0735	29.9967	29.5704	29.8204	30.1641	29.7231	30.2724	30.8385	30.2343	30.4337	31.9486	31.772	31.9993	31.6838	32.7851	32.4195	32.8835	33.012	28.9368
BOMOPTA_00498	TRINITY_DN20307_c0_g1_i3.p1	TRINITY_DN20307_c0_g1_i3.p1;TRINITY_DN20307_c0_g1_i1.p1;TRINITY_DN20307_c0_g1_i4.p1;TRINITY_DN20307_c0_g1_i2.p1	4	4	4	13	42.894	378	26.7827	26.77	27.0174	26.571	26.5224	26.5876	26.8184	27.2053	27.5607	26.5431	26.9787	27.5736	27.7068	27.9679	27.7778	27.4228	27.0505	26.5921	25.3665	27.2503	NA	NA	NA	NA	NA	NA	NA	NA	NA	NA	NA	NA	NA	NA	NA	NA	NA	NA	NA	NA	26.7827
BOMOPTA_00499	TRINITY_DN20322_c0_g2_i1.p1	TRINITY_DN20322_c0_g2_i1.p1	31	31	31	65.4	68.229	613	26.4658	27.8267	27.0245	27.6966	27.8452	27.9212	28.0712	27.967	28.5681	28.6414	28.7378	28.5977	29.1179	28.9987	29.1241	28.9575	29.5052	29.0359	29.2924	29.1705	29.4288	29.4713	29.5565	29.3297	30.3951	30.223	30.1117	30.0916	30.4073	30.5059	30.5661	30.5126	29.7112	29.8471	29.7579	30.0652	NA	NA	NA	NA	26.4658
BOMOPTA_00500	TRINITY_DN20331_c0_g1_i5.p1	TRINITY_DN20331_c0_g1_i5.p1;TRINITY_DN27067_c3_g9_i1.p1	9	9	9	68.6	19.064	175	NA	NA	26.0023	25.937	NA	25.6119	NA	26.2258	26.0358	26.0753	26.3791	26.4893	26.9234	26.4794	26.8772	26.7175	26.8003	26.7085	26.7791	26.7401	26.736	26.7466	26.8236	26.812	27.3283	27.1673	27.2122	27.1948	27.3234	26.8679	27.1813	26.9343	26.0878	26.2211	26.126	26.1853	NA	NA	NA	NA	24.6289
BOMOPTA_00501	TRINITY_DN20333_c0_g1_i2.p1	TRINITY_DN20333_c0_g1_i2.p1	6	6	6	48.6	15.415	144	NA	26.8097	27.0236	27.2923	26.1684	27.2928	27.3759	27.3323	27.7291	27.5704	27.5894	27.6628	27.955	28.2053	27.9787	28.0981	27.9286	27.9297	27.6168	28.1756	27.8449	27.4787	28.0146	28.04	27.8189	27.8789	27.8281	28.097	27.6062	27.4535	27.526	27.9097	26.3565	26.6427	26.0185	26.8474	NA	NA	NA	NA	24.2385
BOMOPTA_00502	TRINITY_DN20338_c0_g1_i1.p1	TRINITY_DN20338_c0_g1_i1.p1	10	10	10	43.8	30.661	276	27.2386	27.0749	27.381	27.4253	27.5743	27.6718	27.6029	27.8437	28.0226	28.1193	28.0539	27.9576	28.5081	28.5288	28.4611	28.285	28.7229	28.5705	28.727	28.7359	28.9587	28.686	28.9904	29.0053	29.47	29.4177	29.5253	29.2651	29.7634	29.7327	29.788	29.678	29.1472	29.2069	29.3324	29.4372	NA	NA	NA	NA	27.2386
BOMOPTA_00503	TRINITY_DN20359_c0_g1_i4.p1	TRINITY_DN20359_c0_g1_i5.p1;TRINITY_DN20359_c0_g1_i4.p1;TRINITY_DN20359_c0_g1_i2.p1	3	3	3	17.3	22.188	196	NA	NA	NA	NA	NA	NA	NA	NA	NA	NA	NA	NA	NA	NA	NA	NA	NA	NA	NA	NA	NA	NA	NA	NA	NA	NA	NA	NA	NA	NA	NA	NA	NA	NA	NA	NA	24.6553	24.6393	24.6497	NA	23.8219
BOMOPTA_00504	TRINITY_DN20364_c0_g1_i2.p1	TRINITY_DN20364_c0_g1_i2.p1;TRINITY_DN20364_c0_g1_i1.p1	12	12	12	42.9	33.655	303	27.3004	26.0315	27.1481	27.2974	24.9857	26.1508	26.7362	26.7079	26.8108	26.3974	26.5757	26.5767	25.9558	26.064	26.422	25.7822	26.3063	27.1799	26.743	26.938	27.3355	27.2845	27.4504	27.5922	26.8114	26.8266	27.2393	26.9609	28.1449	28.2897	28.4142	27.8503	29.4232	29.1939	29.255	28.5678	26.6337	27.7676	26.7925	26.2949	27.3004
BOMOPTA_00505	TRINITY_DN20367_c0_g1_i1.p1	TRINITY_DN20367_c0_g1_i1.p1	12	12	12	82.4	18.999	159	30.6049	30.5504	30.6334	30.188	30.132	30.373	30.2177	30.5367	28.9119	29.2078	29.0353	29.0489	26.7473	26.0617	26.7259	26.9648	NA	NA	NA	NA	NA	NA	NA	NA	NA	NA	NA	NA	NA	NA	NA	NA	NA	NA	NA	NA	NA	NA	NA	NA	30.6049
BOMOPTA_00506	TRINITY_DN20368_c0_g1_i1.p1	TRINITY_DN20368_c0_g1_i1.p1	7	7	7	22.4	41.102	371	25.2159	25.6283	24.766	NA	25.6395	26.0034	NA	25.1001	26.2898	25.5487	25.6576	25.6037	26.3433	26.2102	25.9898	26.0422	26.3105	26.5073	27.0977	26.1827	26.4815	26.5938	26.7964	26.664	27.047	27.6779	27.0629	27.4387	27.0287	27.1606	27.296	27.0102	25.5998	26.3236	25.8054	25.9879	NA	NA	NA	NA	25.2159
BOMOPTA_00507	TRINITY_DN20370_c0_g1_i1.p1	TRINITY_DN20370_c0_g1_i1.p1	3	3	3	8	71.221	611	NA	NA	NA	NA	NA	NA	NA	NA	NA	NA	NA	NA	NA	NA	NA	NA	25.2696	24.6667	24.2334	NA	24.759	24.9406	25.3393	24.8214	25.3448	25.3354	25.272	24.7768	25.4222	25.5768	25.2377	25.1396	24.7492	24.9753	NA	24.4846	NA	NA	NA	NA	24.3879
BOMOPTA_00508	TRINITY_DN20371_c0_g1_i1.p1	TRINITY_DN20371_c0_g1_i1.p1	4	4	4	31.4	13.73	118	NA	NA	NA	NA	NA	NA	NA	NA	NA	NA	NA	NA	NA	NA	NA	NA	NA	NA	NA	NA	NA	NA	NA	NA	NA	NA	NA	NA	NA	NA	NA	NA	NA	NA	NA	NA	NA	25.072	NA	25.1663	24.0703
BOMOPTA_00509	TRINITY_DN20373_c0_g1_i3.p1	TRINITY_DN20373_c0_g1_i3.p1;TRINITY_DN20373_c0_g1_i1.p1;TRINITY_DN20373_c0_g1_i2.p1	5	5	5	49.7	18.456	161	NA	NA	NA	NA	NA	NA	NA	NA	NA	NA	NA	NA	NA	NA	NA	NA	NA	NA	NA	NA	NA	NA	NA	NA	NA	NA	NA	NA	NA	NA	NA	NA	NA	NA	NA	NA	26.6151	26.4733	26.8965	26.7928	24.7326
BOMOPTA_00510	TRINITY_DN20377_c0_g1_i6.p1	TRINITY_DN20377_c0_g1_i4.p1;TRINITY_DN20377_c0_g1_i1.p1;TRINITY_DN20377_c0_g1_i5.p1;TRINITY_DN20377_c0_g1_i6.p1;TRINITY_DN20377_c0_g1_i2.p1;TRINITY_DN20377_c0_g1_i3.p1;TRINITY_DN51679_c0_g1_i1.p2	54	54	54	74.8	91.687	844	30.5999	30.4821	30.5318	30.6911	30.7568	30.8111	30.855	30.9457	31.3641	31.3354	31.3156	31.3465	32.1955	32.0215	32.1755	32.154	32.774	32.3716	32.6214	32.6309	32.8493	32.6993	32.7722	32.7809	33.3796	33.0883	33.0285	33.0177	32.3797	31.9232	31.9599	32.2174	29.216	29.0081	28.8822	29.2499	NA	NA	NA	NA	30.5999
BOMOPTA_00511	TRINITY_DN20382_c0_g3_i1.p1	TRINITY_DN20382_c0_g3_i1.p1	3	3	3	22	22.487	209	26.0468	25.7953	25.5909	26.0606	25.889	25.9433	25.7649	25.2196	24.9708	NA	NA	24.7395	NA	NA	NA	NA	NA	NA	NA	NA	NA	NA	NA	NA	NA	NA	NA	NA	NA	NA	NA	NA	NA	NA	NA	NA	NA	NA	NA	NA	26.0468
BOMOPTA_00512	TRINITY_DN20390_c0_g1_i3.p1	TRINITY_DN20390_c0_g1_i2.p1;TRINITY_DN20390_c0_g1_i3.p1	2	2	2	26.8	8.0169	71	NA	NA	NA	NA	NA	NA	NA	NA	NA	NA	NA	NA	NA	NA	NA	NA	NA	NA	NA	NA	NA	NA	NA	NA	NA	NA	NA	NA	NA	NA	NA	24.4697	NA	NA	NA	NA	NA	NA	NA	NA	23.693
BOMOPTA_00513	TRINITY_DN20398_c0_g2_i1.p1	TRINITY_DN20398_c0_g2_i2.p1;TRINITY_DN20398_c0_g2_i1.p1;TRINITY_DN55986_c0_g1_i1.p2;TRINITY_DN6835_c0_g1_i1.p1;TRINITY_DN6835_c0_g2_i1.p1	16	16	16	43	40.408	374	29.7621	29.6653	29.803	29.8356	29.5	29.5909	29.6655	29.2762	28.4458	28.2635	28.6254	28.5648	26.9576	27.7533	27.0259	26.5098	NA	NA	NA	NA	NA	NA	NA	NA	NA	NA	NA	NA	NA	NA	NA	NA	NA	NA	NA	NA	NA	NA	NA	NA	29.7621
BOMOPTA_00514	TRINITY_DN20403_c0_g1_i1.p1	TRINITY_DN20403_c0_g1_i1.p1	2	2	2	27.9	9.1545	86	NA	NA	NA	NA	NA	NA	NA	NA	NA	NA	NA	NA	25.8502	25.7541	NA	NA	NA	NA	NA	NA	24.9677	NA	NA	NA	NA	NA	NA	NA	NA	NA	NA	NA	NA	NA	NA	NA	NA	NA	NA	NA	24.0645
BOMOPTA_00515	TRINITY_DN20411_c0_g1_i1.p1	TRINITY_DN20411_c0_g1_i8.p1;TRINITY_DN20411_c0_g1_i4.p1;TRINITY_DN20411_c0_g1_i2.p1;TRINITY_DN20411_c0_g1_i1.p1;TRINITY_DN20411_c0_g1_i11.p1;TRINITY_DN20411_c0_g1_i10.p1;TRINITY_DN20411_c0_g1_i9.p1;TRINITY_DN20411_c0_g1_i7.p1;TRINITY_DN20411_c0_g1_i6.p1;TRINITY_DN20411_c0_g1_i5.p1;TRINITY_DN20411_c0_g1_i3.p1;TRINITY_DN20411_c0_g1_i12.p1;TRINITY_DN20411_c0_g1_i6.p2;TRINITY_DN20411_c0_g1_i5.p2;TRIN…	56	56	56	81.8	88.888	782	32.5302	32.3153	32.4281	32.3981	32.2564	32.2876	32.2931	32.3817	32.3097	32.5096	32.5466	32.568	32.6073	32.77	32.6994	32.7486	32.8934	32.9171	32.8441	33.078	32.9613	33.0574	33.0296	33.0263	33.2457	33.2927	33.1501	33.1735	33.3063	33.3573	33.3217	33.3655	33.3951	33.3683	33.2584	33.1757	32.4261	31.7508	32.2637	32.1285	32.5302
BOMOPTA_00516	TRINITY_DN20414_c1_g1_i1.p5	TRINITY_DN20414_c1_g1_i1.p5	2	2	2	45.8	5.4299	48	25.0875	NA	NA	25.6883	25.5789	25.841	NA	25.6552	25.7404	25.2945	25.4076	26.0833	25.9145	26.1358	26.256	26.7318	26.3197	26.0145	26.1515	26.9885	26.2534	26.4692	26.5316	27.1384	26.6067	26.5469	26.3862	26.7356	26.5683	26.6867	26.4392	26.5446	NA	NA	NA	NA	NA	24.2651	NA	NA	25.0875
BOMOPTA_00517	TRINITY_DN20419_c0_g1_i1.p1	TRINITY_DN20419_c0_g1_i1.p1	4	4	4	19.5	28.976	267	NA	NA	NA	NA	NA	NA	NA	NA	NA	NA	NA	NA	NA	NA	NA	NA	NA	NA	NA	NA	NA	NA	NA	NA	24.7077	24.3169	24.3733	24.6197	24.5294	24.5976	24.4762	24.6579	24.3935	NA	NA	NA	NA	NA	NA	NA	24.3894
BOMOPTA_00518	TRINITY_DN20420_c0_g1_i1.p1	TRINITY_DN20420_c0_g1_i1.p1	15	15	15	43.9	35.242	310	28.801	28.9887	28.8448	29.0786	28.8732	28.7763	28.9839	28.9287	29.0051	29.1762	29.0424	29.2032	29.1726	29.5216	29.3331	29.33	29.7743	29.9492	30.0464	29.8638	30.217	30.1112	30.2254	29.9791	30.2349	30.3093	30.3671	30.0952	30.753	30.833	30.856	30.5885	30.6658	30.9582	31.1469	30.858	28.8831	29.7808	28.8308	28.6399	28.801
BOMOPTA_00519	TRINITY_DN20421_c0_g1_i1.p1	TRINITY_DN20421_c0_g1_i1.p1	2	2	2	7.5	29.608	268	NA	NA	NA	NA	NA	NA	NA	NA	NA	NA	NA	NA	NA	NA	NA	NA	NA	NA	NA	NA	NA	NA	NA	25.6997	NA	NA	NA	NA	NA	NA	NA	NA	NA	NA	NA	NA	NA	NA	NA	NA	24.1663
BOMOPTA_00520	TRINITY_DN20423_c0_g1_i2.p1	TRINITY_DN20423_c0_g1_i2.p1;TRINITY_DN20423_c0_g1_i1.p1	4	4	4	59	11.893	105	NA	NA	NA	NA	NA	NA	NA	NA	NA	25.9144	26.1548	25.6087	NA	NA	NA	NA	NA	25.2721	NA	26.0461	NA	25.0585	25.46	NA	NA	NA	NA	NA	NA	NA	NA	NA	NA	NA	NA	NA	NA	NA	NA	NA	23.9934
BOMOPTA_00521	TRINITY_DN20425_c0_g1_i2.p1	TRINITY_DN20425_c0_g1_i2.p1;TRINITY_DN20425_c0_g1_i1.p1;TRINITY_DN20425_c0_g1_i5.p1;TRINITY_DN20425_c0_g1_i4.p1;TRINITY_DN20425_c0_g1_i3.p1;TRINITY_DN20425_c0_g1_i4.p2;TRINITY_DN20425_c0_g1_i3.p2;TRINITY_DN20425_c0_g1_i5.p2;TRINITY_DN20425_c0_g1_i1.p2;TRINITY_DN20425_c0_g1_i5.p8	23	23	23	52.6	63.481	549	27.4269	27.3648	28.014	27.9313	27.6468	27.5519	27.6499	28.0983	28.202	27.9159	28.1664	28.1001	28.0838	28.0123	28.2529	28.2622	27.9728	27.4884	27.745	28.1087	27.6162	27.4927	27.6065	27.9957	28.0781	28.2353	27.9441	28.5804	28.0078	27.8173	27.83	28.6812	27.8139	27.6155	27.7169	27.9218	NA	NA	NA	NA	27.4269
BOMOPTA_00522	TRINITY_DN20428_c0_g1_i1.p1	TRINITY_DN20428_c0_g1_i1.p1;TRINITY_DN27839_c0_g1_i1.p1;TRINITY_DN19425_c0_g1_i1.p8	11	11	11	26.3	50.267	445	26.3639	NA	25.7682	25.275	NA	NA	NA	NA	NA	NA	NA	NA	NA	25.3836	NA	NA	25.7051	NA	NA	NA	NA	NA	NA	NA	NA	24.7544	NA	25.8782	25.4236	25.6716	25.669	25.5336	24.9588	NA	NA	NA	NA	NA	NA	NA	26.3639
BOMOPTA_00523	TRINITY_DN20430_c0_g1_i5.p1	TRINITY_DN20430_c0_g1_i5.p1;TRINITY_DN20430_c0_g1_i3.p1;TRINITY_DN20430_c0_g1_i4.p1;TRINITY_DN20430_c0_g1_i6.p2;TRINITY_DN20430_c0_g1_i1.p1	6	6	6	19.3	45.72	404	NA	NA	NA	NA	NA	NA	NA	NA	NA	NA	NA	NA	NA	NA	NA	NA	NA	25.7383	NA	25.8194	24.9585	NA	25.2029	25.2589	25.3185	NA	25.302	NA	NA	NA	NA	NA	24.9174	NA	24.8333	NA	NA	24.9372	NA	NA	24.1069
BOMOPTA_00524	TRINITY_DN20440_c0_g1_i1.p1	TRINITY_DN20440_c0_g1_i1.p1	2	2	2	12.9	15.073	132	NA	NA	NA	NA	NA	NA	NA	NA	NA	NA	NA	NA	26.371	26.2673	26.3152	NA	NA	NA	NA	NA	NA	NA	NA	NA	NA	NA	NA	NA	NA	NA	NA	NA	NA	NA	NA	NA	NA	NA	NA	NA	24.4666
BOMOPTA_00525	TRINITY_DN20441_c0_g1_i1.p1	TRINITY_DN20441_c0_g1_i1.p1	10	10	10	47.1	23.315	204	30.1298	30.6703	30.4075	30.6675	30.969	31.1966	31.2885	30.5516	30.9464	31.552	31.5766	31.2977	31.4061	31.3107	31.8099	31.4922	31.1781	30.7944	31.0469	31.2205	29.9999	30.0392	29.7889	29.8321	29.2443	29.3346	28.837	29.7377	27.3994	26.9416	27.0711	27.3273	25.3574	NA	25.9938	26.5276	NA	NA	NA	NA	30.1298
BOMOPTA_00526	TRINITY_DN20445_c1_g1_i2.p1	TRINITY_DN20445_c1_g1_i2.p1;TRINITY_DN20445_c1_g1_i1.p1	4	4	4	10.3	52.496	485	NA	NA	NA	NA	NA	NA	NA	NA	NA	NA	NA	NA	NA	NA	NA	NA	NA	NA	NA	NA	24.2144	24.2881	24.4183	NA	NA	NA	NA	NA	NA	NA	NA	NA	24.3678	24.0653	24.1879	24.0207	NA	NA	NA	NA	24.5595
BOMOPTA_00527	TRINITY_DN20450_c0_g2_i1.p1	TRINITY_DN20450_c0_g2_i1.p1;TRINITY_DN20450_c0_g2_i3.p1;TRINITY_DN20450_c0_g2_i2.p1;TRINITY_DN20450_c0_g1_i1.p1	9	9	9	58.4	19.922	173	NA	NA	NA	NA	NA	NA	NA	NA	NA	NA	NA	NA	NA	NA	25.9856	NA	26.6106	26.43	26.2006	26.3037	26.667	26.407	26.8085	26.471	27.217	26.8232	27.0405	26.3267	26.9748	27.0479	26.9369	27.2022	26.1328	26.4319	25.6873	26.2262	NA	NA	NA	NA	24.4777
BOMOPTA_00528	TRINITY_DN20452_c0_g1_i2.p1	TRINITY_DN20452_c0_g1_i2.p1;TRINITY_DN20452_c0_g1_i1.p1	8	8	8	70.4	12.459	115	26.3503	NA	NA	26.1748	NA	NA	NA	NA	26.2248	25.8724	26.3698	26.3948	26.332	26.4907	26.0926	26.3383	26.9533	26.9766	27.0723	26.889	27.0209	27.4094	27.334	27.3378	26.9276	26.2985	26.7929	26.4038	26.4756	26.1991	26.35	26.4993	25.8248	26.1217	26.4302	26.4504	28.1703	28.2297	28.1329	28.2185	26.3503
BOMOPTA_00529	TRINITY_DN20453_c0_g1_i5.p1	TRINITY_DN20453_c0_g1_i5.p1;TRINITY_DN20453_c0_g1_i6.p1;TRINITY_DN20453_c0_g1_i1.p1;TRINITY_DN20453_c0_g1_i3.p1;TRINITY_DN20453_c0_g1_i1.p3;TRINITY_DN20453_c0_g1_i4.p2;TRINITY_DN20453_c0_g1_i2.p2;TRINITY_DN20453_c0_g1_i4.p1	5	5	5	15.3	42.816	373	NA	25.1647	NA	NA	NA	NA	NA	NA	NA	NA	NA	NA	NA	NA	NA	NA	NA	NA	NA	NA	NA	NA	NA	NA	NA	NA	NA	NA	NA	NA	NA	NA	NA	NA	NA	NA	NA	NA	NA	NA	24.6472
BOMOPTA_00530	TRINITY_DN20455_c0_g1_i2.p1	TRINITY_DN20455_c0_g1_i2.p1;TRINITY_DN20455_c0_g1_i1.p1;TRINITY_DN20455_c0_g1_i3.p1	19	19	19	40	63.15	578	28.2597	28.0737	28.2531	28.4638	28.6048	29.0623	28.7167	28.8343	29.2884	29.1164	29.1851	28.9936	29.2676	29.1698	29.1771	29.2065	28.9967	29.3976	29.2962	29.1657	28.6707	29.1972	28.8826	28.8267	28.8516	29.3325	28.8951	29.02	28.1064	28.3558	28.6693	28.3995	25.73	26.9783	26.4933	26.824	NA	NA	NA	NA	28.2597
BOMOPTA_00531	TRINITY_DN20457_c0_g1_i1.p1	TRINITY_DN20457_c0_g1_i1.p1;TRINITY_DN20457_c0_g1_i3.p1;TRINITY_DN20457_c0_g1_i2.p2	7	7	7	23.5	34.976	323	NA	NA	NA	NA	NA	NA	NA	NA	NA	NA	NA	NA	NA	NA	NA	NA	26.215	NA	26.2625	26.9302	26.1388	25.8589	25.938	26.0817	26.7494	26.7104	26.5963	26.705	27.3431	27.6009	27.3579	27.8261	27.2009	27.023	26.6536	27.1503	NA	NA	NA	NA	24.338
BOMOPTA_00532	TRINITY_DN20465_c0_g1_i2.p1	TRINITY_DN20465_c0_g1_i1.p1;TRINITY_DN20465_c0_g1_i2.p1	5	5	5	36.8	18.988	163	26.4617	25.617	25.7509	25.6592	NA	NA	NA	NA	NA	NA	NA	NA	NA	NA	NA	NA	NA	24.6504	NA	NA	NA	NA	NA	NA	24.8629	25.3388	25.1121	NA	25.1768	25.3547	24.7284	24.9183	NA	24.1219	NA	NA	NA	NA	NA	NA	26.4617
BOMOPTA_00533	TRINITY_DN20470_c0_g1_i2.p1	TRINITY_DN20470_c0_g1_i1.p1;TRINITY_DN20470_c0_g1_i2.p1	4	4	4	12.5	43.942	400	NA	NA	NA	NA	NA	NA	NA	NA	NA	NA	NA	NA	NA	NA	NA	NA	NA	NA	NA	NA	NA	NA	NA	NA	NA	NA	NA	NA	NA	NA	NA	NA	NA	NA	NA	NA	25.3593	NA	NA	NA	23.9739
BOMOPTA_00534	TRINITY_DN20473_c0_g1_i1.p1	TRINITY_DN20473_c0_g1_i1.p1;TRINITY_DN20473_c0_g1_i3.p1;TRINITY_DN60986_c0_g1_i1.p2;TRINITY_DN20473_c0_g1_i2.p1	13	13	13	35.3	47.789	422	28.5277	28.9375	28.695	28.6601	28.9756	29.0337	28.9996	28.9471	29.347	29.3042	29.349	29.327	29.4601	29.5085	29.302	29.1007	29.1409	28.8415	28.6646	28.9561	28.1415	27.9091	27.725	27.9124	26.4418	26.9898	26.2702	26.7033	NA	NA	NA	NA	NA	NA	NA	NA	NA	NA	NA	NA	28.5277
BOMOPTA_00535	TRINITY_DN20474_c0_g1_i1.p1	TRINITY_DN20474_c0_g1_i1.p1;TRINITY_DN20474_c0_g1_i5.p1;TRINITY_DN20474_c0_g1_i2.p1;TRINITY_DN20474_c0_g1_i4.p3;TRINITY_DN20474_c0_g1_i2.p3;TRINITY_DN20474_c0_g1_i3.p1;TRINITY_DN20474_c0_g1_i4.p1	5	5	5	13	59.221	540	NA	NA	NA	NA	NA	NA	NA	NA	NA	NA	24.7573	24.4685	NA	25.1263	24.9614	25.0268	25.4124	24.9131	25.2087	25.464	24.7815	24.5788	24.9791	25.0954	25.0311	24.939	24.3048	25.2133	25.0475	NA	24.7867	NA	NA	NA	NA	NA	NA	NA	NA	NA	24.4839
BOMOPTA_00536	TRINITY_DN20487_c0_g1_i3.p1	TRINITY_DN20487_c0_g1_i3.p1;TRINITY_DN20487_c0_g1_i2.p1;TRINITY_DN20487_c0_g1_i1.p1;TRINITY_DN20487_c0_g2_i1.p3	19	19	19	39.9	51.93	476	32.4258	32.6237	32.4876	32.2848	32.9054	32.6695	32.8291	32.6932	33.0781	32.8034	32.9396	32.834	33.3236	33.0336	33.1218	33.2084	32.6092	32.3455	32.5202	32.6738	31.9966	31.3757	31.4493	30.78	30.031	30.6535	29.9287	31.0586	28.6967	27.3647	27.6884	28.035	23.787	23.3295	23.2792	23.9799	NA	NA	NA	NA	32.4258
BOMOPTA_00537	TRINITY_DN20491_c0_g1_i1.p1	TRINITY_DN20491_c0_g1_i1.p1	16	16	16	62.8	28.694	250	30.0471	30.5162	30.025	30.2993	30.1009	30.0484	30.3027	29.9824	28.3241	28.125	28.1444	28.4335	25.764	25.5813	25.7206	25.8727	NA	NA	NA	NA	NA	NA	NA	NA	NA	NA	NA	NA	NA	NA	NA	NA	26.0254	26.1476	26.062	25.9976	NA	NA	NA	NA	30.0471
BOMOPTA_00538	TRINITY_DN20496_c0_g1_i2.p1	TRINITY_DN20496_c0_g1_i2.p1;TRINITY_DN20496_c0_g1_i1.p2	2	2	2	13.5	27.303	244	NA	NA	NA	NA	NA	NA	NA	NA	NA	NA	NA	NA	NA	NA	NA	NA	NA	NA	NA	NA	NA	NA	NA	22.5686	NA	NA	NA	NA	NA	NA	NA	NA	NA	NA	NA	NA	NA	NA	NA	NA	23.9651
BOMOPTA_00539	TRINITY_DN20504_c0_g1_i1.p2	TRINITY_DN20504_c0_g1_i2.p1;TRINITY_DN20504_c0_g1_i1.p2	2	2	2	13.2	16.467	144	NA	NA	NA	NA	NA	NA	NA	NA	NA	NA	NA	NA	NA	NA	NA	NA	NA	NA	NA	23.2151	NA	NA	NA	NA	NA	NA	NA	NA	NA	NA	NA	NA	NA	NA	NA	NA	NA	NA	NA	NA	24.2987
BOMOPTA_00540	TRINITY_DN20506_c0_g1_i1.p1	TRINITY_DN20506_c0_g1_i1.p1;TRINITY_DN20506_c0_g1_i3.p1	13	13	9	49.9	41.423	363	28.7	28.4558	28.9883	28.7201	28.3819	28.5774	28.9702	28.7151	28.5557	28.8258	28.8228	29.0446	28.2205	28.8747	28.726	28.3346	27.639	28.5552	28.5927	28.1036	27.4625	27.9892	27.7865	27.6477	26.951	27.6155	27.0968	27.0985	25.4176	NA	NA	NA	NA	NA	NA	NA	NA	NA	NA	NA	28.7
BOMOPTA_00541	TRINITY_DN20520_c0_g1_i1.p1	TRINITY_DN20520_c0_g1_i1.p1	3	3	3	27.8	20.283	180	25.3845	25.614	24.9165	24.9236	NA	NA	NA	NA	NA	NA	NA	NA	NA	NA	NA	NA	NA	NA	NA	NA	NA	NA	NA	NA	23.8534	24.192	24.1357	23.9664	24.8902	24.7896	24.6035	24.9806	24.8727	25.2562	24.9999	25.3371	NA	NA	NA	NA	25.3845
BOMOPTA_00542	TRINITY_DN20526_c0_g1_i1.p1	TRINITY_DN20526_c0_g1_i1.p1	15	15	15	55.7	37.106	345	28.8711	28.6651	28.5776	28.6862	28.7962	29.0178	28.8453	28.9327	29.2744	29.4929	29.481	29.4485	29.7418	29.6744	29.7985	29.8697	29.9532	29.8218	30.1739	29.9268	29.9869	30.0727	30.0556	30.1413	30.6362	30.7751	30.7201	30.651	30.7675	30.9695	31.1994	31.0049	29.8666	29.8341	29.8971	30.0402	NA	NA	NA	NA	28.8711
BOMOPTA_00543	TRINITY_DN20531_c0_g1_i1.p1	TRINITY_DN20531_c0_g1_i1.p1	11	11	11	39	43.027	392	NA	NA	NA	NA	NA	NA	NA	NA	NA	NA	NA	NA	NA	NA	NA	NA	NA	NA	NA	NA	NA	NA	NA	NA	NA	NA	NA	NA	NA	NA	NA	NA	26.198	26.3241	26.4666	25.7277	NA	NA	NA	NA	24.0994
BOMOPTA_00544	TRINITY_DN20537_c0_g1_i1.p3	TRINITY_DN20537_c0_g1_i1.p3	6	6	6	70.9	6.0575	55	NA	NA	NA	NA	NA	NA	NA	NA	NA	25.4169	25.0671	25.5919	25.9869	25.987	25.5782	25.6307	NA	26.401	26.293	NA	26.379	26.424	26.5976	26.2694	25.8115	25.7878	26.1143	25.775	25.5647	NA	NA	NA	NA	NA	25.6073	25.633	27.2268	26.7064	27.0308	26.7774	24.1185
BOMOPTA_00545	TRINITY_DN20539_c0_g1_i1.p1	TRINITY_DN20539_c0_g1_i3.p2;TRINITY_DN20539_c0_g1_i1.p1	2	2	2	46.8	11.732	109	NA	NA	NA	NA	NA	NA	NA	NA	NA	NA	NA	NA	NA	NA	NA	NA	NA	NA	NA	NA	NA	NA	NA	NA	25.8554	NA	NA	NA	NA	NA	NA	NA	NA	NA	NA	NA	NA	NA	NA	NA	23.8792
BOMOPTA_00546	TRINITY_DN20544_c0_g1_i1.p1	TRINITY_DN20544_c0_g1_i2.p1;TRINITY_DN20544_c0_g1_i4.p1;TRINITY_DN20544_c0_g1_i1.p1;TRINITY_DN20544_c0_g1_i3.p1	4	4	4	23.2	32.592	310	NA	NA	NA	NA	NA	NA	NA	NA	NA	NA	NA	NA	NA	NA	NA	NA	NA	NA	NA	NA	NA	NA	NA	NA	NA	NA	NA	NA	NA	NA	NA	NA	NA	NA	NA	NA	26.4308	26.0009	26.5281	26.3388	24.2715
BOMOPTA_00547	TRINITY_DN20545_c0_g1_i1.p1	TRINITY_DN20545_c0_g1_i1.p1	14	3	3	76.8	20.427	181	24.9035	25.3187	24.9529	23.9886	24.8693	24.4308	24.3113	24.3241	24.7972	24.756	24.538	24.5538	24.5064	24.8551	24.3875	24.7049	24.9092	25.3346	25.0112	25.0519	25.7851	26.0945	26.0521	25.7323	24.8715	24.3964	24.912	24.9154	NA	NA	NA	NA	24.949	24.8688	24.676	25.3874	28.2649	27.422	27.8288	27.4428	24.9035
BOMOPTA_00548	TRINITY_DN20545_c0_g1_i2.p1	TRINITY_DN20545_c0_g1_i2.p1	15	11	4	80.1	20.804	186	25.258	25.5937	25.5823	25.2363	25.5422	25.1823	25.112	24.9561	26.0143	25.9289	25.6425	25.1387	25.4677	25.7941	25.354	25.2175	25.9105	26.7453	26.4363	25.3781	26.8591	26.5871	26.6879	26.5659	25.1458	25.5785	26.326	26.4762	24.8897	25.1615	24.7265	24.6407	25.9668	26.083	26.1261	26.6822	28.0534	27.5887	28.2799	27.2226	25.258
BOMOPTA_00549	TRINITY_DN20550_c0_g1_i5.p1	TRINITY_DN20550_c0_g1_i5.p1;TRINITY_DN20550_c0_g1_i1.p1;TRINITY_DN20550_c0_g1_i2.p1;TRINITY_DN20550_c0_g1_i4.p1;TRINITY_DN20550_c0_g1_i1.p3	6	6	6	22.7	37.082	326	NA	NA	25.3728	NA	NA	NA	NA	NA	25.1197	25.8161	25.3434	25.1835	24.8828	NA	24.8889	25.209	25.3414	NA	25.454	NA	25.5533	25.5267	25.3538	25.0957	NA	NA	NA	NA	NA	NA	NA	NA	NA	NA	NA	NA	NA	25.8844	25.2701	NA	24.3501
BOMOPTA_00550	TRINITY_DN20566_c0_g1_i3.p1	TRINITY_DN20566_c0_g1_i3.p1	8	8	8	70	12.445	110	28.8571	29.2042	28.948	28.7017	28.7913	27.7988	28.6011	28.5682	28.0809	27.4762	26.5851	27.1453	NA	NA	NA	NA	NA	NA	NA	NA	NA	NA	NA	NA	NA	NA	NA	NA	NA	NA	NA	NA	NA	NA	NA	NA	NA	NA	NA	NA	28.8571
BOMOPTA_00551	TRINITY_DN20583_c0_g1_i3.p1	TRINITY_DN20583_c0_g1_i3.p1;TRINITY_DN20583_c0_g1_i2.p1	5	5	5	18.7	33.26	300	NA	NA	NA	NA	NA	NA	NA	NA	NA	NA	NA	NA	NA	NA	NA	NA	NA	NA	NA	NA	NA	NA	NA	NA	NA	NA	NA	NA	NA	NA	NA	NA	NA	NA	NA	NA	26.6832	26.3173	26.5976	26.4561	23.8332
BOMOPTA_00552	TRINITY_DN20587_c0_g1_i3.p1	TRINITY_DN20587_c0_g1_i3.p1;TRINITY_DN20587_c0_g1_i2.p1	20	20	20	46.3	66.02	579	28.4485	28.5495	28.3522	28.4878	28.9198	28.7511	29.0049	28.5485	29.1615	29.0969	29.2359	29.0567	28.9653	28.7738	28.9478	28.783	28.0815	27.976	28.0917	28.1045	27.4475	27.6626	27.5166	27.6251	28.1342	28.1066	28.1078	28.2195	28.276	28.2232	28.4972	28.0507	27.1079	27.466	27.4693	27.6295	NA	NA	NA	NA	28.4485
BOMOPTA_00553	TRINITY_DN20588_c0_g1_i1.p1	TRINITY_DN20588_c0_g1_i1.p1	4	4	4	19.2	30.957	260	NA	NA	NA	NA	NA	NA	NA	NA	NA	NA	NA	NA	NA	NA	NA	NA	26.4851	NA	NA	26.4454	NA	NA	NA	26.433	NA	NA	NA	NA	NA	NA	NA	NA	NA	NA	NA	NA	NA	NA	NA	NA	24.1262
BOMOPTA_00554	TRINITY_DN20589_c0_g1_i2.p1	TRINITY_DN20589_c0_g1_i2.p1;TRINITY_DN20589_c0_g1_i1.p1	5	5	5	29.5	29.547	264	NA	NA	NA	NA	NA	NA	NA	NA	NA	NA	NA	NA	NA	NA	NA	NA	NA	25.2093	25.236	25.1223	25.1904	24.951	25.1314	24.7035	25.8543	25.9922	25.6378	25.7308	26.3793	26.1711	26.6987	26.2027	26.3474	26.5191	26.3063	25.951	NA	NA	NA	NA	24.2373
BOMOPTA_00555	TRINITY_DN20590_c0_g1_i1.p1	TRINITY_DN20590_c0_g1_i1.p1	10	10	10	34.2	47.51	438	25.6534	25.4893	25.5591	25.4993	26.0968	25.5117	25.9985	25.5273	25.7184	25.5501	26.008	26.1395	26.6328	25.9966	26.1973	25.9991	26.3494	26.1763	26.1726	26.2509	26.4862	26.238	26.1792	26.2967	27.1225	26.908	27.022	26.6866	27.3304	27.0104	27.1407	27.1919	26.1519	25.8821	25.99	26.0158	NA	NA	NA	NA	25.6534
BOMOPTA_00556	TRINITY_DN20590_c0_g2_i1.p2	TRINITY_DN20590_c0_g2_i1.p2	5	5	5	26.3	27.087	251	NA	NA	23.7009	NA	24.906	24.9134	25.1706	24.7131	NA	24.8685	24.8582	24.9896	25.4134	25.2438	25.3808	NA	24.8936	25.8888	26.3072	25.4974	25.3322	25.8176	25.8564	25.7498	26.4466	26.5458	26.2085	26.1231	26.4362	26.559	26.5736	26.7756	25.2174	25.3568	25.3	25.5925	NA	NA	NA	NA	24.4537
BOMOPTA_00557	TRINITY_DN20593_c0_g2_i2.p1	TRINITY_DN20593_c0_g2_i2.p1	11	11	11	29.9	46.224	432	NA	25.3968	NA	NA	26.0602	NA	25.822	NA	25.7829	25.6537	26.507	26.3517	25.5552	26.0891	26.0258	26.0929	26.1417	25.705	25.8385	26.3316	NA	26.0902	25.9737	25.9614	26.1274	26.0244	26.2665	26.6058	26.8569	27.0448	26.8983	27.3912	26.9051	26.4207	26.7562	26.7114	NA	26.0115	25.1099	NA	24.2489
BOMOPTA_00558	TRINITY_DN20597_c0_g1_i1.p1	TRINITY_DN20597_c0_g1_i1.p1	13	13	13	53.3	33.368	291	NA	NA	NA	NA	NA	NA	NA	NA	26.0559	NA	NA	26.0602	25.7542	26.3012	26.1981	26.4661	27.0183	26.9384	27.0491	26.7498	27.0057	26.8686	27.307	27.1738	27.5402	28.1865	27.7175	27.8666	28.3719	28.2837	28.6765	27.8427	27.6702	27.9761	27.8683	27.7979	NA	NA	NA	NA	24.3861
BOMOPTA_00559	TRINITY_DN20614_c0_g1_i1.p1	TRINITY_DN20614_c0_g1_i1.p1	6	6	6	23.4	34.567	316	NA	NA	NA	NA	NA	NA	NA	NA	NA	NA	NA	NA	NA	NA	NA	NA	NA	NA	NA	NA	NA	NA	NA	NA	NA	NA	NA	NA	25.9458	25.5832	24.833	25.521	NA	NA	NA	NA	NA	NA	NA	NA	23.827
BOMOPTA_00560	TRINITY_DN20616_c0_g1_i1.p1	TRINITY_DN20616_c0_g1_i1.p1;TRINITY_DN20616_c0_g1_i2.p1	18	18	18	20.6	113.12	994	24.2213	NA	23.6212	NA	NA	NA	NA	NA	25.032	24.6036	NA	24.1966	24.887	25.2028	23.8458	24.8812	25.0785	25.7558	25.2227	25.489	25.3577	26.0389	25.4878	25.8406	25.9807	25.9482	26.0265	26.1453	26.7167	27.1038	26.7868	27.0494	27.8108	27.6408	27.6295	27.623	NA	23.7916	NA	NA	24.2213
BOMOPTA_00561	TRINITY_DN20619_c0_g1_i1.p1	TRINITY_DN20619_c0_g1_i1.p1	10	10	10	49.2	26.185	242	27.2147	27.1003	27.249	27.412	26.8286	NA	26.7212	26.7094	27.1357	26.7854	26.7871	27.2226	26.8251	26.931	26.718	27.3402	26.9543	26.4179	27.2083	26.8757	27.2009	26.9535	26.7489	26.9765	27.5803	27.8647	27.7007	27.8657	28.4088	28.4778	28.4112	28.6876	29.6521	29.7128	29.5787	28.9695	NA	25.7845	NA	NA	27.2147
BOMOPTA_00562	TRINITY_DN20622_c0_g1_i1.p1	TRINITY_DN20622_c0_g1_i2.p1;TRINITY_DN20622_c0_g1_i1.p1;TRINITY_DN20622_c0_g1_i3.p1	3	3	3	18.3	21.517	197	NA	NA	NA	NA	NA	NA	NA	NA	NA	NA	NA	NA	NA	NA	NA	NA	NA	NA	NA	NA	24.574	NA	24.5825	24.6334	NA	NA	NA	NA	NA	NA	NA	NA	NA	NA	NA	NA	NA	NA	NA	NA	24.496
BOMOPTA_00563	TRINITY_DN20625_c0_g1_i1.p1	TRINITY_DN20625_c0_g1_i1.p1	7	7	7	35.4	17.978	161	28.6593	29.2532	28.8183	28.6271	29.2531	29.4963	29.2494	29.3899	29.5811	29.7411	29.7646	29.8082	29.8961	29.8679	29.8625	29.7753	29.5407	29.3768	29.3499	29.5217	28.8466	28.3322	28.3087	28.5676	27.8764	27.5627	27.1993	27.8173	NA	NA	NA	NA	NA	NA	NA	NA	NA	NA	NA	NA	28.6593
BOMOPTA_00564	TRINITY_DN20626_c0_g1_i1.p1	TRINITY_DN20626_c0_g1_i1.p1	22	22	22	50.7	56.507	479	27.4541	27.5347	27.4161	27.2962	27.6382	27.8508	27.6243	27.8544	28.1084	28.1432	28.3957	28.3389	28.8494	28.6323	28.6642	28.6714	29.0867	29.0926	29.1362	29.0889	29.2777	29.3498	29.149	29.0328	30.0231	29.9753	29.9917	29.7616	30.5847	30.5335	30.5235	30.3062	29.6958	29.95	29.7706	29.8737	NA	NA	NA	NA	27.4541
BOMOPTA_00565	TRINITY_DN20630_c0_g1_i2.p1	TRINITY_DN20630_c0_g1_i2.p1;TRINITY_DN20630_c0_g1_i1.p1	17	17	17	61.3	19.926	173	30.87	31.3683	31.2734	31.0111	31.5428	31.5239	31.6103	31.1911	31.9753	31.8482	31.7369	31.6916	32.1113	31.9399	31.9795	31.8105	31.612	31.3096	31.1036	31.3651	30.4353	30.0223	30.089	30.0636	29.4973	29.154	28.9372	29.3494	26.947	25.3826	25.721	27.0673	26.9516	26.9317	26.7888	27.0117	29.1747	28.9421	28.8996	29.0992	30.87
BOMOPTA_00566	TRINITY_DN20633_c0_g1_i1.p1	TRINITY_DN20633_c0_g1_i1.p1	12	12	12	48.1	33.673	291	26.413	26.5941	26.7274	26.6638	26.5868	NA	26.506	26.3083	26.5772	26.6413	26.6391	26.5429	26.2839	26.6186	26.4216	26.4092	26.8442	27.0109	26.8049	26.8127	27.2668	27.6103	27.4019	27.3861	27.0058	27.0264	27.5187	27.1399	27.2799	27.2374	27.4503	27.0581	27.823	27.771	27.6511	27.5357	26.3269	27.189	26.1087	25.9951	26.413
BOMOPTA_00567	TRINITY_DN20635_c0_g1_i1.p1	TRINITY_DN20635_c0_g1_i1.p1	5	5	5	8.4	56.988	488	NA	NA	NA	NA	NA	26.6699	NA	25.7833	NA	26.7796	26.2562	NA	NA	24.9931	25.9857	26.0811	NA	26.0361	26.0811	25.9939	25.0085	24.8167	NA	NA	NA	NA	NA	NA	NA	NA	NA	NA	NA	NA	NA	NA	NA	NA	NA	NA	24.4987
BOMOPTA_00568	TRINITY_DN20645_c0_g1_i2.p1	TRINITY_DN20645_c0_g1_i3.p1;TRINITY_DN20645_c0_g1_i1.p1;TRINITY_DN20645_c0_g1_i2.p1	3	3	3	15.3	32.368	295	25.3855	NA	25.9198	25.9159	25.7736	NA	25.1904	25.4174	23.9362	24.9224	25.089	23.8909	NA	NA	NA	NA	NA	NA	NA	NA	NA	NA	NA	NA	NA	NA	NA	NA	NA	NA	NA	NA	NA	NA	NA	NA	NA	NA	NA	NA	25.3855
BOMOPTA_00569	TRINITY_DN20647_c0_g1_i2.p1	TRINITY_DN20647_c0_g1_i2.p1;TRINITY_DN20647_c0_g1_i1.p1	6	6	6	33.7	27.594	255	NA	NA	NA	NA	NA	NA	NA	NA	NA	NA	NA	NA	NA	NA	NA	NA	24.6971	24.4212	24.485	NA	24.661	24.6488	NA	NA	NA	25.2651	NA	NA	26.2691	26.1789	25.9642	25.9728	26.0087	25.691	25.633	25.2749	NA	NA	NA	NA	24.324
BOMOPTA_00570	TRINITY_DN20652_c0_g1_i1.p1	TRINITY_DN20652_c0_g1_i1.p1	3	3	3	31.5	10.094	89	28.6275	28.3527	28.3552	28.3964	28.4144	28.0406	28.6214	28.241	27.7326	26.7153	26.6481	26.6395	NA	NA	NA	NA	NA	NA	NA	NA	NA	NA	NA	NA	NA	NA	NA	NA	NA	NA	NA	NA	NA	NA	NA	NA	NA	NA	NA	NA	28.6275
BOMOPTA_00571	TRINITY_DN20653_c0_g2_i2.p1	TRINITY_DN20653_c0_g2_i2.p1;TRINITY_DN20653_c0_g2_i1.p1	4	4	4	2.2	238.66	2161	NA	NA	NA	NA	NA	NA	NA	NA	NA	NA	NA	NA	NA	NA	NA	NA	NA	NA	NA	NA	NA	NA	NA	NA	NA	NA	NA	NA	NA	NA	NA	NA	NA	NA	NA	NA	NA	NA	NA	26.9333	24.6984
BOMOPTA_00572	TRINITY_DN20654_c0_g1_i1.p1	TRINITY_DN20654_c0_g1_i1.p1	4	4	4	6.3	103.82	924	NA	NA	NA	NA	NA	NA	NA	NA	NA	NA	NA	NA	NA	NA	NA	NA	NA	NA	NA	NA	NA	NA	NA	NA	24.8349	24.5311	24.6103	NA	NA	NA	NA	NA	NA	NA	NA	NA	NA	NA	NA	NA	24.3827
BOMOPTA_00573	TRINITY_DN20658_c0_g1_i5.p1	TRINITY_DN20658_c0_g1_i3.p1;TRINITY_DN20658_c0_g1_i4.p1;TRINITY_DN20658_c0_g1_i6.p1;TRINITY_DN20658_c0_g1_i5.p1;TRINITY_DN20658_c0_g1_i1.p1	2	2	2	4.2	70.582	619	NA	NA	NA	NA	NA	NA	NA	NA	NA	NA	NA	NA	NA	NA	22.4377	NA	NA	NA	NA	NA	NA	NA	NA	NA	NA	NA	NA	NA	NA	NA	NA	NA	NA	NA	NA	NA	NA	NA	NA	NA	24.3289
BOMOPTA_00574	TRINITY_DN20660_c0_g1_i3.p1	TRINITY_DN20660_c0_g1_i3.p1;TRINITY_DN20660_c0_g1_i1.p1;TRINITY_DN20660_c0_g1_i2.p1	13	13	13	56.5	31.89	283	NA	NA	24.1467	NA	25.7159	26.382	26.0526	NA	25.556	26.2258	26.7249	26.9871	25.4756	26.9499	24.6247	24.9628	NA	25.8457	NA	24.9755	26.4352	26.311	26.3025	26.1709	NA	NA	25.4765	22.2738	NA	NA	NA	NA	NA	NA	NA	NA	29.8773	29.8624	30.2459	30.3633	24.3304
BOMOPTA_00575	TRINITY_DN20664_c0_g1_i2.p1	TRINITY_DN20664_c0_g1_i2.p1;TRINITY_DN20664_c0_g1_i1.p1	10	10	10	54.6	13.027	119	27.2546	NA	26.4681	27.3547	26.8812	27.0419	26.3691	27.4152	25.9063	27.8899	27.4994	27.8965	27.1924	27.3986	27.1918	27.6014	27.7833	28.7316	28.2659	28.6457	29.2462	29.0937	29.6598	29.5745	28.0931	28.5094	28.7462	28.5768	NA	28.3988	28.3019	27.8595	28.3382	28.2583	28.446	28.4907	32.415	32.2473	32.4878	32.9093	27.2546
BOMOPTA_00576	TRINITY_DN20668_c0_g1_i2.p1	TRINITY_DN20668_c0_g1_i2.p1;TRINITY_DN20668_c0_g1_i1.p6	12	12	12	74.1	24.559	216	26.9366	27.2551	27.2322	27.3325	27.2166	26.9249	27.067	27.104	26.1208	26.3313	26.8589	26.1526	NA	NA	NA	NA	NA	NA	NA	NA	NA	NA	NA	NA	NA	NA	NA	NA	NA	NA	NA	NA	NA	NA	NA	NA	NA	NA	NA	NA	26.9366
BOMOPTA_00577	TRINITY_DN20672_c0_g1_i1.p1	TRINITY_DN20672_c0_g1_i1.p1	8	8	8	63.5	19.566	167	27.5081	28.216	27.8883	27.9033	28.0617	27.9657	27.5429	27.9164	27.0084	26.8716	26.9254	26.4849	NA	NA	NA	NA	NA	NA	NA	NA	NA	NA	NA	NA	NA	NA	NA	NA	NA	NA	NA	NA	NA	NA	NA	NA	NA	NA	NA	NA	27.5081
BOMOPTA_00578	TRINITY_DN20678_c0_g1_i1.p1	TRINITY_DN20678_c0_g1_i1.p1	6	6	6	24.2	34.55	322	NA	NA	NA	NA	NA	NA	NA	NA	NA	25.0107	NA	25.0669	NA	NA	NA	NA	NA	NA	NA	NA	NA	NA	NA	NA	NA	NA	NA	NA	NA	NA	NA	NA	NA	NA	NA	NA	NA	25.7012	26.8353	26.0866	24.395
BOMOPTA_00579	TRINITY_DN20686_c0_g1_i1.p1	TRINITY_DN20686_c0_g1_i1.p1;TRINITY_DN20686_c0_g1_i2.p1	3	3	3	22.5	21.852	200	NA	NA	NA	NA	NA	NA	NA	NA	NA	NA	NA	NA	NA	NA	NA	NA	NA	NA	NA	NA	25.2604	NA	24.9128	25.4518	NA	24.673	NA	24.8557	NA	NA	NA	NA	25.1266	25.1826	25.2475	25.5815	25.5406	25.4685	25.1604	25.8349	24.6129
BOMOPTA_00580	TRINITY_DN20690_c0_g1_i3.p1	TRINITY_DN20690_c0_g1_i3.p1;TRINITY_DN20690_c0_g1_i1.p2	5	5	1	41.4	22.35	203	NA	NA	NA	NA	NA	NA	NA	NA	NA	NA	NA	NA	NA	NA	NA	NA	NA	NA	NA	NA	NA	NA	NA	NA	NA	NA	NA	NA	NA	NA	NA	NA	NA	NA	NA	23.6682	NA	NA	NA	NA	24.4008
BOMOPTA_00581	TRINITY_DN20692_c1_g1_i1.p1	TRINITY_DN20692_c1_g1_i2.p1;TRINITY_DN20692_c1_g1_i1.p1	7	7	7	26.8	27.957	250	NA	NA	NA	NA	NA	NA	NA	NA	NA	NA	NA	NA	NA	NA	NA	NA	NA	NA	NA	25.5238	26.0084	NA	25.9334	25.8559	26.2656	25.8327	26.1501	26.0773	26.1946	26.3033	26.3256	25.7965	26.2152	26.1297	25.9838	25.8578	NA	NA	NA	NA	24.4788
BOMOPTA_00582	TRINITY_DN20694_c0_g1_i1.p1	TRINITY_DN20694_c0_g1_i1.p1	4	4	4	12.2	44.996	401	NA	NA	NA	NA	NA	NA	NA	NA	26.8498	26.3253	26.6651	26.4293	26.8478	26.6285	26.4341	26.4316	26.5038	25.7309	25.9243	26.0558	NA	NA	NA	NA	NA	NA	NA	NA	NA	NA	NA	NA	NA	NA	NA	NA	NA	NA	NA	NA	23.8153
BOMOPTA_00583	TRINITY_DN20695_c0_g1_i3.p3	TRINITY_DN20695_c0_g1_i3.p3;TRINITY_DN20695_c0_g1_i2.p4;TRINITY_DN20695_c0_g1_i1.p4	3	3	3	47.2	8.1322	72	NA	NA	NA	NA	NA	NA	NA	NA	NA	NA	NA	NA	NA	NA	NA	NA	NA	NA	NA	NA	NA	NA	NA	23.749	NA	NA	NA	NA	NA	NA	NA	NA	NA	NA	NA	NA	NA	NA	NA	NA	24.0817
BOMOPTA_00584	TRINITY_DN20696_c0_g1_i2.p1	TRINITY_DN20696_c0_g1_i2.p1;TRINITY_DN20696_c0_g1_i1.p1	4	4	4	47.9	16.391	146	NA	NA	NA	24.85	NA	NA	NA	NA	NA	NA	NA	25.1302	25.2598	25.2792	25.0726	25.474	25.5222	NA	NA	25.1754	25.5361	25.2072	25.2523	25.2213	25.6004	24.7542	25.149	25.1863	25.7761	25.6251	25.4334	25.9516	24.921	25.035	24.8698	25.0689	NA	NA	NA	NA	24.7286
BOMOPTA_00585	TRINITY_DN20699_c0_g2_i2.p1	TRINITY_DN20699_c0_g2_i3.p1;TRINITY_DN20699_c0_g2_i2.p1	22	22	1	67.7	42.601	384	NA	NA	NA	NA	NA	NA	NA	NA	NA	NA	NA	NA	NA	NA	NA	NA	NA	NA	NA	NA	NA	NA	NA	NA	NA	NA	NA	NA	NA	NA	NA	NA	NA	NA	NA	23.5669	NA	NA	NA	NA	23.7896
BOMOPTA_00586	TRINITY_DN20703_c0_g1_i2.p1	TRINITY_DN20703_c0_g1_i2.p1;TRINITY_DN20703_c0_g1_i1.p1	27	27	27	53.6	67.804	610	23.9749	NA	24.3398	NA	NA	NA	NA	NA	24.0452	21.1829	25.2022	25.2667	24.3558	24.1947	23.6277	23.1624	24.9256	25.8921	NA	24.7406	26.3906	26.3937	26.6663	26.8826	24.8454	23.0607	25.6599	25.185	NA	NA	NA	NA	24.8262	25.0837	23.6263	25.2435	30.5323	30.6122	30.8681	31.1249	23.9749
BOMOPTA_00587	TRINITY_DN20704_c0_g1_i3.p1	TRINITY_DN20704_c0_g1_i3.p1;TRINITY_DN20704_c0_g1_i2.p1	9	9	9	72	24.509	218	26.1755	26.8955	25.8605	26.3435	26.5013	25.3342	26.4851	25.7731	26.0795	25.6993	25.8129	25.8036	25.9346	25.8794	26.1164	26.1601	25.8536	25.1619	25.2957	25.9518	25.656	25.5202	25.5154	25.7562	26.0049	25.3317	25.4735	25.9918	25.704	25.7706	26.2426	26.3405	26.1017	26.032	26.1003	26.718	24.7787	26.0096	24.9805	25.147	26.1755
BOMOPTA_00588	TRINITY_DN20707_c0_g1_i1.p2	TRINITY_DN20707_c0_g1_i1.p2	8	8	8	39.1	28.729	256	NA	NA	26.1164	26.112	26.0358	26.3289	26.2927	26.2005	26.5965	26.6391	26.7223	26.6594	26.4943	27.0017	26.7028	26.7061	26.7484	26.4383	26.7025	26.6592	26.1823	26.1219	26.172	26.1719	26.6023	26.6644	26.3064	26.8269	26.4388	26.3791	26.094	26.3968	25.9312	25.9529	NA	26.5215	NA	NA	NA	NA	24.3265
BOMOPTA_00589	TRINITY_DN20709_c0_g1_i1.p1	TRINITY_DN20709_c0_g1_i1.p1	3	3	3	13.6	19.645	177	NA	NA	NA	NA	NA	NA	NA	NA	NA	NA	NA	NA	NA	NA	NA	NA	NA	NA	NA	NA	NA	NA	NA	NA	NA	NA	NA	NA	NA	24.5061	24.319	24.346	NA	NA	NA	NA	NA	NA	NA	NA	24.3829
BOMOPTA_00590	TRINITY_DN20710_c0_g1_i2.p1	TRINITY_DN20710_c0_g1_i2.p1;TRINITY_DN20710_c0_g1_i1.p1	5	5	5	19	29.548	253	NA	NA	NA	NA	NA	NA	NA	NA	NA	NA	NA	NA	NA	NA	NA	NA	NA	NA	NA	NA	NA	NA	NA	NA	NA	NA	NA	NA	25.1786	NA	NA	26.1629	NA	NA	NA	NA	NA	NA	NA	NA	24.5861
BOMOPTA_00591	TRINITY_DN20713_c0_g1_i1.p2	TRINITY_DN20713_c0_g1_i1.p2	5	5	5	46.8	16.555	158	25.2104	25.1221	NA	NA	NA	NA	NA	NA	24.8652	NA	NA	24.6966	NA	NA	NA	NA	NA	NA	NA	NA	24.838	25.0979	24.8364	25.642	NA	NA	25.3007	NA	NA	NA	NA	NA	25.4629	24.9447	25.4439	25.439	NA	25.2763	NA	NA	25.2104
BOMOPTA_00592	TRINITY_DN20714_c0_g1_i1.p2	TRINITY_DN20714_c0_g1_i1.p2	14	14	14	62.4	38.12	343	27.9756	27.7406	27.2641	28.0312	28.6099	28.4783	28.595	28.6665	29.1969	29.1202	28.9662	29.1704	29.4541	29.1485	29.0573	29.4078	28.868	28.769	28.7326	28.6403	28.6091	28.2591	28.2722	28.2784	28.3347	28.4444	28.0284	28.2435	27.7778	27.9982	27.9708	27.8748	26.9751	27.2731	27.0569	27.2322	NA	NA	NA	NA	27.9756
BOMOPTA_00593	TRINITY_DN20715_c0_g1_i1.p1	TRINITY_DN20715_c0_g1_i1.p1	2	2	2	17	17.823	159	NA	NA	NA	NA	NA	NA	NA	NA	NA	NA	NA	NA	26.1164	NA	26.3539	26.2508	NA	NA	NA	NA	NA	NA	NA	NA	NA	NA	NA	NA	NA	NA	NA	NA	NA	NA	NA	NA	NA	NA	NA	NA	24.09
BOMOPTA_00594	TRINITY_DN20718_c0_g1_i3.p1	TRINITY_DN20718_c0_g1_i3.p1;TRINITY_DN20718_c0_g1_i4.p1	3	3	3	13.7	31.573	292	NA	NA	NA	NA	NA	NA	NA	NA	24.9549	NA	25.2183	25.0343	NA	NA	25.2492	25.2508	24.9521	NA	23.5482	24.7926	24.6038	24.1777	NA	24.7653	NA	NA	NA	NA	NA	NA	NA	NA	NA	NA	NA	NA	NA	NA	NA	NA	24.2878
BOMOPTA_00595	TRINITY_DN20724_c0_g1_i1.p1	TRINITY_DN20724_c0_g1_i1.p1;TRINITY_DN20724_c0_g1_i2.p1	20	20	20	80.6	24.558	222	30.9834	31.098	31.0428	30.9593	31.208	31.059	31.2333	30.9053	31.615	31.5742	31.6429	31.4807	31.8108	31.6551	31.7921	31.879	31.8773	31.8833	31.8745	31.6932	31.9927	32.1195	32.1533	32.0132	31.567	31.6828	31.9	31.7641	31.955	32.0522	32.0066	31.8067	32.8304	32.813	32.8598	32.533	31.251	31.5158	31.2344	30.9858	30.9834
BOMOPTA_00596	TRINITY_DN20725_c0_g1_i1.p1	TRINITY_DN20725_c0_g1_i1.p1	8	8	8	47.7	22.611	193	26.3473	25.9349	26.0419	26.439	25.5553	NA	25.8271	26.6267	26.7329	26.7706	26.606	26.904	26.9338	26.8931	26.965	26.6501	26.9969	27.0795	27.1081	27.1406	26.7856	27.0266	26.9113	27.0769	27.2374	27.2312	27.0426	27.2207	26.7604	26.7517	26.7614	27.0065	25.7633	25.8733	25.717	26.1709	NA	NA	NA	NA	26.3473
BOMOPTA_00597	TRINITY_DN20727_c0_g1_i9.p1	TRINITY_DN20727_c0_g1_i3.p1;TRINITY_DN20727_c0_g1_i5.p1;TRINITY_DN20727_c0_g1_i1.p1;TRINITY_DN20727_c0_g1_i2.p1;TRINITY_DN20727_c0_g1_i9.p1;TRINITY_DN20727_c0_g1_i10.p1;TRINITY_DN20727_c0_g1_i11.p1;TRINITY_DN20727_c0_g1_i6.p1;TRINITY_DN20727_c0_g1_i4.p1;TRINITY_DN20727_c0_g1_i8.p1;TRINITY_DN20727_c0_g1_i12.p1	10	10	10	55.2	31.671	288	NA	NA	NA	NA	NA	NA	NA	NA	NA	NA	NA	NA	NA	NA	NA	NA	25.3009	26.3367	26.0046	NA	26.7396	27.2871	26.9772	26.8023	NA	26.2091	26.9869	25.9298	NA	25.485	NA	NA	26.2049	25.9637	25.9965	25.9558	26.7861	27.9337	27.3616	27.3284	23.6613
BOMOPTA_00598	TRINITY_DN20729_c0_g1_i1.p1	TRINITY_DN20729_c0_g1_i1.p1	2	2	2	15.9	26.151	233	NA	24.1982	NA	NA	NA	NA	NA	NA	NA	NA	NA	NA	NA	NA	NA	NA	NA	NA	NA	NA	NA	NA	NA	NA	NA	NA	NA	NA	NA	NA	NA	NA	NA	NA	NA	NA	NA	NA	NA	NA	24.3576
BOMOPTA_00599	TRINITY_DN20732_c0_g1_i1.p1	TRINITY_DN20732_c0_g1_i1.p1;TRINITY_DN20732_c0_g1_i2.p1	13	13	13	36.2	38.618	348	27.9825	27.8847	28.1147	28.1357	27.9978	27.8479	27.8003	27.9312	27.8464	27.6936	27.7886	28.0649	27.5511	27.3816	27.4245	27.5507	27.392	27.3961	27.4508	27.3799	27.7264	27.7414	27.5001	27.7767	27.505	27.1643	27.3808	27.394	27.1627	26.5946	26.8677	26.7266	27.7164	27.4788	27.3757	27.5464	25.8746	27.6176	26.2674	26.2105	27.9825
BOMOPTA_00600	TRINITY_DN20733_c0_g1_i1.p1	TRINITY_DN20733_c0_g1_i1.p1	6	6	6	31	19.826	171	29.2724	29.4111	29.4038	28.9424	29.5936	29.8558	29.482	29.6711	30.0123	29.9686	30.209	30.1106	30.3684	30.0562	30.0508	29.9261	29.7995	29.4469	29.4571	29.6028	28.9349	28.3508	28.4544	28.5032	27.8654	27.4991	27.3438	27.6855	NA	NA	NA	NA	NA	NA	NA	NA	NA	NA	NA	NA	29.2724
BOMOPTA_00601	TRINITY_DN20737_c0_g1_i3.p1	TRINITY_DN20737_c0_g1_i3.p1;TRINITY_DN20737_c0_g1_i2.p1	4	4	4	39.5	20.91	190	30.5893	30.3686	30.4669	30.1996	30.6318	30.8301	30.3875	30.7619	30.9171	31.0608	31.0198	30.8688	31.2753	31.1268	31.0695	30.7896	30.9484	30.6341	30.3882	30.8061	30.2408	29.5679	29.6876	29.9054	29.3467	28.5816	28.1293	28.6806	26.3474	NA	NA	26.3619	NA	NA	NA	NA	NA	NA	NA	NA	30.5893
BOMOPTA_00602	TRINITY_DN20737_c1_g1_i3.p1	TRINITY_DN20737_c1_g1_i3.p1;TRINITY_DN20737_c1_g1_i1.p1;TRINITY_DN20737_c1_g1_i4.p1;TRINITY_DN20737_c1_g1_i2.p1;TRINITY_DN20737_c1_g1_i4.p2	27	27	27	42.5	85.017	730	27.5356	28.0156	27.7074	27.5447	27.8747	27.7916	28.149	27.8829	28.3999	28.461	28.5086	28.4213	28.649	28.3332	28.4173	28.4135	28.2306	27.5083	27.4894	28.0625	27.1626	26.7789	26.6926	26.7129	25.6967	NA	NA	NA	NA	NA	NA	NA	NA	NA	NA	NA	NA	NA	NA	NA	27.5356
BOMOPTA_00603	TRINITY_DN20738_c0_g1_i2.p1	TRINITY_DN20738_c0_g1_i2.p1;TRINITY_DN20738_c0_g1_i1.p1	7	7	7	57	9.0072	79	27.7732	27.6851	27.519	27.7593	28.2687	27.8514	27.7747	27.8863	28.2167	27.8476	28.2879	28.3586	28.2494	28.0583	28.1734	28.2237	28.5865	28.5401	28.2969	28.4526	28.6845	28.6425	28.8728	28.6868	27.9786	28.1196	28.3893	28.2481	27.7933	27.7737	27.8837	27.7283	28.2184	28.1303	28.3444	28.2666	30.5645	30.4937	30.4971	30.6845	27.7732
BOMOPTA_00604	TRINITY_DN20743_c0_g1_i2.p1	TRINITY_DN20743_c0_g1_i2.p1;TRINITY_DN20743_c0_g1_i1.p1	7	7	7	36.5	25.778	219	27.8036	28.6001	28.3791	28.267	27.92	27.5109	28.1451	27.8693	26.6505	26.4268	26.3043	26.8043	NA	NA	NA	NA	NA	NA	NA	NA	NA	NA	NA	NA	NA	NA	NA	NA	NA	NA	NA	NA	NA	NA	NA	NA	NA	NA	NA	NA	27.8036
BOMOPTA_00605	TRINITY_DN20749_c0_g1_i1.p1	TRINITY_DN20749_c0_g1_i1.p1;TRINITY_DN20749_c0_g1_i2.p1	43	43	43	58.3	107.19	936	28.4418	28.6529	28.625	28.8073	28.8286	28.3384	28.9416	28.8919	29.1338	28.9826	28.9911	29.1216	29.0047	28.915	28.8392	29.2662	28.8027	28.4216	28.5052	28.8904	28.3907	28.2526	28.2272	28.6268	29.1696	29.1503	28.907	29.402	29.0235	28.7568	28.8371	29.5326	28.6647	28.3935	28.4571	28.8138	NA	NA	NA	NA	28.4418
BOMOPTA_00606	TRINITY_DN20752_c0_g1_i1.p1	TRINITY_DN20752_c0_g1_i1.p1	9	9	9	41.3	28.119	271	NA	NA	NA	NA	NA	NA	NA	NA	NA	NA	NA	NA	NA	NA	NA	NA	NA	NA	NA	NA	NA	NA	NA	NA	26.5074	24.0423	24.4618	25.9919	NA	NA	NA	NA	23.9392	24.2926	24.4003	NA	29.1261	28.3557	28.8279	28.3251	23.9715
BOMOPTA_00607	TRINITY_DN20756_c0_g1_i1.p1	TRINITY_DN20756_c0_g1_i1.p1	2	2	2	24.8	13.012	113	NA	NA	NA	NA	NA	NA	NA	NA	NA	NA	NA	NA	NA	NA	NA	NA	NA	NA	NA	NA	NA	NA	NA	NA	NA	NA	NA	NA	NA	26.8519	NA	NA	NA	NA	NA	NA	NA	NA	NA	NA	24.1325
BOMOPTA_00608	TRINITY_DN20759_c0_g1_i1.p1	TRINITY_DN20759_c0_g1_i1.p1	5	5	5	15.1	44.688	397	NA	24.8792	24.7728	NA	NA	NA	NA	NA	NA	NA	NA	NA	NA	NA	NA	NA	NA	NA	NA	NA	NA	NA	NA	NA	NA	NA	NA	NA	NA	NA	NA	NA	NA	NA	NA	NA	NA	NA	NA	NA	24.3753
BOMOPTA_00609	TRINITY_DN20761_c0_g1_i1.p1	TRINITY_DN20761_c0_g1_i1.p1	3	3	3	13.7	25.228	219	NA	NA	NA	NA	NA	NA	25.511	25.0662	NA	NA	NA	25.0938	25.7003	25.2085	25.3001	25.4525	NA	NA	NA	NA	NA	NA	NA	NA	NA	NA	NA	NA	NA	NA	NA	NA	NA	NA	NA	NA	NA	NA	NA	NA	24.48
BOMOPTA_00610	TRINITY_DN20769_c0_g3_i3.p1	TRINITY_DN20769_c0_g3_i3.p1;TRINITY_DN20769_c0_g3_i2.p1	3	3	3	74	8.0738	73	25.4862	NA	25.5729	25.0936	NA	NA	NA	NA	NA	NA	NA	NA	25.4779	25.2884	25.4867	24.9769	25.9054	25.6512	25.6699	25.7985	26.1831	26.0166	26.4045	26.6475	26.213	26.6475	26.3868	26.7475	26.5601	26.5384	26.6775	26.7279	25.8783	25.7965	25.9367	25.579	NA	25.515	NA	NA	25.4862
BOMOPTA_00611	TRINITY_DN20774_c0_g1_i1.p1	TRINITY_DN20774_c0_g1_i1.p1;TRINITY_DN20774_c0_g1_i2.p1	6	6	6	41.7	25.322	230	26.5995	26.6273	26.4091	26.5813	26.8578	26.3313	26.3233	26.7102	26.6341	26.5093	26.5428	26.7748	26.2588	25.7194	26.1679	26.4266	26.0581	25.9135	26.2058	26.3042	26.2176	26.3242	26.1341	26.0481	26.3297	26.0247	26.1536	26.7842	26.4552	25.826	26.1252	25.9709	25.8201	25.2275	25.6512	25.6734	24.2439	26.1683	24.6686	24.1031	26.5995
BOMOPTA_00612	TRINITY_DN20782_c0_g1_i3.p1	TRINITY_DN20782_c0_g1_i3.p1;TRINITY_DN20782_c0_g1_i2.p1;TRINITY_DN20782_c0_g1_i1.p1	24	24	24	89.2	24.337	213	32.1255	31.9276	31.968	32.0957	31.9533	31.4382	31.6017	31.8191	31.9347	31.7392	31.7262	32.0638	31.8856	32.1006	31.8936	32.178	32.3491	32.558	32.0137	32.2902	32.8124	32.9351	33.1364	33.0227	32.2678	31.8543	32.5139	32.248	31.621	31.2245	31.105	31.3255	32.2532	32.0556	32.0462	32.267	35.5166	35.122	35.4142	35.5548	32.1255
BOMOPTA_00613	TRINITY_DN20787_c0_g1_i6.p3	TRINITY_DN20787_c0_g1_i6.p3;TRINITY_DN20787_c0_g1_i3.p3;TRINITY_DN20787_c0_g1_i1.p3	10	2	2	100	6.1119	56	NA	NA	NA	NA	NA	NA	NA	NA	NA	NA	NA	NA	NA	NA	NA	NA	NA	NA	NA	NA	NA	NA	NA	NA	26.5915	26.8132	26.8251	26.466	26.8908	26.8309	26.9015	26.7378	NA	NA	NA	NA	NA	NA	NA	NA	24.107
BOMOPTA_00614	TRINITY_DN20787_c0_g1_i5.p1	TRINITY_DN20787_c0_g1_i5.p1;TRINITY_DN20787_c0_g1_i4.p1;TRINITY_DN20787_c0_g1_i2.p1;TRINITY_DN20787_c0_g1_i6.p1;TRINITY_DN20787_c0_g1_i3.p1;TRINITY_DN20787_c0_g1_i1.p1	28	28	20	72	28.069	261	32.5019	32.4532	32.6539	32.5609	32.7188	32.4858	32.8341	32.6796	32.9667	32.8574	33.0898	33.1945	33.3486	33.325	33.2663	33.5529	33.4884	33.3238	33.2102	33.5888	33.466	33.3799	33.697	33.5004	33.5714	33.9157	33.6197	33.8473	34.1653	34.2059	34.5371	34.1869	34.2495	34.4581	34.2664	34.3356	29.2628	29.186	29.1651	30.3353	32.5019
BOMOPTA_00615	TRINITY_DN20788_c0_g1_i1.p1	TRINITY_DN20788_c0_g1_i1.p1	12	12	12	28.8	52.044	465	26.8948	26.3322	26.6127	26.8109	26.6849	26.518	26.7607	26.4735	26.7903	26.6331	26.8369	26.7012	26.94	26.6659	26.5786	26.8701	26.8519	26.6991	26.3891	26.7098	26.5908	26.7506	26.6153	26.638	26.3523	26.2987	26.1339	26.0175	26.0154	26.2382	26.0345	26.0752	25.7546	26.1313	26.0724	26.3385	NA	26.0386	NA	NA	26.8948
BOMOPTA_00616	TRINITY_DN20791_c0_g1_i1.p1	TRINITY_DN20791_c0_g1_i1.p1;TRINITY_DN20791_c0_g1_i2.p1	10	10	10	48.4	28.277	248	30.5863	30.4278	30.6606	30.56	30.8193	30.1484	30.2349	30.4761	28.9138	28.5977	28.9663	29.016	26.0457	26.0056	24.5545	23.9145	NA	NA	NA	23.6401	NA	NA	NA	NA	NA	NA	NA	NA	24.9173	NA	23.9034	24.3445	26.4215	26.3505	25.95	26.189	NA	NA	NA	NA	30.5863
BOMOPTA_00617	TRINITY_DN20804_c0_g1_i2.p1	TRINITY_DN20804_c0_g1_i2.p1;TRINITY_DN20804_c0_g1_i1.p1	2	2	2	15.4	17.246	156	24.2101	NA	NA	NA	NA	NA	NA	NA	NA	NA	NA	NA	NA	NA	NA	NA	NA	NA	NA	NA	NA	NA	NA	NA	NA	NA	NA	NA	NA	NA	NA	NA	NA	NA	NA	NA	NA	NA	NA	NA	24.2101
BOMOPTA_00618	TRINITY_DN20806_c0_g1_i2.p1	TRINITY_DN20806_c0_g1_i2.p1;TRINITY_DN20806_c0_g1_i1.p1;TRINITY_DN20806_c0_g2_i1.p3	38	38	38	66.7	47.356	414	28.4655	28.2532	28.4862	28.3836	28.6187	28.7209	28.706	28.2268	28.9351	28.6741	29.01	28.8297	29.3974	29.197	29.3384	29.0729	29.6037	29.6111	29.7326	29.3976	29.9825	29.8623	29.7831	29.6434	30.9137	30.9714	31.0794	30.7961	32.2799	31.9531	32.1778	31.8812	31.821	31.89	31.6366	31.7525	NA	NA	NA	NA	28.4655
BOMOPTA_00619	TRINITY_DN20811_c0_g1_i3.p2	TRINITY_DN20811_c0_g1_i1.p2;TRINITY_DN20811_c0_g1_i3.p2	7	7	7	65.2	10.358	89	30.2938	30.1682	30.213	30.2464	30.1141	30.0817	30.4342	30.4199	30.7601	30.6467	30.6285	30.7745	30.8321	30.7103	30.7094	30.7058	30.6438	30.5522	30.1832	30.8314	30.2833	30.2483	30.5849	30.4703	30.2119	30.054	30.4707	29.8444	30.4357	30.2469	30.2085	30.4072	30.5922	30.72	30.6107	30.7013	31.0564	30.3005	30.7958	30.2214	30.2938
BOMOPTA_00620	TRINITY_DN20814_c0_g1_i3.p1	TRINITY_DN20814_c0_g1_i3.p1;TRINITY_DN20814_c0_g1_i2.p1;TRINITY_DN20814_c0_g1_i1.p1	18	18	18	63.9	24.538	219	32.3597	32.7548	32.6219	32.6436	32.9174	32.565	33.0434	32.7467	33.0391	33.013	33.055	33.1864	33.3382	33.4184	33.3472	33.5863	33.6904	33.7301	33.626	33.6049	33.6309	33.5045	33.5917	33.5213	34.0064	33.7658	33.9805	33.9273	34.3017	34.3777	34.3372	34.2522	34.1018	34.3256	34.2459	34.2264	31.4197	31.291	31.302	31.5845	32.3597
BOMOPTA_00621	TRINITY_DN20818_c0_g1_i1.p1	TRINITY_DN20818_c0_g1_i4.p1;TRINITY_DN20818_c0_g1_i1.p1;TRINITY_DN20818_c0_g1_i5.p1;TRINITY_DN20818_c0_g1_i3.p1;TRINITY_DN20818_c0_g1_i6.p1	8	8	8	24.7	49.806	450	26.3584	NA	26.2487	NA	NA	NA	NA	NA	NA	25.4698	25.6148	NA	NA	NA	NA	NA	NA	NA	NA	NA	NA	NA	NA	NA	25.8952	NA	24.678	NA	NA	25.274	25.1064	NA	NA	NA	NA	NA	NA	NA	NA	NA	26.3584
BOMOPTA_00622	TRINITY_DN20826_c0_g1_i1.p3	TRINITY_DN20826_c0_g1_i1.p3	6	6	6	48.8	18.484	168	25.6154	26.0458	26.1165	26.224	25.6708	26.0778	26.1007	26.0781	25.9024	25.9533	25.8876	26.1299	26.0185	26.0802	26.3229	26.4121	25.6125	25.4703	25.8623	26.0561	NA	25.7451	NA	25.9764	25.0914	25.3497	25.2575	25.2974	NA	NA	NA	NA	NA	NA	NA	NA	NA	NA	NA	NA	25.6154
BOMOPTA_00623	TRINITY_DN20827_c0_g2_i1.p1	TRINITY_DN20827_c0_g2_i1.p1;TRINITY_DN20827_c0_g2_i3.p1;TRINITY_DN20827_c0_g2_i2.p1	20	20	20	66.8	42.721	370	30.3379	30.576	30.6573	30.3836	30.4661	30.216	30.2482	30.4825	29.0663	28.8491	28.8219	29.1018	26.8521	26.8596	26.3305	26.5319	NA	NA	NA	NA	NA	NA	NA	NA	NA	NA	NA	NA	NA	NA	NA	NA	NA	NA	NA	NA	NA	NA	NA	NA	30.3379
BOMOPTA_00624	TRINITY_DN20831_c0_g2_i1.p1	TRINITY_DN20831_c0_g2_i1.p1	15	15	15	49	34.238	294	NA	NA	NA	NA	NA	NA	NA	NA	NA	NA	NA	NA	26.0433	26.178	26.1728	26.9593	26.9466	26.6113	26.6865	26.7329	27.0535	27.0813	26.7547	26.8834	27.9008	27.7355	27.8233	27.7051	29.1286	29.1676	29.1939	28.5579	28.9771	28.9671	29.1144	28.6866	26.3565	25.8762	25.3602	26.012	24.8014
BOMOPTA_00625	TRINITY_DN20836_c0_g1_i1.p1	TRINITY_DN20836_c0_g1_i1.p1	2	2	2	7.7	34.81	312	NA	NA	NA	NA	NA	NA	NA	NA	NA	NA	NA	NA	NA	NA	22.9753	NA	NA	NA	NA	NA	NA	NA	NA	NA	NA	NA	NA	NA	NA	NA	NA	NA	NA	NA	NA	NA	NA	NA	NA	NA	24.4814
BOMOPTA_00626	TRINITY_DN20837_c0_g1_i2.p1	TRINITY_DN20837_c0_g1_i2.p1;TRINITY_DN20837_c0_g1_i1.p1;TRINITY_DN20837_c0_g2_i1.p1;TRINITY_DN1592_c0_g1_i1.p3	3	3	3	24.4	14.362	131	27.427	27.5364	27.4738	27.2871	27.3153	27.0252	27.0177	27.2703	NA	NA	NA	NA	NA	NA	NA	NA	NA	NA	NA	NA	NA	NA	NA	NA	NA	NA	NA	NA	NA	NA	NA	NA	NA	NA	NA	NA	NA	NA	NA	NA	27.427
BOMOPTA_00627	TRINITY_DN20838_c1_g1_i3.p1	TRINITY_DN20838_c1_g1_i3.p1;TRINITY_DN20838_c1_g1_i5.p2	3	3	1	41.6	9.8871	89	NA	NA	NA	NA	NA	NA	NA	NA	NA	NA	NA	NA	NA	NA	NA	NA	NA	NA	NA	NA	NA	NA	NA	NA	NA	NA	NA	22.0848	NA	NA	NA	NA	NA	NA	NA	NA	NA	NA	NA	NA	24.5772
BOMOPTA_00628	TRINITY_DN20845_c0_g1_i1.p1	TRINITY_DN20845_c0_g1_i1.p1	7	7	7	35.2	24.728	216	26.5866	26.7376	26.732	26.7905	26.7641	26.1354	26.8105	26.7217	25.9315	25.8402	25.9784	NA	NA	NA	NA	NA	NA	25.7799	NA	NA	NA	25.5289	25.5437	NA	NA	NA	NA	NA	26.3543	25.9747	25.8681	26.3777	25.5856	NA	25.6488	NA	25.8362	26.2068	NA	NA	26.5866
BOMOPTA_00629	TRINITY_DN20851_c0_g1_i1.p1	TRINITY_DN20851_c0_g1_i1.p1	17	17	17	46.6	56.67	504	28.1174	27.5709	27.7722	27.3261	27.0886	27.048	27.0419	27.151	26.7735	27.2543	27.1301	27.1171	27.6869	27.3652	27.473	27.5241	28.2102	27.797	27.472	27.4167	28.2654	27.9178	27.8778	27.7512	29.105	28.5805	28.9334	28.5249	29.041	28.3246	28.5247	28.5618	27.2863	27.319	27.2543	27.2144	NA	NA	NA	NA	28.1174
BOMOPTA_00630	TRINITY_DN20854_c0_g1_i3.p1	TRINITY_DN20854_c0_g1_i3.p1	14	14	1	43.3	49.621	439	NA	NA	NA	NA	NA	NA	NA	NA	NA	NA	NA	NA	NA	NA	NA	NA	NA	NA	NA	NA	NA	NA	NA	NA	NA	NA	NA	NA	NA	NA	NA	23.8297	NA	24.5413	24.6039	NA	NA	NA	NA	NA	23.9771
BOMOPTA_00631	TRINITY_DN20863_c0_g1_i4.p2	TRINITY_DN20863_c0_g1_i1.p2;TRINITY_DN20863_c0_g1_i2.p2;TRINITY_DN20863_c0_g1_i3.p2;TRINITY_DN20863_c0_g1_i4.p2	6	6	6	47.1	22.154	191	NA	NA	NA	NA	NA	NA	NA	NA	NA	NA	NA	NA	NA	NA	NA	26.1995	NA	NA	NA	NA	NA	NA	NA	NA	NA	NA	NA	25.8694	26.0906	26.1509	26.8847	26.462	25.9405	25.8947	25.4623	25.7274	24.6278	25.6478	NA	NA	24.5301
BOMOPTA_00632	TRINITY_DN20864_c0_g1_i1.p1	TRINITY_DN20864_c0_g1_i1.p1;TRINITY_DN20864_c0_g1_i2.p2	6	6	6	21.7	39.401	360	NA	NA	25.8736	NA	26.6079	26.5126	25.6264	NA	26.2499	26.0164	26.4474	26.5343	26.1967	26.0056	25.981	26.1534	25.9714	25.9629	NA	26.0966	26.008	25.5857	25.5575	25.5939	25.4585	NA	24.9981	25.2794	NA	NA	NA	NA	24.7222	24.5713	24.4803	25.9462	NA	NA	NA	NA	24.2233
BOMOPTA_00633	TRINITY_DN20870_c0_g2_i2.p5	TRINITY_DN20870_c0_g2_i2.p5;TRINITY_DN20870_c0_g1_i1.p7;TRINITY_DN20870_c0_g2_i1.p7	2	2	1	69.2	5.8383	52	NA	NA	NA	NA	NA	NA	NA	NA	NA	NA	NA	NA	NA	NA	NA	NA	NA	NA	NA	NA	NA	NA	NA	NA	NA	NA	NA	NA	NA	NA	NA	NA	NA	NA	NA	25.0288	NA	NA	NA	NA	24.35
BOMOPTA_00634	TRINITY_DN20872_c0_g1_i1.p1	TRINITY_DN20872_c0_g1_i1.p1;TRINITY_DN20872_c0_g1_i2.p1	5	5	5	36	26.192	247	NA	NA	NA	NA	NA	NA	NA	NA	25.398	25.6948	25.6412	25.3515	25.6867	25.7166	25.8485	26.243	26.2594	26.0314	26.0331	26.1529	26.0196	25.7052	26.0246	25.876	26.3897	26.0138	26.131	26.2939	26.6377	25.4985	25.6973	26.1405	NA	NA	NA	NA	NA	NA	NA	NA	24.4076
BOMOPTA_00635	TRINITY_DN20873_c0_g1_i1.p1	TRINITY_DN20873_c0_g1_i1.p1	9	9	9	29.6	38.599	328	24.9271	NA	24.5641	24.9609	24.4184	24.7033	24.4218	24.7545	25.1163	24.576	24.5473	24.7006	24.8918	24.6591	25.0759	24.7154	24.9079	24.179	24.6517	24.7448	24.2095	23.9436	24.2197	24.7106	24.3612	24.312	24.2101	24.5935	24.832	24.927	24.7055	24.8008	24.7532	24.234	24.835	24.3872	NA	NA	NA	NA	24.9271
BOMOPTA_00636	TRINITY_DN20888_c0_g1_i1.p1	TRINITY_DN20888_c0_g1_i1.p1;TRINITY_DN20888_c0_g1_i2.p1	9	9	9	72	13.413	118	29.5966	30.0402	29.7695	29.9222	30.0168	29.9011	30.1731	29.8004	28.9244	28.6861	28.8379	28.9093	NA	25.6156	25.758	26.5238	NA	NA	NA	NA	NA	NA	NA	NA	NA	NA	NA	NA	NA	NA	NA	NA	NA	NA	NA	NA	NA	NA	NA	NA	29.5966
BOMOPTA_00637	TRINITY_DN20893_c0_g1_i2.p1	TRINITY_DN20893_c0_g1_i2.p1;TRINITY_DN20893_c0_g1_i1.p1;TRINITY_DN20893_c0_g1_i1.p2	9	9	9	74.3	16.425	144	29.5465	29.9002	29.6645	29.7232	29.9615	29.6862	29.5407	29.7848	29.7182	29.734	29.5951	29.897	29.6815	29.8518	29.7226	30.0563	29.942	30.1403	30.4542	29.9661	30.2923	30.9512	30.6767	30.7964	29.5883	29.9792	30.3079	29.8617	28.6503	28.571	28.4845	28.6532	29.9749	29.8194	29.9807	30.0523	33.2598	33.0495	33.365	33.4899	29.5465
BOMOPTA_00638	TRINITY_DN20894_c0_g1_i1.p1	TRINITY_DN20894_c0_g1_i3.p1;TRINITY_DN20894_c0_g1_i2.p1;TRINITY_DN20894_c0_g1_i4.p1;TRINITY_DN20894_c0_g1_i1.p1	5	5	5	13.1	67.387	609	NA	NA	NA	NA	NA	NA	NA	NA	NA	NA	NA	NA	NA	NA	NA	NA	NA	NA	NA	NA	NA	NA	NA	NA	23.9196	NA	NA	23.6531	24.4515	23.8679	NA	23.9398	NA	NA	NA	NA	NA	NA	NA	NA	23.9591
BOMOPTA_00639	TRINITY_DN20897_c0_g1_i1.p1	TRINITY_DN20897_c0_g1_i1.p1	8	8	8	51.8	23.12	220	28.1684	28.4361	28.1731	28.5709	28.3042	28.6734	28.1816	28.7507	28.3098	28.6674	28.5237	28.5633	28.6846	28.8118	28.7876	28.7269	28.952	28.6923	28.8028	28.5663	28.7371	28.3058	28.4404	28.5833	28.6668	28.7381	28.6806	28.9802	28.0819	27.2455	27.5484	27.9504	26.2362	26.2739	25.7962	26.5772	NA	NA	NA	NA	28.1684
BOMOPTA_00640	TRINITY_DN20903_c1_g1_i2.p1	TRINITY_DN20903_c1_g1_i2.p1;TRINITY_DN20903_c1_g1_i1.p1	12	12	12	59.3	28.391	246	27.9803	28.5023	28.0611	28.0306	28.6195	28.3834	28.7124	28.1618	28.9924	28.6789	29.0825	28.6508	29.5061	28.9799	29.2623	29.1562	28.9998	28.3292	28.2099	28.5979	27.6122	27.2539	27.4749	27.7069	26.9945	26.114	26.1295	26.1996	NA	NA	NA	NA	NA	NA	NA	NA	NA	NA	NA	NA	27.9803
BOMOPTA_00641	TRINITY_DN20904_c0_g1_i2.p2	TRINITY_DN20904_c0_g1_i1.p2;TRINITY_DN20904_c0_g1_i2.p2;TRINITY_DN20904_c0_g1_i3.p2	7	7	7	81.8	11.448	99	32.4844	32.8802	32.4467	32.3792	32.7055	32.2279	32.4932	32.4791	31.3715	31.2878	31.3511	31.6312	28.9647	29.401	28.916	29.5011	26.3734	26.7308	25.1534	26.9355	NA	NA	NA	NA	NA	NA	NA	NA	NA	NA	NA	NA	NA	NA	NA	NA	NA	NA	NA	NA	32.4844
BOMOPTA_00642	TRINITY_DN20905_c0_g1_i4.p1	TRINITY_DN20905_c0_g1_i4.p1;TRINITY_DN20905_c0_g1_i3.p1;TRINITY_DN20905_c0_g1_i2.p1;TRINITY_DN20905_c0_g1_i1.p1	11	11	11	45.1	16.021	153	30.8215	31.1133	31.222	30.9173	31.2897	31.0752	31.3558	31.3511	31.4616	31.8226	31.9164	31.9858	31.9431	32.0432	32.2044	32.2465	32.355	32.1615	32.3134	32.4865	32.8287	32.0553	32.7569	32.6229	32.9211	32.5364	32.8333	32.4472	32.9555	32.7371	32.7583	32.6591	32.0621	32.0331	32.2082	32.11	30.5821	30.2229	30.4226	29.9413	30.8215
BOMOPTA_00643	TRINITY_DN20908_c0_g1_i2.p1	TRINITY_DN20908_c0_g1_i3.p1;TRINITY_DN20908_c0_g1_i1.p1;TRINITY_DN20908_c0_g1_i2.p1	4	4	4	45.2	10.913	93	NA	NA	NA	NA	NA	NA	NA	NA	NA	NA	NA	NA	NA	NA	NA	NA	NA	NA	NA	NA	NA	NA	NA	NA	25.7135	NA	25.5298	NA	25.9342	25.842	25.7552	25.8844	25.7866	25.8181	25.5219	25.7256	NA	NA	NA	NA	24.5319
BOMOPTA_00644	TRINITY_DN20910_c0_g1_i1.p1	TRINITY_DN20910_c0_g1_i2.p1;TRINITY_DN20910_c0_g1_i1.p1;TRINITY_DN20910_c0_g1_i3.p1	2	2	2	7.5	31.312	292	NA	NA	NA	NA	NA	NA	NA	NA	NA	NA	NA	NA	NA	NA	NA	NA	NA	NA	NA	NA	NA	NA	NA	NA	NA	NA	NA	NA	23.9353	NA	NA	NA	NA	NA	NA	NA	NA	NA	NA	NA	23.9204
BOMOPTA_00645	TRINITY_DN20913_c0_g1_i3.p1	TRINITY_DN20913_c0_g1_i3.p1;TRINITY_DN20913_c0_g1_i1.p1;TRINITY_DN20913_c0_g1_i2.p1	39	39	39	61.6	81.344	719	26.0406	26.3582	26.3318	26.8171	24.9777	23.7435	24.0749	25.6338	26.0766	26.1987	25.9545	26.7093	25.4362	26.2662	26.5831	26.8673	27.0212	27.6424	27.3692	28.0377	27.8929	28.3515	28.6425	29.2848	28.875	29.7635	29.8407	30.3435	30.3753	30.7748	30.5965	31.4775	31.3179	31.8484	31.8097	32.0703	23.3708	26.8544	25.7269	24.1513	26.0406
BOMOPTA_00646	TRINITY_DN20917_c0_g1_i2.p1	TRINITY_DN20917_c0_g1_i1.p1;TRINITY_DN20917_c0_g1_i2.p1	4	4	4	27.1	18.409	170	NA	NA	NA	NA	NA	NA	NA	NA	NA	NA	NA	NA	24.3649	24.5338	NA	NA	24.4113	24.5623	24.5849	24.2923	NA	NA	NA	24.678	NA	NA	NA	NA	NA	NA	NA	NA	NA	NA	NA	NA	NA	NA	NA	NA	24.3502
BOMOPTA_00647	TRINITY_DN20923_c0_g1_i1.p1	TRINITY_DN20923_c0_g1_i1.p1	5	5	5	24.8	26.759	254	NA	NA	NA	NA	NA	NA	NA	NA	NA	NA	NA	NA	NA	NA	NA	NA	24.2582	24.6564	24.8606	NA	NA	24.9267	NA	NA	26.1016	25.5248	25.1709	25.3507	NA	NA	NA	25.1072	NA	NA	NA	NA	NA	NA	NA	NA	23.9084
BOMOPTA_00648	TRINITY_DN20924_c0_g1_i1.p1	TRINITY_DN20924_c0_g1_i2.p1;TRINITY_DN20924_c0_g1_i1.p1	3	3	3	29.9	17.225	144	27.1751	27.086	27.2711	27.0819	26.9143	27.062	26.7819	27.1558	25.8307	25.9881	26.2205	26.1785	NA	NA	NA	NA	NA	NA	NA	NA	NA	NA	NA	NA	NA	NA	NA	NA	NA	NA	NA	NA	NA	NA	NA	NA	NA	NA	NA	NA	27.1751
BOMOPTA_00649	TRINITY_DN20928_c0_g2_i1.p1	TRINITY_DN20928_c0_g2_i1.p1	24	24	24	86.6	33.176	299	33.7711	34.0298	33.908	33.9016	33.8582	33.647	33.7721	33.6362	32.4786	32.5127	32.3536	32.4246	30.1825	29.9878	29.721	29.8295	25.6125	25.1468	24.5136	25.6275	NA	NA	NA	NA	NA	NA	NA	NA	NA	NA	NA	NA	NA	NA	NA	NA	NA	NA	NA	NA	33.7711
BOMOPTA_00650	TRINITY_DN20929_c0_g1_i4.p1	TRINITY_DN20929_c0_g1_i4.p1;TRINITY_DN20929_c0_g1_i3.p1;TRINITY_DN20929_c0_g1_i1.p1;TRINITY_DN20929_c0_g1_i2.p1	10	10	10	49.8	24.188	211	28.2997	28.0813	27.8448	28.4325	28.5029	28.4056	28.5291	28.5115	28.7243	29.0255	28.8373	28.9403	29.4757	29.458	29.0919	29.3979	29.4597	29.352	29.284	29.4095	29.3342	29.242	29.446	29.3377	29.6888	29.5808	29.7178	29.8504	30.5107	30.184	30.3836	30.4116	29.9553	30.186	29.979	30.2369	27.7978	27.5165	27.8382	28.0269	28.2997
BOMOPTA_00651	TRINITY_DN20931_c0_g1_i1.p1	TRINITY_DN20931_c0_g1_i2.p1;TRINITY_DN20931_c0_g1_i1.p1	9	9	9	61.6	9.5455	86	29.4794	29.5312	29.9607	29.3794	29.4367	29.78	29.7377	29.5084	29.0813	28.37	28.5062	28.8642	26.698	26.854	26.5486	26.5476	NA	NA	NA	NA	NA	NA	NA	NA	NA	NA	NA	NA	NA	NA	NA	NA	NA	NA	NA	NA	NA	NA	NA	NA	29.4794
BOMOPTA_00652	TRINITY_DN20932_c0_g1_i1.p1	TRINITY_DN20932_c0_g1_i1.p1	15	15	15	86.3	18.587	161	NA	NA	NA	NA	NA	NA	NA	NA	NA	NA	NA	NA	NA	NA	NA	NA	NA	26.1873	NA	NA	27.2113	25.3666	27.294	27.5106	NA	NA	NA	NA	NA	NA	NA	NA	26.6356	25.6142	26.3919	26.9331	30.3466	29.0598	30.4297	30.1864	24.1297
BOMOPTA_00653	TRINITY_DN20934_c0_g1_i6.p1	TRINITY_DN20934_c0_g1_i6.p1;TRINITY_DN20934_c0_g1_i2.p1;TRINITY_DN20934_c0_g1_i4.p1;TRINITY_DN20934_c0_g1_i8.p1;TRINITY_DN20934_c0_g1_i3.p1;TRINITY_DN20934_c0_g1_i1.p1;TRINITY_DN20934_c0_g1_i9.p1;TRINITY_DN20934_c0_g1_i7.p2;TRINITY_DN20934_c0_g1_i5.p2	13	13	13	55	29.613	260	26.9025	26.7685	27.1248	26.9087	27.2116	26.6392	26.3462	26.3434	27.1003	26.5786	26.7998	26.8093	27.5716	27.4203	27.1977	27.3804	28.0675	27.6757	27.5565	27.8419	28.2272	28.0084	27.9554	27.7052	28.752	28.5538	28.2366	28.2709	29.3325	29.0897	29.0446	28.85	29.1359	29.1106	28.8842	29.1179	27.1296	26.7074	27.2748	26.818	26.9025
BOMOPTA_00654	TRINITY_DN20941_c0_g1_i1.p1	TRINITY_DN20941_c0_g1_i1.p1	12	12	12	38.8	43.291	376	NA	NA	NA	NA	NA	NA	NA	NA	NA	NA	NA	NA	NA	NA	NA	NA	25.4713	NA	NA	26.0052	26.3683	26.8203	27.052	27.1661	25.1335	26.1113	25.753	25.9165	NA	25.0011	NA	NA	25.9291	26.0772	26.0197	25.8124	25.8207	27.8544	26.1184	25.8793	23.705
BOMOPTA_00655	TRINITY_DN20942_c0_g1_i1.p1	TRINITY_DN20942_c0_g1_i1.p1;TRINITY_DN20942_c0_g1_i2.p2	9	9	9	47.3	22.878	203	26.9946	26.8553	26.7698	27.117	27.0324	27.002	26.8609	26.7629	26.9293	26.6396	26.3636	26.5701	26.5763	26.5996	26.8329	26.6854	26.1494	25.6359	25.8621	26.2935	25.6096	25.2517	25.4004	25.6831	NA	NA	NA	NA	NA	NA	NA	NA	NA	NA	NA	NA	NA	NA	NA	NA	26.9946
BOMOPTA_00656	TRINITY_DN20944_c0_g1_i1.p1	TRINITY_DN20944_c0_g1_i1.p1	10	10	10	32.9	36.291	319	24.4785	24.0521	24.3627	NA	NA	24.6303	NA	24.3871	24.4027	24.6056	24.6243	24.3916	NA	NA	NA	NA	NA	NA	NA	NA	NA	24.0092	NA	NA	NA	24.5762	NA	25.6489	NA	NA	NA	NA	NA	NA	NA	NA	NA	NA	NA	NA	24.4785
BOMOPTA_00657	TRINITY_DN20945_c0_g2_i1.p1	TRINITY_DN20945_c0_g2_i1.p1;TRINITY_DN20945_c0_g2_i3.p1;TRINITY_DN20945_c0_g2_i2.p1	12	12	12	37.1	53.45	472	NA	NA	NA	NA	NA	NA	NA	NA	NA	NA	NA	NA	NA	NA	NA	NA	26.0703	25.9946	25.9286	26.1235	25.7497	26.2447	25.6812	26.4043	26.7938	26.7475	26.7049	26.5129	27.3125	27.0857	27.1481	27.125	26.5688	26.4466	26.2212	26.3322	NA	NA	NA	NA	24.276
BOMOPTA_00658	TRINITY_DN20946_c0_g1_i6.p1	TRINITY_DN20946_c0_g1_i5.p1;TRINITY_DN20946_c0_g1_i6.p1;TRINITY_DN20946_c0_g1_i2.p1;TRINITY_DN20946_c0_g1_i4.p1;TRINITY_DN20946_c0_g1_i3.p1;TRINITY_DN20946_c0_g1_i1.p1	15	15	15	42	51.173	474	25.4332	NA	25.9424	26.6865	26.0363	26.8141	NA	25.8969	26.7253	26.0203	26.5534	26.4159	26.8305	26.5327	25.7424	27.5135	27.3649	27.1828	26.8854	27.9017	27.4821	27.122	27.6399	28.1081	27.8744	27.528	28.0553	28.1293	28.5378	28.5822	28.8089	29.1096	28.8533	28.2836	28.4965	28.8933	NA	NA	NA	NA	25.4332
BOMOPTA_00659	TRINITY_DN20947_c0_g1_i1.p1	TRINITY_DN20947_c0_g1_i3.p1;TRINITY_DN20947_c0_g1_i1.p1;TRINITY_DN20947_c0_g1_i2.p1	5	5	5	13.4	53.223	477	NA	NA	NA	NA	NA	NA	NA	NA	NA	NA	NA	NA	NA	NA	NA	NA	NA	NA	NA	NA	NA	NA	NA	NA	NA	NA	NA	NA	NA	NA	NA	NA	NA	NA	NA	NA	NA	26.1354	25.091	NA	24.5892
BOMOPTA_00660	TRINITY_DN20949_c0_g1_i1.p1	TRINITY_DN20949_c0_g1_i4.p1;TRINITY_DN20949_c0_g1_i5.p1;TRINITY_DN20949_c0_g1_i2.p1;TRINITY_DN20949_c0_g1_i1.p1	8	8	8	66.7	13.617	120	27.2721	27.1658	27.133	27.3927	26.8748	26.852	27.1925	27.2277	26.8826	26.6326	26.8717	26.9486	26.6418	26.5939	26.4863	26.9071	26.9647	27.2131	26.9352	27.1189	27.5438	27.7009	27.9009	27.9164	26.5626	26.6134	27.0895	26.9764	NA	NA	NA	NA	27.3957	26.7586	26.9132	26.9125	30.5222	30.1974	30.6958	30.7064	27.2721
BOMOPTA_00661	TRINITY_DN20956_c0_g1_i2.p1	TRINITY_DN20956_c0_g1_i2.p1;TRINITY_DN20956_c0_g1_i1.p1	3	3	3	17.2	23.385	221	NA	NA	NA	NA	NA	NA	NA	NA	NA	NA	NA	NA	24.3893	NA	NA	24.886	NA	NA	NA	NA	NA	NA	NA	NA	NA	NA	NA	NA	NA	NA	NA	NA	NA	NA	NA	NA	NA	NA	NA	NA	24.2974
BOMOPTA_00662	TRINITY_DN20960_c0_g1_i1.p1	TRINITY_DN20960_c0_g1_i1.p1	15	15	15	20.4	110.82	970	25.5014	25.44	25.417	25.7129	NA	25.4025	25.2955	25.3709	25.2506	25.0702	25.2466	25.3541	25.2856	25.4577	25.2791	25.4171	25.0673	25.2106	25.1275	25.2137	25.5142	25.7936	25.6841	25.6639	NA	25.3173	25.61	25.1455	25.039	NA	24.5952	NA	25.3953	24.9394	25.5079	25.7734	NA	NA	NA	NA	25.5014
BOMOPTA_00663	TRINITY_DN20965_c0_g1_i2.p1	TRINITY_DN20965_c0_g1_i1.p1;TRINITY_DN20965_c0_g1_i2.p1	3	3	3	27.6	14.936	134	NA	NA	NA	NA	NA	NA	NA	NA	NA	NA	NA	NA	NA	NA	NA	NA	26.0069	25.0613	NA	25.6201	25.3589	25.3227	25.8301	25.5327	25.9377	25.9248	26.2218	25.8896	26.7428	26.9764	26.5706	26.5415	26.671	27.0759	27.0277	26.9134	NA	NA	NA	NA	23.6608
BOMOPTA_00664	TRINITY_DN20966_c0_g1_i3.p1	TRINITY_DN20966_c0_g1_i4.p1;TRINITY_DN20966_c0_g1_i3.p1;TRINITY_DN20966_c0_g1_i2.p1;TRINITY_DN20966_c0_g1_i7.p1	4	4	4	19.9	23.719	206	NA	NA	NA	NA	NA	NA	NA	NA	NA	NA	NA	NA	NA	NA	NA	27.0592	NA	NA	NA	NA	NA	NA	NA	NA	NA	NA	NA	NA	NA	NA	NA	NA	NA	NA	NA	NA	NA	NA	NA	NA	23.9882
BOMOPTA_00665	TRINITY_DN20968_c0_g1_i1.p1	TRINITY_DN20968_c0_g1_i1.p1;TRINITY_DN20968_c0_g1_i2.p3	7	7	7	34.3	30.743	274	25.973	26.0504	26.0734	26.2779	26.5611	26.3435	26.2279	26.2918	26.8742	26.6129	26.4744	25.9406	26.7068	26.8199	26.6816	26.9312	26.2068	25.9675	26.0698	26.1579	25.4548	25.8826	NA	25.4336	24.762	25.4403	25.3171	25.0018	NA	NA	NA	NA	NA	NA	NA	NA	NA	NA	NA	NA	25.973
BOMOPTA_00666	TRINITY_DN20969_c0_g1_i2.p3	TRINITY_DN20969_c0_g1_i2.p3;TRINITY_DN20969_c0_g1_i1.p3	2	2	2	73.3	6.8439	60	26.6855	26.6765	26.7547	26.9149	26.4336	26.4173	26.4006	26.7175	25.3722	25.0019	25.2075	25.5478	NA	NA	NA	NA	NA	NA	NA	NA	NA	NA	NA	NA	NA	NA	NA	NA	NA	NA	NA	NA	NA	NA	NA	NA	NA	NA	NA	NA	26.6855
BOMOPTA_00667	TRINITY_DN20975_c0_g1_i6.p1	TRINITY_DN20975_c0_g1_i6.p1;TRINITY_DN20975_c0_g1_i7.p1;TRINITY_DN20975_c0_g1_i2.p1;TRINITY_DN20975_c0_g1_i1.p1;TRINITY_DN20975_c0_g1_i4.p1;TRINITY_DN20975_c0_g1_i3.p1;TRINITY_DN20975_c0_g1_i2.p2	52	52	51	72.1	70.597	631	34.9107	35.1445	34.9974	34.8676	34.588	34.875	34.7996	34.8544	33.7841	33.5584	33.4996	33.588	31.9284	30.5102	31.1841	31.3456	22.8657	24.1968	23.1202	24.1516	29.4487	24.7592	NA	NA	NA	NA	NA	NA	NA	NA	NA	NA	NA	NA	NA	NA	NA	NA	NA	NA	34.9107
BOMOPTA_00668	TRINITY_DN20976_c0_g1_i2.p1	TRINITY_DN20976_c0_g1_i2.p1;TRINITY_DN20976_c0_g1_i1.p1;TRINITY_DN20976_c0_g1_i3.p1	31	31	31	62.8	61.799	559	28.2976	28.4303	28.3011	28.4005	28.0028	27.8733	28.0271	27.9973	28.248	28.1981	28.2778	28.5667	28.2292	28.5218	28.2911	28.8857	28.8752	29.0517	29.1436	29.0803	29.1964	29.4065	29.361	29.5909	29.7929	30.1215	29.994	30.1745	30.145	30.348	30.5664	30.5841	30.525	30.6849	30.6929	30.8882	27.137	29.1877	27.8602	27.0025	28.2976
BOMOPTA_00669	TRINITY_DN20982_c0_g1_i1.p1	TRINITY_DN20982_c0_g1_i1.p1	9	9	9	58.5	18.632	171	29.0247	28.3399	28.9515	28.8364	29.3304	27.9034	28.8734	28.4405	27.6011	27.3843	27.0763	27.3536	26.2664	25.2202	NA	NA	NA	NA	NA	NA	NA	NA	NA	NA	NA	NA	NA	NA	NA	NA	NA	NA	NA	NA	NA	NA	NA	NA	NA	NA	29.0247
BOMOPTA_00670	TRINITY_DN20985_c0_g1_i4.p1	TRINITY_DN20985_c0_g1_i4.p1;TRINITY_DN20985_c0_g1_i1.p1;TRINITY_DN20985_c0_g1_i3.p1;TRINITY_DN20985_c0_g1_i2.p1;TRINITY_DN20985_c0_g1_i5.p1;TRINITY_DN20985_c0_g1_i3.p6	16	16	16	80.1	33.251	302	31.5472	31.3183	31.4839	31.5315	31.6551	31.7899	31.9096	31.9622	32.3343	32.3063	32.5312	32.534	32.5911	32.3681	32.2739	32.3738	32.0944	31.6206	31.7496	31.9174	31.4593	30.9489	31.1169	31.1327	30.8916	30.7327	30.5162	31.0212	30.7052	30.5571	30.3469	30.586	31.1257	31.1622	31.3789	30.9571	27.2405	28.3521	27.1145	26.8855	31.5472
BOMOPTA_00671	TRINITY_DN20986_c0_g1_i1.p1	TRINITY_DN20986_c0_g1_i1.p1	3	3	3	19.8	26.666	237	24.8591	24.9251	NA	24.5589	NA	NA	NA	NA	NA	NA	NA	NA	NA	NA	NA	NA	NA	NA	NA	NA	NA	NA	NA	NA	NA	NA	NA	NA	NA	NA	NA	NA	NA	NA	NA	NA	NA	NA	NA	NA	24.8591
BOMOPTA_00672	TRINITY_DN20987_c0_g1_i1.p1	TRINITY_DN20987_c0_g1_i1.p1	8	8	8	31.8	32.988	280	25.6962	NA	25.3956	25.1763	NA	NA	NA	NA	NA	NA	NA	NA	NA	NA	NA	NA	25.7627	24.5859	NA	26.073	NA	25.8478	NA	NA	25.8502	26.2272	25.3535	26.5635	26.037	26.5313	26.0722	26.3402	25.3901	26.0941	26.1609	26.374	25.7791	25.3444	25.9494	25.5253	25.6962
BOMOPTA_00673	TRINITY_DN20992_c0_g1_i2.p1	TRINITY_DN20992_c0_g1_i2.p1;TRINITY_DN20992_c0_g1_i1.p1;TRINITY_DN20992_c0_g1_i3.p1;TRINITY_DN20992_c0_g1_i4.p1	14	14	14	59	26.033	229	31.5747	31.5947	31.9577	31.6093	31.8666	32.0812	32.275	32.0961	31.6494	31.9341	32.0993	31.8349	31.0456	31.4063	31.1974	31.1606	30.3843	30.4058	30.377	30.055	29.5631	29.5935	29.6637	29.2652	28.6338	28.8877	28.9175	29.1869	26.7791	26.9692	27.5161	26.3026	24.5363	24.8011	24.0233	25.8042	NA	NA	NA	NA	31.5747
BOMOPTA_00674	TRINITY_DN20994_c0_g1_i4.p1	TRINITY_DN20994_c0_g1_i4.p1;TRINITY_DN20994_c0_g1_i2.p1;TRINITY_DN20994_c0_g1_i5.p1;TRINITY_DN20994_c0_g1_i5.p2	34	34	34	59.9	88.109	773	28.2305	27.7066	28.3775	28.478	27.7478	27.4218	28.2605	27.9592	28.3301	28.3449	28.2491	28.2777	28.6232	28.7578	28.5535	28.6783	28.957	28.6874	28.7159	28.8091	29.2854	28.9198	29.3566	29.0862	29.7636	29.4828	29.8003	29.1691	31.1145	30.7772	30.8546	30.3273	30.9185	30.8556	30.9935	30.4172	NA	26.0121	NA	NA	28.2305
BOMOPTA_00675	TRINITY_DN21004_c0_g1_i1.p1	TRINITY_DN21004_c0_g1_i1.p1	5	5	5	11	51.066	456	NA	NA	NA	NA	NA	NA	NA	NA	NA	NA	NA	NA	NA	NA	NA	22.7058	NA	NA	NA	NA	NA	NA	NA	NA	NA	NA	NA	NA	NA	NA	NA	NA	NA	NA	NA	NA	NA	NA	NA	NA	24.7689
BOMOPTA_00676	TRINITY_DN21012_c0_g1_i1.p1	TRINITY_DN21012_c0_g1_i1.p1	9	9	9	40.6	25.04	217	30.8671	30.9339	30.8664	30.7905	31.3869	30.9778	31.2794	31.245	31.477	31.3877	31.5675	31.5264	31.6621	31.7233	31.5737	31.6184	31.5079	30.872	30.5981	31.3364	30.3683	29.6986	30.3011	30.1428	29.5395	29.0492	28.9936	29.3303	26.7158	27.5928	27.475	27.9567	24.9238	24.9644	24.4124	25.1152	NA	NA	NA	NA	30.8671
BOMOPTA_00677	TRINITY_DN21015_c0_g1_i1.p1	TRINITY_DN21015_c0_g1_i1.p1;TRINITY_DN21015_c0_g1_i2.p1;TRINITY_DN21015_c0_g1_i3.p2	4	4	4	34.5	19.083	171	26.3601	26.0532	25.9004	25.7582	NA	NA	25.8497	25.717	25.5083	25.7609	25.6701	25.9243	25.8063	26.225	25.6735	26.0388	25.7412	25.1652	25.6521	25.6333	NA	NA	NA	NA	NA	NA	NA	NA	NA	NA	NA	NA	NA	NA	NA	NA	NA	NA	NA	NA	26.3601
BOMOPTA_00678	TRINITY_DN21016_c0_g1_i1.p1	TRINITY_DN21016_c0_g1_i1.p1	5	5	5	50	15.248	134	28.6626	29.5808	28.8726	28.9155	29.535	29.0768	28.8687	28.8852	26.8477	27.859	27.7797	27.9606	NA	NA	NA	NA	NA	NA	NA	NA	NA	NA	NA	NA	NA	NA	NA	NA	NA	NA	NA	NA	26.0467	26.0697	25.5639	25.8558	NA	NA	NA	NA	28.6626
BOMOPTA_00679	TRINITY_DN21017_c0_g1_i1.p1	TRINITY_DN21017_c0_g1_i1.p1	5	5	5	3.4	210.02	1911	NA	NA	NA	NA	NA	NA	NA	NA	NA	NA	NA	NA	NA	NA	NA	NA	NA	NA	NA	NA	NA	NA	NA	NA	NA	NA	NA	NA	23.8079	23.7539	24.2147	23.5399	NA	NA	NA	NA	NA	NA	NA	NA	23.8038
BOMOPTA_00680	TRINITY_DN21018_c1_g1_i2.p1	TRINITY_DN21018_c1_g1_i2.p1;TRINITY_DN23750_c7_g1_i1.p1;TRINITY_DN21018_c1_g1_i3.p1;TRINITY_DN21018_c1_g1_i1.p1	6	6	6	25.1	33.172	299	NA	NA	NA	NA	NA	NA	NA	NA	25.7375	25.8588	25.9707	25.8743	25.8219	26.0779	25.9365	25.7591	25.7439	25.6819	25.9993	26.1607	25.8554	25.8293	25.9203	25.9499	26.3781	26.0035	26.0289	25.9227	25.5	25.5007	25.4148	25.1414	NA	NA	NA	NA	NA	NA	NA	NA	24.0831
BOMOPTA_00681	TRINITY_DN21021_c0_g1_i3.p1	TRINITY_DN21021_c0_g1_i3.p1;TRINITY_DN21021_c0_g1_i4.p1;TRINITY_DN21021_c0_g1_i1.p1;TRINITY_DN21021_c0_g1_i5.p1	15	15	15	39	58.933	526	28.1593	27.8291	27.9299	27.8879	27.4356	26.6385	26.9737	26.695	27.0433	26.27	26.7209	26.6725	26.5466	26.5321	26.7361	26.3811	26.695	26.5183	26.7652	26.4501	26.3875	26.6235	26.5141	26.1811	27.0523	27.1815	27.4766	26.972	27.9837	28.1394	28.4651	28.0646	28.3953	28.8526	28.9902	28.3327	NA	NA	NA	NA	28.1593
BOMOPTA_00682	TRINITY_DN21021_c0_g2_i1.p2	TRINITY_DN21021_c0_g2_i1.p2	5	5	5	50.4	13.38	125	27.3586	26.4254	26.8247	26.8234	26.1243	NA	25.9367	NA	26.2573	NA	NA	NA	26.2405	25.9118	25.9548	25.6895	25.9164	25.8841	NA	25.8958	26.0427	25.8538	26.1612	25.9894	26.3721	26.6089	26.796	26.5884	27.456	27.6847	27.6074	27.4588	27.3823	27.5785	27.6327	27.224	NA	NA	NA	NA	27.3586
BOMOPTA_00683	TRINITY_DN21021_c0_g3_i2.p2	TRINITY_DN21021_c0_g3_i1.p1;TRINITY_DN21021_c0_g3_i2.p2	2	2	2	20.5	13.016	117	NA	NA	NA	NA	NA	NA	NA	NA	NA	NA	NA	NA	NA	NA	NA	NA	NA	NA	NA	NA	NA	NA	NA	NA	NA	NA	NA	NA	NA	NA	NA	NA	NA	25.0438	24.8066	NA	NA	NA	NA	NA	24.3633
BOMOPTA_00684	TRINITY_DN21027_c1_g1_i1.p1	TRINITY_DN21027_c1_g1_i1.p1	21	21	21	54.3	51.536	444	27.6512	26.7666	27.0495	27.3968	26.7497	27.2594	27.4408	27.6186	27.5717	27.6382	27.9183	28.0214	28.3282	28.2372	28.3387	28.4516	28.5599	28.6339	28.5247	29.004	28.724	28.7019	28.4949	28.7355	29.4849	29.3953	29.0589	29.7454	29.336	29.2529	29.0931	29.4375	28.8264	28.8532	28.5517	28.8104	NA	NA	NA	NA	27.6512
BOMOPTA_00685	TRINITY_DN21029_c0_g1_i2.p1	TRINITY_DN21029_c0_g1_i2.p1;TRINITY_DN34622_c0_g1_i1.p3;TRINITY_DN21029_c0_g1_i1.p1	7	7	7	18.5	56.668	497	NA	NA	NA	NA	NA	NA	NA	NA	NA	24.9116	24.8695	25.0098	24.6862	24.9063	NA	24.9126	NA	24.4332	24.6718	NA	24.5934	24.5853	24.3219	24.2651	24.8785	25.3998	25.2078	24.9401	25.609	25.4595	25.4563	25.898	26.1699	26.1478	26.3801	26.1589	NA	NA	NA	NA	24.3501
BOMOPTA_00686	TRINITY_DN21036_c0_g2_i1.p1	TRINITY_DN21036_c0_g2_i1.p1	4	4	4	29.7	18.424	165	25.3704	24.8124	24.5695	24.3577	NA	NA	NA	NA	NA	NA	NA	NA	NA	NA	NA	NA	NA	NA	NA	NA	NA	24.3471	24.1801	24.0067	24.9519	24.717	24.9677	NA	25.1693	25.1035	24.9315	25.1574	24.4759	24.7	24.7224	24.4633	NA	NA	NA	NA	25.3704
BOMOPTA_00687	TRINITY_DN21037_c0_g1_i3.p1	TRINITY_DN21037_c0_g1_i3.p1;TRINITY_DN21037_c0_g1_i2.p1;TRINITY_DN21037_c0_g1_i1.p1	9	9	9	69.7	16.849	145	27.3714	NA	27.164	27.3663	27.0454	27.3689	27.2122	27.6883	27.5483	27.6012	27.6341	27.4644	27.8621	27.8888	27.9987	27.6422	28.2669	28.4938	28.4165	28.2821	28.3191	28.4114	28.5424	28.3435	28.9457	29.112	28.9756	28.8222	29.0234	29.2176	29.2738	29.0908	28.7582	28.7256	28.8746	28.8655	NA	NA	NA	NA	27.3714
BOMOPTA_00688	TRINITY_DN21042_c0_g1_i1.p1	TRINITY_DN21042_c0_g1_i1.p1;TRINITY_DN21042_c0_g1_i4.p1;TRINITY_DN21042_c0_g1_i2.p1;TRINITY_DN21042_c0_g1_i3.p1	9	9	9	66.4	13.886	119	28.1731	28.6102	28.6923	28.2266	28.425	28.8353	28.3441	28.5545	NA	27.2247	27.233	27.5356	NA	NA	NA	NA	NA	NA	NA	NA	NA	NA	NA	NA	NA	NA	NA	NA	NA	NA	NA	NA	NA	NA	NA	NA	NA	NA	NA	NA	28.1731
BOMOPTA_00689	TRINITY_DN21043_c0_g1_i1.p1	TRINITY_DN21043_c0_g1_i2.p1;TRINITY_DN21043_c0_g1_i1.p1	5	5	5	22.9	31.486	279	NA	NA	NA	NA	NA	NA	NA	NA	NA	NA	NA	NA	NA	NA	NA	NA	NA	NA	NA	NA	NA	NA	NA	NA	NA	NA	NA	NA	24.9594	24.9534	24.7243	25.1067	NA	24.9569	NA	24.2735	NA	NA	NA	NA	24.003
BOMOPTA_00690	TRINITY_DN21046_c0_g1_i8.p1	TRINITY_DN21046_c0_g1_i1.p1;TRINITY_DN21046_c0_g1_i8.p1;TRINITY_DN21046_c0_g1_i7.p2;TRINITY_DN21046_c0_g1_i4.p2;TRINITY_DN21046_c0_g1_i3.p1;TRINITY_DN21046_c0_g1_i7.p1;TRINITY_DN21046_c0_g1_i5.p1;TRINITY_DN21046_c0_g1_i4.p1;TRINITY_DN21046_c0_g1_i2.p1;TRINITY_DN21046_c0_g1_i2.p2	4	4	4	12.6	43.42	374	24.3268	NA	NA	NA	NA	NA	NA	NA	NA	NA	NA	NA	NA	NA	NA	NA	NA	NA	NA	NA	NA	NA	NA	NA	NA	NA	NA	NA	NA	NA	NA	NA	NA	NA	NA	NA	NA	NA	NA	NA	24.3268
BOMOPTA_00691	TRINITY_DN21047_c1_g1_i1.p1	TRINITY_DN21047_c1_g1_i1.p1;TRINITY_DN21047_c1_g1_i2.p1	11	11	11	67.6	20.965	185	28.0572	28.1478	27.9763	28.0481	28.158	28.1953	28.3313	28.3717	28.5402	28.5136	28.7002	28.8933	28.9549	29.1277	29.1775	29.1171	29.5652	29.4073	29.5674	29.7743	29.8254	29.5204	30.0854	29.8395	30.1592	30.1775	30.1094	30.1225	30.5077	30.1099	30.1643	30.3155	29.541	29.7289	29.7205	29.896	NA	NA	NA	NA	28.0572
BOMOPTA_00692	TRINITY_DN21053_c0_g1_i1.p1	TRINITY_DN21053_c0_g1_i1.p1;TRINITY_DN21053_c0_g1_i4.p1;TRINITY_DN21053_c0_g1_i3.p1;TRINITY_DN21053_c0_g1_i2.p1;TRINITY_DN21053_c0_g1_i2.p4	9	9	9	33.2	38.652	331	NA	NA	NA	NA	NA	NA	NA	NA	NA	NA	NA	NA	NA	NA	NA	NA	NA	NA	NA	NA	NA	NA	NA	NA	NA	NA	NA	NA	NA	NA	NA	NA	NA	NA	NA	NA	27.0206	27.0844	27.1139	26.7909	23.8727
BOMOPTA_00693	TRINITY_DN21056_c0_g1_i2.p1	TRINITY_DN21056_c0_g1_i2.p1;TRINITY_DN21056_c0_g1_i3.p2;TRINITY_DN21056_c0_g1_i1.p1	2	2	2	10.7	21.999	196	NA	NA	NA	NA	NA	NA	NA	NA	22.9135	NA	NA	NA	22.773	22.6943	NA	23.0966	NA	NA	NA	23.2377	22.9402	23.2971	23.1575	23.1881	NA	23.4466	NA	23.4841	23.3037	23.5638	23.4588	23.5174	NA	NA	NA	NA	NA	NA	NA	NA	24.1555
BOMOPTA_00694	TRINITY_DN21059_c0_g1_i3.p1	TRINITY_DN21059_c0_g1_i3.p1;TRINITY_DN21059_c0_g1_i6.p1;TRINITY_DN21059_c0_g1_i5.p1;TRINITY_DN21059_c0_g1_i7.p1;TRINITY_DN21059_c0_g1_i1.p1;TRINITY_DN21059_c0_g1_i4.p1;TRINITY_DN21059_c0_g1_i2.p2;TRINITY_DN21059_c0_g1_i1.p4	6	6	6	11.6	80.618	727	NA	NA	NA	NA	NA	NA	NA	NA	NA	NA	NA	NA	24.886	24.628	25.0635	25.0774	NA	NA	NA	NA	NA	NA	NA	NA	NA	NA	NA	NA	NA	NA	NA	NA	NA	NA	NA	NA	NA	NA	NA	NA	24.597
BOMOPTA_00695	TRINITY_DN21061_c0_g2_i1.p1	TRINITY_DN21061_c0_g2_i1.p1	4	4	4	74.1	6.2313	54	26.544	26.0078	26.7167	26.6043	NA	25.6441	26.3321	26.4399	NA	NA	NA	NA	NA	NA	NA	NA	NA	NA	NA	NA	NA	NA	NA	NA	NA	NA	NA	NA	NA	NA	NA	NA	NA	NA	NA	NA	NA	NA	NA	NA	26.544
BOMOPTA_00696	TRINITY_DN21062_c0_g2_i2.p1	TRINITY_DN21062_c0_g2_i2.p1;TRINITY_DN21062_c0_g2_i4.p1;TRINITY_DN21062_c0_g2_i3.p2	18	18	18	32.7	70.267	608	NA	NA	NA	NA	NA	NA	NA	NA	24.8078	NA	NA	24.4433	26.4224	26.543	26.5078	26.5761	26.6691	25.7559	25.7936	26.2765	26.5942	26.6649	26.3451	26.2232	27.4755	27.1865	27.2332	27.108	28.0421	27.7719	27.9116	28.1413	27.6966	27.7229	27.8152	27.465	NA	NA	NA	NA	24.235
BOMOPTA_00697	TRINITY_DN21066_c0_g1_i3.p1	TRINITY_DN21066_c0_g1_i3.p1;TRINITY_DN21066_c0_g1_i1.p1;TRINITY_DN21066_c0_g1_i5.p1;TRINITY_DN21066_c0_g1_i2.p1	9	9	9	29.2	47.176	439	26.9705	26.6115	26.095	26.7566	25.8535	25.7401	25.712	25.5172	25.5726	25.8036	25.7514	26.1727	25.4678	NA	25.3679	25.424	24.8863	NA	NA	NA	NA	NA	NA	NA	NA	NA	NA	NA	NA	NA	NA	NA	NA	NA	NA	NA	NA	NA	NA	NA	26.9705
BOMOPTA_00698	TRINITY_DN21067_c0_g1_i3.p1	TRINITY_DN21067_c0_g1_i3.p1;TRINITY_DN21067_c0_g1_i2.p3;TRINITY_DN21067_c0_g1_i4.p2	6	6	6	51.7	16.174	143	28.1707	28.2203	28.4289	27.9493	28.3204	27.6652	28.0092	27.7274	27.1443	26.964	27.0641	27.0085	25.2415	NA	NA	NA	NA	NA	NA	NA	NA	NA	NA	NA	NA	NA	NA	NA	NA	NA	NA	NA	NA	NA	NA	NA	NA	NA	NA	NA	28.1707
BOMOPTA_00699	TRINITY_DN21069_c0_g1_i1.p1	TRINITY_DN21069_c0_g1_i1.p1	22	22	22	73.7	30.869	274	28.4161	28.0583	28.0613	28.3336	27.9418	27.704	27.831	27.6249	28.1861	28.1985	28.1692	28.4491	28.118	28.0777	28.1507	28.2687	28.3338	28.8903	28.5024	28.7302	29.2225	29.5582	29.3577	29.471	27.9821	28.4027	29.0437	28.4339	26.5805	NA	NA	26.2902	28.9242	28.582	28.8761	28.948	32.5862	32.2217	32.4737	32.7741	28.4161
BOMOPTA_00700	TRINITY_DN21072_c0_g1_i3.p1	TRINITY_DN21072_c0_g1_i3.p1;TRINITY_DN21072_c0_g1_i5.p1;TRINITY_DN21072_c0_g1_i6.p1;TRINITY_DN21072_c0_g1_i2.p1;TRINITY_DN21072_c0_g1_i1.p3;TRINITY_DN21072_c0_g1_i4.p3	11	11	11	33.9	44.751	404	28.1256	27.9204	28.0248	28.0646	28.3402	28.3852	28.3923	28.7067	28.789	28.6226	28.4045	28.4275	27.7535	27.4229	27.5186	27.3257	26.3621	NA	NA	NA	NA	NA	NA	NA	25.1844	NA	NA	NA	26.2257	26.1123	26.1918	26.417	26.0026	26.1593	25.9387	26.2278	NA	NA	NA	NA	28.1256
BOMOPTA_00701	TRINITY_DN21073_c0_g1_i1.p1	TRINITY_DN21073_c0_g1_i1.p1	12	12	12	79.7	20.453	182	28.6838	28.8874	28.6675	29.0399	28.7589	28.4142	28.7519	28.9132	28.8637	28.7384	28.8452	29.1037	28.8912	28.8342	29.0151	29.1358	29.2864	29.3974	29.1007	29.6141	29.4176	29.5537	29.7489	29.773	29.9524	29.6956	30.2235	29.6578	31.1937	31.6437	31.6192	31.2686	32.0671	32.1024	32.3548	32.0369	30.7184	30.1941	30.7696	31.0109	28.6838
BOMOPTA_00702	TRINITY_DN21078_c0_g1_i1.p1	TRINITY_DN21078_c0_g1_i1.p1	4	4	4	11.4	37.748	341	24.0113	NA	23.846	24.3252	NA	NA	NA	NA	NA	NA	NA	NA	NA	NA	NA	NA	NA	NA	NA	NA	NA	NA	NA	NA	NA	NA	NA	NA	23.5951	NA	NA	NA	24.2258	24.1235	NA	24.097	NA	NA	NA	NA	24.0113
BOMOPTA_00703	TRINITY_DN21084_c0_g1_i3.p1	TRINITY_DN21084_c0_g1_i3.p1;TRINITY_DN21084_c0_g1_i2.p1;TRINITY_DN21084_c0_g1_i1.p2;TRINITY_DN29816_c0_g1_i1.p1;TRINITY_DN23245_c6_g6_i1.p8	20	20	20	52.4	47.582	410	30.8957	31.1285	31.0976	31.0265	30.828	30.7227	30.7781	30.6143	29.4087	29.0252	29.2702	29.2073	26.1145	24.1746	24.1408	24.5534	NA	NA	NA	NA	NA	NA	NA	NA	NA	NA	NA	NA	24.8579	24.7357	NA	25.2096	27.0082	27.0174	26.808	26.3479	NA	NA	NA	NA	30.8957
BOMOPTA_00704	TRINITY_DN21092_c0_g1_i1.p1	TRINITY_DN21092_c0_g1_i1.p1	12	12	12	28.1	52.761	488	NA	NA	NA	NA	NA	NA	NA	NA	NA	NA	NA	NA	NA	NA	NA	NA	NA	NA	NA	NA	NA	NA	NA	NA	NA	NA	NA	NA	NA	NA	NA	NA	NA	NA	NA	NA	27.2143	26.8178	27.1124	27.1607	23.9778
BOMOPTA_00705	TRINITY_DN21098_c0_g2_i1.p1	TRINITY_DN21098_c0_g2_i1.p1	14	14	14	33.8	48.852	426	29.8588	30.0333	29.9248	29.8895	30.0597	29.5114	29.7407	29.7048	28.4416	28.0001	28.1937	28.013	NA	NA	24.5352	NA	NA	NA	NA	NA	NA	NA	NA	NA	NA	NA	NA	NA	NA	NA	NA	NA	NA	NA	NA	NA	NA	NA	NA	NA	29.8588
BOMOPTA_00706	TRINITY_DN21105_c0_g1_i5.p1	TRINITY_DN21105_c0_g1_i4.p1;TRINITY_DN21105_c0_g1_i5.p1;TRINITY_DN21105_c0_g1_i6.p1;TRINITY_DN21105_c0_g1_i1.p1;TRINITY_DN21105_c0_g1_i3.p1;TRINITY_DN21105_c0_g1_i2.p1	22	22	22	66.7	49.933	462	30.0112	30.4246	30.2745	30.0077	29.9366	29.2987	29.9467	30.1452	28.4286	28.1287	28.4508	28.6655	NA	NA	NA	NA	NA	NA	NA	NA	NA	NA	NA	NA	NA	NA	NA	NA	NA	NA	NA	NA	NA	NA	NA	NA	27.1897	26.2393	26.7532	26.6514	30.0112
BOMOPTA_00707	TRINITY_DN21106_c0_g2_i5.p1	TRINITY_DN21106_c0_g2_i2.p1;TRINITY_DN21106_c0_g2_i5.p1;TRINITY_DN21106_c0_g2_i4.p1;TRINITY_DN21106_c0_g2_i7.p1;TRINITY_DN21106_c0_g2_i6.p1;TRINITY_DN21106_c0_g2_i4.p2;TRINITY_DN21106_c0_g2_i1.p2	8	8	8	36.2	29.129	276	NA	NA	NA	NA	NA	NA	NA	NA	NA	NA	NA	NA	26.5657	NA	26.8324	26.3448	27.5032	26.8362	26.7387	26.8994	27.8486	27.1564	27.5815	27.4917	28.3908	27.9103	27.8823	27.822	28.4975	27.9991	28.4097	28.2652	27.5318	27.1983	27.3807	27.301	NA	NA	NA	NA	24.0311
BOMOPTA_00708	TRINITY_DN21108_c0_g1_i1.p1	TRINITY_DN21108_c0_g1_i1.p1	9	9	9	65.5	12.749	119	29.7149	30.0184	29.8979	29.9054	29.8999	29.592	29.7836	30.2361	28.7613	28.5763	28.424	28.6878	26.684	26.3398	25.821	26.5022	NA	NA	NA	NA	NA	NA	NA	NA	NA	NA	NA	NA	NA	NA	NA	NA	NA	NA	NA	NA	NA	NA	NA	NA	29.7149
BOMOPTA_00709	TRINITY_DN21109_c0_g1_i1.p1	TRINITY_DN21109_c0_g1_i1.p1;TRINITY_DN21109_c0_g1_i2.p1	17	17	17	51.7	37.146	321	28.0431	28.2431	28.0896	28.009	28.5078	28.6963	28.8504	28.3705	28.9391	29.2013	28.8238	28.7798	29.416	29.1252	29.1689	29.0948	28.8877	28.6045	28.3225	28.8147	27.9611	27.4282	27.3972	27.7811	27.0558	26.4899	24.5389	26.7719	NA	NA	NA	NA	NA	NA	NA	NA	NA	NA	NA	NA	28.0431
BOMOPTA_00710	TRINITY_DN21111_c0_g1_i1.p1	TRINITY_DN21111_c0_g1_i1.p1	11	11	11	52.3	25.622	220	27.9311	28.4062	28.0594	28.2943	28.1376	28.2832	28.3351	28.286	28.5226	28.542	28.3996	28.5711	28.5189	28.527	28.6288	28.5846	28.4025	28.3015	28.2752	28.3335	27.9047	27.9585	28.2037	28.0785	27.7909	27.6461	27.7937	27.6015	27.4822	27.6072	27.2807	27.2458	28.8926	28.5699	28.9803	28.2768	26.7004	27.55	26.6753	26.8655	27.9311
BOMOPTA_00711	TRINITY_DN21112_c0_g1_i4.p1	TRINITY_DN21112_c0_g1_i4.p1;TRINITY_DN21112_c0_g1_i1.p1;TRINITY_DN21112_c0_g1_i5.p1	11	11	11	64.1	21.233	195	31.8184	31.7595	31.8933	31.6351	31.5916	31.6486	31.5382	31.6879	31.5855	31.8519	31.9102	31.7483	31.6184	32.022	31.8613	31.486	31.5839	31.7115	31.5566	31.6735	31.4255	31.283	31.6225	31.4189	30.6848	30.8118	30.7947	30.7363	29.8839	29.8096	29.9415	29.5941	30.1323	29.8289	29.9276	30.0647	32.357	31.7376	32.4645	32.2851	31.8184
BOMOPTA_00712	TRINITY_DN21120_c0_g1_i1.p1	TRINITY_DN21120_c0_g1_i1.p1	16	16	16	45.9	50.547	462	25.9884	NA	26.1175	25.8588	26.2461	NA	25.6346	26.6577	26.2722	26.2157	25.9441	26.3237	26.1751	26.473	26.4865	26.0258	27.3451	26.5067	27.0045	27.1725	27.2972	27.4006	27.3101	27.3603	27.4893	27.6342	27.5613	27.0055	27.8374	27.6246	27.6881	27.4959	27.272	27.1995	27.3256	27.3299	26.0371	25.9219	26.322	25.6819	25.9884
BOMOPTA_00713	TRINITY_DN21121_c0_g1_i1.p1	TRINITY_DN21121_c0_g1_i3.p1;TRINITY_DN21121_c0_g1_i2.p1;TRINITY_DN21121_c0_g1_i1.p1	3	3	3	24.3	17.45	152	NA	NA	NA	NA	NA	27.0486	NA	NA	NA	NA	NA	NA	NA	NA	NA	NA	NA	NA	NA	NA	NA	NA	NA	NA	NA	NA	NA	NA	NA	NA	NA	NA	NA	NA	NA	NA	NA	NA	NA	NA	24.7601
BOMOPTA_00714	TRINITY_DN21123_c0_g1_i1.p1	TRINITY_DN21123_c0_g1_i1.p1;TRINITY_DN48397_c0_g1_i1.p1	5	5	5	11	54.045	482	NA	NA	NA	NA	NA	NA	NA	NA	24.5594	24.9574	25.0018	24.7566	24.6283	24.8078	24.6867	NA	NA	NA	NA	NA	NA	NA	NA	NA	NA	NA	NA	NA	NA	NA	NA	NA	NA	NA	NA	NA	NA	NA	NA	NA	24.0526
BOMOPTA_00715	TRINITY_DN21125_c0_g1_i1.p1	TRINITY_DN21125_c0_g1_i1.p1;TRINITY_DN21125_c0_g1_i3.p2;TRINITY_DN21125_c0_g1_i2.p2	7	7	7	58.3	20.39	175	26.4063	26.3135	26.1928	26.377	26.5109	26.2403	26.4199	26.1816	26.5569	26.6756	26.7544	26.73	26.7571	26.4744	26.6146	26.4369	26.3826	26.5156	26.6749	26.5976	26.6461	26.3793	26.6277	26.6078	26.5184	26.3291	26.6367	26.4029	26.5592	26.111	26.2683	26.6417	26.6699	26.1848	26.5087	26.8269	26.0015	26.0055	25.6667	26.1209	26.4063
BOMOPTA_00716	TRINITY_DN21125_c0_g1_i3.p1	TRINITY_DN21125_c0_g1_i3.p1;TRINITY_DN21125_c0_g1_i2.p1	3	3	3	8.9	46.736	404	NA	NA	NA	NA	NA	NA	NA	NA	NA	NA	NA	NA	NA	NA	NA	NA	NA	NA	NA	NA	NA	NA	NA	NA	NA	NA	NA	22.6825	NA	NA	NA	NA	NA	NA	NA	NA	NA	NA	NA	NA	24.5143
BOMOPTA_00717	TRINITY_DN21128_c0_g1_i1.p1	TRINITY_DN21128_c0_g1_i1.p1;TRINITY_DN21128_c0_g1_i2.p1	19	19	19	85.9	22.488	205	29.0748	28.5563	29.1205	29.1589	28.1533	28.5483	28.4909	28.6337	29.0743	28.8311	28.9429	29.0134	28.9897	29.0313	29.1698	28.7689	29.4926	29.8503	29.5962	29.6367	30.1547	30.4371	30.4924	30.5775	29.3654	29.7289	30.0552	29.5681	27.5929	27.9261	28.0713	27.4454	29.7457	29.4466	29.6317	29.4778	33.42	33.0406	33.4546	33.6951	29.0748
BOMOPTA_00718	TRINITY_DN21132_c0_g1_i1.p1	TRINITY_DN21132_c0_g1_i1.p1	16	13	13	64.4	35.652	315	NA	NA	NA	NA	NA	NA	NA	NA	NA	NA	NA	NA	NA	NA	NA	NA	NA	NA	NA	NA	NA	NA	NA	NA	NA	NA	NA	NA	NA	NA	NA	NA	NA	NA	NA	NA	29.1314	29.179	29.0896	29.6926	24.7274
BOMOPTA_00719	TRINITY_DN21134_c0_g1_i2.p1	TRINITY_DN21134_c0_g1_i2.p1	4	4	4	35.3	15.269	139	NA	NA	24.2025	NA	NA	NA	NA	NA	NA	NA	NA	NA	NA	NA	NA	NA	NA	NA	NA	NA	NA	NA	NA	NA	NA	NA	NA	NA	NA	NA	NA	NA	NA	NA	NA	NA	NA	NA	NA	NA	24.3976
BOMOPTA_00720	TRINITY_DN21135_c0_g2_i1.p1	TRINITY_DN21135_c0_g2_i1.p1	3	3	3	8.6	50.717	442	NA	NA	NA	NA	NA	NA	NA	NA	NA	NA	NA	NA	NA	NA	NA	NA	NA	NA	NA	NA	NA	NA	NA	NA	NA	NA	NA	NA	NA	NA	NA	23.2945	NA	NA	NA	NA	NA	NA	NA	NA	24.0622
BOMOPTA_00721	TRINITY_DN21137_c0_g1_i1.p1	TRINITY_DN21137_c0_g1_i1.p1	17	17	17	67.2	30.313	265	32.391	32.4172	32.0779	32.1587	32.4606	32.1037	32.1862	32.1329	30.9266	30.7489	30.4832	30.619	28.3256	28.1168	27.953	28.0562	26.4282	26.6531	26.3097	26.6431	26.0436	26.1007	26.291	26.3659	26.3656	26.1942	25.9212	26.5669	24.8397	26.0883	25.6036	26.4085	26.439	26.3487	26.1797	26.3061	NA	NA	NA	NA	32.391
BOMOPTA_00722	TRINITY_DN21138_c0_g1_i1.p1	TRINITY_DN21138_c0_g1_i1.p1	5	5	5	58.8	10.619	97	NA	NA	NA	NA	NA	NA	NA	NA	NA	NA	NA	NA	26.2717	26.0071	NA	26.1725	26.3814	NA	NA	NA	26.1336	25.6546	25.9077	25.8421	26.3342	25.6046	25.8229	25.8499	26.35	26.3261	26.209	26.0129	NA	NA	NA	NA	NA	NA	NA	NA	24.2101
BOMOPTA_00723	TRINITY_DN21139_c0_g1_i1.p1	TRINITY_DN21139_c0_g1_i1.p1	17	17	17	30.5	39.462	341	29.7444	30.0534	29.905	29.7494	30.0664	30.2451	30.0547	30.1161	30.4191	30.4871	30.5431	30.3539	30.6086	30.6469	30.5596	30.4338	30.4011	30.071	30.0014	30.1178	29.7455	29.0904	28.9923	29.2758	28.7203	28.0871	27.813	28.2182	NA	NA	NA	NA	NA	NA	NA	NA	NA	NA	NA	NA	29.7444
BOMOPTA_00724	TRINITY_DN21150_c0_g1_i4.p1	TRINITY_DN21150_c0_g1_i3.p1;TRINITY_DN21150_c0_g1_i1.p1;TRINITY_DN21150_c0_g1_i4.p1;TRINITY_DN21150_c0_g1_i2.p1	33	33	33	81.3	51.22	465	32.7394	32.7116	32.6981	32.7193	32.5554	32.516	32.5726	32.5147	31.9405	31.8246	31.9689	31.943	31.3108	31.4271	31.5072	31.4706	31.567	31.8845	31.7687	31.6251	32.1715	32.448	32.3269	32.4282	31.8977	32.1362	32.3085	32.3754	31.7496	31.7448	31.5427	31.6556	32.5431	32.4445	32.5098	32.6409	34.6439	34.6259	34.8294	34.9579	32.7394
BOMOPTA_00725	TRINITY_DN21151_c0_g1_i2.p1	TRINITY_DN21151_c0_g1_i2.p1;TRINITY_DN21151_c0_g1_i5.p1;TRINITY_DN21151_c0_g1_i1.p1;TRINITY_DN21151_c0_g1_i4.p1	5	5	5	14	53.284	473	NA	25.6636	26.0747	25.6383	25.7727	25.8387	NA	25.7846	NA	NA	NA	NA	NA	NA	NA	NA	NA	NA	NA	NA	NA	NA	NA	NA	NA	NA	NA	NA	NA	NA	NA	NA	NA	NA	NA	NA	NA	NA	NA	NA	24.0356
BOMOPTA_00726	TRINITY_DN21153_c0_g1_i9.p1	TRINITY_DN21153_c0_g1_i6.p1;TRINITY_DN21153_c0_g1_i5.p1;TRINITY_DN21153_c0_g1_i3.p1;TRINITY_DN21153_c0_g1_i4.p1;TRINITY_DN21153_c0_g1_i9.p1;TRINITY_DN21153_c0_g1_i7.p1	8	8	8	28.4	36.361	331	26.3348	25.688	25.9921	NA	NA	NA	NA	NA	25.7577	NA	NA	NA	NA	25.9039	NA	25.9649	26.0964	26.356	NA	NA	26.178	26.1015	26.5058	26.8175	NA	25.5145	25.9695	26.2643	NA	NA	NA	NA	NA	NA	NA	NA	26.0801	26.8287	25.5244	25.5894	26.3348
BOMOPTA_00727	TRINITY_DN21156_c0_g1_i1.p1	TRINITY_DN21156_c0_g1_i1.p1	7	7	7	31	36.604	323	25.6976	26.1415	25.888	26.0377	26.5516	26.5531	26.5665	26.6517	26.5348	27.0314	27.042	26.3969	26.9639	27.4848	27.4665	26.9629	26.5925	27.2705	26.8259	26.8156	25.8784	26.5429	26.5522	26.4437	NA	25.8127	NA	25.534	NA	NA	NA	NA	NA	NA	NA	NA	NA	NA	NA	NA	25.6976
BOMOPTA_00728	TRINITY_DN21158_c1_g1_i1.p1	TRINITY_DN21158_c1_g1_i1.p1	2	2	2	3.9	27.759	257	NA	NA	NA	NA	NA	NA	NA	NA	NA	NA	NA	NA	NA	NA	NA	NA	NA	NA	NA	NA	NA	NA	NA	NA	NA	22.8394	NA	NA	NA	NA	NA	NA	NA	NA	NA	NA	NA	NA	NA	NA	24.6629
BOMOPTA_00729	TRINITY_DN21161_c0_g1_i7.p1	TRINITY_DN21161_c0_g1_i7.p1;TRINITY_DN21161_c0_g1_i5.p1;TRINITY_DN21161_c0_g1_i2.p1;TRINITY_DN21161_c0_g1_i1.p1;TRINITY_DN21161_c0_g1_i6.p1;TRINITY_DN21161_c0_g1_i3.p1;TRINITY_DN21161_c0_g1_i6.p2;TRINITY_DN21161_c0_g1_i3.p2	15	15	15	35.2	57.034	520	27.4097	26.8961	27.3393	27.3569	26.5803	26.2681	26.8968	26.9685	26.9556	26.6702	26.8387	26.9387	26.872	26.7648	26.8576	26.6595	26.7546	26.7761	26.428	26.8151	27.2842	27.2575	27.0089	27.1158	26.966	26.7305	26.9474	26.5727	27.3757	27.2474	27.0446	27.2353	27.6345	27.594	27.7185	27.4406	25.8062	25.9595	26.8078	NA	27.4097
BOMOPTA_00730	TRINITY_DN21163_c0_g1_i1.p1	TRINITY_DN21163_c0_g1_i1.p1	10	10	10	88.5	17.364	156	31.3847	31.3271	31.3012	31.4829	31.3159	31.186	31.1989	31.2824	31.0643	30.9655	31.068	31.0321	30.9452	31.0578	31.1081	31.1414	31.0543	31.0314	31.1943	31.2832	31.2456	31.266	31.2645	31.3371	31.5648	31.4254	31.5375	31.5104	31.1749	31.1119	31.2551	31.4782	30.5786	30.5694	30.537	30.7641	27.8359	28.6042	28.6463	28.0543	31.3847
BOMOPTA_00731	TRINITY_DN21170_c0_g3_i2.p1	TRINITY_DN21170_c0_g3_i2.p1;TRINITY_DN21170_c0_g3_i1.p1	22	22	22	60.3	52.367	466	30.3978	30.6565	30.8951	30.4246	31.0495	30.9867	31.0857	30.922	31.3415	31.1569	31.44	31.4104	31.6566	31.6443	31.7106	31.5714	31.4586	30.9577	30.98	31.375	30.2759	30.0351	29.94	30.0137	29.4863	28.9309	28.6386	29.349	25.388	25.9303	24.0109	25.4194	NA	NA	NA	NA	NA	NA	NA	NA	30.3978
BOMOPTA_00732	TRINITY_DN21174_c0_g1_i9.p1	TRINITY_DN21174_c0_g1_i9.p1;TRINITY_DN21174_c0_g1_i8.p1;TRINITY_DN21174_c0_g1_i7.p1;TRINITY_DN21174_c0_g1_i6.p1;TRINITY_DN21174_c0_g1_i5.p1;TRINITY_DN21174_c0_g1_i4.p1;TRINITY_DN21174_c0_g1_i2.p1;TRINITY_DN21174_c0_g1_i10.p1	6	5	5	52.1	18.174	163	28.7308	28.7716	28.8196	28.6507	28.9268	29.2489	28.4968	28.9078	28.8403	29.5805	29.3198	29.2058	28.9215	29.7277	29.5569	29.1348	29.188	29.3849	29.4911	29.0697	28.1955	28.538	28.7842	28.6235	27.6812	28.192	28.187	28.1428	NA	26.1981	25.9915	26.0665	NA	24.9831	NA	25.3213	29.0341	28.7843	28.8712	28.8352	28.7308
BOMOPTA_00733	TRINITY_DN21175_c0_g1_i3.p1	TRINITY_DN21175_c0_g1_i3.p1;TRINITY_DN21175_c0_g1_i1.p6	14	14	14	63.4	20.864	183	32.5551	32.8143	32.7368	32.4826	33.0191	33.0474	33.0214	32.771	33.1315	33.3469	33.2607	33.3232	33.4458	33.5983	33.5195	33.7267	34.1168	33.8941	33.7727	33.8751	33.9437	33.7556	34.0678	33.8942	34.1656	34.0164	33.8926	34.0421	34.3436	34.247	34.5604	34.5273	33.6394	33.9609	33.7584	33.8799	30.2958	29.498	29.9038	30.4931	32.5551
BOMOPTA_00734	TRINITY_DN21179_c0_g1_i6.p1	TRINITY_DN21179_c0_g1_i6.p1;TRINITY_DN21179_c0_g1_i4.p1;TRINITY_DN21179_c0_g1_i3.p1;TRINITY_DN21179_c0_g1_i2.p1;TRINITY_DN21179_c0_g1_i1.p1	9	9	9	38.9	21.1	185	27.9328	28.1366	28.0476	28.3436	28.3013	27.8525	28.2475	27.9162	28.0533	27.5789	27.8093	27.5129	27.6048	27.5438	27.4828	27.5838	27.4663	27.7046	27.8664	28.1155	27.6209	27.4173	27.8862	27.9446	26.9614	27.0594	27.4154	27.416	26.9742	26.298	26.9168	27.3546	25.8055	25.5613	25.8021	25.9081	25.6611	25.9125	NA	NA	27.9328
BOMOPTA_00735	TRINITY_DN21182_c0_g1_i3.p1	TRINITY_DN21182_c0_g1_i3.p1;TRINITY_DN21182_c0_g1_i1.p1;TRINITY_DN21182_c0_g1_i2.p1	6	6	6	31.7	28.13	249	25.0163	NA	25.3332	24.9967	NA	NA	NA	25.0555	25.5642	NA	25.33	25.7774	25.4866	25.5504	25.5129	NA	NA	NA	NA	25.4147	NA	25.3624	25.4913	25.4994	NA	NA	NA	25.1035	25.3839	NA	NA	25.4477	25.4851	NA	25.6087	25.1545	NA	NA	NA	NA	25.0163
BOMOPTA_00736	TRINITY_DN21185_c0_g1_i1.p1	TRINITY_DN21185_c0_g1_i3.p1;TRINITY_DN21185_c0_g1_i2.p1;TRINITY_DN21185_c0_g1_i1.p1	4	4	4	29.7	12.362	118	26.0625	25.7633	26.0105	26.1237	25.9516	25.8861	25.8372	25.8048	25.607	25.9523	25.5206	25.4382	NA	NA	NA	NA	NA	25.187	25.6737	NA	25.2674	25.4321	25.342	NA	25.4984	25.8885	25.3268	25.3351	25.1343	25.0885	25.4617	25.3457	23.8959	23.5267	NA	NA	NA	NA	NA	NA	26.0625
BOMOPTA_00737	TRINITY_DN21191_c0_g1_i2.p1	TRINITY_DN21191_c0_g1_i1.p1;TRINITY_DN21191_c0_g1_i2.p1	38	38	38	38.2	123.8	1085	25.1822	25.6613	25.1832	25.6223	25.1598	NA	25.7698	25.0226	25.6524	25.6738	25.9404	26.1418	26.6335	26.616	26.8353	27.0461	26.8812	26.903	26.4399	27.3666	27.7764	27.4958	27.9109	26.8734	28.4999	28.3359	29.0548	28.2061	30.3226	30.0921	30.16	29.1543	29.9002	29.0091	30.1143	28.7826	23.8043	25.1654	24.8551	23.7049	25.1822
BOMOPTA_00738	TRINITY_DN21193_c0_g1_i1.p1	TRINITY_DN21193_c0_g1_i1.p1	2	2	2	11.2	27.948	259	NA	NA	NA	NA	NA	NA	NA	NA	NA	NA	NA	NA	NA	NA	NA	NA	NA	NA	NA	NA	NA	NA	NA	NA	NA	NA	NA	NA	24.2869	24.1151	NA	24.8353	NA	NA	NA	NA	NA	NA	NA	NA	24.1672
BOMOPTA_00739	TRINITY_DN21194_c0_g1_i3.p1	TRINITY_DN21194_c0_g1_i3.p1;TRINITY_DN21194_c0_g1_i5.p1;TRINITY_DN21194_c0_g1_i1.p2;TRINITY_DN21194_c0_g1_i4.p1	13	13	13	33.5	58.919	525	NA	NA	NA	NA	NA	NA	NA	NA	NA	NA	NA	NA	NA	NA	NA	NA	NA	NA	NA	NA	NA	NA	NA	NA	NA	NA	NA	NA	NA	NA	NA	NA	NA	NA	NA	NA	27.3988	27.6686	27.745	27.6869	24.7458
BOMOPTA_00740	TRINITY_DN21198_c0_g1_i1.p1	TRINITY_DN21198_c0_g1_i1.p1	2	2	2	11.2	23.162	214	NA	NA	NA	NA	NA	NA	NA	NA	NA	NA	NA	NA	NA	NA	NA	NA	NA	NA	NA	NA	NA	NA	NA	NA	24.2884	24.6639	NA	24.5167	NA	NA	NA	NA	NA	NA	NA	NA	NA	NA	NA	NA	24.0098
BOMOPTA_00741	TRINITY_DN21203_c0_g1_i1.p1	TRINITY_DN21203_c0_g1_i1.p1	19	19	19	56.3	48.974	453	27.9511	27.1042	27.5913	27.6853	27.021	27.376	26.9427	27.1766	27.2587	27.3888	27.2267	27.5216	27.2164	26.7675	27.1275	27.4176	26.9091	27.2435	27.6288	27.2621	27.5726	27.5529	27.458	27.6811	28.2767	28.171	28.5232	28.4065	29.0241	29.3131	29.2826	29.3445	30.7096	30.7478	30.427	29.8361	24.5431	26.6476	24.8056	25.1513	27.9511
BOMOPTA_00742	TRINITY_DN21207_c0_g1_i2.p1	TRINITY_DN21207_c0_g1_i2.p1;TRINITY_DN21207_c0_g1_i3.p1;TRINITY_DN21207_c0_g1_i1.p2;TRINITY_DN21207_c0_g1_i1.p1;TRINITY_DN59887_c0_g1_i1.p3;TRINITY_DN58683_c0_g1_i1.p1	7	7	7	20.1	53.962	468	26.388	26.6516	26.5743	26.3159	26.6125	26.47	26.3502	26.2858	25.749	NA	NA	NA	NA	NA	NA	NA	NA	NA	NA	NA	NA	NA	NA	NA	NA	NA	NA	NA	NA	NA	NA	NA	NA	NA	NA	NA	NA	NA	NA	NA	26.388
BOMOPTA_00743	TRINITY_DN21208_c0_g1_i1.p1	TRINITY_DN21208_c0_g1_i1.p1	7	7	7	36.5	35.196	318	NA	26.7028	26.1712	26.3302	26.5411	26.4419	26.5152	26.4376	26.3969	26.5727	27.0562	26.8134	26.4851	26.9623	26.9394	27.1222	26.6939	27.0537	26.9632	26.7766	26.5172	26.8168	26.6464	26.5396	26.7411	26.3672	26.3558	26.2587	NA	25.4289	25.2104	NA	NA	NA	NA	NA	NA	NA	NA	NA	23.9785
BOMOPTA_00744	TRINITY_DN21209_c0_g1_i1.p1	TRINITY_DN21209_c0_g1_i1.p1	5	5	5	9.4	68.265	594	NA	NA	NA	NA	NA	NA	NA	NA	NA	NA	NA	NA	NA	NA	NA	NA	NA	NA	NA	NA	NA	NA	NA	NA	NA	NA	NA	NA	NA	NA	NA	NA	24.9908	24.9623	25.1148	25.3645	NA	NA	NA	NA	24.2818
BOMOPTA_00745	TRINITY_DN21211_c0_g1_i2.p1	TRINITY_DN21211_c0_g1_i2.p1;TRINITY_DN21211_c0_g1_i1.p1	12	12	12	37.5	38.303	336	27.4815	27.1859	27.426	27.4336	27.8079	27.938	27.7647	27.6478	28.4249	28.3775	28.1237	27.7925	28.2197	28.5907	28.5013	28.3487	28.0157	28.1185	28.3338	27.9222	27.276	27.4363	27.6186	27.2868	27.0714	27.429	26.2922	26.9144	NA	NA	NA	NA	NA	NA	NA	NA	NA	NA	NA	NA	27.4815
BOMOPTA_00746	TRINITY_DN21214_c0_g1_i1.p1	TRINITY_DN21214_c0_g1_i1.p1	4	4	4	38.3	14.754	128	25.7524	NA	25.8389	25.7683	NA	NA	25.9538	25.8901	25.7156	25.99	26.0604	26.1188	25.7285	26.3029	26.1097	NA	NA	26.3103	26.0755	26.1305	NA	26.0536	26.0093	26.0724	NA	NA	NA	NA	NA	NA	NA	NA	NA	NA	NA	NA	25.9459	26.3347	26.0973	25.9922	25.7524
BOMOPTA_00747	TRINITY_DN21216_c0_g1_i2.p1	TRINITY_DN21216_c0_g1_i2.p1;TRINITY_DN21216_c0_g1_i1.p1	6	6	6	26.5	31.989	291	NA	NA	NA	NA	24.2814	24.7325	24.3188	NA	24.5323	25.1583	24.9906	24.8891	24.1951	24.5584	NA	NA	24.6785	24.6551	24.9685	23.9037	NA	NA	NA	NA	24.0219	NA	24.2159	NA	NA	NA	NA	NA	NA	NA	NA	NA	NA	NA	NA	NA	24.2352
BOMOPTA_00748	TRINITY_DN21219_c0_g1_i1.p1	TRINITY_DN21219_c0_g1_i1.p1;TRINITY_DN21219_c0_g1_i2.p1;TRINITY_DN39286_c0_g1_i1.p3;TRINITY_DN42864_c0_g1_i1.p2	30	28	28	70.1	46.312	405	30.5265	30.4388	30.5147	30.3861	30.4892	30.2147	30.4511	30.3015	30.8199	30.5752	30.6885	30.5967	31.2614	31.0694	31.0426	31.0178	31.653	31.4589	31.347	31.3597	31.8337	31.6003	31.6803	31.5526	32.0638	31.9711	31.9151	31.8673	32.1289	31.9265	32.0309	31.8705	31.3495	31.4616	31.3237	31.5006	30.4108	29.8552	30.4497	30.0058	30.5265
BOMOPTA_00749	TRINITY_DN21222_c0_g1_i1.p1	TRINITY_DN21222_c0_g1_i1.p1;TRINITY_DN21222_c0_g1_i2.p1	16	16	6	83.3	25.824	234	28.2757	28.5779	28.5156	28.4087	28.3743	27.8976	27.9276	28.5166	27.997	28.7762	28.7449	28.6782	27.8617	28.4383	28.3256	28.6248	28.3624	29.2425	29.0726	28.9239	29.5334	29.8748	29.9614	29.9097	29.066	29.5061	29.6764	29.4739	29.3458	30.2492	29.6403	29.8369	31.3305	31.2615	30.9286	30.8605	31.9714	31.6947	32.2304	31.8228	28.2757
BOMOPTA_00750	TRINITY_DN21225_c0_g1_i1.p1	TRINITY_DN21225_c0_g1_i1.p1	23	23	23	59.1	49.223	428	28.4911	27.7577	28.094	27.9834	27.6134	27.3043	27.8229	27.5189	28.0904	27.7502	28.0569	27.9716	28.3301	28.0892	27.9113	28.0311	28.0307	28.1506	28.1244	27.9604	28.2656	28.0703	27.8374	28.0092	28.3373	28.2976	28.1479	28.346	29.3574	29.1924	29.1739	28.9939	29.6149	29.4548	29.7595	29.2326	NA	26.5018	24.5465	24.5481	28.4911
BOMOPTA_00751	TRINITY_DN21226_c0_g1_i4.p1	TRINITY_DN21226_c0_g1_i2.p1;TRINITY_DN21226_c0_g1_i1.p1;TRINITY_DN21226_c0_g1_i4.p1;TRINITY_DN21226_c0_g1_i3.p1	4	4	4	18.6	32.545	290	NA	NA	NA	NA	NA	NA	NA	NA	NA	NA	NA	NA	NA	NA	NA	NA	NA	NA	NA	NA	NA	NA	NA	NA	NA	NA	NA	NA	25.1955	25.1443	25.4598	24.9078	NA	NA	NA	NA	NA	NA	NA	NA	24.031
BOMOPTA_00752	TRINITY_DN21229_c0_g1_i1.p3	TRINITY_DN21229_c0_g1_i1.p3;TRINITY_DN36418_c0_g1_i1.p1	4	4	4	44.4	9.1903	81	NA	NA	NA	NA	NA	NA	NA	NA	NA	NA	NA	NA	NA	NA	NA	NA	NA	NA	NA	NA	NA	NA	NA	NA	NA	NA	NA	NA	NA	NA	NA	NA	NA	NA	NA	NA	25.7072	25.8182	25.842	25.6828	24.2375
BOMOPTA_00753	TRINITY_DN21238_c0_g1_i1.p1	TRINITY_DN21238_c0_g1_i1.p1;TRINITY_DN37805_c0_g1_i1.p1;TRINITY_DN37386_c0_g1_i1.p1	35	35	34	38.3	117.62	1042	29.2503	28.4157	29.3199	29.4361	28.9689	29.2755	28.9861	29.5619	29.539	29.7409	29.3726	29.8907	29.4307	29.5739	29.6125	29.8531	29.5918	29.3708	29.4039	29.9997	29.2315	29.1942	29.2151	29.722	29.342	29.2954	29.1264	29.9146	28.9436	28.8241	28.7253	29.955	28.8635	28.4722	28.5496	29.1035	25.8378	28.2859	26.3906	25.1262	29.2503
BOMOPTA_00754	TRINITY_DN21240_c0_g1_i1.p1	TRINITY_DN21240_c0_g1_i1.p1	9	9	9	41.1	37.222	343	NA	NA	NA	NA	25.5385	NA	25.7844	NA	25.7517	25.7035	25.7818	NA	25.8229	25.9686	25.9695	26.1064	25.8278	25.8346	25.782	25.5663	25.7509	25.4849	25.5948	25.6493	25.9948	25.8124	25.6806	25.9814	25.7237	26.01	25.8993	25.8687	25.1351	25.3912	25.1803	25.2775	NA	NA	NA	NA	23.9536
BOMOPTA_00755	TRINITY_DN21243_c0_g1_i4.p1	TRINITY_DN21243_c0_g1_i4.p1;TRINITY_DN21243_c0_g1_i2.p1;TRINITY_DN21243_c0_g1_i3.p1;TRINITY_DN21243_c0_g1_i1.p1	16	16	16	70.7	27.872	249	30.3789	30.5313	30.4163	30.5178	30.3062	30.2013	30.3807	30.2108	30.3194	30.3525	30.3493	30.4666	30.1727	30.2606	30.3809	30.3688	30.5712	31.0512	30.9965	30.6076	31.2213	31.6105	31.4007	31.3811	30.6455	30.922	31.4345	31.1375	31.1506	31.9279	31.3436	31.6412	32.5718	32.4115	32.6059	32.2854	33.7912	33.1924	33.5347	33.6136	30.3789
BOMOPTA_00756	TRINITY_DN21246_c0_g1_i1.p1	TRINITY_DN21246_c0_g1_i1.p1	2	2	2	14.5	21.55	200	NA	NA	NA	NA	NA	NA	NA	NA	NA	NA	NA	NA	NA	NA	NA	NA	NA	NA	NA	NA	NA	NA	NA	NA	NA	NA	NA	NA	NA	NA	23.4039	NA	NA	NA	NA	NA	NA	NA	NA	NA	24.6198
BOMOPTA_00757	TRINITY_DN21255_c0_g1_i2.p1	TRINITY_DN21255_c0_g1_i2.p1;TRINITY_DN21255_c0_g1_i1.p1	4	4	4	21.7	19.782	166	NA	NA	NA	NA	NA	NA	NA	NA	NA	NA	NA	NA	NA	NA	NA	NA	NA	NA	NA	NA	NA	NA	NA	NA	NA	NA	NA	NA	NA	NA	NA	NA	NA	NA	NA	NA	NA	25.6751	25.5652	25.796	23.8729
BOMOPTA_00758	TRINITY_DN21258_c0_g1_i2.p1	TRINITY_DN21258_c0_g1_i2.p1	14	14	14	53.9	36.182	332	29.8916	29.8759	29.6414	29.7863	30.3015	30.2324	30.2689	30.2649	30.8246	30.5417	30.571	30.6004	30.7692	30.8749	30.6681	30.5622	30.6178	30.136	30.1993	30.2148	29.9446	29.3624	29.3271	29.4617	29.3285	28.7955	28.6231	29.0009	28.8965	28.713	28.1191	28.9297	29.4097	29.0261	29.175	28.8522	NA	NA	NA	NA	29.8916
BOMOPTA_00759	TRINITY_DN21259_c0_g1_i1.p1	TRINITY_DN21259_c0_g1_i1.p1	4	4	4	16.7	34.084	300	NA	NA	NA	NA	NA	NA	NA	NA	NA	NA	NA	NA	NA	NA	NA	NA	NA	NA	NA	NA	NA	NA	NA	NA	NA	NA	NA	NA	24.5513	NA	NA	24.6092	24.589	24.9168	24.3585	24.6662	NA	NA	NA	NA	24.6332
BOMOPTA_00760	TRINITY_DN21260_c0_g1_i2.p1	TRINITY_DN21260_c0_g1_i2.p1;TRINITY_DN21260_c0_g1_i1.p2	3	3	3	14.8	31.908	277	NA	NA	NA	NA	NA	NA	NA	NA	NA	NA	NA	NA	NA	NA	NA	NA	NA	NA	NA	NA	NA	NA	NA	NA	NA	24.2515	24.1013	24.1529	NA	NA	NA	NA	NA	NA	NA	NA	NA	NA	NA	NA	23.9778
BOMOPTA_00761	TRINITY_DN21266_c0_g1_i1.p2	TRINITY_DN21266_c0_g1_i1.p2	3	3	3	38.1	13.318	118	27.47	28.424	27.7485	27.805	28.3199	NA	28.4542	27.8615	27.9258	28.0192	28.7362	27.9852	27.8883	28.0315	28.3151	27.5422	27.6593	NA	27.657	27.6357	27.691	27.5422	27.8242	26.9895	27.591	27.3763	27.4695	NA	NA	NA	NA	NA	NA	NA	NA	NA	NA	NA	NA	NA	27.47
BOMOPTA_00762	TRINITY_DN21267_c0_g2_i3.p1	TRINITY_DN21267_c0_g2_i3.p1;TRINITY_DN21267_c0_g2_i2.p1;TRINITY_DN21267_c0_g2_i1.p1	4	4	4	12.2	60.502	539	24.8764	24.8849	25.1236	25.1612	24.8437	24.6341	NA	24.583	NA	NA	NA	NA	NA	NA	NA	NA	NA	NA	NA	NA	NA	NA	NA	NA	NA	NA	NA	NA	NA	NA	NA	NA	NA	NA	NA	NA	NA	NA	NA	NA	24.8764
BOMOPTA_00763	TRINITY_DN21268_c0_g2_i2.p1	TRINITY_DN21268_c0_g2_i2.p1;TRINITY_DN21268_c0_g2_i3.p1;TRINITY_DN21268_c0_g2_i1.p1;TRINITY_DN21268_c0_g2_i4.p5;TRINITY_DN21268_c0_g2_i1.p4;TRINITY_DN21268_c0_g2_i6.p1	4	4	4	14.7	37.624	341	NA	NA	NA	NA	NA	NA	NA	NA	NA	NA	NA	NA	NA	NA	NA	NA	NA	NA	NA	NA	NA	NA	NA	NA	NA	NA	NA	NA	25.3757	NA	NA	NA	NA	NA	NA	NA	NA	NA	NA	NA	24.3398
BOMOPTA_00764	TRINITY_DN21269_c0_g1_i1.p3	TRINITY_DN21269_c0_g1_i1.p3	2	2	2	33.3	12.195	111	NA	NA	NA	NA	NA	NA	NA	NA	NA	NA	NA	NA	25.782	26.1674	NA	25.8682	26.5079	NA	NA	NA	NA	NA	NA	NA	NA	NA	NA	NA	NA	NA	NA	NA	NA	NA	NA	NA	NA	NA	NA	NA	24.5607
BOMOPTA_00765	TRINITY_DN21275_c0_g1_i1.p1	TRINITY_DN21275_c0_g1_i1.p1;TRINITY_DN21275_c0_g1_i2.p3	8	8	8	40.1	26.306	237	NA	25.9833	NA	NA	26.2012	26.4816	26.3587	26.0718	26.0419	26.7496	26.6717	26.5154	26.645	26.366	26.4059	26.5479	26.3285	26.3944	26.4353	26.4498	25.9116	26.1519	26.0336	NA	25.8012	25.8329	NA	25.4839	NA	NA	NA	NA	NA	NA	NA	NA	NA	NA	NA	NA	24.0257
BOMOPTA_00766	TRINITY_DN21279_c0_g1_i2.p1	TRINITY_DN21279_c0_g1_i2.p1	3	3	3	9.1	38.741	386	NA	NA	NA	NA	NA	NA	NA	NA	NA	NA	NA	NA	NA	NA	NA	NA	NA	NA	NA	NA	NA	NA	NA	NA	NA	NA	NA	25.2216	25.851	25.6395	NA	26.1625	25.6157	25.3542	25.5349	25.5551	NA	NA	NA	NA	24.439
BOMOPTA_00767	TRINITY_DN21283_c0_g1_i4.p1	TRINITY_DN21283_c0_g1_i4.p1;TRINITY_DN21283_c0_g1_i7.p2;TRINITY_DN21283_c0_g1_i2.p1;TRINITY_DN21283_c0_g1_i6.p1;TRINITY_DN21283_c0_g1_i1.p1;TRINITY_DN21283_c0_g1_i5.p1	17	17	17	56.6	43.723	385	NA	NA	NA	NA	NA	NA	NA	NA	25.7204	NA	26.0665	25.2732	26.2107	26.0794	26.2114	26.4307	26.5461	26.6164	26.2833	26.2304	26.9935	26.529	25.8178	NA	27.2743	26.897	27.9156	26.309	27.8541	26.9506	28.5038	25.85	26.4858	25.8932	26.6263	NA	26.9079	26.9726	27.0471	27.6944	24.1913
BOMOPTA_00768	TRINITY_DN21284_c0_g1_i1.p1	TRINITY_DN21284_c0_g1_i1.p1	9	9	9	59.1	23.717	203	NA	NA	NA	NA	NA	NA	NA	NA	NA	NA	NA	NA	NA	NA	NA	NA	NA	NA	NA	NA	26.5165	NA	26.2714	26.0135	NA	NA	NA	NA	NA	26.6477	26.4367	26.496	27.1306	27.3455	27.5519	26.9012	NA	NA	NA	NA	23.8156
BOMOPTA_00769	TRINITY_DN21286_c0_g1_i1.p1	TRINITY_DN21286_c0_g1_i1.p1	9	9	9	26.4	53.55	474	NA	NA	NA	25.091	NA	NA	NA	24.7954	24.8894	25.3319	25.2421	25.2498	25.6359	25.2884	25.1453	25.3473	25.5464	25.58	NA	25.5665	24.6933	24.7878	24.6892	24.8612	NA	NA	NA	NA	NA	NA	NA	NA	NA	NA	NA	NA	NA	NA	NA	NA	24.1203
BOMOPTA_00770	TRINITY_DN21289_c0_g1_i2.p1	TRINITY_DN21289_c0_g1_i2.p1;TRINITY_DN21289_c0_g1_i1.p1	6	6	6	41.3	19.727	172	26.7265	26.4307	26.6632	26.4348	26.7684	NA	26.7617	NA	26.1391	27.2282	27.2994	27.3086	27.3852	27.2876	27.3246	27.3674	26.502	26.8008	26.8401	26.9651	26.2998	26.5494	26.2885	26.1844	NA	NA	NA	NA	NA	NA	NA	NA	NA	NA	NA	NA	NA	NA	NA	NA	26.7265
BOMOPTA_00771	TRINITY_DN21290_c0_g1_i1.p1	TRINITY_DN21290_c0_g1_i1.p1	14	14	14	52.7	38.718	351	NA	30.5959	NA	NA	26.5077	25.7916	26.9088	27.6267	27.3098	27.1573	28.2391	27.0902	27.6658	27.418	27.9604	26.9863	28.149	27.8721	27.995	27.916	27.7672	28.0497	28.1082	28.011	29.0707	28.6661	28.8876	28.5861	30.1559	29.7288	29.7812	29.5633	29.7598	29.7647	29.7197	29.8742	NA	NA	NA	NA	24.142
BOMOPTA_00772	TRINITY_DN21291_c0_g1_i1.p1	TRINITY_DN21291_c0_g1_i1.p1	2	2	2	10.6	23.895	226	NA	NA	NA	NA	NA	NA	NA	NA	NA	NA	NA	NA	NA	NA	NA	NA	NA	NA	NA	NA	NA	NA	NA	NA	NA	NA	NA	NA	NA	NA	23.1385	NA	NA	NA	NA	NA	NA	NA	NA	NA	23.9182
BOMOPTA_00773	TRINITY_DN21292_c0_g1_i3.p1	TRINITY_DN21292_c0_g1_i8.p1;TRINITY_DN21292_c0_g1_i2.p1;TRINITY_DN21292_c0_g1_i3.p1;TRINITY_DN21292_c0_g1_i1.p1;TRINITY_DN21292_c0_g1_i7.p1;TRINITY_DN21292_c0_g1_i4.p1;TRINITY_DN21292_c0_g1_i6.p1;TRINITY_DN21292_c0_g1_i5.p1;TRINITY_DN21292_c0_g1_i7.p2;TRINITY_DN21292_c0_g1_i4.p2	10	10	10	60.5	25.295	220	29.3208	29.1081	29.17	29.2813	29.0346	28.5937	29.2401	29.0212	29.0028	28.9519	28.9957	29.1174	28.8239	28.9796	28.8399	29.033	28.9034	29.1745	28.996	29.1603	29.0975	29.2999	29.3202	29.2511	29.0824	29.141	29.3263	29.088	28.7079	28.9156	28.7991	29.0075	28.667	28.8396	28.7553	28.8143	29.1582	29.1417	29.4519	29.1228	29.3208
BOMOPTA_00774	TRINITY_DN21293_c0_g1_i2.p1	TRINITY_DN21293_c0_g1_i2.p1;TRINITY_DN21293_c0_g1_i1.p1	13	13	13	57.7	35.997	305	30.4965	30.5949	30.4498	30.6189	30.3663	30.4781	30.513	30.0077	29.1718	28.7189	28.513	28.7407	26.4388	26.0379	24.9212	26.9183	NA	NA	NA	NA	NA	NA	NA	NA	NA	NA	NA	NA	NA	NA	NA	NA	NA	26.0136	26.1335	26.0234	NA	NA	NA	NA	30.4965
BOMOPTA_00775	TRINITY_DN21295_c0_g1_i3.p1	TRINITY_DN21295_c0_g1_i2.p1;TRINITY_DN21295_c0_g1_i3.p1	11	11	11	52.8	28.047	250	29.5647	29.6604	29.6656	29.4089	28.4824	29.736	29.5672	29.4819	28.1785	28.4342	28.4786	28.4808	25.9718	25.6578	25.7052	25.8803	NA	NA	NA	NA	NA	NA	NA	NA	NA	NA	NA	NA	NA	NA	NA	NA	NA	NA	NA	NA	NA	NA	NA	NA	29.5647
BOMOPTA_00776	TRINITY_DN21298_c0_g1_i1.p1	TRINITY_DN21298_c0_g1_i1.p1;TRINITY_DN21298_c0_g1_i2.p2;TRINITY_DN54692_c0_g1_i1.p2	20	20	20	68.4	38.262	348	26.8934	27.4609	27.1916	27.2445	27.3644	26.3949	26.9741	27.0579	28.0227	27.78	27.7367	27.7268	28.0112	27.7349	28.0328	28.0124	27.9469	28.2119	28.4737	28.2837	28.334	28.4673	28.4098	28.2419	29.0598	29.1302	29.0525	28.8753	29.9966	29.883	30.0182	29.6739	29.8527	30.0417	29.9631	29.7908	NA	NA	NA	NA	26.8934
BOMOPTA_00777	TRINITY_DN21302_c0_g1_i1.p1	TRINITY_DN21302_c0_g1_i1.p1;TRINITY_DN21302_c0_g1_i2.p1	16	16	16	52.8	39.796	343	30.9837	31.3101	31.1185	31.0355	31.0344	31.2256	30.9427	31.111	29.2311	29.4652	29.1656	29.2616	24.6668	25.0792	24.8976	25.2175	NA	NA	NA	NA	NA	NA	NA	NA	NA	NA	NA	NA	25.116	25.8224	25.6423	25.3074	26.0893	25.9521	26.4273	25.4747	NA	NA	NA	NA	30.9837
BOMOPTA_00778	TRINITY_DN21304_c1_g1_i1.p1	TRINITY_DN21304_c1_g1_i1.p1;TRINITY_DN61100_c0_g1_i1.p1	3	3	3	9.5	44.718	401	NA	NA	NA	NA	NA	NA	NA	NA	NA	NA	NA	NA	NA	NA	NA	NA	NA	NA	NA	NA	NA	NA	NA	NA	NA	NA	NA	NA	NA	NA	NA	24.2669	24.4588	24.5516	24.1461	NA	NA	NA	NA	NA	24.2046
BOMOPTA_00779	TRINITY_DN21308_c0_g1_i1.p1	TRINITY_DN21308_c0_g1_i1.p1	10	10	10	53.9	27.526	243	25.6237	NA	25.2266	25.6138	26.479	NA	NA	26.3438	25.9256	26.4871	26.4894	26.3922	27.4284	27.0439	27.1314	27.0015	27.6005	27.5204	27.1129	27.6072	27.6811	27.5993	27.4794	27.2453	28.6559	27.984	28.3189	27.5831	27.6253	27.1563	27.2536	27.6436	26.3457	NA	25.6807	26.3716	NA	NA	NA	NA	25.6237
BOMOPTA_00780	TRINITY_DN21312_c0_g1_i5.p1	TRINITY_DN21312_c0_g1_i5.p1;TRINITY_DN21312_c0_g1_i4.p1;TRINITY_DN21312_c0_g1_i2.p1;TRINITY_DN21312_c0_g1_i6.p1	18	18	1	91.4	26.887	243	NA	NA	NA	NA	NA	NA	NA	NA	NA	NA	NA	NA	NA	NA	NA	NA	NA	NA	NA	NA	NA	NA	NA	NA	NA	NA	NA	NA	NA	NA	NA	NA	NA	NA	NA	NA	NA	NA	NA	23.9689	24.3543
BOMOPTA_00781	TRINITY_DN21313_c0_g1_i2.p1	TRINITY_DN21313_c0_g1_i1.p1;TRINITY_DN21313_c0_g1_i2.p1;TRINITY_DN21313_c0_g1_i3.p1;TRINITY_DN21313_c0_g1_i4.p1	4	4	4	21.6	37.015	342	NA	24.9646	NA	NA	NA	24.4425	NA	NA	NA	24.3927	24.3562	24.9469	24.8554	25.0212	25.0472	25.26	26.2677	25.403	25.6454	25.8648	26.6557	26.0614	26.2683	NA	26.7439	26.2914	26.295	25.9997	26.3701	26.4144	26.5266	26.4145	26.6629	26.6508	26.2607	26.4408	NA	NA	NA	NA	24.5794
BOMOPTA_00782	TRINITY_DN21314_c0_g1_i2.p1	TRINITY_DN21314_c0_g1_i3.p1;TRINITY_DN21314_c0_g1_i2.p1	30	30	11	89.1	50.566	450	29.4614	29.6138	29.2062	29.1797	29.7007	29.4726	29.4532	29.3127	29.6206	29.4942	29.7949	29.6791	29.7791	29.9001	30.0393	29.7886	29.8632	29.8352	29.91	30.1057	29.8921	29.7804	30.0052	29.7739	30.338	30.1703	29.9173	30.2359	29.8429	29.6534	29.6517	29.6951	28.1671	28.6207	28.2239	28.5729	NA	NA	NA	NA	29.4614
BOMOPTA_00783	TRINITY_DN21321_c1_g1_i1.p1	TRINITY_DN21321_c1_g1_i1.p1;TRINITY_DN21321_c1_g1_i4.p2;TRINITY_DN21321_c1_g1_i2.p1	9	9	9	41.6	16.862	149	31.0276	31.2634	31.3489	30.7897	30.9148	30.7353	30.8892	30.9719	29.7572	29.5563	29.4471	29.7809	27.1787	26.8062	26.6606	26.9176	NA	NA	NA	NA	24.3675	NA	NA	24.1384	NA	NA	NA	NA	NA	NA	NA	NA	NA	NA	NA	NA	27.7152	27.8055	27.8752	27.4052	31.0276
BOMOPTA_00784	TRINITY_DN21322_c0_g1_i1.p1	TRINITY_DN21322_c0_g1_i1.p1	26	26	26	61.4	59.625	547	28.5174	28.4768	28.3413	28.6534	28.2658	28.1624	28.2425	28.5215	28.6687	28.115	28.293	28.6477	28.3296	28.3425	28.6204	28.4969	28.6614	28.8614	28.5755	28.8005	29.2825	29.7848	29.8751	29.9489	28.5214	28.7513	29.3352	28.8316	27.0883	27.1835	26.6264	26.882	29.1688	29.0582	29.0243	29.4038	32.7971	32.4856	32.7821	32.9131	28.5174
BOMOPTA_00785	TRINITY_DN21324_c0_g1_i2.p1	TRINITY_DN21324_c0_g1_i2.p1;TRINITY_DN21324_c0_g1_i3.p1;TRINITY_DN21324_c0_g1_i6.p1;TRINITY_DN21324_c0_g1_i1.p1;TRINITY_DN21324_c0_g1_i5.p1;TRINITY_DN21324_c0_g1_i4.p1	26	26	26	51.7	62.953	559	29.4211	29.1709	29.252	29.2786	29.2451	29.2631	29.3473	29.3648	29.5145	29.3509	29.5295	29.6525	29.8656	29.7895	29.7313	29.8516	29.9163	29.634	29.6804	29.9966	29.6804	29.5725	29.6956	29.7838	29.8829	29.7417	29.7422	29.5411	29.9775	29.9375	29.8142	30.07	29.7632	29.9893	29.8409	30.0049	NA	24.4887	NA	NA	29.4211
BOMOPTA_00786	TRINITY_DN21325_c0_g1_i1.p1	TRINITY_DN21325_c0_g1_i1.p1	13	13	13	54.9	32.006	286	NA	NA	26.6764	26.7197	NA	NA	27.0788	27.2867	26.6629	26.8436	27.2353	27.3867	27.6702	27.4421	27.133	27.4417	28.1364	27.6948	27.8286	27.8202	28.3204	27.667	28.1658	27.7354	28.4852	28.0971	28.5399	28.0303	27.8767	28.0468	28.2014	27.6942	27.1191	26.9801	26.7354	26.7338	NA	NA	NA	NA	24.6385
BOMOPTA_00787	TRINITY_DN21326_c0_g1_i1.p1	TRINITY_DN21326_c0_g1_i1.p1;TRINITY_DN21326_c0_g1_i2.p4	10	10	10	53.1	27.475	239	25.961	26.2116	25.8238	25.8751	NA	NA	NA	NA	25.9859	26.2327	25.8413	25.9476	26.0016	26.0375	26.2209	NA	26.4442	26.2586	26.4169	25.7898	26.307	26.2592	26.5424	26.4966	25.9849	26.1841	26.5989	26.468	26.7745	26.8246	26.8368	26.6897	26.6404	26.7709	26.53	26.5942	25.8018	26.3719	25.4169	25.041	25.961
BOMOPTA_00788	TRINITY_DN21333_c0_g1_i2.p1	TRINITY_DN21333_c0_g1_i2.p1;TRINITY_DN21333_c0_g1_i1.p1	4	4	4	19.4	21.642	196	NA	NA	NA	NA	NA	NA	NA	NA	NA	NA	NA	NA	NA	NA	NA	NA	NA	NA	NA	NA	NA	NA	NA	NA	NA	NA	NA	NA	NA	NA	NA	NA	NA	NA	NA	NA	25.0264	24.9603	24.9537	25.0846	24.2651
BOMOPTA_00789	TRINITY_DN21336_c0_g2_i3.p1	TRINITY_DN21336_c0_g2_i3.p1;TRINITY_DN21336_c0_g2_i1.p1;TRINITY_DN21336_c0_g2_i4.p1	15	15	15	34.9	59.388	521	29.6047	29.7838	29.8163	29.761	30.0687	30.27	30.188	30.0723	30.5773	30.6462	30.8538	30.626	30.7535	30.8174	30.8211	30.7535	30.5355	30.6481	30.5223	30.5894	30.1817	30.4258	30.4057	30.4459	30.632	30.6056	30.5894	30.554	29.8574	29.8697	29.8057	29.975	27.6172	28.0636	27.9886	28.3663	NA	NA	NA	NA	29.6047
BOMOPTA_00790	TRINITY_DN21339_c0_g1_i3.p1	TRINITY_DN21339_c0_g1_i1.p1;TRINITY_DN21339_c0_g1_i3.p1;TRINITY_DN21339_c0_g1_i4.p1;TRINITY_DN21339_c0_g1_i2.p2;TRINITY_DN21339_c0_g1_i2.p1;TRINITY_DN21339_c0_g1_i4.p2;TRINITY_DN21339_c0_g5_i1.p1;TRINITY_DN21339_c0_g4_i1.p4	13	13	13	34.7	42.051	366	28.2778	28.8241	28.465	28.495	28.2213	28.1079	28.2554	28.3088	27.0783	26.7095	26.7537	26.7031	NA	NA	NA	NA	NA	NA	NA	NA	NA	NA	NA	NA	NA	NA	NA	NA	NA	NA	NA	NA	NA	NA	NA	NA	NA	NA	NA	NA	28.2778
BOMOPTA_00791	TRINITY_DN21339_c0_g3_i1.p1	TRINITY_DN21339_c0_g3_i1.p1	8	8	8	24.1	38.849	332	26.0065	24.7812	25.3624	25.2386	NA	NA	NA	NA	NA	24.9971	NA	NA	24.6822	NA	NA	24.966	NA	NA	25.0441	NA	24.9952	25.2098	NA	25.0481	25.6925	25.5364	25.6356	NA	25.871	25.9369	26.28	25.561	25.4193	25.8051	25.4323	25.4479	NA	NA	NA	NA	26.0065
BOMOPTA_00792	TRINITY_DN21342_c0_g1_i1.p1	TRINITY_DN21342_c0_g1_i2.p1;TRINITY_DN21342_c0_g1_i1.p1	16	15	5	92.7	17.958	165	30.6756	30.4104	30.7554	30.5734	30.7078	29.9037	30.6165	30.891	30.9333	30.9185	31.0355	30.8022	30.8963	30.8236	31.1422	31.0731	31.1444	31.6524	31.2137	31.1112	31.8305	31.94	31.8232	31.9142	31.221	30.9971	31.5476	30.8466	30.5547	30.2712	30.0643	30.5512	31.6375	31.1781	31.144	31.5796	33.6673	33.4682	33.7046	33.6065	30.6756
BOMOPTA_00793	TRINITY_DN21348_c0_g1_i11.p1	TRINITY_DN21348_c0_g1_i11.p1;TRINITY_DN21348_c0_g1_i9.p2;TRINITY_DN21348_c0_g1_i5.p1;TRINITY_DN21348_c0_g1_i1.p1;TRINITY_DN21348_c0_g1_i13.p1;TRINITY_DN21348_c0_g1_i12.p1;TRINITY_DN21348_c0_g1_i5.p2;TRINITY_DN21348_c0_g1_i2.p1;TRINITY_DN21348_c0_g1_i9.p1;TRINITY_DN21348_c0_g1_i3.p1	8	8	8	32.3	39.496	344	27.9755	27.8474	28.0597	27.9505	27.7441	27.8924	28.0103	27.8559	26.2111	26.3394	26.4356	26.7104	NA	NA	NA	NA	NA	NA	NA	NA	NA	NA	NA	NA	NA	NA	NA	NA	NA	NA	NA	NA	NA	NA	NA	NA	NA	NA	NA	NA	27.9755
BOMOPTA_00794	TRINITY_DN21353_c0_g1_i3.p1	TRINITY_DN21353_c0_g1_i3.p1;TRINITY_DN21353_c0_g1_i2.p1;TRINITY_DN21353_c0_g1_i1.p1	9	9	9	28.4	41.15	356	26.1629	NA	26.3932	26.2129	NA	26.2455	26.4576	26.566	26.9595	26.3595	26.9457	26.7111	26.9844	26.5404	26.6713	26.3457	25.9198	NA	NA	25.7695	NA	NA	NA	NA	25.6957	NA	25.2108	NA	NA	NA	NA	NA	NA	NA	NA	NA	NA	NA	NA	NA	26.1629
BOMOPTA_00795	TRINITY_DN21354_c0_g1_i1.p1	TRINITY_DN21354_c0_g1_i1.p1	4	4	4	56.2	14.67	128	28.6871	29.0507	28.6679	28.8438	28.9175	28.8939	28.9997	28.7554	28.5623	28.6246	28.5538	28.5293	28.1092	28.6192	28.4301	28.3024	27.2299	27.367	27.7219	27.5246	26.4853	27.0292	26.9002	26.6944	25.7803	26.0536	26.1119	25.6263	NA	NA	NA	NA	NA	NA	NA	NA	26.3458	26.4261	26.8395	26.806	28.6871
BOMOPTA_00796	TRINITY_DN21356_c0_g1_i2.p1	TRINITY_DN21356_c0_g1_i2.p1;TRINITY_DN21356_c0_g1_i1.p2;TRINITY_DN21356_c0_g1_i4.p1;TRINITY_DN21356_c0_g2_i2.p3;TRINITY_DN21356_c0_g2_i1.p2	12	12	12	45.7	34.337	304	NA	NA	NA	NA	NA	NA	NA	NA	NA	NA	NA	NA	NA	NA	NA	NA	NA	NA	NA	NA	NA	25.3838	24.8791	25.9463	NA	NA	NA	NA	NA	NA	NA	NA	NA	NA	NA	NA	29.2876	28.2771	28.4148	29.4293	24.6446
BOMOPTA_00797	TRINITY_DN21357_c0_g1_i1.p1	TRINITY_DN21357_c0_g1_i1.p1	2	2	2	6.8	41.906	366	NA	NA	NA	NA	NA	NA	24.2298	NA	NA	NA	NA	NA	NA	NA	NA	NA	NA	NA	NA	NA	NA	NA	NA	NA	NA	NA	NA	NA	NA	NA	NA	NA	NA	NA	NA	NA	NA	NA	NA	NA	23.9368
BOMOPTA_00798	TRINITY_DN21358_c0_g1_i1.p1	TRINITY_DN21358_c0_g1_i1.p1	2	2	2	6.9	46.925	423	NA	NA	NA	NA	NA	NA	NA	NA	25.5765	NA	25.0686	NA	NA	NA	NA	NA	NA	NA	NA	NA	NA	NA	NA	NA	NA	NA	NA	NA	NA	NA	NA	NA	NA	NA	NA	NA	NA	NA	NA	NA	23.5811
BOMOPTA_00799	TRINITY_DN21359_c0_g1_i5.p1	TRINITY_DN21359_c0_g1_i5.p1;TRINITY_DN21359_c0_g1_i1.p1;TRINITY_DN21359_c0_g1_i3.p1;TRINITY_DN61118_c0_g1_i1.p3	9	9	9	37.7	30.97	276	NA	25.2487	25.7823	25.783	25.5293	25.3937	25.6495	25.6488	25.7275	25.9475	26.0362	25.6807	25.6295	26.2127	26.072	25.9361	25.3636	25.6204	25.7696	25.9273	25.1562	25.5042	25.5419	25.1604	24.9061	NA	NA	NA	NA	NA	NA	NA	NA	NA	NA	NA	NA	NA	NA	NA	24.0433
BOMOPTA_00800	TRINITY_DN21362_c0_g1_i2.p1	TRINITY_DN21362_c0_g1_i2.p1	4	4	4	23	29.442	265	NA	NA	25.0046	NA	NA	NA	NA	NA	NA	NA	NA	NA	NA	26.0205	NA	NA	24.7545	NA	NA	NA	NA	NA	NA	NA	NA	NA	NA	NA	NA	NA	NA	NA	NA	NA	NA	NA	NA	NA	NA	NA	24.0268
BOMOPTA_00801	TRINITY_DN21364_c0_g1_i3.p1	TRINITY_DN21364_c0_g1_i3.p1;TRINITY_DN21364_c0_g1_i2.p1	7	7	2	42.8	20.843	187	26.4248	26.8407	26.7182	26.5131	27.0337	26.3727	26.5605	25.9956	26.8184	26.4962	26.2267	26.6535	26.2547	26.7379	26.0873	26.711	27.4972	27.6608	27.5482	27.1637	28.5506	28.0405	28.2949	28.0819	27.1772	26.5069	26.9207	27.1715	25.7362	26.3625	25.9893	26.1696	27.2459	26.9953	27.0661	26.9163	31.3448	30.8711	30.8135	30.9807	26.4248
BOMOPTA_00802	TRINITY_DN21364_c0_g1_i4.p1	TRINITY_DN21364_c0_g1_i4.p1	4	2	2	22.4	9.4876	85	NA	NA	NA	NA	NA	NA	NA	NA	NA	NA	NA	NA	NA	NA	NA	NA	NA	NA	NA	NA	NA	NA	NA	NA	NA	NA	NA	NA	NA	NA	NA	NA	NA	NA	NA	NA	29.8452	29.0333	29.5608	29.743	24.442
BOMOPTA_00803	TRINITY_DN21365_c0_g1_i3.p1	TRINITY_DN21365_c0_g1_i3.p1;TRINITY_DN21365_c0_g1_i1.p1	12	12	4	73.6	21.845	193	NA	NA	NA	NA	NA	NA	NA	NA	NA	NA	NA	NA	NA	NA	NA	NA	26.8931	NA	26.9472	27.4685	26.9126	27.0864	27.1923	27.0383	27.0815	27.2526	27.1051	26.975	27.4573	27.1199	27.5783	27.0302	NA	NA	27.0344	NA	26.3862	26.6753	NA	NA	23.93
BOMOPTA_00804	TRINITY_DN21366_c0_g1_i3.p1	TRINITY_DN21366_c0_g1_i3.p1	2	2	2	3.8	69.389	598	NA	NA	NA	NA	NA	NA	NA	NA	NA	NA	NA	NA	NA	NA	NA	NA	NA	NA	NA	NA	NA	NA	NA	NA	NA	NA	NA	NA	NA	NA	NA	NA	25.8734	25.7895	25.9153	26.0307	NA	NA	NA	NA	24.1374
BOMOPTA_00805	TRINITY_DN21368_c0_g1_i1.p1	TRINITY_DN21368_c0_g1_i1.p1	29	28	28	73.4	47.666	428	30.3816	30.2173	30.3057	30.4479	29.9738	29.955	29.9314	30.0085	30.1189	29.986	30.2868	30.2955	30.0669	30.1277	30.2657	30.2746	30.5032	30.6081	30.5985	30.5775	31.1502	31.0081	31.115	31.2284	30.7625	30.6028	31.0006	30.7556	31.6598	32.1966	31.5572	31.844	33.1073	33.0254	33.0395	32.7323	29.9786	30.9605	30.2247	29.9604	30.3816
BOMOPTA_00806	TRINITY_DN21370_c0_g1_i1.p1	TRINITY_DN21370_c0_g1_i1.p1	7	7	7	93.4	9.8642	91	25.8028	NA	NA	25.064	NA	NA	25.8498	25.4805	NA	NA	NA	NA	25.9664	26.0212	26.0915	26.0892	27.1007	27.5204	27.12	27.714	28.14	28.0667	28.5503	28.4509	26.4044	25.9374	27.2863	26.3938	NA	NA	NA	NA	27.7703	27.2333	27.66	27.7329	30.8189	30.8513	30.9212	31.3412	25.8028
BOMOPTA_00807	TRINITY_DN21371_c0_g2_i1.p1	TRINITY_DN21371_c0_g2_i1.p1	16	16	15	16.8	147.11	1295	27.0037	26.7876	27.2527	27.0679	27.0358	26.3864	27.1188	26.7713	27.1123	26.7623	26.8282	26.4914	26.7568	26.7246	26.9336	26.6427	25.6507	25.887	25.9718	25.8672	25.2761	25.8008	25.9504	25.2427	25.1159	25.6476	25.0074	NA	NA	NA	NA	NA	NA	NA	NA	NA	NA	NA	NA	NA	27.0037
BOMOPTA_00808	TRINITY_DN21372_c0_g1_i1.p1	TRINITY_DN21372_c0_g1_i1.p1	3	3	3	12.7	38.508	339	NA	NA	NA	24.5433	NA	NA	NA	NA	NA	NA	NA	NA	NA	NA	NA	NA	NA	NA	NA	NA	NA	NA	NA	NA	NA	NA	NA	NA	NA	NA	NA	NA	NA	NA	NA	NA	NA	NA	NA	NA	23.6974
BOMOPTA_00809	TRINITY_DN21375_c0_g1_i1.p1	TRINITY_DN21375_c0_g1_i5.p1;TRINITY_DN21375_c0_g1_i2.p1;TRINITY_DN21375_c0_g1_i1.p1	3	3	3	34.2	13.567	120	NA	NA	NA	NA	NA	NA	NA	NA	NA	NA	NA	NA	NA	NA	NA	NA	NA	NA	NA	NA	NA	NA	NA	NA	NA	NA	NA	NA	NA	NA	NA	NA	NA	24.4429	NA	NA	NA	NA	NA	NA	24.4365
BOMOPTA_00810	TRINITY_DN21377_c0_g1_i1.p1	TRINITY_DN21377_c0_g1_i1.p1	5	5	5	21.1	36.076	327	26.4714	26.6338	26.025	26.0946	25.7117	24.4886	NA	NA	25.1846	NA	24.7631	25.2405	NA	NA	NA	NA	NA	NA	NA	24.8191	25.5081	25.0439	NA	NA	NA	NA	NA	25.2898	NA	24.9001	NA	25.1807	NA	NA	NA	NA	NA	NA	NA	NA	26.4714
BOMOPTA_00811	TRINITY_DN21382_c0_g2_i1.p1	TRINITY_DN21382_c0_g2_i1.p1;TRINITY_DN21382_c0_g1_i1.p1	10	10	10	26.5	50.878	446	NA	NA	NA	NA	NA	NA	NA	NA	NA	NA	NA	NA	NA	NA	NA	NA	NA	NA	NA	NA	25.7419	25.7264	26.323	26.7816	NA	NA	NA	NA	NA	NA	NA	NA	NA	NA	NA	NA	27.5471	26.8439	27.5571	26.6366	24.8128
BOMOPTA_00812	TRINITY_DN21384_c0_g1_i1.p1	TRINITY_DN21384_c0_g1_i2.p1;TRINITY_DN21384_c0_g1_i1.p1	3	3	3	16.5	25.209	231	NA	NA	NA	NA	NA	NA	NA	NA	NA	NA	NA	NA	NA	NA	NA	NA	NA	NA	NA	NA	NA	NA	NA	NA	NA	NA	NA	NA	NA	NA	NA	NA	NA	23.5253	NA	NA	NA	NA	NA	NA	23.8977
BOMOPTA_00813	TRINITY_DN21386_c0_g1_i2.p1	TRINITY_DN21386_c0_g1_i2.p1;TRINITY_DN21386_c0_g1_i1.p1	2	2	2	25.5	11.012	98	NA	NA	NA	NA	NA	NA	NA	NA	NA	NA	NA	NA	NA	NA	NA	NA	NA	NA	NA	NA	NA	NA	NA	NA	NA	NA	NA	NA	NA	NA	NA	NA	23.3672	23.9173	24.2792	23.3261	NA	NA	NA	NA	24.1816
BOMOPTA_00814	TRINITY_DN21387_c0_g1_i1.p1	TRINITY_DN21387_c0_g1_i1.p1;TRINITY_DN21387_c0_g1_i2.p1	4	4	4	17.1	33.397	298	NA	NA	NA	NA	NA	NA	NA	NA	NA	NA	NA	NA	NA	NA	NA	NA	NA	NA	NA	NA	NA	NA	NA	NA	NA	24.0631	NA	24.7055	NA	NA	NA	NA	24.3632	24.8483	24.6847	24.7207	NA	NA	NA	NA	24.822
BOMOPTA_00815	TRINITY_DN21390_c0_g1_i1.p1	TRINITY_DN21390_c0_g1_i1.p1;TRINITY_DN21390_c0_g1_i2.p1	7	7	7	19.9	43.315	397	NA	NA	NA	NA	NA	NA	NA	NA	NA	NA	NA	NA	NA	NA	NA	NA	NA	NA	NA	NA	NA	NA	NA	NA	NA	NA	NA	NA	NA	NA	NA	NA	NA	NA	NA	NA	NA	24.9432	NA	NA	24.5724
BOMOPTA_00816	TRINITY_DN21392_c0_g1_i1.p1	TRINITY_DN21392_c0_g1_i1.p1	11	11	11	59	13.685	117	32.0708	31.8285	31.7978	31.9717	32.1299	32.2575	32.3355	32.2237	32.3888	32.3552	32.4974	32.3479	32.3014	32.4797	32.284	32.2461	31.9388	32.0928	32.0166	32.0205	31.514	31.5358	31.7232	31.5234	30.9562	30.7115	30.8386	30.6458	29.3938	29.4178	29.6554	29.851	29.3119	28.9008	29.3078	29.4942	30.9792	30.539	30.8527	30.6352	32.0708
BOMOPTA_00817	TRINITY_DN21393_c0_g1_i1.p1	TRINITY_DN21393_c0_g1_i1.p1	13	13	13	78.2	17.755	156	29.0597	28.6702	28.5647	28.6534	28.5693	27.8465	28.3	28.3973	28.664	28.6118	28.6813	28.6301	28.7969	28.627	28.8031	28.781	29.2776	28.8755	28.7735	28.8589	29.4927	28.9389	29.4393	29.1738	29.6183	28.8285	29.2879	28.7377	29.389	29.0098	28.5407	29.1484	28.8024	29.0199	28.6661	28.9606	30.2324	29.7123	29.7296	30.0441	29.0597
BOMOPTA_00818	TRINITY_DN21393_c0_g2_i1.p1	TRINITY_DN21393_c0_g2_i1.p1;TRINITY_DN21393_c0_g2_i2.p1	7	7	7	47.4	21.457	194	25.7691	26.2418	26.0321	26.1112	NA	26.4018	NA	26.4178	26.3006	26.55	26.3666	26.251	26.4943	26.4753	26.6296	26.8017	26.6674	26.6479	26.6072	26.81	26.0687	26.5684	26.3327	26.5084	26.6922	27.0847	26.6773	26.6479	26.0724	26.3736	26.3635	26.5696	25.339	25.3284	25.5575	25.8299	NA	NA	NA	NA	25.7691
BOMOPTA_00819	TRINITY_DN21395_c0_g1_i4.p1	TRINITY_DN21395_c0_g1_i4.p1;TRINITY_DN21395_c0_g1_i3.p1;TRINITY_DN21395_c0_g1_i5.p1	7	7	7	53.4	9.6739	88	28.5854	27.6411	28.3479	28.0649	27.9109	27.7283	28.0533	27.9538	28.4941	28.3402	28.5227	28.4069	28.9732	28.8715	28.675	28.6769	29.163	29.3881	29.3091	29.1546	29.6193	29.7226	29.7975	29.7089	30.1731	29.7952	30.0278	29.5145	30.3509	30.3397	30.3035	29.9786	30.2898	30.2841	30.4074	30.1316	30.0049	30.2738	30.5033	30.3907	28.5854
BOMOPTA_00820	TRINITY_DN21396_c0_g1_i1.p1	TRINITY_DN21396_c0_g1_i1.p1;TRINITY_DN21396_c0_g1_i2.p1	9	9	9	38.3	40.538	358	26.9427	26.8993	27.1275	26.8894	26.965	26.9805	27.0866	27.104	26.936	26.9051	26.9578	26.8872	27.1826	26.9964	27.0124	26.9852	27.1608	27.2293	27.129	26.8531	27.0665	27.0499	27.0066	26.8635	27.4268	27.2947	27.2925	27.1864	26.9693	26.8687	26.7341	26.7024	25.0504	25.48	25.6988	25.9565	NA	NA	NA	NA	26.9427
BOMOPTA_00821	TRINITY_DN21398_c0_g1_i1.p1	TRINITY_DN21398_c0_g1_i1.p1	7	7	7	25	40.278	348	NA	NA	NA	NA	NA	NA	NA	NA	NA	NA	NA	NA	NA	NA	NA	NA	NA	NA	NA	NA	NA	NA	NA	NA	NA	NA	NA	NA	25.2365	25.2905	25.3561	25.4534	25.0317	25.4437	25.1759	25.8059	NA	NA	NA	NA	24.8163
BOMOPTA_00822	TRINITY_DN21400_c0_g1_i1.p1	TRINITY_DN21400_c0_g1_i1.p1	14	14	14	50.9	30.077	269	28.2287	28.5817	28.41	28.3963	28.5966	28.3994	28.8613	28.8514	28.9283	28.8965	28.9723	28.9713	29.1368	29.0785	29.1433	29.4656	28.7588	28.4349	28.4275	29.0536	28.4323	28.3278	28.2924	28.8405	28.8008	28.5867	28.413	28.4865	28.967	28.9514	28.9695	29.1341	28.2445	28.4556	28.2171	28.4164	NA	NA	NA	NA	28.2287
BOMOPTA_00823	TRINITY_DN21402_c0_g1_i1.p1	TRINITY_DN21402_c0_g1_i1.p1	10	10	10	37.3	34.008	322	28.1347	28.876	28.4145	28.1996	28.8084	28.1803	28.4022	28.1287	26.8418	26.9146	27.0495	26.8894	NA	NA	NA	NA	NA	NA	NA	NA	NA	NA	NA	NA	NA	NA	NA	NA	NA	NA	NA	NA	NA	NA	NA	NA	NA	NA	NA	NA	28.1347
BOMOPTA_00824	TRINITY_DN21404_c0_g1_i1.p1	TRINITY_DN21404_c0_g1_i1.p1	13	13	13	59.6	30.034	270	29.8355	30.4047	30.0212	29.7493	30.2387	29.0359	30.0054	29.8955	28.6866	27.1671	26.6402	28.3638	25.7654	25.551	24.7037	25.2096	NA	NA	NA	NA	NA	NA	NA	NA	NA	NA	NA	NA	NA	NA	NA	NA	NA	NA	NA	NA	NA	NA	NA	NA	29.8355
BOMOPTA_00825	TRINITY_DN21404_c0_g2_i1.p1	TRINITY_DN21404_c0_g2_i1.p1	14	14	14	55.9	34.713	313	28.8844	29.3088	29.1117	29.0759	29.4138	29.1871	29.3203	29.3073	29.2845	29.4372	29.285	29.2365	28.487	28.8522	28.7675	28.9916	28.4441	28.6699	28.6342	28.519	28.5688	28.4699	28.5671	28.605	28.4754	28.3313	28.6686	28.7361	28.41	28.1437	28.2237	28.4263	28.4695	28.5208	28.2808	28.6141	28.4932	28.9885	28.5501	28.5413	28.8844
BOMOPTA_00826	TRINITY_DN21406_c0_g1_i1.p1	TRINITY_DN21406_c0_g1_i1.p1	8	8	8	38	34.053	300	NA	NA	NA	NA	NA	NA	NA	NA	NA	NA	NA	NA	NA	NA	NA	NA	NA	NA	NA	NA	NA	NA	NA	NA	NA	25.9603	NA	25.7519	25.8181	25.8304	26.0573	25.8053	25.7032	25.7884	25.8217	25.5564	NA	NA	NA	NA	24.2237
BOMOPTA_00827	TRINITY_DN21407_c0_g1_i1.p1	TRINITY_DN21407_c0_g1_i1.p1	4	4	4	24.6	26.464	240	NA	NA	NA	NA	NA	NA	NA	NA	26.0859	26.1759	26.0131	26.2564	26.267	26.2471	26.2677	26.1413	26.3701	26.1816	NA	26.1521	NA	25.9596	26.1033	25.856	NA	NA	NA	NA	NA	NA	NA	NA	NA	NA	NA	NA	NA	NA	NA	NA	24.1661
BOMOPTA_00828	TRINITY_DN21409_c0_g1_i3.p1	TRINITY_DN21409_c0_g1_i3.p1;TRINITY_DN21409_c0_g1_i2.p1;TRINITY_DN21409_c0_g1_i1.p1;TRINITY_DN21409_c0_g1_i4.p1	29	29	29	54.4	67.609	612	29.7401	29.9086	29.7389	29.9164	30.6755	30.8054	30.1667	30.9753	31.3723	31.4141	30.6833	31.3869	31.7553	31.5534	30.8804	30.9663	30.8129	31.0091	31.0076	31.3379	29.851	30.0058	29.3437	29.6935	29.1131	28.9972	28.3089	28.8582	24.5249	24.5319	24.5821	26.5573	NA	NA	NA	NA	NA	NA	NA	NA	29.7401
BOMOPTA_00829	TRINITY_DN21426_c0_g2_i3.p1	TRINITY_DN21426_c0_g2_i3.p1;TRINITY_DN21426_c0_g2_i1.p1;TRINITY_DN21426_c0_g2_i2.p1;TRINITY_DN21426_c0_g2_i2.p2	46	46	45	69.5	86.828	787	28.5961	28.3067	28.6118	28.5066	28.414	28.3243	28.5678	28.7791	29.0743	28.731	28.749	28.8581	28.9666	28.9249	28.8731	28.7113	29.1152	28.9995	29.027	29.2594	29.7571	29.833	29.9925	30.0865	28.7261	29.1354	29.4058	29.1327	27.4844	27.5187	27.1991	26.5575	29.2302	28.9594	29.0343	29.3011	33.3806	33.2865	33.496	33.9745	28.5961
BOMOPTA_00830	TRINITY_DN21429_c0_g1_i1.p1	TRINITY_DN21429_c0_g1_i1.p1;TRINITY_DN21429_c0_g1_i2.p3	26	26	26	36.5	74.029	668	27.6063	27.0426	27.5438	27.6153	27.6227	27.9066	27.7987	27.9691	28.1	28.1534	28.1225	28.0706	28.2984	28.499	28.5057	28.5156	28.7232	28.5426	28.8292	28.6488	28.7963	28.4127	28.5718	28.7917	28.9897	29.1849	28.6936	29.1761	29.2351	29.347	29.2936	29.359	28.7995	28.9932	28.6439	28.846	NA	NA	NA	NA	27.6063
BOMOPTA_00831	TRINITY_DN21431_c0_g1_i1.p1	TRINITY_DN21431_c0_g1_i1.p1	8	8	8	38	27.283	237	28.5949	28.2538	28.407	28.3368	28.0966	28.11	28.1592	28.2666	27.0611	26.831	27.0238	26.9362	NA	NA	NA	NA	NA	NA	NA	NA	NA	NA	NA	NA	NA	NA	NA	NA	NA	NA	NA	NA	NA	NA	NA	NA	NA	NA	NA	NA	28.5949
BOMOPTA_00832	TRINITY_DN21432_c0_g1_i1.p1	TRINITY_DN21432_c0_g1_i1.p1	10	10	10	36.7	49.958	469	NA	NA	25.9728	26.139	NA	26.2854	26.1884	26.1563	26.2961	NA	NA	NA	25.9632	26.3918	25.9509	26.165	26.1888	NA	26.1386	26.2427	26.1849	26.1819	26.2063	26.3585	26.3537	26.5137	26.4012	26.54	26.7318	26.6494	26.7361	27.1969	26.7505	26.7124	26.8742	26.9033	NA	25.3018	NA	NA	24.0291
BOMOPTA_00833	TRINITY_DN21436_c0_g1_i1.p1	TRINITY_DN21436_c0_g1_i1.p1	3	3	3	59	8.8159	78	NA	NA	NA	NA	NA	NA	NA	NA	25.38	NA	NA	NA	25.6285	25.5906	25.7115	26.0631	25.7955	NA	NA	25.9091	25.4402	25.7657	25.4975	25.487	25.929	25.6018	26.0896	25.7059	NA	25.6309	NA	25.7664	25.1477	NA	25.1011	NA	NA	NA	NA	NA	24.7182
BOMOPTA_00834	TRINITY_DN21437_c0_g2_i2.p1	TRINITY_DN21437_c0_g2_i2.p1;TRINITY_DN21437_c0_g2_i3.p1	9	9	9	67.5	13.613	117	30.7044	30.9435	30.9743	30.8658	30.8885	30.5149	30.7252	30.6484	29.6754	29.3148	29.3274	29.2327	26.3674	26.7735	26.693	26.5338	NA	NA	NA	NA	NA	NA	NA	NA	NA	NA	NA	NA	NA	NA	NA	NA	NA	NA	NA	NA	NA	NA	NA	NA	30.7044
BOMOPTA_00835	TRINITY_DN21442_c0_g1_i3.p1	TRINITY_DN21442_c0_g1_i4.p1;TRINITY_DN21442_c0_g1_i1.p1;TRINITY_DN21442_c0_g1_i3.p1;TRINITY_DN21442_c0_g1_i2.p1	3	3	3	27.6	20.708	192	NA	NA	NA	NA	NA	NA	NA	NA	NA	NA	NA	NA	NA	NA	NA	NA	NA	NA	NA	NA	NA	NA	NA	NA	23.0069	22.8653	NA	NA	NA	NA	NA	NA	NA	NA	NA	NA	NA	NA	NA	NA	23.7723
BOMOPTA_00836	TRINITY_DN21443_c0_g1_i1.p1	TRINITY_DN21443_c0_g1_i1.p1	3	3	3	12.3	41.564	359	24.5424	NA	NA	NA	NA	NA	NA	NA	NA	NA	NA	NA	NA	NA	NA	NA	NA	NA	NA	NA	NA	NA	NA	NA	NA	NA	NA	NA	NA	NA	NA	NA	NA	NA	NA	NA	NA	NA	NA	NA	24.5424
BOMOPTA_00837	TRINITY_DN21444_c0_g1_i1.p1	TRINITY_DN21444_c0_g1_i1.p1	19	19	19	54.9	55.662	512	31.1846	31.3132	31.3216	31.352	30.9312	30.8005	31.0834	30.9195	30.7965	30.6897	30.7704	30.8743	30.5504	30.746	30.8347	31.0125	30.7888	30.928	30.8122	30.9229	31.2165	31.3112	31.517	31.607	30.5435	31.2861	31.3311	31.0704	31.4562	32.0974	32.3667	32.0246	33.0213	33.2525	33.5858	33.1088	33.7201	33.3886	33.7482	33.9869	31.1846
BOMOPTA_00838	TRINITY_DN21447_c0_g1_i1.p1	TRINITY_DN21447_c0_g1_i1.p1	8	8	8	25.6	41.136	367	26.0387	26.0107	25.9924	25.8057	26.819	25.8627	26.5485	26.2463	26.9553	26.2145	26.344	26.482	26.8253	26.4674	26.3393	26.6326	26.0971	25.5078	NA	25.9762	25.5692	25.215	25.0676	25.0773	NA	NA	NA	NA	NA	NA	NA	NA	NA	NA	NA	NA	NA	NA	NA	NA	26.0387
BOMOPTA_00839	TRINITY_DN21448_c0_g1_i1.p1	TRINITY_DN21448_c0_g1_i1.p1;TRINITY_DN21448_c0_g1_i2.p1	16	16	16	66.2	30.667	275	29.725	29.6094	29.6866	29.6474	29.5908	29.1081	29.4296	29.4567	29.1275	28.673	28.8571	29.1562	28.4188	28.4463	28.5187	28.5955	28.8276	29.3032	28.8935	29.0109	29.5194	29.8149	30.0221	29.9802	28.377	28.7271	29.288	28.8834	NA	NA	NA	24.9489	28.9669	28.6955	28.8717	29.2284	31.6986	31.1006	31.4004	31.3673	29.725
BOMOPTA_00840	TRINITY_DN21449_c0_g1_i6.p1	TRINITY_DN21449_c0_g1_i4.p1;TRINITY_DN21449_c0_g1_i1.p1;TRINITY_DN21449_c0_g1_i3.p1;TRINITY_DN21449_c0_g1_i6.p1;TRINITY_DN21449_c0_g1_i5.p1;TRINITY_DN21449_c0_g1_i2.p1	9	9	9	66.4	13.397	119	28.0205	27.4051	27.6678	27.5627	27.8952	28.3997	27.6409	27.9806	27.4755	26.9736	27.4954	27.3185	27.5228	26.9596	26.6331	27.6963	27.4682	27.6192	27.5792	27.6606	28.2701	28.3869	28.353	28.2971	27.5889	27.3529	27.5424	27.2994	27.1907	27.2028	26.9078	26.8844	27.3897	27.1736	27.2649	27.351	29.8253	29.5708	29.6903	29.252	28.0205
BOMOPTA_00841	TRINITY_DN21451_c0_g1_i2.p1	TRINITY_DN21451_c0_g1_i2.p1	12	12	12	51.9	12.295	104	28.7126	29.9369	29.4564	29.3577	30.205	30.2646	29.751	29.786	30.5938	30.2706	30.3364	30.5948	30.938	30.6708	30.8754	31.2466	30.8923	31.1261	30.9246	31.22	31.0072	30.98	31.2289	30.3937	31.1798	31.4126	31.4211	31.506	31.2009	31.7327	31.6235	31.1723	30.7171	30.8536	30.622	30.5559	25.5515	NA	25.0352	25.5794	28.7126
BOMOPTA_00842	TRINITY_DN21452_c0_g1_i1.p1	TRINITY_DN21452_c0_g1_i1.p1	17	17	17	44.9	48.33	428	27.6075	27.6742	27.758	27.5646	27.4198	27.493	27.6676	28.154	28.0002	27.7452	27.8821	28.358	27.9834	28.0127	27.8753	28.1276	27.8326	28.0315	27.7596	27.9478	28.1801	28.0147	27.9078	28.1545	28.0347	27.977	28.0574	28.3236	28.1875	28.2823	28.0585	28.6245	28.4535	28.3379	28.2315	28.5045	24.5739	27.2415	24.7335	24.7181	27.6075
BOMOPTA_00843	TRINITY_DN21456_c0_g1_i4.p1	TRINITY_DN21456_c0_g1_i4.p1;TRINITY_DN21456_c0_g1_i3.p1;TRINITY_DN21456_c0_g1_i1.p1	23	23	13	91.1	27.115	246	30.8392	30.9529	31.027	31.1784	30.9377	30.9049	30.8479	31.0919	31.0567	31.2086	31.1347	31.2562	30.8996	31.1815	31.2285	31.2122	31.3322	31.7153	31.4622	31.3445	31.8543	32.0342	32.2618	32.2056	31.2815	31.4368	31.675	31.78	31.8087	32.3188	31.8431	32.0469	33.6246	33.5808	33.5773	33.3623	34.7142	34.1636	34.4748	34.564	30.8392
BOMOPTA_00844	TRINITY_DN21457_c0_g1_i1.p1	TRINITY_DN21457_c0_g1_i1.p1	15	15	15	28.5	68.572	592	25.1626	25.7164	NA	25.6872	NA	NA	NA	NA	25.9886	25.5768	25.59	25.4727	25.5087	25.4455	25.5032	25.8058	25.7263	25.6923	NA	25.6283	25.9963	25.7839	25.9323	25.8143	25.6809	25.0655	25.6717	25.0731	NA	NA	NA	NA	25.3896	25.3243	25.3769	NA	24.6081	26.3796	24.5409	24.597	25.1626
BOMOPTA_00845	TRINITY_DN21458_c0_g1_i1.p1	TRINITY_DN21458_c0_g1_i1.p1	19	19	19	58.6	38.53	353	27.7054	27.4498	27.7567	27.6063	27.0626	26.9869	27.0672	27.2572	27.2222	27.0353	27.2417	27.3157	27.1725	27.2575	27.0106	27.0838	27.7249	27.6461	27.7009	27.5652	28.3268	28.1012	28.629	28.5296	27.959	27.7572	28.339	27.8932	28.9608	28.7656	28.911	28.5033	30.0823	29.8587	29.9212	29.4251	26.1713	27.9767	26.9841	26.7033	27.7054
BOMOPTA_00846	TRINITY_DN21459_c0_g1_i1.p1	TRINITY_DN21459_c0_g1_i1.p1	3	3	3	9.5	44.587	391	25.6467	26.1086	25.5326	25.5819	NA	NA	NA	NA	NA	NA	NA	NA	NA	NA	NA	NA	NA	NA	NA	NA	NA	NA	NA	NA	NA	NA	NA	NA	NA	NA	NA	NA	NA	NA	NA	NA	NA	NA	NA	NA	25.6467
BOMOPTA_00847	TRINITY_DN21460_c0_g1_i1.p1	TRINITY_DN21460_c0_g1_i1.p1	13	13	13	46.5	34.898	310	29.0186	29.1515	29.1736	28.808	29.1566	28.6885	29.3828	28.9703	29.1213	28.9006	29.2455	28.9606	29.2496	28.5403	29.1891	28.7867	28.7484	28.3064	28.5207	28.3915	28.228	28.0136	28.3208	27.9883	27.3141	25.9952	27.3736	27.0494	26.7352	26.0379	26.044	26.266	27.3333	27.0773	27.4083	27.1172	27.524	28.1523	27.682	27.1936	29.0186
BOMOPTA_00848	TRINITY_DN21461_c0_g1_i1.p1	TRINITY_DN21461_c0_g1_i1.p1	17	17	17	59	42.01	383	NA	NA	NA	NA	NA	NA	NA	NA	24.2223	25.5577	25.2672	24.7674	23.5162	23.8108	25.0442	NA	24.7991	25.3809	26.8109	25.6013	26.6471	27.5176	27.6885	27.8641	25.6571	26.6656	27.2703	26.7505	23.9234	24.4454	24.494	NA	26.2705	26.3322	26.4606	26.7064	30.925	30.8686	30.9653	31.2098	24.3455
BOMOPTA_00849	TRINITY_DN21464_c0_g1_i1.p1	TRINITY_DN21464_c0_g1_i1.p1;TRINITY_DN21464_c0_g1_i2.p1;TRINITY_DN21464_c0_g1_i3.p1	12	12	12	39.8	46.559	435	28.734	28.7053	28.4484	28.5008	28.7357	28.377	28.3947	28.3212	27.3957	26.868	27.3578	27.1873	NA	NA	NA	NA	NA	NA	NA	NA	NA	NA	NA	NA	NA	NA	NA	NA	NA	NA	NA	NA	NA	NA	NA	NA	NA	NA	NA	NA	28.734
BOMOPTA_00850	TRINITY_DN21467_c0_g2_i1.p1	TRINITY_DN21467_c0_g2_i1.p1	22	22	22	72.8	34.299	301	28.0348	28.521	28.7017	28.8432	28.6481	28.6826	29.0235	28.6562	28.8043	29.0423	29.3802	29.0968	29.7075	29.5523	29.9071	29.8717	30.0922	30.0917	30.0945	30.222	30.2181	30.2479	30.533	30.3241	30.9492	30.9178	30.9762	30.9106	31.4675	31.4241	31.5496	31.4404	31.139	31.3733	31.1762	31.1956	25.6985	26.1298	NA	23.7667	28.0348
BOMOPTA_00851	TRINITY_DN21468_c0_g1_i2.p1	TRINITY_DN21468_c0_g1_i3.p1;TRINITY_DN21468_c0_g1_i2.p1;TRINITY_DN21468_c0_g1_i4.p1;TRINITY_DN21468_c0_g1_i1.p1;TRINITY_DN21468_c0_g1_i5.p2;TRINITY_DN21468_c0_g1_i6.p2	4	4	4	26.2	21.062	195	NA	NA	NA	NA	NA	NA	NA	NA	NA	NA	NA	NA	NA	NA	NA	NA	NA	NA	NA	NA	NA	NA	NA	NA	NA	NA	NA	NA	NA	25.0151	25.1124	NA	NA	NA	NA	NA	NA	NA	NA	NA	24.2076
BOMOPTA_00852	TRINITY_DN21471_c1_g1_i2.p1	TRINITY_DN21471_c1_g1_i1.p1;TRINITY_DN21471_c1_g1_i2.p1;TRINITY_DN21471_c1_g1_i3.p1	19	19	19	28.1	72.033	643	27.0905	27.8445	27.7982	27.4171	28.0996	28.5479	27.934	27.5225	28.6516	28.3482	28.5121	28.8863	29.35	29.0189	29.0996	28.9008	29.768	29.3543	29.5772	29.5477	29.7164	29.64	29.5892	29.3592	30.2408	30.0606	29.7363	29.8305	29.1071	28.9131	28.973	29.0278	26.748	26.5926	26.4717	26.0669	NA	NA	NA	NA	27.0905
BOMOPTA_00853	TRINITY_DN21474_c0_g2_i1.p1	TRINITY_DN21474_c0_g2_i2.p1;TRINITY_DN21474_c0_g2_i1.p1	5	5	5	16.2	43.729	383	24.7895	NA	NA	25.0853	NA	24.8303	25.2705	NA	NA	NA	NA	NA	NA	NA	NA	NA	NA	NA	NA	NA	NA	NA	NA	NA	NA	NA	NA	NA	NA	NA	NA	NA	NA	NA	NA	NA	NA	NA	NA	NA	24.7895
BOMOPTA_00854	TRINITY_DN21475_c0_g1_i7.p1	TRINITY_DN21475_c0_g1_i1.p2;TRINITY_DN21475_c0_g1_i6.p2;TRINITY_DN21475_c0_g1_i4.p1;TRINITY_DN21475_c0_g1_i10.p1;TRINITY_DN21475_c0_g1_i7.p1;TRINITY_DN21475_c0_g1_i2.p1	7	7	7	93.8	12.268	112	30.2695	30.6764	30.4965	30.2652	30.6248	30.5597	30.6393	30.3983	29.3556	29.6924	29.6414	29.7556	28.5059	28.3132	28.3933	28.6679	27.4689	27.707	27.7201	27.525	26.9181	27.333	27.125	27.0462	26.9033	26.5983	26.9155	26.8891	26.3841	26.2234	26.345	26.2504	NA	NA	NA	NA	NA	NA	NA	NA	30.2695
BOMOPTA_00855	TRINITY_DN21476_c0_g1_i8.p1	TRINITY_DN21476_c0_g1_i8.p1;TRINITY_DN21476_c0_g1_i5.p1;TRINITY_DN21476_c0_g1_i26.p1;TRINITY_DN21476_c0_g1_i25.p1;TRINITY_DN21476_c0_g1_i2.p1;TRINITY_DN21476_c0_g1_i18.p1;TRINITY_DN21476_c0_g1_i16.p1;TRINITY_DN21476_c0_g1_i14.p1;TRINITY_DN21476_c0_g1_i12.p1;TRINITY_DN21476_c0_g1_i11.p1;TRINITY_DN21476_c0_g1_i20.p1;TRINITY_DN21476_c0_g1_i13.p1;TRINITY_DN21476_c0_g1_i7.p1;TRINITY_DN21476_c0_g1_i22.…	6	6	6	16.2	51.983	469	NA	NA	NA	NA	NA	NA	NA	NA	NA	NA	NA	NA	NA	NA	NA	NA	NA	NA	NA	NA	NA	NA	NA	NA	NA	NA	NA	NA	25.1504	25.3409	25.2548	24.5628	25.0694	25.4017	25.3497	24.74	NA	NA	NA	NA	23.9927
BOMOPTA_00856	TRINITY_DN21477_c0_g1_i2.p1	TRINITY_DN21477_c0_g1_i2.p1;TRINITY_DN21477_c0_g1_i1.p1;TRINITY_DN21477_c0_g1_i3.p1	121	121	121	64	248.55	2235	31.7879	31.7189	31.6661	31.9892	31.5087	31.5341	31.5261	31.6617	31.6496	31.6268	31.5313	31.7954	31.5929	31.7403	31.7823	32.16	31.873	32.0901	31.9705	32.2987	32.4935	32.6973	32.6253	33.049	33.7058	34.0929	34.0335	34.1549	34.6601	35.1379	34.9662	35.4077	35.1619	35.2815	35.3514	35.249	31.8919	31.9557	31.528	30.8582	31.7879
BOMOPTA_00857	TRINITY_DN21478_c0_g1_i1.p1	TRINITY_DN21478_c0_g1_i1.p1;TRINITY_DN21478_c0_g1_i2.p1	15	15	15	75.1	24.16	225	30.2227	30.1394	29.9807	30.2098	30.1295	29.9962	29.9224	29.9311	30.279	30.3547	30.385	30.4464	30.1355	30.2215	30.2976	30.3705	30.5239	30.9058	30.9429	30.5483	31.3281	31.3968	31.4547	31.5769	30.8568	30.8364	31.2853	31.1357	31.4674	32.1494	31.5124	31.7675	32.9425	32.8811	32.9725	32.653	33.88	33.605	33.9161	33.8876	30.2227
BOMOPTA_00858	TRINITY_DN21482_c0_g1_i1.p1	TRINITY_DN21482_c0_g1_i1.p1;TRINITY_DN21482_c0_g1_i2.p1;TRINITY_DN21482_c0_g1_i3.p4;TRINITY_DN21482_c0_g1_i4.p1	28	28	28	60.3	79.399	706	28.3825	28.0592	28.4111	28.4829	28.6386	28.5642	28.7197	28.8414	29.2057	29.112	29.1324	29.3434	30.0172	29.8496	30.0124	30.1842	30.7445	30.3972	30.5908	30.7013	30.7677	30.517	30.7453	30.7574	30.9222	30.9572	30.7893	31.1277	30.0575	29.7392	29.8457	29.9316	27.466	27.1823	27.3388	27.2918	NA	NA	NA	NA	28.3825
BOMOPTA_00859	TRINITY_DN21487_c0_g1_i1.p1	TRINITY_DN21487_c0_g1_i1.p1;TRINITY_DN21487_c0_g1_i2.p1	10	10	10	41.2	33.382	294	28.5424	28.5454	28.559	28.4074	28.4096	28.9534	28.9462	29.0039	29.446	29.0337	29.0691	29.0565	29.529	29.3211	29.4351	29.1894	29.0309	28.7622	28.6114	28.5794	28.1937	27.8078	27.5359	27.6895	27.1513	26.2439	NA	26.9273	NA	NA	NA	NA	NA	NA	NA	NA	NA	NA	NA	NA	28.5424
BOMOPTA_00860	TRINITY_DN21492_c0_g1_i4.p1	TRINITY_DN21492_c0_g1_i5.p1;TRINITY_DN21492_c0_g1_i3.p1;TRINITY_DN21492_c0_g1_i2.p1;TRINITY_DN21492_c0_g1_i4.p1	13	13	13	13.9	134.44	1187	NA	NA	NA	NA	NA	NA	NA	NA	NA	NA	NA	NA	26.2396	25.7358	25.3691	26.3126	NA	NA	NA	NA	25.8237	26.5604	NA	NA	26.6344	26.3675	26.3504	25.5954	26.6182	27.1177	26.933	26.467	26.3764	26.7035	26.2539	26.6632	NA	NA	NA	NA	24.3166
BOMOPTA_00861	TRINITY_DN21493_c0_g1_i1.p1	TRINITY_DN21493_c0_g1_i1.p1;TRINITY_DN21493_c0_g1_i2.p1;TRINITY_DN21493_c0_g1_i3.p2	6	6	6	23.9	38.619	355	NA	NA	NA	NA	NA	NA	NA	NA	NA	NA	NA	NA	NA	NA	NA	NA	NA	NA	NA	NA	NA	NA	NA	NA	NA	NA	NA	NA	25.1369	25.6605	25.3103	25.9399	25.5502	26.2457	25.9438	25.7297	NA	NA	NA	NA	24.2102
BOMOPTA_00862	TRINITY_DN21494_c0_g1_i1.p1	TRINITY_DN21494_c0_g1_i5.p1;TRINITY_DN21494_c0_g1_i11.p1;TRINITY_DN21494_c0_g1_i2.p1;TRINITY_DN21494_c0_g1_i9.p1;TRINITY_DN21494_c0_g1_i6.p1;TRINITY_DN21494_c0_g1_i1.p1	7	7	7	18.5	47.742	416	23.8587	NA	NA	24.2525	NA	NA	NA	NA	NA	24.7391	24.4788	24.9909	NA	NA	NA	NA	NA	NA	NA	NA	NA	NA	NA	NA	NA	NA	NA	NA	NA	NA	NA	NA	NA	NA	NA	NA	24.1465	NA	NA	NA	23.8587
BOMOPTA_00863	TRINITY_DN21494_c0_g1_i7.p1	TRINITY_DN21494_c0_g1_i3.p1;TRINITY_DN21494_c0_g1_i10.p1;TRINITY_DN21494_c0_g1_i7.p1	6	6	6	30.3	32.698	284	NA	NA	NA	NA	NA	NA	NA	NA	24.5452	24.3578	24.5866	24.704	24.3549	24.1936	24.5405	24.9576	24.2628	25.4291	25.6246	24.7616	25.5499	26.0002	25.7316	25.6779	24.6135	25.2543	25.6411	25.2743	NA	NA	NA	NA	26.0376	25.625	25.7441	26.0123	25.0093	26.5482	25.5108	25.239	23.9109
BOMOPTA_00864	TRINITY_DN21496_c0_g1_i2.p1	TRINITY_DN21496_c0_g1_i2.p1	6	6	6	35.9	34.124	315	24.8891	NA	25.0242	25.3308	25.092	NA	25.1953	NA	NA	NA	25.1004	NA	25.3618	25.287	25.2273	25.5175	25.2043	NA	NA	NA	24.7467	NA	24.9684	24.7962	NA	25.2101	24.9935	25.1483	NA	NA	NA	NA	NA	NA	NA	NA	NA	NA	NA	NA	24.8891
BOMOPTA_00865	TRINITY_DN21497_c0_g1_i1.p1	TRINITY_DN21497_c0_g1_i3.p1;TRINITY_DN21497_c0_g1_i1.p1	2	2	2	29.9	7.6611	67	NA	NA	NA	NA	NA	NA	NA	NA	NA	NA	25.7805	25.5653	NA	NA	NA	NA	25.3698	25.7974	25.8782	25.4863	25.1613	25.6818	25.4757	25.5953	NA	NA	NA	NA	NA	NA	NA	NA	NA	NA	NA	NA	NA	NA	NA	NA	24.2775
BOMOPTA_00866	TRINITY_DN21499_c0_g1_i1.p1	TRINITY_DN21499_c0_g1_i1.p1;TRINITY_DN21499_c0_g1_i12.p1;TRINITY_DN21499_c0_g1_i9.p1;TRINITY_DN21499_c0_g1_i6.p1;TRINITY_DN21499_c0_g1_i3.p1;TRINITY_DN21499_c0_g1_i11.p1;TRINITY_DN21499_c0_g1_i7.p1;TRINITY_DN21499_c0_g1_i4.p1;TRINITY_DN21499_c0_g1_i8.p3;TRINITY_DN21499_c0_g1_i4.p3;TRINITY_DN21499_c0_g1_i10.p3;TRINITY_DN21499_c0_g1_i10.p1;TRINITY_DN21499_c0_g1_i7.p10;TRINITY_DN21499_c0_g1_i5.p12;T…	39	39	25	87.1	39.065	350	32.1354	32.2782	32.293	32.1869	32.3505	32.4356	32.097	32.6743	32.3889	32.7635	32.7916	32.9262	32.9023	33.0584	32.9112	33.0787	33.171	33.2439	33.1842	33.431	33.4969	33.3067	33.4948	33.4841	33.8817	33.7991	33.8865	33.8283	34.6096	34.6592	34.7158	34.4762	34.2297	34.347	34.3703	34.4356	32.7356	32.8011	32.8766	33.1092	32.1354
BOMOPTA_00867	TRINITY_DN21499_c0_g1_i8.p1	TRINITY_DN21499_c0_g1_i8.p1;TRINITY_DN21499_c0_g1_i5.p1;TRINITY_DN21499_c0_g1_i2.p1;TRINITY_DN21499_c0_g1_i11.p2;TRINITY_DN21499_c0_g1_i9.p2	18	4	4	84.7	16.442	144	28.9642	28.4788	28.4019	28.4166	28.4254	28.7995	28.9654	28.3445	29.4923	29.3681	29.1781	29.3198	29.673	29.3015	29.6644	29.9676	29.8683	29.9859	29.877	29.6726	30.2241	30.1695	30.1054	30.0444	30.7466	30.5441	30.4195	30.2108	31.0176	31.225	31.343	31.0924	30.8211	30.9693	30.8765	30.81	29.2016	29.377	29.6441	29.7595	28.9642
BOMOPTA_00868	TRINITY_DN21502_c0_g1_i1.p1	TRINITY_DN21502_c0_g1_i1.p1;TRINITY_DN27134_c5_g1_i7.p1;TRINITY_DN27134_c5_g1_i2.p1	18	18	18	80.3	33.219	314	30.3393	30.3752	30.2598	30.5038	30.4644	30.3871	30.2389	30.4362	30.4962	30.3313	30.3829	30.5387	30.7727	30.6112	30.8812	31.0297	30.882	30.4459	30.734	30.5926	30.5422	30.4716	30.3592	30.459	30.7536	30.7222	30.4771	30.8325	29.8543	29.4936	29.4184	29.9503	27.7815	27.5029	27.6622	28.2959	NA	NA	NA	NA	30.3393
BOMOPTA_00869	TRINITY_DN21505_c0_g1_i1.p2	TRINITY_DN21505_c0_g1_i1.p2	2	2	2	21.2	5.4942	52	NA	NA	NA	NA	NA	NA	NA	NA	NA	NA	NA	NA	NA	NA	NA	NA	NA	NA	NA	NA	NA	NA	NA	NA	NA	NA	NA	24.265	NA	NA	NA	NA	NA	NA	NA	NA	NA	NA	NA	NA	24.1182
BOMOPTA_00870	TRINITY_DN21507_c0_g2_i2.p1	TRINITY_DN21507_c0_g2_i2.p1;TRINITY_DN21507_c0_g2_i1.p1;TRINITY_DN21507_c0_g2_i1.p3;TRINITY_DN21507_c0_g1_i1.p1	15	15	15	75.3	29.103	259	25.7894	25.5541	26.3592	25.6122	NA	NA	NA	NA	25.4566	25.3787	25.1061	25.4915	NA	NA	NA	NA	26.3589	26.9977	26.3156	26.4139	27.3118	27.1585	27.5469	27.5572	25.8918	26.3006	26.6947	26.7981	25.8616	26.0584	26.0412	26.0067	26.8783	27.0476	26.5535	27.0818	30.5534	29.9622	30.1953	30.3056	25.7894
BOMOPTA_00871	TRINITY_DN21508_c0_g1_i1.p1	TRINITY_DN21508_c0_g1_i2.p1;TRINITY_DN21508_c0_g1_i1.p1	10	10	10	63.2	19.829	174	31.048	31.2921	31.347	31.0508	31.4111	31.3717	31.4197	31.3879	31.7224	31.8802	32.042	31.8422	32.1215	32.0671	31.9258	31.692	31.6941	31.3578	31.3978	31.5559	30.5373	30.205	30.3673	30.3124	29.8607	29.0989	28.9805	29.5772	NA	NA	NA	NA	NA	NA	NA	NA	NA	NA	NA	NA	31.048
BOMOPTA_00872	TRINITY_DN21510_c0_g1_i2.p1	TRINITY_DN21510_c0_g1_i2.p1;TRINITY_DN21510_c0_g1_i1.p1	6	6	6	25.9	24.557	205	30.1483	29.5631	30.326	29.4963	29.3765	29.4933	29.5033	29.5301	28.1995	27.969	28.3307	29.0352	NA	26.4153	26.261	26.4015	NA	NA	NA	NA	NA	NA	NA	NA	NA	NA	NA	NA	NA	NA	NA	NA	NA	NA	NA	NA	NA	NA	NA	NA	30.1483
BOMOPTA_00873	TRINITY_DN21512_c0_g3_i8.p1	TRINITY_DN21512_c0_g3_i8.p1;TRINITY_DN21512_c0_g3_i3.p1;TRINITY_DN21512_c0_g3_i10.p1;TRINITY_DN21512_c0_g3_i1.p1;TRINITY_DN21512_c0_g3_i4.p1	5	5	5	19.6	42.17	358	NA	26.5233	26.4887	NA	26.4494	NA	26.5137	26.4124	26.8435	26.838	NA	26.5629	26.8576	26.8123	26.8213	27.0071	26.2487	NA	NA	26.3188	NA	NA	26.2762	26.1969	NA	NA	NA	NA	NA	NA	NA	NA	NA	NA	NA	NA	NA	NA	NA	NA	23.9671
BOMOPTA_00874	TRINITY_DN21515_c0_g2_i1.p1	TRINITY_DN21515_c0_g2_i1.p1	5	5	5	17.2	37.209	332	26.0381	NA	25.9634	NA	25.7436	25.6757	25.5255	25.8031	NA	NA	NA	NA	NA	NA	NA	NA	NA	NA	NA	NA	NA	NA	NA	NA	NA	NA	NA	NA	NA	NA	NA	NA	NA	NA	NA	NA	NA	NA	NA	NA	26.0381
BOMOPTA_00875	TRINITY_DN21519_c0_g1_i2.p1	TRINITY_DN21519_c0_g1_i2.p1;TRINITY_DN21519_c0_g1_i1.p1	2	2	2	17.2	14.929	134	NA	NA	NA	NA	NA	NA	NA	NA	NA	NA	NA	NA	NA	NA	NA	NA	NA	NA	NA	NA	NA	NA	NA	NA	25.7336	25.9379	NA	NA	25.9189	25.6741	NA	25.8491	NA	NA	NA	NA	NA	NA	NA	NA	24.4191
BOMOPTA_00876	TRINITY_DN21523_c0_g1_i1.p1	TRINITY_DN21523_c0_g1_i1.p1	12	12	12	48.9	31.457	284	29.3116	29.3647	29.2996	29.4449	29.5298	29.4049	29.4748	29.6207	29.8447	29.7678	29.7492	29.8284	30.005	29.7343	30.0249	30.1727	29.6368	29.1983	29.1299	29.7429	29.2689	28.9612	28.9638	29.2877	29.3311	29.4623	29.1394	29.1903	29.7302	29.7036	29.7591	29.7645	29.1333	29.1389	29.1274	28.9069	NA	NA	NA	NA	29.3116
BOMOPTA_00877	TRINITY_DN21527_c0_g1_i3.p1	TRINITY_DN21527_c0_g1_i3.p1;TRINITY_DN21527_c0_g1_i1.p1	10	10	10	48.1	27.062	233	26.7854	26.2748	25.7155	26.7415	NA	26.8476	NA	NA	26.2874	26.6838	26.9905	26.7772	26.5446	26.7288	26.6972	26.5507	26.7604	27.5168	27.2588	27.1847	27.7752	28.1443	28.1964	28.0384	26.9824	27.5301	27.8522	27.7297	26.8174	26.9957	26.9165	26.932	27.7412	27.5833	27.3001	28.0421	30.1795	29.4293	29.9393	29.7582	26.7854
BOMOPTA_00878	TRINITY_DN21530_c0_g1_i2.p1	TRINITY_DN21530_c0_g1_i2.p1;TRINITY_DN21530_c0_g1_i1.p1	4	4	4	22.4	21.95	192	NA	NA	NA	NA	NA	NA	NA	NA	NA	NA	NA	NA	NA	NA	NA	NA	NA	NA	NA	NA	NA	NA	NA	NA	NA	NA	NA	NA	NA	NA	NA	NA	24.6091	24.8676	24.8566	25.0739	NA	NA	NA	NA	24.0966
BOMOPTA_00879	TRINITY_DN21533_c0_g1_i2.p6	TRINITY_DN21533_c0_g1_i2.p6;TRINITY_DN21533_c0_g1_i1.p6	2	2	2	65.6	3.6552	32	NA	NA	NA	NA	NA	NA	NA	NA	NA	NA	NA	NA	NA	NA	NA	NA	NA	NA	NA	NA	NA	NA	NA	NA	NA	NA	NA	NA	NA	NA	NA	NA	NA	NA	NA	22.9107	NA	NA	NA	NA	23.6483
BOMOPTA_00880	TRINITY_DN21534_c0_g1_i1.p1	TRINITY_DN21534_c0_g1_i4.p1;TRINITY_DN21534_c0_g1_i1.p1;TRINITY_DN21534_c0_g1_i5.p1;TRINITY_DN21534_c0_g1_i3.p1;TRINITY_DN61712_c0_g1_i1.p3	24	24	24	39.6	69.28	608	27.9751	28.0246	27.9313	27.9056	28.3876	28.4486	28.5919	28.6175	28.7812	28.8419	29.1291	29.1915	29.5895	29.7079	29.572	29.6404	30.2098	29.9335	29.9466	29.8966	30.2225	29.9661	30.105	29.938	30.411	30.2755	30.1131	30.2842	29.9083	29.5924	29.7748	29.9242	28.2516	28.7492	28.511	28.8281	NA	NA	NA	NA	27.9751
BOMOPTA_00881	TRINITY_DN21538_c0_g1_i1.p1	TRINITY_DN21538_c0_g1_i1.p1	3	3	3	42.4	15.722	139	NA	NA	NA	NA	NA	NA	NA	NA	24.3299	24.234	23.7707	23.9421	24.0002	23.771	NA	23.752	23.833	23.8093	24.0268	24.0361	NA	23.7974	24.2139	23.5467	NA	NA	NA	NA	NA	NA	NA	NA	NA	NA	NA	NA	NA	NA	NA	NA	24.0028
BOMOPTA_00882	TRINITY_DN21539_c0_g1_i3.p1	TRINITY_DN21539_c0_g1_i2.p1;TRINITY_DN21539_c0_g1_i1.p1;TRINITY_DN21539_c0_g1_i3.p1	17	17	17	28.7	90.735	825	28.5077	28.1745	28.1981	28.2388	28.0173	28.6353	28.9	28.417	29.0441	29.0719	29.2281	28.6149	29.0016	29.4253	29.3765	29.4357	28.7651	28.5317	28.6451	28.7506	27.6834	27.9553	27.8876	28.1528	27.6663	27.3192	26.9159	27.4272	26.7162	26.7722	26.17	26.4537	25.8809	25.2225	26.2194	25.8136	27.4644	27.5446	27.904	27.7956	28.5077
BOMOPTA_00883	TRINITY_DN21540_c0_g1_i1.p1	TRINITY_DN21540_c0_g1_i1.p1	4	4	4	15	24.894	234	25.3289	25.1676	25.0956	25.1472	25.481	25.5606	25.5367	25.4913	25.4611	25.8818	25.738	25.6622	24.9044	25.5078	25.2549	25.3677	25.0535	25.2566	NA	24.8742	24.1738	24.9153	24.2471	24.3543	24.364	24.6954	24.5371	NA	NA	NA	NA	NA	NA	NA	NA	NA	NA	NA	NA	NA	25.3289
BOMOPTA_00884	TRINITY_DN21543_c0_g1_i2.p1	TRINITY_DN21543_c0_g1_i2.p1;TRINITY_DN21543_c0_g1_i1.p1	4	4	4	11.2	59.272	519	26.3102	NA	NA	NA	NA	NA	NA	NA	NA	NA	NA	NA	NA	NA	NA	NA	NA	NA	NA	NA	NA	NA	NA	NA	NA	NA	NA	NA	NA	NA	NA	NA	NA	NA	NA	NA	NA	NA	NA	NA	26.3102
BOMOPTA_00885	TRINITY_DN21546_c0_g1_i3.p1	TRINITY_DN21546_c0_g1_i1.p1;TRINITY_DN21546_c0_g1_i3.p1;TRINITY_DN21546_c0_g1_i2.p5	9	9	9	58.1	17.049	148	28.8483	29.4066	29.1211	28.9827	29.196	29.5183	29.3376	29.3893	29.6131	29.547	29.462	29.7929	29.8353	29.585	29.6072	29.9446	29.2642	29.376	29.2218	29.7348	29.2727	28.89	29.0901	29.2395	28.7159	28.6038	28.6373	28.7637	28.1876	28.1772	28.1046	28.344	29.0926	28.812	28.8769	28.9358	31.3127	30.6284	31.1746	31.1163	28.8483
BOMOPTA_00886	TRINITY_DN21549_c0_g1_i1.p1	TRINITY_DN21549_c0_g1_i1.p1	11	11	11	20.1	61.121	547	NA	24.3953	24.3874	24.4631	24.5645	24.1982	24.5707	24.8212	24.6525	24.4059	NA	24.5625	25.2654	NA	25.0033	25.2465	25.2458	24.628	25.3947	25.0401	24.5339	25.0253	24.6027	24.9534	25.6487	25.3429	25.4286	25.4216	25.0275	24.7374	24.9311	25.0258	23.963	23.786	NA	NA	NA	NA	NA	NA	24.7231
BOMOPTA_00887	TRINITY_DN21550_c0_g1_i1.p1	TRINITY_DN21550_c0_g1_i1.p1	7	7	7	31.7	31.215	278	26.6393	26.697	26.3692	26.3748	26.8266	26.3045	26.678	26.2466	26.2029	26.8288	26.6186	25.9256	26.4785	26.4588	26.447	26.5912	NA	NA	NA	NA	NA	NA	NA	NA	NA	NA	NA	NA	NA	NA	NA	NA	NA	NA	NA	NA	NA	NA	NA	NA	26.6393
BOMOPTA_00888	TRINITY_DN21552_c0_g1_i3.p1	TRINITY_DN21552_c0_g1_i3.p1;TRINITY_DN21552_c0_g1_i1.p1;TRINITY_DN21552_c0_g1_i2.p1;TRINITY_DN21552_c0_g1_i2.p3	11	11	11	38.9	33.099	293	NA	NA	NA	NA	NA	NA	24.8695	25.6438	NA	NA	NA	NA	24.8812	NA	25.4773	24.4906	24.5729	24.2643	25.39	23.6781	23.9601	25.3258	23.6868	23.9511	23.8747	25.0236	25.5025	25.5591	NA	24.8487	25.051	24.9362	NA	NA	NA	NA	28.9075	28.3068	28.4978	28.2259	24.5402
BOMOPTA_00889	TRINITY_DN21554_c0_g1_i1.p1	TRINITY_DN21554_c0_g1_i1.p1	2	2	2	7.4	37.276	326	NA	NA	NA	NA	NA	NA	NA	NA	NA	NA	NA	NA	NA	NA	NA	NA	NA	NA	NA	NA	NA	NA	NA	NA	NA	NA	NA	NA	NA	NA	NA	22.8348	NA	NA	NA	NA	NA	NA	NA	NA	24.6593
BOMOPTA_00890	TRINITY_DN21561_c0_g1_i1.p1	TRINITY_DN21561_c0_g1_i1.p1	20	20	20	65.4	45.35	396	28.1032	28.4002	28.3758	28.1638	28.5428	28.4536	28.3703	28.4754	28.5104	28.7295	28.9221	28.7104	28.7933	28.827	28.7316	28.7787	28.7774	28.9891	28.6083	28.7547	28.8038	28.7001	28.5613	28.5467	28.911	28.6633	28.6372	28.3714	28.4961	28.2135	28.028	28.1636	27.5959	27.8224	27.618	27.6473	NA	NA	NA	NA	28.1032
BOMOPTA_00891	TRINITY_DN21562_c0_g1_i6.p1	TRINITY_DN21562_c0_g1_i6.p1;TRINITY_DN21562_c0_g1_i2.p1;TRINITY_DN21562_c0_g1_i7.p1;TRINITY_DN21562_c0_g1_i5.p1;TRINITY_DN21562_c0_g1_i4.p1;TRINITY_DN21562_c0_g1_i3.p1;TRINITY_DN21562_c0_g1_i7.p6;TRINITY_DN21562_c0_g1_i3.p6;TRINITY_DN21562_c0_g1_i1.p2	16	16	16	49.2	45.823	394	NA	NA	NA	NA	NA	NA	NA	NA	NA	NA	NA	NA	NA	NA	NA	26.3727	26.0717	26.5766	26.2878	26.7094	27.1657	26.8342	27.5278	27.2752	26.718	26.8994	27.2205	27.5054	27.3203	27.2644	27.3908	27.6148	27.299	27.5234	27.3388	27.6747	27.9818	27.7858	27.7204	27.3496	24.5882
BOMOPTA_00892	TRINITY_DN21565_c0_g1_i1.p1	TRINITY_DN21565_c0_g1_i3.p1;TRINITY_DN21565_c0_g1_i1.p1	3	3	3	54.4	8.6488	79	NA	NA	NA	NA	NA	NA	26.5171	25.5679	26.9172	26.4302	26.0902	25.6166	26.8148	26.5635	26.3827	26.5654	26.0254	26.0617	26.3018	26.2464	NA	NA	25.2162	25.4355	NA	NA	NA	NA	NA	NA	NA	NA	NA	NA	NA	NA	NA	NA	NA	NA	24.3488
BOMOPTA_00893	TRINITY_DN21566_c0_g1_i1.p1	TRINITY_DN21566_c0_g1_i1.p1	24	24	24	66.4	51.987	473	29.0097	29.1754	29.0911	29.1881	29.4308	29.2534	29.5995	29.3397	29.6759	29.4517	29.8137	29.7785	30.3117	30.2673	30.5222	30.4527	30.9491	30.7688	31.1269	30.948	31.0015	31.1211	31.0744	30.8723	31.3779	31.3091	31.2871	31.3123	30.7328	30.7874	30.9994	30.7738	29.6554	29.7509	29.5505	29.6834	27.919	28.5722	28.2122	27.7635	29.0097
BOMOPTA_00894	TRINITY_DN21567_c0_g1_i1.p1	TRINITY_DN21567_c0_g1_i1.p1	12	12	12	51.6	39.528	345	27.4998	27.3317	27.5824	27.2377	27.2473	27.2469	27.1025	27.2272	26.6952	25.8543	NA	NA	NA	NA	NA	NA	NA	NA	NA	NA	NA	NA	NA	NA	NA	NA	NA	NA	NA	NA	NA	NA	NA	NA	NA	NA	NA	NA	NA	NA	27.4998
BOMOPTA_00895	TRINITY_DN21567_c0_g1_i1.p2	TRINITY_DN21567_c0_g1_i1.p2	3	3	3	36.8	9.9634	87	28.7683	29.279	29.0036	28.9076	29.2264	29.7775	28.9562	28.9221	28.1637	27.8491	28.0208	27.9951	NA	NA	NA	NA	NA	NA	NA	NA	NA	NA	NA	NA	NA	NA	NA	NA	NA	NA	NA	NA	NA	NA	NA	NA	NA	NA	NA	NA	28.7683
BOMOPTA_00896	TRINITY_DN21568_c0_g1_i2.p1	TRINITY_DN21568_c0_g1_i1.p1;TRINITY_DN21568_c0_g1_i2.p1	3	3	3	46.8	6.6246	62	NA	NA	NA	NA	NA	NA	NA	NA	NA	NA	NA	NA	NA	NA	NA	NA	24.0162	24.7292	24.4741	24.0501	25.5791	26.0317	26.0594	25.1889	NA	NA	NA	NA	NA	NA	NA	NA	24.8023	24.4005	24.8314	25.3639	28.0269	28.3721	28.6346	28.7042	23.7157
BOMOPTA_00897	TRINITY_DN21571_c0_g1_i1.p1	TRINITY_DN21571_c0_g1_i1.p1	7	7	7	49.7	19.749	175	26.8093	27.2102	26.8248	26.8347	27.5607	27.1223	27.3998	27.0508	27.7155	27.97	28.0352	27.874	27.7548	28.1595	28.3242	28.0456	27.9786	28.6172	28.6392	28.0297	28.0825	28.2265	28.1026	27.9515	28.4652	28.7466	28.7157	28.9003	27.9556	28.3726	28.3025	27.877	26.3518	25.9787	25.7576	NA	NA	NA	NA	NA	26.8093
BOMOPTA_00898	TRINITY_DN21573_c0_g1_i1.p1	TRINITY_DN21573_c0_g1_i3.p1;TRINITY_DN21573_c0_g1_i1.p1;TRINITY_DN21573_c0_g1_i2.p1	10	10	10	34.1	39.588	346	28.6146	28.6978	28.5515	28.5436	28.4865	28.5523	28.3362	28.5156	27.222	26.9006	26.9135	27.1625	NA	NA	NA	NA	NA	NA	NA	NA	NA	NA	NA	NA	NA	NA	NA	NA	NA	NA	NA	NA	NA	NA	NA	NA	NA	NA	NA	NA	28.6146
BOMOPTA_00899	TRINITY_DN21575_c0_g1_i1.p1	TRINITY_DN21575_c0_g1_i1.p1	2	2	2	14.3	24.806	217	NA	NA	NA	NA	NA	NA	NA	NA	NA	NA	NA	NA	NA	NA	NA	NA	NA	NA	NA	NA	NA	NA	NA	NA	NA	NA	NA	NA	NA	NA	NA	NA	25.7145	25.4958	25.8305	25.3896	NA	NA	NA	NA	24.3061
BOMOPTA_00900	TRINITY_DN21576_c0_g1_i2.p1	TRINITY_DN21576_c0_g1_i2.p1;TRINITY_DN21576_c0_g1_i1.p1	25	25	25	82.7	43.914	394	29.9473	29.8889	30.0793	30.0571	30.04	29.8089	29.9028	30.0671	30.0128	30.1906	30.245	30.465	30.3792	30.4186	30.5244	30.823	30.8634	31.0602	30.9575	31.2071	31.0902	31.2236	31.1228	31.236	31.6939	31.7258	31.6157	31.7217	32.1705	32.242	32.3066	32.2109	31.789	32.0472	31.7222	32.0514	28.3283	29.9126	28.4665	28.0456	29.9473
BOMOPTA_00901	TRINITY_DN21578_c0_g1_i1.p1	TRINITY_DN21578_c0_g1_i1.p1	3	3	3	10.7	53.174	497	NA	NA	NA	NA	NA	NA	NA	NA	NA	NA	NA	NA	NA	NA	NA	NA	NA	NA	NA	NA	NA	NA	NA	NA	NA	NA	NA	NA	NA	NA	NA	NA	NA	NA	NA	NA	24.7917	NA	NA	NA	24.7563
BOMOPTA_00902	TRINITY_DN21579_c0_g1_i3.p1	TRINITY_DN21579_c0_g1_i3.p1;TRINITY_DN21579_c0_g1_i2.p1	6	6	6	19.7	39.122	340	NA	NA	NA	NA	NA	NA	NA	NA	24.6065	NA	NA	NA	25.2857	24.5748	24.6624	25.1216	NA	24.4897	24.6505	24.8746	24.5429	24.9547	25.2603	25.3324	25.4702	25.0161	25.1475	NA	25.6731	25.7969	25.3025	25.978	NA	24.9973	24.6067	24.6301	NA	NA	NA	NA	23.9308
BOMOPTA_00903	TRINITY_DN21580_c0_g1_i1.p1	TRINITY_DN21580_c0_g1_i1.p1	22	22	22	36.8	95.279	838	28.267	26.9172	27.6016	27.673	25.2922	26.4725	24.6073	26.0931	24.7307	24.2066	24.4928	25.4234	25.4143	25.8753	25.949	24.9456	NA	NA	NA	NA	NA	NA	NA	NA	NA	NA	NA	NA	NA	NA	NA	NA	NA	NA	NA	NA	NA	NA	NA	NA	28.267
BOMOPTA_00904	TRINITY_DN21582_c1_g1_i1.p1	TRINITY_DN21582_c1_g1_i1.p1;TRINITY_DN21582_c1_g1_i2.p2	6	6	6	71.1	10.897	97	NA	26.3179	26.6747	27.0614	26.9023	26.6369	27.1165	27.267	27.2231	27.0515	27.0729	27.3245	26.6664	26.9811	27.1588	27.8301	27.3096	26.6411	26.1177	27.2135	27.0134	27.2454	27.2653	27.4284	27.4871	27.337	27.632	26.943	28.2868	28.2044	28.3718	27.9923	29.0164	28.6659	28.942	28.5694	26.7242	26.7158	26.8496	26.6421	24.6259
BOMOPTA_00905	TRINITY_DN21583_c0_g1_i1.p1	TRINITY_DN21583_c0_g1_i1.p1	9	9	2	61	27.632	251	NA	NA	NA	NA	NA	NA	NA	NA	NA	NA	NA	NA	NA	NA	NA	NA	NA	NA	NA	NA	NA	NA	NA	23.4705	NA	NA	NA	NA	NA	NA	NA	NA	NA	NA	NA	NA	NA	NA	NA	NA	24.4295
BOMOPTA_00906	TRINITY_DN21588_c0_g1_i5.p1	TRINITY_DN21588_c0_g1_i5.p1;TRINITY_DN21588_c0_g1_i4.p1;TRINITY_DN21588_c0_g1_i1.p1;TRINITY_DN21588_c0_g1_i3.p1;TRINITY_DN62649_c0_g1_i1.p4;TRINITY_DN21588_c0_g1_i6.p2;TRINITY_DN21588_c0_g1_i4.p9	13	13	13	49.3	32.485	288	28.8177	28.6686	28.9162	28.967	28.5858	28.8398	28.8917	28.9296	29.1815	29.1237	29.2896	29.2678	29.3753	29.3702	29.5174	29.3857	29.3873	29.2109	29.3006	29.5461	29.251	29.202	29.291	29.4208	29.4783	29.6097	29.4381	29.6563	29.7643	29.9459	29.8184	30.0465	29.6941	29.9314	29.7921	30.2166	NA	24.9922	NA	NA	28.8177
BOMOPTA_00907	TRINITY_DN21592_c0_g1_i1.p1	TRINITY_DN21592_c0_g1_i1.p1	6	6	6	7.4	121.26	1067	NA	NA	NA	NA	NA	NA	NA	NA	NA	NA	NA	NA	NA	NA	NA	NA	NA	NA	NA	NA	NA	NA	NA	NA	26.2069	25.39	25.4526	26.0192	26.2408	25.7878	25.8094	25.503	NA	NA	NA	NA	NA	NA	NA	NA	24.5235
BOMOPTA_00908	TRINITY_DN21593_c0_g1_i1.p1	TRINITY_DN21593_c0_g1_i1.p1;TRINITY_DN21593_c0_g1_i2.p1;TRINITY_DN21593_c0_g1_i3.p1;TRINITY_DN32658_c0_g1_i1.p1	10	10	10	32.9	43.286	380	NA	NA	NA	NA	NA	NA	NA	NA	25.371	25.0476	25.1353	24.9685	25.2694	24.8332	25.12	25.1737	24.9582	25.0518	25.3178	25.0615	25.5711	25.5915	25.3176	25.5371	25.2656	25.092	25.4877	24.832	25.1659	25.0755	25.3407	24.9678	25.5141	25.3656	25.4758	25.5591	24.2285	26.1548	25.064	24.7866	24.4027
BOMOPTA_00909	TRINITY_DN21595_c0_g1_i2.p1	TRINITY_DN21595_c0_g1_i2.p1;TRINITY_DN21595_c0_g1_i1.p1	6	6	6	22.2	41.596	360	NA	NA	NA	NA	NA	NA	NA	NA	NA	NA	NA	NA	NA	NA	NA	NA	NA	NA	NA	NA	NA	NA	NA	NA	NA	NA	NA	NA	25.582	25.7694	25.7442	25.4731	26.5146	26.1084	26.7099	25.7689	NA	NA	NA	NA	24.4333
BOMOPTA_00910	TRINITY_DN21597_c0_g1_i2.p1	TRINITY_DN21597_c0_g1_i2.p1;TRINITY_DN21597_c0_g1_i3.p1;TRINITY_DN26225_c15_g1_i1.p4	10	10	10	33.3	43.237	375	NA	NA	NA	NA	NA	NA	NA	NA	NA	25.6343	25.6828	25.5619	NA	NA	NA	NA	NA	NA	NA	NA	NA	25.6009	NA	NA	25.8178	25.9381	25.7733	26.1653	26.3425	26.1662	26.1072	26.8916	NA	NA	NA	NA	NA	NA	NA	NA	24.2315
BOMOPTA_00911	TRINITY_DN21598_c0_g1_i4.p1	TRINITY_DN21598_c0_g1_i4.p1;TRINITY_DN21598_c0_g1_i3.p1;TRINITY_DN21598_c0_g1_i2.p5;TRINITY_DN21598_c0_g1_i1.p4	5	5	5	51.9	14.279	135	NA	NA	NA	NA	NA	NA	NA	26.0432	NA	26.366	26.5644	26.55	26.6534	26.4206	26.5577	27.6012	26.6022	27.1038	26.9599	26.5849	26.9853	26.8558	26.4092	26.8633	26.9976	NA	27.0739	26.8946	27.2381	27.321	27.4451	27.3758	26.4144	26.6518	26.6617	26.8902	26.2734	25.5391	25.466	NA	23.8848
BOMOPTA_00912	TRINITY_DN21601_c0_g1_i2.p1	TRINITY_DN21601_c0_g1_i2.p1;TRINITY_DN21601_c0_g1_i4.p1;TRINITY_DN21601_c0_g1_i5.p1;TRINITY_DN21601_c0_g1_i1.p1;TRINITY_DN21601_c0_g1_i3.p1	5	5	5	29.2	27.159	243	NA	NA	NA	NA	NA	NA	NA	NA	NA	NA	NA	NA	NA	NA	NA	NA	NA	25.4631	NA	25.2432	25.4228	25.421	25.0671	25.1561	25.3561	26.3001	25.4344	25.4551	26.1213	26.4833	26.1073	26.228	25.9347	25.5561	25.6237	26.062	NA	NA	NA	NA	23.7888
BOMOPTA_00913	TRINITY_DN21602_c0_g1_i2.p1	TRINITY_DN21602_c0_g1_i2.p1;TRINITY_DN21602_c0_g1_i1.p1;TRINITY_DN21602_c0_g1_i4.p1;TRINITY_DN21602_c0_g1_i3.p1	13	13	13	52.6	32.994	289	29.0559	28.938	29.1974	29.024	29.5052	29.3789	29.8098	29.4442	29.971	30.1542	30.0846	29.8621	30.3591	30.3254	30.258	30.1812	30.2208	29.9928	29.7423	29.9635	29.3267	28.9958	28.8845	28.8862	28.8038	28.0232	28.0093	28.1443	26.2319	26.1635	26.231	26.2829	NA	NA	NA	NA	NA	NA	NA	NA	29.0559
BOMOPTA_00914	TRINITY_DN21603_c0_g1_i2.p1	TRINITY_DN21603_c0_g1_i1.p1;TRINITY_DN21603_c0_g1_i2.p1	6	6	6	37.6	27.44	250	NA	25.3516	25.4958	25.5775	25.3552	25.7453	25.2685	26.0823	25.3214	25.9736	25.8413	25.4246	25.7118	26.0289	26.0515	25.8165	25.7761	25.3791	25.7411	25.6233	25.6618	24.9399	25.4361	25.5359	25.4515	25.5856	25.1242	25.1759	NA	24.888	NA	25.15	NA	NA	NA	NA	NA	NA	NA	NA	24.2399
BOMOPTA_00915	TRINITY_DN21607_c0_g1_i1.p1	TRINITY_DN21607_c0_g1_i1.p1	5	5	5	25	30.67	272	NA	NA	NA	NA	NA	NA	NA	NA	NA	NA	NA	NA	NA	NA	NA	NA	25.8921	25.8517	25.589	25.4374	26.1631	25.8496	25.6119	25.7238	26.6277	26.4599	26.2442	25.6424	26.8283	26.1264	26.4028	26.2541	25.9815	25.771	25.7231	25.2993	NA	NA	NA	NA	24.0623
BOMOPTA_00916	TRINITY_DN21608_c0_g1_i1.p1	TRINITY_DN21608_c0_g1_i1.p1	3	3	3	14.9	21.966	194	28.8147	28.0073	28.5014	28.4905	28.4618	27.9371	28.4327	27.8868	27.7991	26.996	27.1385	27.213	NA	NA	NA	NA	NA	NA	NA	NA	NA	NA	NA	NA	NA	NA	NA	NA	NA	NA	NA	NA	NA	NA	NA	NA	NA	NA	NA	NA	28.8147
BOMOPTA_00917	TRINITY_DN21609_c0_g2_i2.p1	TRINITY_DN21609_c0_g2_i2.p1;TRINITY_DN21609_c0_g2_i1.p2	7	7	7	48.7	17.957	156	27.3307	27.1106	27.2675	27.3808	27.0551	26.5072	27.0995	27.1149	27.251	26.7658	26.9271	27.0675	26.821	26.8244	26.7464	26.313	27.6595	27.0428	26.8358	27.3873	27.6508	27.9548	28.3592	28.3399	26.3743	27.2603	27.1305	26.7738	NA	NA	NA	NA	26.4835	26.2655	27.1507	27.1613	30.0477	29.4856	29.7982	29.2314	27.3307
BOMOPTA_00918	TRINITY_DN21610_c0_g1_i5.p1	TRINITY_DN21610_c0_g1_i5.p1;TRINITY_DN21610_c0_g1_i3.p1;TRINITY_DN21610_c0_g1_i2.p1;TRINITY_DN21610_c0_g1_i1.p1;TRINITY_DN21610_c0_g1_i4.p1	3	3	3	24.6	16.768	142	NA	NA	NA	NA	NA	NA	NA	NA	NA	NA	NA	NA	NA	NA	NA	NA	NA	NA	NA	NA	NA	NA	NA	NA	NA	NA	NA	NA	NA	NA	NA	NA	NA	NA	NA	NA	23.7644	NA	24.0754	24.2019	23.8905
BOMOPTA_00919	TRINITY_DN21611_c0_g2_i1.p1	TRINITY_DN21611_c0_g2_i1.p1	26	26	26	66.9	32.043	296	33.9601	34.097	34.095	34.0347	33.918	33.7934	33.9609	33.9737	32.9339	32.8967	32.7786	32.9374	31.4388	31.2857	31.2266	31.4956	30.6943	31.1613	30.8291	30.8749	30.4852	31.1076	30.6488	30.8223	31.0278	31.5824	31.0929	31.4343	30.7734	30.9486	30.6773	30.6288	29.3397	29.8846	29.6344	29.9228	27.0883	26.1772	26.5866	26.6296	33.9601
BOMOPTA_00920	TRINITY_DN21614_c0_g1_i1.p1	TRINITY_DN21614_c0_g1_i1.p1	7	7	7	29.4	36.55	327	NA	NA	NA	NA	NA	NA	NA	NA	NA	NA	NA	NA	NA	NA	NA	NA	NA	NA	NA	NA	NA	NA	NA	NA	NA	NA	NA	NA	25.1067	NA	NA	25.0092	NA	24.5754	25.0696	NA	NA	NA	NA	NA	24.3877
BOMOPTA_00921	TRINITY_DN21617_c0_g1_i1.p1	TRINITY_DN21617_c0_g1_i1.p1	4	4	4	43.9	7.1408	66	NA	NA	NA	NA	NA	NA	NA	NA	NA	NA	NA	NA	NA	NA	NA	NA	NA	NA	NA	NA	NA	NA	NA	NA	NA	NA	NA	NA	NA	NA	NA	NA	NA	NA	23.6861	NA	NA	NA	NA	NA	24.2858
BOMOPTA_00922	TRINITY_DN21620_c0_g2_i2.p1	TRINITY_DN21620_c0_g2_i2.p1;TRINITY_DN21620_c0_g2_i1.p1	15	15	15	77.7	30.476	273	26.7984	26.5512	27.7675	27.5378	26.7102	27.2158	26.8206	27.3983	27.4042	27.5006	27.697	27.5946	27.1537	27.3809	27.3198	27.4421	27.5554	27.6348	27.8088	28.002	28.3354	28.2139	28.6385	28.6063	27.8997	27.7324	28.1874	28.0183	28.0792	27.9087	27.7514	28.1915	29.025	29.0035	28.9911	28.9999	26.4184	27.9229	26.7005	26.0827	26.7984
BOMOPTA_00923	TRINITY_DN21622_c0_g2_i1.p1	TRINITY_DN21622_c0_g2_i1.p1	5	5	5	19.4	32.469	289	NA	NA	NA	NA	NA	NA	NA	NA	NA	NA	NA	NA	NA	NA	NA	NA	NA	24.8664	NA	NA	NA	NA	NA	NA	25.0497	25.4839	25.3566	NA	24.8859	25.2585	25.1168	25.8336	NA	NA	NA	NA	NA	NA	NA	NA	24.7253
BOMOPTA_00924	TRINITY_DN21625_c0_g1_i1.p1	TRINITY_DN21625_c0_g1_i1.p1	3	3	3	12.1	41.417	365	NA	NA	NA	NA	NA	NA	NA	NA	NA	NA	NA	NA	NA	NA	NA	NA	NA	NA	NA	NA	NA	NA	NA	NA	NA	NA	NA	NA	NA	NA	NA	NA	25.4252	25.5051	25.3829	25.0368	26.4693	26.6371	26.577	26.6461	23.8198
BOMOPTA_00925	TRINITY_DN21627_c0_g2_i1.p1	TRINITY_DN21627_c0_g2_i1.p1;TRINITY_DN21627_c0_g2_i2.p1;TRINITY_DN45794_c0_g1_i1.p1	23	23	23	70.1	46.468	431	32.7816	32.9688	32.9097	32.8039	32.9103	32.632	32.7737	32.7436	31.6912	31.4825	31.2629	31.3186	29.1232	28.199	28.8137	28.3445	NA	24.2442	23.4832	NA	22.1841	23.772	NA	NA	NA	22.576	22.1859	22.014	NA	NA	NA	NA	NA	23.1151	NA	22.8362	27.8971	29.3333	29.1058	29.2748	32.7816
BOMOPTA_00926	TRINITY_DN21628_c0_g2_i4.p1	TRINITY_DN21628_c0_g2_i1.p1;TRINITY_DN21628_c0_g2_i4.p1;TRINITY_DN21628_c0_g2_i3.p1;TRINITY_DN21628_c0_g2_i2.p1	6	6	6	37.5	28.862	259	28.9757	29.3413	29.495	28.8657	29.205	29.1693	29.3715	29.5339	27.8563	27.5769	27.3166	28.2318	NA	NA	NA	NA	NA	NA	NA	NA	NA	NA	NA	NA	NA	NA	NA	NA	NA	NA	NA	NA	NA	NA	NA	NA	25.777	25.6561	NA	NA	28.9757
BOMOPTA_00927	TRINITY_DN21631_c0_g1_i1.p1	TRINITY_DN21631_c0_g1_i1.p1	13	13	13	42.8	46.019	416	27.6035	27.6579	27.605	27.2224	25.8619	27.1618	26.9666	27.704	26.8065	27.4739	26.9381	27.3059	26.5272	27.1	27.0678	26.5049	25.8214	NA	NA	26.4523	25.3471	NA	25.4123	26.5149	NA	NA	NA	NA	NA	NA	NA	NA	NA	NA	NA	NA	NA	NA	NA	NA	27.6035
BOMOPTA_00928	TRINITY_DN21633_c0_g1_i2.p1	TRINITY_DN21633_c0_g1_i4.p1;TRINITY_DN21633_c0_g1_i2.p1	10	10	10	23.2	71.891	641	26.5039	26.1753	26.4052	26.4076	NA	NA	NA	NA	NA	NA	NA	NA	NA	NA	NA	NA	NA	NA	NA	NA	NA	NA	NA	NA	25.8909	25.623	NA	NA	25.5167	26.3869	26.0359	26.3467	26.8651	26.8755	26.8283	26.7247	NA	NA	NA	NA	26.5039
BOMOPTA_00929	TRINITY_DN21635_c0_g1_i1.p1	TRINITY_DN21635_c0_g1_i2.p1;TRINITY_DN21635_c0_g1_i1.p1	2	2	2	4.2	66.913	601	NA	NA	NA	NA	NA	NA	NA	NA	NA	NA	NA	NA	NA	NA	NA	NA	NA	NA	NA	NA	NA	NA	NA	24.0887	NA	NA	NA	NA	NA	NA	NA	NA	NA	NA	NA	NA	NA	NA	NA	NA	24.026
BOMOPTA_00930	TRINITY_DN21642_c0_g1_i1.p1	TRINITY_DN21642_c0_g1_i1.p1;TRINITY_DN21642_c0_g1_i2.p1	5	5	5	10.5	51.612	447	NA	NA	NA	NA	NA	NA	NA	NA	NA	NA	NA	NA	NA	24.8593	24.7492	NA	NA	NA	NA	NA	NA	24.221	24.7837	25.147	NA	NA	NA	NA	NA	NA	NA	NA	NA	NA	24.4633	NA	NA	NA	NA	NA	24.1964
BOMOPTA_00931	TRINITY_DN21645_c0_g1_i1.p1	TRINITY_DN21645_c0_g1_i1.p1;TRINITY_DN21645_c0_g1_i2.p1	11	11	11	33.3	62.7	543	27.6765	27.6889	27.4745	27.7788	27.434	27.5083	27.6283	27.5427	27.1831	27.2239	27.2069	27.2805	26.7031	27.1912	27.3624	26.7975	27.314	27.3779	27.5771	27.761	27.5526	27.4209	27.8152	27.9826	27.9092	28.1124	28.1845	28.2769	28.2174	28.2438	28.4222	28.4257	28.1615	27.9962	28.0586	27.8882	NA	NA	NA	NA	27.6765
BOMOPTA_00932	TRINITY_DN21646_c0_g1_i3.p1	TRINITY_DN21646_c0_g1_i3.p1;TRINITY_DN21646_c0_g1_i2.p1;TRINITY_DN21646_c0_g1_i1.p1	5	5	5	35.3	18.904	167	27.9553	27.4738	27.8691	28.0193	27.0684	27.3388	27.8091	27.2634	26.6728	26.3314	25.9345	25.8074	NA	NA	NA	NA	NA	NA	NA	NA	NA	NA	NA	NA	NA	NA	NA	NA	NA	NA	NA	NA	NA	NA	NA	NA	24.9579	25.0821	25.1039	25.8374	27.9553
BOMOPTA_00933	TRINITY_DN21648_c0_g1_i1.p1	TRINITY_DN21648_c0_g1_i1.p1	4	4	4	12.4	39.758	355	NA	NA	NA	NA	NA	NA	NA	NA	NA	NA	NA	NA	NA	NA	NA	NA	NA	NA	NA	NA	NA	NA	NA	NA	23.8988	NA	NA	NA	NA	NA	NA	NA	NA	NA	NA	NA	NA	NA	NA	NA	23.74
BOMOPTA_00934	TRINITY_DN21649_c0_g1_i2.p1	TRINITY_DN21649_c0_g1_i2.p1;TRINITY_DN21649_c0_g1_i1.p1	21	21	21	28	104.69	943	26.1085	26.3803	26.3636	26.4644	25.7984	26.2862	26.3989	26.5436	26.2828	26.2428	26.2639	26.5912	26.7566	26.7793	26.6602	27.2919	26.4284	26.2175	26.6271	26.9384	26.1704	26.1115	26.4189	26.7488	27.2685	27.1976	26.9009	27.2625	27.3019	27.2352	27.1047	27.3183	26.9241	26.7979	26.7265	26.7787	NA	NA	NA	NA	26.1085
BOMOPTA_00935	TRINITY_DN21651_c0_g1_i3.p1	TRINITY_DN21651_c0_g1_i3.p1;TRINITY_DN21651_c0_g1_i4.p1;TRINITY_DN21651_c0_g1_i2.p1;TRINITY_DN21651_c0_g1_i1.p1;TRINITY_DN21651_c0_g1_i5.p1;TRINITY_DN21651_c0_g1_i5.p2	5	5	5	32.2	23.437	208	25.2996	NA	NA	25.0451	NA	NA	NA	NA	24.5565	25.109	25.0779	NA	24.9837	25.3463	25.4092	25.4011	NA	25.0827	25.5751	NA	25.4072	25.2002	25.1505	24.8099	25.3806	24.8985	25.2534	25.2447	NA	24.7624	24.4863	24.9874	24.7271	NA	24.5794	NA	NA	NA	NA	NA	25.2996
BOMOPTA_00936	TRINITY_DN21652_c0_g1_i2.p1	TRINITY_DN21652_c0_g1_i2.p1;TRINITY_DN21652_c0_g1_i4.p1;TRINITY_DN21652_c0_g1_i3.p6;TRINITY_DN21652_c0_g1_i1.p6	6	6	6	73.8	7.3184	65	30.7697	30.78	30.731	30.7191	30.8552	30.9775	31.0233	30.7255	31.5283	31.4192	31.4658	31.6457	31.866	31.8573	31.6645	31.7293	32.2007	32.135	31.8184	32.1086	32.2955	32.1554	32.0955	31.9925	32.6284	32.3852	32.6318	32.3717	33.2167	33.1754	33.2119	32.9829	33.1761	33.1631	33.1795	33.0945	29.9854	29.6682	29.6119	30.0738	30.7697
BOMOPTA_00937	TRINITY_DN21653_c0_g1_i4.p1	TRINITY_DN21653_c0_g1_i4.p1;TRINITY_DN21653_c0_g1_i3.p1;TRINITY_DN21653_c0_g1_i2.p1;TRINITY_DN21653_c0_g1_i1.p1	3	3	3	36	9.8112	86	27.6488	27.4402	27.6606	27.666	27.5121	27.32	27.918	26.9038	26.6242	25.4234	25.7553	25.9	25.0016	NA	NA	NA	NA	NA	NA	NA	NA	NA	NA	NA	NA	NA	NA	NA	NA	NA	NA	NA	NA	NA	NA	NA	NA	NA	NA	NA	27.6488
BOMOPTA_00938	TRINITY_DN21654_c0_g1_i3.p1	TRINITY_DN21654_c0_g1_i3.p1;TRINITY_DN21654_c0_g1_i2.p1	11	11	11	46.8	27.176	250	31.7201	31.8336	31.749	31.6331	32.1861	32.0158	31.9327	32.0453	31.9752	32.1409	32.1819	32.2159	31.9561	32.1333	32.0928	31.7338	31.493	31.4689	31.4339	31.8043	30.5731	30.727	31.1724	30.9558	30.1316	30.1181	30.0016	29.8168	27.8728	28.386	28.3419	28.496	26.475	26.709	26.7977	27.2879	26.4486	27.5508	26.9131	27.5549	31.7201
BOMOPTA_00939	TRINITY_DN21655_c0_g1_i1.p1	TRINITY_DN21655_c0_g1_i1.p1;TRINITY_DN21655_c0_g1_i2.p1	18	18	18	78.7	27.114	239	28.579	28.6296	28.7351	28.4772	28.744	28.0934	28.4888	29.1278	28.7866	28.9399	28.8522	29.0628	28.8571	29.0806	28.9319	28.8563	29.1044	29.0954	29.1906	29.3336	29.3059	29.2618	29.4587	29.5978	29.5959	29.7907	29.7738	30.0314	30.3607	30.62	30.4272	30.757	31.2911	31.4423	31.3888	31.3281	30.3625	30.542	30.5251	30.6102	28.579
BOMOPTA_00940	TRINITY_DN21656_c0_g1_i2.p1	TRINITY_DN21656_c0_g1_i2.p1;TRINITY_DN21656_c0_g1_i3.p1	2	2	2	45.4	12.514	108	NA	NA	NA	NA	NA	NA	NA	NA	24.6847	NA	24.9182	25.2363	NA	NA	NA	25.5107	25.1486	NA	NA	24.6636	25.1632	NA	25.1212	24.7739	NA	NA	NA	NA	NA	NA	NA	NA	NA	NA	NA	NA	NA	NA	24.3943	NA	24.1147
BOMOPTA_00941	TRINITY_DN21658_c0_g1_i1.p1	TRINITY_DN21658_c0_g1_i1.p1;TRINITY_DN21658_c0_g1_i2.p1;TRINITY_DN21658_c0_g1_i6.p1;TRINITY_DN21658_c0_g1_i4.p1;TRINITY_DN21658_c0_g1_i8.p1;TRINITY_DN21658_c0_g1_i12.p1;TRINITY_DN21658_c0_g1_i9.p1;TRINITY_DN21658_c0_g1_i11.p1;TRINITY_DN21658_c0_g1_i6.p2;TRINITY_DN21658_c0_g1_i5.p2;TRINITY_DN21658_c0_g1_i3.p2;TRINITY_DN21658_c0_g1_i10.p1;TRINITY_DN21658_c0_g1_i3.p1;TRINITY_DN21658_c0_g1_i5.p1	19	19	19	58.7	44.2	419	28.3702	28.3327	28.6252	28.5961	28.1682	28.2966	28.2435	28.6631	28.4562	28.3364	28.5524	28.6223	28.4088	28.537	28.4585	28.5808	28.8122	29.0192	28.7267	29.0421	29.3212	29.0299	29.384	29.5095	28.8388	28.6492	29.1508	28.9603	29.5733	30.3101	29.7063	29.6129	31.1629	31.0743	31.0566	30.7082	27.771	29.403	28.0844	28.1557	28.3702
BOMOPTA_00942	TRINITY_DN21659_c0_g1_i1.p1	TRINITY_DN21659_c0_g1_i1.p1	2	2	2	10.9	29.467	275	NA	NA	NA	NA	NA	NA	NA	NA	NA	NA	NA	NA	NA	NA	NA	NA	NA	NA	NA	NA	NA	NA	25.0571	24.2802	25.2553	25.2787	25.5731	NA	25.6629	NA	NA	25.1679	NA	NA	NA	NA	NA	NA	NA	NA	23.9566
BOMOPTA_00943	TRINITY_DN21662_c0_g1_i1.p1	TRINITY_DN21662_c0_g1_i1.p1	16	16	16	39.2	58.966	518	30.9185	31.4885	31.1353	31.2201	31.1792	31.3288	31.285	31.2674	30.5997	31.0627	31.1505	30.6732	29.8747	30.2934	30.3105	29.7367	28.6754	29.3271	28.8732	29.0763	27.9442	28.8064	28.4728	28.3393	27.6843	27.8603	27.9911	27.323	26.6611	27.2241	27.2592	27.0124	25.5761	26.4425	26.2879	25.5819	NA	NA	NA	NA	30.9185
BOMOPTA_00944	TRINITY_DN21664_c0_g1_i2.p1	TRINITY_DN21664_c0_g1_i2.p1;TRINITY_DN21664_c0_g1_i3.p1;TRINITY_DN21664_c0_g1_i3.p2;TRINITY_DN21664_c0_g1_i1.p1	62	62	60	67.5	106.11	945	29.8125	29.7381	30.0701	29.9452	29.9024	30.0025	30.1452	30.2356	30.6532	30.4886	30.5235	30.5515	31.0467	30.9856	31.0287	31.0297	31.4482	31.2316	31.1686	31.295	31.5118	31.4279	31.5618	31.4354	32.0114	31.9051	32.0219	31.5696	31.8969	31.8964	31.9471	31.7137	31.094	31.2477	31.2144	31.1014	NA	24.7554	NA	NA	29.8125
BOMOPTA_00945	TRINITY_DN21666_c1_g1_i3.p1	TRINITY_DN21666_c1_g1_i3.p1;TRINITY_DN21666_c1_g1_i1.p1;TRINITY_DN21666_c1_g1_i2.p1;TRINITY_DN21666_c1_g1_i4.p1	2	2	2	0.6	408.86	3702	NA	NA	NA	NA	NA	NA	NA	NA	NA	NA	NA	NA	NA	NA	NA	21.7274	NA	NA	NA	NA	NA	NA	NA	NA	NA	NA	NA	NA	NA	NA	NA	NA	NA	NA	NA	NA	NA	NA	NA	NA	23.6021
BOMOPTA_00946	TRINITY_DN21667_c0_g1_i2.p1	TRINITY_DN21667_c0_g1_i2.p1;TRINITY_DN21667_c0_g1_i1.p4;TRINITY_DN21667_c0_g1_i3.p1	3	3	3	21.6	20.009	171	NA	NA	NA	NA	NA	NA	NA	24.4331	NA	NA	NA	NA	NA	NA	NA	NA	NA	NA	NA	NA	NA	NA	NA	NA	NA	NA	NA	NA	NA	NA	NA	NA	NA	NA	NA	NA	NA	NA	NA	NA	24.115
BOMOPTA_00947	TRINITY_DN21668_c0_g1_i2.p1	TRINITY_DN21668_c0_g1_i1.p1;TRINITY_DN21668_c0_g1_i2.p1	4	4	4	22.3	25.164	229	NA	NA	NA	NA	NA	NA	NA	NA	NA	NA	NA	NA	NA	NA	NA	NA	NA	NA	NA	NA	25.3374	25.7606	NA	NA	NA	NA	NA	NA	NA	NA	NA	NA	NA	NA	NA	NA	NA	NA	NA	NA	24.02
BOMOPTA_00948	TRINITY_DN21669_c0_g1_i1.p1	TRINITY_DN21669_c0_g1_i1.p1;TRINITY_DN21669_c0_g1_i2.p2;TRINITY_DN21669_c0_g2_i1.p1;TRINITY_DN38240_c0_g1_i1.p1	6	6	6	17.9	34.998	313	NA	NA	NA	NA	NA	NA	NA	NA	NA	NA	NA	NA	NA	NA	NA	NA	NA	NA	NA	NA	NA	NA	NA	NA	NA	NA	NA	NA	25.3842	NA	25.444	25.0916	NA	NA	NA	NA	NA	NA	NA	NA	24.6352
BOMOPTA_00949	TRINITY_DN21670_c0_g1_i3.p1	TRINITY_DN21670_c0_g1_i3.p1;TRINITY_DN21670_c0_g1_i2.p1;TRINITY_DN21670_c0_g1_i1.p1	6	5	5	20.2	43.363	376	NA	NA	NA	NA	NA	NA	NA	NA	NA	NA	NA	NA	25.2201	24.4383	24.3606	NA	NA	NA	NA	NA	NA	NA	NA	NA	NA	NA	NA	NA	NA	NA	NA	NA	NA	NA	NA	NA	NA	NA	NA	NA	23.9942
BOMOPTA_00950	TRINITY_DN21671_c0_g1_i1.p1	TRINITY_DN21671_c0_g1_i1.p1;TRINITY_DN26565_c3_g1_i10.p1;TRINITY_DN26565_c3_g1_i4.p1	19	19	19	64.7	32.875	292	29.4462	29.6713	29.5595	29.7902	29.6798	29.4199	29.6366	29.7117	29.4325	29.3717	29.4403	29.6334	29.1026	29.03	29.174	29.5511	28.8045	28.5889	28.6805	28.9269	28.7613	28.5843	28.6554	28.851	28.2822	28.1381	28.3281	28.3281	27.9338	27.5477	27.6414	27.8373	27.7127	27.5653	27.7683	27.936	26.6327	28.4039	26.6464	27.1166	29.4462
BOMOPTA_00951	TRINITY_DN21674_c0_g1_i2.p1	TRINITY_DN21674_c0_g1_i1.p1;TRINITY_DN21674_c0_g1_i2.p1;TRINITY_DN21674_c0_g1_i4.p1;TRINITY_DN21674_c0_g1_i3.p1	14	14	14	49.4	37.655	336	28.4334	27.4309	28.24	28.456	28.7469	28.0942	28.4461	28.599	28.0849	27.2449	27.3408	27.5795	27.0918	26.5928	26.142	26.5364	NA	NA	NA	NA	NA	NA	NA	NA	NA	NA	NA	NA	NA	NA	NA	NA	NA	NA	NA	NA	NA	NA	NA	NA	28.4334
BOMOPTA_00952	TRINITY_DN21678_c0_g1_i1.p1	TRINITY_DN21678_c0_g1_i1.p1	16	16	16	68.3	34.976	300	30.2947	30.2134	30.537	30.4592	30.2389	30.1823	29.9051	30.4477	29.0834	27.6555	27.9058	27.8117	25.9667	25.648	25.9235	25.1502	NA	NA	NA	NA	22.3246	23.9427	23.8878	24.6243	22.6231	25.4928	23.0343	23.7533	23.7777	25.417	25.9988	25.2191	23.3255	24.4743	NA	23.5471	NA	NA	NA	NA	30.2947
BOMOPTA_00953	TRINITY_DN21679_c0_g1_i1.p1	TRINITY_DN21679_c0_g1_i1.p1	32	32	32	58.1	88.777	794	29.1676	28.3381	28.3514	28.511	NA	27.2867	25.9093	26.8933	26.4801	27.4219	27.1413	27.1576	27.9454	28.1541	27.9588	27.8362	28.6268	28.4234	28.2589	28.4079	28.4303	28.5484	28.4374	28.3257	28.9685	29.0828	29.1952	28.7682	29.1986	29.2631	29.0746	29.1675	28.386	28.5884	28.5739	28.7234	NA	NA	NA	NA	29.1676
BOMOPTA_00954	TRINITY_DN21680_c0_g1_i3.p2	TRINITY_DN21680_c0_g1_i3.p2	3	3	3	28.4	9.9304	88	NA	NA	NA	NA	NA	NA	NA	NA	NA	NA	NA	NA	NA	NA	NA	NA	NA	NA	NA	NA	NA	26.2679	NA	NA	NA	NA	NA	NA	NA	NA	NA	NA	NA	NA	NA	NA	29.0109	28.4846	28.9818	29.0414	24.4402
BOMOPTA_00955	TRINITY_DN21681_c0_g1_i5.p1	TRINITY_DN21681_c0_g1_i5.p1;TRINITY_DN21681_c0_g1_i2.p1;TRINITY_DN21681_c0_g1_i1.p1;TRINITY_DN21681_c0_g1_i6.p1;TRINITY_DN21681_c0_g1_i4.p1	19	19	19	81.9	31.812	287	31.4518	31.2643	31.3667	31.6377	31.1232	31.1954	31.3936	31.4623	31.2433	31.3721	31.4646	31.4793	31.094	31.3639	31.4418	31.4062	31.2931	31.9133	31.7647	31.5789	32.0902	32.4447	32.4981	32.5009	31.0688	31.6009	31.9122	31.7446	29.3806	29.7325	29.6772	29.004	31.6047	31.3447	31.4996	31.7137	33.3419	33.2612	33.1589	32.8982	31.4518
BOMOPTA_00956	TRINITY_DN21683_c0_g1_i1.p1	TRINITY_DN21683_c0_g1_i1.p1	13	13	13	66.2	27.61	260	NA	NA	NA	NA	25.2827	NA	NA	NA	26.3935	25.9288	26.8335	26.6644	27.3141	27.3828	27.4594	27.674	27.9099	27.7259	27.7319	28.0032	28.6703	28.4328	28.224	28.4269	28.9026	28.7818	28.9747	28.5967	28.8219	29.0793	29.0443	29.136	27.9977	27.6466	27.2744	27.779	NA	NA	NA	NA	24.2816
BOMOPTA_00957	TRINITY_DN21683_c1_g1_i1.p1	TRINITY_DN21683_c1_g1_i1.p1	21	21	21	42.8	57.426	526	25.7898	26.3242	25.6487	25.8468	26.2731	25.8565	25.5983	25.4206	26.8243	26.7862	26.8235	27.1072	27.6039	27.6362	27.6174	27.6183	28.4893	27.6806	27.9443	27.8299	28.5623	28.246	28.2684	28.1142	28.7334	28.9287	28.8772	29.1064	28.9916	29.0151	29.005	28.8326	27.5947	28.1208	27.7586	27.608	NA	NA	NA	NA	25.7898
BOMOPTA_00958	TRINITY_DN21684_c1_g1_i2.p1	TRINITY_DN21684_c1_g1_i1.p1;TRINITY_DN21684_c1_g1_i2.p1	5	5	5	40.5	12.169	116	NA	NA	NA	NA	NA	NA	NA	NA	NA	NA	NA	NA	NA	NA	NA	NA	NA	NA	NA	NA	NA	NA	NA	NA	NA	NA	NA	NA	NA	NA	NA	NA	NA	NA	NA	NA	28.6655	28.5464	28.8406	28.9704	23.786
BOMOPTA_00959	TRINITY_DN21686_c0_g1_i1.p1	TRINITY_DN21686_c0_g1_i1.p1	73	73	73	90.7	61.06	572	37.3731	37.4371	37.3003	37.2975	37.2531	37.3	37.2288	37.1546	36.3058	36.118	36.189	36.2536	34.5485	34.2172	34.2182	34.3298	31.9991	32.5946	32.2711	32.1001	32.3649	32.9167	32.5651	32.7102	31.5759	32.2646	32.1432	32.1798	30.9288	31.701	30.9066	30.8607	32.1939	32.5172	32.0769	32.334	34.7708	34.6551	34.7635	34.9497	37.3731
BOMOPTA_00960	TRINITY_DN21687_c0_g1_i1.p1	TRINITY_DN21687_c0_g1_i1.p1;TRINITY_DN37508_c0_g1_i1.p1	19	19	19	47.2	47.552	405	29.1088	29.285	29.3901	29.1329	29.7466	29.9924	29.7439	29.9076	30.2029	30.1629	30.3766	29.7652	29.9854	30.3067	30.2363	30.2404	29.4446	29.8165	29.4024	29.3161	28.6513	28.8559	28.0281	28.1976	27.9828	27.7915	27.6306	27.9448	24.237	24.8341	24.3776	NA	NA	NA	NA	NA	NA	NA	NA	NA	29.1088
BOMOPTA_00961	TRINITY_DN21694_c0_g1_i1.p1	TRINITY_DN21694_c0_g1_i1.p1	22	22	22	64.8	53.051	474	29.0138	28.7004	28.9401	29.0393	28.9004	28.7475	28.7653	28.9448	29.0599	28.9461	28.8348	28.9593	29.4411	29.2869	29.3771	29.4615	29.9998	29.5046	29.8366	30.0398	30.2035	29.7616	30.1745	30.2749	30.2031	30.2064	30.2347	30.2202	29.4196	29.0163	29.3928	29.8388	NA	NA	NA	NA	NA	NA	NA	NA	29.0138
BOMOPTA_00962	TRINITY_DN21698_c0_g1_i1.p1	TRINITY_DN21698_c0_g1_i1.p1	6	6	6	29.4	30.754	262	26.9702	26.1769	26.7049	26.545	NA	NA	NA	NA	NA	NA	NA	NA	NA	NA	NA	NA	NA	25.7374	NA	NA	NA	NA	NA	NA	NA	NA	NA	NA	NA	NA	NA	NA	NA	NA	NA	NA	NA	NA	NA	NA	26.9702
BOMOPTA_00963	TRINITY_DN21701_c0_g5_i3.p1	TRINITY_DN21701_c0_g5_i3.p1;TRINITY_DN21701_c0_g5_i2.p1	27	27	27	63.3	56.413	507	28.2686	28.424	27.8341	28.8558	29.1632	29.5597	29.2903	29.1837	29.7747	29.9602	29.8154	29.9586	30.4425	30.4297	30.1962	30.3574	30.6088	30.7516	30.6029	30.8069	30.6694	30.8296	30.5556	30.8064	31.0156	31.0074	31.0174	31.1934	30.8112	30.6998	30.5555	31.1382	29.8321	30.1542	29.9387	30.4109	30.2751	29.9038	30.1987	29.9185	28.2686
BOMOPTA_00964	TRINITY_DN21702_c0_g1_i3.p1	TRINITY_DN21702_c0_g1_i1.p1;TRINITY_DN21702_c0_g1_i3.p1	10	10	10	37.7	41.964	382	NA	NA	NA	26.0076	26.2505	25.9661	26.0406	26.0098	26.2061	25.4444	25.7128	26.166	26.2291	26.2376	26.7991	25.9866	NA	25.7451	26.1593	26.2573	NA	NA	NA	NA	26.6938	25.6633	25.5252	25.3692	NA	NA	NA	NA	NA	NA	NA	NA	NA	NA	NA	NA	24.3712
BOMOPTA_00965	TRINITY_DN21705_c0_g1_i1.p1	TRINITY_DN21705_c0_g1_i1.p1;TRINITY_DN27169_c1_g4_i1.p1	52	52	52	75.4	59.657	553	36.4345	36.5078	36.3435	36.2707	36.3488	36.09	36.1869	36.217	35.1995	34.9375	35.0033	35.0528	33.1696	32.872	32.8239	33.1328	30.035	29.9611	29.6011	30.3816	28.8916	28.3435	28.5321	29.1999	28.0996	27.732	27.648	28.2233	26.5815	26.8478	27.1033	26.3399	25.0191	24.7755	22.3836	25.2402	NA	25.1133	NA	23.4842	36.4345
BOMOPTA_00966	TRINITY_DN21707_c0_g1_i1.p1	TRINITY_DN21707_c0_g1_i1.p1	12	12	12	27.1	80.417	716	26.5415	26.4879	26.7102	26.9189	26.4333	25.75	26.5786	26.837	26.4651	26.3518	26.645	26.1605	26.5231	26.5772	26.4622	26.4152	26.4715	NA	NA	NA	26.228	25.7067	26.3254	26.2867	25.7508	NA	NA	26.198	NA	NA	NA	NA	25.8597	NA	NA	NA	NA	NA	NA	NA	26.5415
BOMOPTA_00967	TRINITY_DN21710_c0_g2_i3.p1	TRINITY_DN21710_c0_g2_i3.p1;TRINITY_DN21710_c0_g2_i1.p1;TRINITY_DN21710_c0_g2_i5.p1;TRINITY_DN21710_c0_g2_i4.p1	7	7	7	50.3	19.906	181	25.6873	25.9086	25.7341	25.9317	27.0411	26.5782	NA	26.1422	25.6564	25.8775	25.6062	26.3914	NA	NA	NA	NA	26.5702	26.3463	25.9748	26.2262	26.3094	26.5489	26.3208	26.5764	26.7619	26.9855	27.3683	27.0992	27.6797	27.7806	27.5469	27.727	27.866	28.3015	28.5706	27.7312	27.9068	27.1635	27.7621	27.6423	25.6873
BOMOPTA_00968	TRINITY_DN21711_c0_g1_i3.p1	TRINITY_DN21711_c0_g1_i3.p1;TRINITY_DN21711_c0_g1_i2.p1	18	18	18	58.2	46.376	411	27.2948	27.1711	27.2393	27.2242	27.2307	27.9902	27.3624	27.6923	27.7068	27.8201	27.7586	27.7984	27.3442	27.5773	27.848	27.7674	27.4379	27.5257	27.7657	27.9591	27.3277	27.4662	27.5444	27.6742	28.0703	28.041	28.1829	28.0594	28.6377	28.4913	28.3637	28.5032	28.7162	29.0712	28.6274	28.7709	25.7827	26.3842	NA	NA	27.2948
BOMOPTA_00969	TRINITY_DN21712_c0_g1_i1.p1	TRINITY_DN21712_c0_g1_i1.p1	16	16	16	58.4	37.04	322	30.355	29.6546	30.2056	30.258	29.2874	30.2287	29.821	30.2097	28.4419	28.2887	28.3088	28.7778	23.7097	23.7579	NA	NA	NA	NA	NA	NA	NA	NA	NA	NA	NA	NA	NA	NA	NA	NA	NA	NA	26.4166	26.7833	26.1535	26.4425	NA	NA	NA	NA	30.355
BOMOPTA_00970	TRINITY_DN21717_c0_g1_i5.p1	TRINITY_DN21717_c0_g1_i5.p1;TRINITY_DN21717_c0_g1_i7.p1;TRINITY_DN21717_c0_g1_i4.p1;TRINITY_DN21717_c0_g1_i1.p1	114	114	10	49.5	292.24	2515	25.4899	25.6444	25.3203	NA	25.9386	26.019	25.2941	25.8619	25.7997	26.0508	26.1516	25.7897	26.1608	26.47	26.3766	26.2024	26.7586	25.8638	26.2623	26.0546	26.215	25.9826	26.0481	26.02	26.6446	25.9158	26.1767	25.8724	26.1006	25.8389	25.9895	25.7914	NA	NA	NA	NA	NA	NA	NA	NA	25.4899
BOMOPTA_00971	TRINITY_DN21717_c0_g1_i6.p1	TRINITY_DN21717_c0_g1_i9.p1;TRINITY_DN21717_c0_g1_i6.p1;TRINITY_DN21717_c0_g1_i2.p1;TRINITY_DN21717_c0_g1_i8.p1	109	5	4	48.5	284.69	2450	NA	NA	NA	NA	NA	NA	NA	NA	NA	NA	NA	NA	NA	NA	NA	NA	NA	NA	25.2113	NA	NA	25.2795	25.1981	NA	26.5605	25.3868	NA	NA	NA	25.2975	25.5256	NA	24.9855	25.0714	24.8395	24.9933	NA	NA	NA	NA	24.1842
BOMOPTA_00972	TRINITY_DN21721_c0_g1_i3.p1	TRINITY_DN21721_c0_g1_i3.p1;TRINITY_DN21721_c0_g1_i2.p1	26	26	26	53	52.453	453	32.1623	32.2517	32.3332	32.0188	32.3132	32.3634	32.4482	32.2985	32.5972	32.4699	32.6681	32.3536	32.7797	32.5339	32.6474	32.6541	32.4517	31.9607	32.0138	32.1951	31.4672	31.0944	31.1133	31.2891	30.7527	30.2019	29.9826	30.4825	27.4056	26.9154	27.2047	27.8143	NA	NA	NA	NA	NA	NA	NA	NA	32.1623
BOMOPTA_00973	TRINITY_DN21724_c0_g1_i5.p1	TRINITY_DN21724_c0_g1_i6.p1;TRINITY_DN21724_c0_g1_i4.p1;TRINITY_DN21724_c0_g1_i5.p1;TRINITY_DN21724_c0_g1_i2.p1;TRINITY_DN21724_c0_g1_i1.p1;TRINITY_DN21724_c0_g1_i3.p1	8	8	8	39.4	30.406	269	NA	NA	NA	NA	NA	NA	NA	NA	NA	NA	NA	NA	NA	NA	NA	NA	25.9621	26.1956	25.9862	26.3035	NA	26.1442	26.3536	26.4339	26.1473	26.5237	26.7459	26.8051	25.6715	26.0932	26.1368	26.0732	25.5512	25.9638	25.7958	26.0732	26.4163	26.7563	25.8324	25.7393	24.2907
BOMOPTA_00974	TRINITY_DN21725_c0_g1_i1.p1	TRINITY_DN21725_c0_g1_i1.p1	13	13	13	57.1	41.939	375	NA	NA	NA	NA	NA	NA	NA	NA	NA	NA	NA	NA	NA	NA	NA	NA	25.2658	25.2903	25.1539	24.9105	26.2176	26.5258	26.2665	26.4006	NA	25.4969	25.5124	25.4627	NA	NA	NA	NA	25.0544	24.0717	24.771	24.4847	29.4148	28.2085	30.5732	29.9784	24.4769
BOMOPTA_00975	TRINITY_DN21726_c0_g1_i1.p1	TRINITY_DN21726_c0_g1_i1.p1	4	4	4	15.2	32.699	290	NA	NA	NA	NA	NA	NA	NA	NA	NA	NA	NA	NA	NA	NA	NA	NA	NA	NA	25.4272	NA	NA	NA	NA	NA	NA	NA	NA	NA	NA	NA	NA	NA	25.8896	26.1574	NA	NA	NA	NA	NA	NA	24.2704
BOMOPTA_00976	TRINITY_DN21727_c0_g2_i5.p1	TRINITY_DN21727_c0_g2_i7.p1;TRINITY_DN21727_c0_g2_i5.p1;TRINITY_DN21727_c0_g2_i6.p8	2	2	2	13.9	16.38	151	NA	NA	NA	NA	NA	NA	NA	NA	25.147	NA	NA	NA	NA	NA	NA	NA	NA	NA	NA	NA	NA	NA	NA	NA	NA	NA	25.1246	NA	NA	NA	NA	NA	NA	NA	NA	NA	NA	NA	NA	NA	24.7537
BOMOPTA_00977	TRINITY_DN21729_c0_g1_i3.p1	TRINITY_DN21729_c0_g1_i3.p1;TRINITY_DN21729_c0_g1_i2.p1;TRINITY_DN21729_c0_g1_i1.p1	4	4	4	18.8	33.509	298	NA	NA	NA	NA	NA	NA	NA	NA	NA	NA	NA	NA	NA	NA	NA	NA	NA	NA	NA	NA	25.3872	NA	25.451	25.2237	NA	NA	NA	NA	NA	NA	NA	NA	NA	NA	NA	NA	NA	NA	NA	NA	24.271
BOMOPTA_00978	TRINITY_DN21733_c0_g1_i2.p1	TRINITY_DN21733_c0_g1_i2.p1;TRINITY_DN21733_c0_g1_i1.p1	4	4	4	18	22.9	206	NA	NA	NA	NA	NA	NA	NA	NA	NA	NA	NA	NA	25.9531	NA	25.8519	NA	NA	NA	NA	NA	NA	NA	NA	NA	NA	NA	NA	NA	NA	NA	NA	NA	NA	NA	NA	NA	NA	NA	NA	NA	23.7811
BOMOPTA_00979	TRINITY_DN21735_c0_g1_i1.p1	TRINITY_DN21735_c0_g1_i1.p1;TRINITY_DN21735_c0_g1_i2.p1;TRINITY_DN21735_c0_g1_i3.p1;TRINITY_DN21735_c0_g1_i2.p8	22	22	22	37.8	79.165	716	27.3577	27.5317	27.2842	27.7221	27.501	27.7189	27.3453	27.681	27.7668	27.7713	27.5139	27.2194	27.5609	27.7328	27.475	27.4761	26.7453	26.9817	27.4155	27.1391	26.0778	27.0754	27.0437	26.8928	26.7514	27.0588	26.5551	27.0742	26.9269	27.0744	27.0544	27.1286	26.4752	26.5637	26.2772	26.2933	NA	NA	NA	NA	27.3577
BOMOPTA_00980	TRINITY_DN21737_c0_g1_i2.p1	TRINITY_DN21737_c0_g1_i2.p1;TRINITY_DN21737_c0_g1_i1.p1	19	19	19	50.8	47.406	423	NA	NA	NA	NA	NA	NA	NA	NA	NA	25.8406	24.9891	24.7778	NA	NA	NA	NA	24.5502	25.2529	25.2564	25.3784	26.0613	26.0192	25.6595	25.9339	NA	NA	NA	NA	NA	NA	NA	NA	25.4755	NA	25.4056	25.0687	29.9022	29.5938	29.7015	30.2266	24.5068
BOMOPTA_00981	TRINITY_DN21738_c0_g1_i2.p1	TRINITY_DN21738_c0_g1_i2.p1;TRINITY_DN21738_c0_g1_i1.p1;TRINITY_DN54081_c0_g1_i1.p1	11	11	11	62.5	24.226	216	NA	NA	NA	NA	NA	NA	NA	NA	NA	NA	NA	NA	NA	NA	NA	NA	NA	NA	NA	NA	NA	24.6951	NA	NA	NA	NA	NA	NA	NA	NA	NA	NA	NA	NA	NA	NA	28.3735	27.7602	28.328	28.1979	23.7899
BOMOPTA_00982	TRINITY_DN21739_c1_g1_i2.p1	TRINITY_DN21739_c1_g1_i2.p1;TRINITY_DN21739_c1_g1_i1.p1	12	12	12	36.6	44.852	399	25.8132	25.2155	NA	25.4648	NA	NA	24.8216	NA	24.3882	NA	24.3173	24.4997	26.1119	25.918	26.1816	26.1095	26.3722	26.64	26.6414	26.0361	26.7783	27.299	27.1196	26.9385	24.6131	26.6765	26.4068	NA	25.7799	25.8244	25.9244	25.1922	26.8643	26.6169	26.6935	26.6539	29.5026	28.203	29.0799	28.7672	25.8132
BOMOPTA_00983	TRINITY_DN21741_c0_g1_i1.p1	TRINITY_DN21741_c0_g1_i1.p1	35	35	35	67.4	43.807	389	31.26	31.17	31.5218	31.5564	31.7607	32.0971	31.7768	31.8833	32.3169	32.2871	32.5425	32.4837	33.0822	32.8725	32.8601	32.8334	33.2084	33.2152	33.264	33.132	33.2761	33.1576	33.1452	33.0533	33.3846	33.1934	33.2721	33.4869	33.7614	33.8268	33.7177	33.8414	33.1825	33.3542	33.2342	33.4471	28.9499	28.8626	28.9002	29.1991	31.26
BOMOPTA_00984	TRINITY_DN21742_c0_g1_i1.p1	TRINITY_DN21742_c0_g1_i1.p1	9	9	9	28.5	43.788	393	NA	NA	25.2167	25.2886	NA	24.9906	NA	25.2332	25.2746	NA	NA	25.3089	25.3035	25.3374	25.2308	25.3211	25.4249	25.2086	NA	25.308	NA	NA	NA	NA	24.873	25.5982	25.739	25.3096	NA	25.2296	25.5651	NA	NA	NA	NA	24.3632	NA	NA	NA	NA	23.6342
BOMOPTA_00985	TRINITY_DN21743_c0_g1_i2.p1	TRINITY_DN21743_c0_g1_i2.p1;TRINITY_DN21743_c0_g1_i1.p1	22	22	22	66	40.539	359	30.2825	30.2534	30.4164	30.4728	30.4423	30.0413	30.3896	30.4398	30.2185	30.2569	30.4344	30.4979	30.1732	30.1701	30.4349	30.353	29.9836	29.7802	30.1236	30.1396	29.9004	29.7675	30.1136	30.086	29.3408	29.1658	29.4786	29.308	28.7099	28.4115	28.3986	28.626	28.9614	28.4108	28.8778	28.8516	27.5245	29.5577	27.6793	27.8795	30.2825
BOMOPTA_00986	TRINITY_DN21745_c0_g1_i3.p1	TRINITY_DN21745_c0_g1_i3.p1;TRINITY_DN21745_c0_g1_i1.p1	14	14	14	63.9	33.46	305	27.6539	27.4888	27.5393	27.7076	27.4481	26.998	27.4624	27.7745	27.5995	27.4103	27.4946	27.7218	27.6976	27.4189	27.5802	27.6773	27.4669	27.2232	27.2104	27.4445	27.3217	27.3427	27.3407	27.4647	27.9984	27.5678	27.6117	28.0191	26.6747	26.3817	26.2892	26.9303	27.0722	26.6838	26.7637	26.8545	27.7747	27.5436	27.5764	27.2998	27.6539
BOMOPTA_00987	TRINITY_DN21747_c0_g1_i1.p1	TRINITY_DN21747_c0_g1_i1.p1	11	11	11	24.1	67.069	589	28.4778	28.1366	28.9014	28.4581	28.6022	28.7387	28.9414	29.0236	28.6752	28.7627	28.6475	28.753	28.5873	28.8588	28.709	28.6269	27.6968	27.9784	27.7523	28.0631	27.4532	27.5175	27.5133	27.2223	27.0295	26.8387	27.0499	26.9023	25.3693	26.0692	NA	25.478	NA	NA	NA	NA	NA	NA	NA	NA	28.4778
BOMOPTA_00988	TRINITY_DN21748_c0_g1_i1.p1	TRINITY_DN21748_c0_g1_i1.p1;TRINITY_DN21748_c0_g1_i2.p1	9	9	9	39.2	23.106	199	NA	NA	NA	NA	25.4838	NA	25.4161	25.3275	25.818	26.0725	26.5624	26.5427	26.4022	27.0385	26.6613	26.7243	27.1296	26.9812	27.2604	27.5702	27.3382	27.3077	27.359	27.4312	27.6097	27.2932	27.4639	27.4478	26.9141	26.5421	26.6051	27.0601	26.1306	25.8455	25.7132	26.1014	27.6763	27.6022	27.8511	27.7335	23.9209
BOMOPTA_00989	TRINITY_DN21749_c1_g1_i1.p1	TRINITY_DN21749_c1_g1_i1.p1;TRINITY_DN21749_c1_g1_i2.p1;TRINITY_DN23914_c8_g1_i1.p1	27	27	27	73.8	47.23	409	28.6285	28.2028	28.6329	28.6193	28.5751	28.4386	28.5989	28.7649	28.3875	28.6097	28.764	28.8516	28.3935	28.4078	28.5721	28.536	28.6562	29.0883	29.1574	28.9057	29.3663	29.611	29.716	29.6176	28.9014	29.1807	29.368	29.1701	28.9891	29.2025	29.0845	29.0806	29.9087	29.8263	29.955	29.9559	28.0175	29.5163	28.0219	28.1417	28.6285
BOMOPTA_00990	TRINITY_DN21751_c0_g1_i2.p1	TRINITY_DN21751_c0_g1_i2.p1;TRINITY_DN21751_c0_g1_i1.p1	12	12	12	37	41.041	368	NA	NA	NA	NA	NA	NA	NA	NA	NA	NA	NA	NA	NA	NA	NA	NA	NA	25.5508	NA	NA	NA	25.5978	25.9391	25.7072	NA	NA	NA	NA	NA	NA	NA	NA	NA	NA	NA	NA	27.4532	27.5379	28.2556	28.0668	23.9437
BOMOPTA_00991	TRINITY_DN21753_c1_g1_i2.p1	TRINITY_DN21753_c1_g1_i2.p1;TRINITY_DN21753_c1_g1_i1.p1;TRINITY_DN21753_c0_g1_i1.p1	8	8	8	74	13.455	123	NA	NA	NA	25.6571	NA	NA	NA	NA	NA	NA	NA	NA	NA	NA	NA	NA	25.1979	NA	NA	25.4463	NA	26.1308	NA	25.4698	26.6436	25.8376	26.6346	25.6626	25.6697	26.3447	26.5881	26.0023	26.4148	26.0529	26.393	26.2851	28.4572	27.6091	28.3888	28.1692	23.9929
BOMOPTA_00992	TRINITY_DN21756_c0_g1_i1.p1	TRINITY_DN21756_c0_g1_i1.p1;TRINITY_DN21756_c0_g1_i3.p1;TRINITY_DN21756_c0_g1_i2.p1	5	5	5	14.6	52.726	466	NA	NA	NA	NA	NA	NA	NA	NA	NA	NA	NA	NA	NA	NA	NA	NA	NA	NA	NA	NA	NA	NA	NA	NA	NA	NA	NA	NA	NA	NA	NA	NA	NA	NA	NA	NA	25.8059	25.4837	26.1447	25.9659	24.7646
BOMOPTA_00993	TRINITY_DN21762_c0_g1_i1.p1	TRINITY_DN21762_c0_g1_i1.p1	29	29	29	39	108.12	947	28.473	28.4393	28.3603	28.5829	28.4319	27.9418	28.3387	28.4795	28.4389	28.111	28.1489	28.4251	28.4947	28.0294	28.1543	28.2651	28.161	27.781	28.1417	28.1865	28.2925	28.0174	28.2257	28.4427	28.2497	27.8532	28.0138	28.035	27.9482	27.7055	27.8722	27.8641	28.0996	27.7816	28.0406	28.1857	26.3393	27.9724	27.0412	27.2763	28.473
BOMOPTA_00994	TRINITY_DN21763_c0_g1_i1.p1	TRINITY_DN21763_c0_g1_i1.p1	13	13	13	41.5	25.606	224	31.4746	31.9883	31.6869	31.5462	31.8294	31.7608	31.99	31.8615	32.4695	32.4855	32.5102	31.9426	32.5938	32.6346	32.4999	32.4685	31.8768	32.284	31.9056	31.6492	31.5563	31.0503	31.1257	30.7362	30.6231	30.0606	29.4817	30.1456	27.9022	27.7388	27.6657	28.3813	24.066	24.8028	NA	25.5408	NA	NA	NA	NA	31.4746
BOMOPTA_00995	TRINITY_DN21764_c0_g1_i1.p1	TRINITY_DN21764_c0_g1_i1.p1;TRINITY_DN21764_c0_g1_i2.p1	12	12	12	42.4	39.189	347	NA	NA	NA	NA	NA	NA	NA	NA	NA	NA	NA	NA	NA	NA	NA	NA	NA	NA	NA	NA	NA	26.341	NA	25.39	NA	25.9461	NA	NA	NA	NA	NA	NA	NA	NA	NA	NA	29.0151	27.5297	28.1084	28.3185	24.5013
BOMOPTA_00996	TRINITY_DN21768_c0_g1_i1.p1	TRINITY_DN21768_c0_g1_i1.p1	8	8	8	60.6	19.26	170	NA	NA	NA	NA	NA	NA	NA	NA	NA	NA	NA	NA	NA	25.3266	NA	25.5871	24.9988	NA	25.5905	25.4771	NA	NA	25.5472	25.7911	NA	NA	NA	NA	NA	NA	NA	NA	NA	NA	NA	NA	27.5372	27.4901	26.8728	26.6921	23.7756
BOMOPTA_00997	TRINITY_DN21769_c0_g1_i2.p1	TRINITY_DN21769_c0_g1_i2.p1	5	5	5	48.1	17.519	162	NA	NA	NA	NA	NA	NA	NA	NA	NA	NA	NA	NA	NA	NA	NA	NA	NA	NA	NA	NA	NA	NA	NA	NA	25.528	25.5848	25.5822	25.977	25.9049	25.8795	25.7849	26.2853	NA	NA	NA	NA	NA	NA	NA	NA	24.2348
BOMOPTA_00998	TRINITY_DN21770_c0_g1_i5.p1	TRINITY_DN21770_c0_g1_i5.p1;TRINITY_DN21770_c0_g1_i1.p1	7	7	7	65.6	20.432	180	28.7114	28.2006	28.1103	28.4844	27.0737	27.045	26.8837	26.9224	27.6587	27.1918	27.2845	27.0452	27.3159	27.039	27.2486	27.0928	27.5473	26.7424	26.718	26.734	27.9656	26.9875	27.1109	NA	28.0114	27.332	27.3337	27.6055	28.5969	28.096	27.2496	28.3532	27.4274	27.6822	27.2451	27.603	NA	NA	NA	NA	28.7114
BOMOPTA_00999	TRINITY_DN21771_c0_g1_i3.p1	TRINITY_DN21771_c0_g1_i3.p1;TRINITY_DN21771_c0_g1_i1.p2;TRINITY_DN21771_c0_g1_i2.p2	10	10	10	33.2	41.626	385	25.4997	25.6548	25.6263	25.9937	NA	NA	NA	NA	25.8985	NA	NA	26.1772	26.016	26.3236	25.9976	26.1411	26.0784	26.2638	26.5246	26.0995	26.2501	26.0277	26.1455	25.6901	26.4956	26.6978	26.505	26.5429	27.2664	27.2069	27.4146	26.905	26.9699	27.1308	27.1491	27.0087	NA	NA	NA	NA	25.4997
BOMOPTA_01000	TRINITY_DN21775_c0_g1_i1.p1	TRINITY_DN21775_c0_g1_i2.p1;TRINITY_DN21775_c0_g1_i1.p1	8	8	8	10.4	78.526	751	26.8531	NA	25.8964	25.8123	NA	25.0379	NA	25.6464	25.7766	25.2178	24.9456	25.4861	25.7151	NA	25.1223	25.2841	NA	25.2582	NA	NA	25.4567	25.5343	25.3235	25.5174	26.0787	25.9736	25.7004	25.8043	26.3353	26.3717	26.516	26.0172	25.156	26.0346	25.5656	25.492	NA	NA	NA	NA	26.8531
BOMOPTA_01001	TRINITY_DN21777_c0_g1_i3.p1	TRINITY_DN21777_c0_g1_i1.p1;TRINITY_DN21777_c0_g1_i3.p1;TRINITY_DN21777_c0_g1_i2.p1	15	15	15	62.3	37.518	334	28.3857	28.6073	28.8711	28.3102	28.5051	28.6557	29.0657	28.7557	29.5208	28.9301	29.3504	29.3545	29.3403	28.7225	29.0155	28.8302	27.8786	26.7632	27.2853	27.2907	26.6508	NA	26.3444	26.1749	NA	NA	NA	NA	NA	NA	NA	NA	NA	NA	NA	NA	NA	NA	NA	NA	28.3857
BOMOPTA_01002	TRINITY_DN21783_c1_g2_i2.p1	TRINITY_DN21783_c1_g2_i2.p1;TRINITY_DN21783_c1_g2_i1.p1	8	8	8	28.8	47.278	420	NA	NA	NA	NA	NA	NA	NA	NA	NA	NA	NA	NA	NA	NA	NA	NA	25.0564	25.3289	NA	25.1332	25.2889	25.1969	25.2705	25.1305	25.2308	25.5321	24.923	25.1856	NA	NA	NA	NA	NA	NA	NA	NA	NA	NA	NA	NA	24.414
BOMOPTA_01003	TRINITY_DN21784_c0_g2_i1.p1	TRINITY_DN21784_c0_g2_i1.p1	18	18	18	59.2	36.56	336	27.633	27.7068	27.5908	27.8921	27.5393	27.7231	27.4888	27.953	27.2591	27.3008	27.7223	27.4569	26.7425	27.3606	27.3204	27.5185	27.2028	27.507	27.5778	27.5653	27.6463	28.2015	28.1212	28.2301	26.9809	27.4453	27.6291	27.6931	NA	NA	NA	NA	27.5407	27.4105	27.4275	27.7949	30.6783	30.6311	31.0152	31.0421	27.633
BOMOPTA_01004	TRINITY_DN21786_c0_g1_i1.p1	TRINITY_DN21786_c0_g1_i1.p1	7	7	7	31.9	33.249	304	NA	26.2875	NA	NA	NA	NA	NA	26.1571	26.2098	25.1035	25.2373	NA	25.9607	25.2005	25.6379	25.5848	NA	NA	NA	NA	NA	NA	NA	NA	25.5165	26.5862	26.3617	26.4002	26.8156	27.4785	27.3442	26.8449	28.4455	28.29	28.0576	27.422	NA	NA	NA	NA	24.1721
BOMOPTA_01005	TRINITY_DN21789_c0_g1_i4.p1	TRINITY_DN21789_c0_g1_i4.p1;TRINITY_DN21789_c0_g1_i1.p1;TRINITY_DN21789_c0_g1_i5.p2;TRINITY_DN21789_c0_g1_i3.p1	4	4	4	31	27.703	245	NA	NA	NA	NA	25.2175	NA	25.7095	NA	NA	NA	NA	NA	26.0625	25.8848	25.8294	25.6747	NA	NA	NA	NA	NA	NA	NA	NA	NA	NA	NA	NA	NA	NA	NA	NA	NA	NA	NA	NA	NA	NA	NA	NA	24.2929
BOMOPTA_01006	TRINITY_DN21790_c0_g1_i1.p1	TRINITY_DN21790_c0_g1_i1.p1;TRINITY_DN21790_c0_g1_i2.p1	9	9	9	23.8	48.798	429	NA	NA	NA	NA	NA	NA	NA	NA	NA	NA	NA	NA	25.3059	24.9733	25.301	24.6377	25.712	25.0132	NA	24.7578	25.6163	25.1109	25.4102	NA	26.4483	26.1132	25.7348	25.6434	26.2095	26.0306	26.4884	25.7514	25.6315	NA	25.1632	NA	NA	NA	NA	NA	23.8755
BOMOPTA_01007	TRINITY_DN21792_c0_g1_i2.p1	TRINITY_DN21792_c0_g1_i2.p1;TRINITY_DN21792_c0_g1_i1.p1	4	4	4	10.4	52.174	451	NA	NA	NA	NA	NA	NA	NA	NA	NA	NA	NA	NA	NA	NA	NA	NA	NA	NA	NA	NA	NA	NA	NA	NA	NA	24.8082	NA	NA	NA	NA	NA	NA	NA	NA	NA	NA	NA	NA	NA	NA	23.7718
BOMOPTA_01008	TRINITY_DN21793_c0_g1_i1.p1	TRINITY_DN21793_c0_g1_i1.p1	17	17	17	90.6	29.607	277	29.81	29.945	29.9184	30.2201	30.0633	29.8616	30.1456	29.7877	30.0217	30.2468	30.2473	30.2484	30.0816	30.2835	30.2158	30.5022	30.6615	30.6697	30.6801	30.6043	30.9253	31.0216	30.9239	30.8956	31.7953	31.7942	31.9896	31.9226	33.1743	33.1563	33.2074	32.974	33.4392	33.3736	33.4708	33.2851	26.6927	28.0083	26.6317	26.8717	29.81
BOMOPTA_01009	TRINITY_DN21795_c0_g1_i1.p1	TRINITY_DN21795_c0_g1_i1.p1	3	3	3	6.8	58.699	518	NA	NA	NA	NA	NA	22.5995	NA	NA	NA	NA	NA	NA	NA	NA	NA	NA	NA	NA	NA	NA	NA	NA	NA	NA	NA	NA	NA	NA	NA	NA	NA	NA	NA	NA	NA	NA	NA	NA	NA	NA	24.7115
BOMOPTA_01010	TRINITY_DN21797_c0_g1_i1.p1	TRINITY_DN21797_c0_g1_i1.p1	13	13	13	60.8	28.256	250	28.6714	28.1572	28.005	27.9218	27.8027	27.4412	27.6471	27.0987	27.9318	27.6494	27.9265	27.8257	28.3201	27.9103	28.0794	28.1394	28.916	28.7399	28.776	28.4843	28.7496	28.9305	28.813	28.4851	29.6498	29.4481	29.5403	29.2555	29.1924	29.2984	29.2622	28.8948	28.1261	27.8704	27.6659	27.7558	NA	NA	NA	NA	28.6714
BOMOPTA_01011	TRINITY_DN21798_c0_g1_i1.p1	TRINITY_DN21798_c0_g1_i1.p1;TRINITY_DN21798_c0_g1_i3.p1;TRINITY_DN21798_c0_g1_i2.p2	11	11	11	62.4	29.886	266	25.6707	25.2803	25.551	25.5387	25.1637	25.7505	25.3529	25.3691	25.703	25.2997	25.3504	25.5275	25.9128	25.8067	25.7886	26.096	25.6708	25.9895	26.3365	25.8179	26.0982	26.1413	26.0125	26.0897	NA	26.2664	26.1954	26.0835	26.4208	26.9398	26.9933	26.2004	26.4881	26.6613	26.1634	26.3544	25.1059	26.1488	NA	24.7021	25.6707
BOMOPTA_01012	TRINITY_DN21800_c0_g1_i1.p1	TRINITY_DN21800_c0_g1_i1.p1	4	4	4	64.3	7.5988	70	29.3624	29.4881	29.5934	29.4321	29.4192	29.671	29.3996	29.5991	27.4654	28.1756	27.8081	28.4398	26.9574	26.6963	26.3497	NA	25.7991	NA	25.5797	NA	NA	25.3917	NA	NA	NA	NA	NA	NA	NA	NA	NA	NA	NA	NA	NA	NA	25.6234	NA	NA	NA	29.3624
BOMOPTA_01013	TRINITY_DN21801_c0_g1_i1.p1	TRINITY_DN21801_c0_g1_i1.p1	2	2	2	6.5	50.686	443	NA	NA	NA	NA	NA	NA	NA	NA	NA	NA	NA	NA	NA	NA	24.4382	NA	NA	NA	NA	NA	NA	NA	NA	NA	NA	NA	NA	NA	NA	NA	NA	NA	NA	NA	NA	NA	NA	NA	NA	NA	24.3301
BOMOPTA_01014	TRINITY_DN21803_c0_g1_i2.p1	TRINITY_DN21803_c0_g1_i2.p1;TRINITY_DN21803_c0_g1_i1.p1	4	4	4	18.6	26.958	237	NA	NA	NA	NA	NA	24.2532	NA	24.3842	NA	NA	NA	NA	NA	NA	NA	NA	NA	NA	NA	NA	NA	NA	NA	NA	NA	NA	NA	NA	NA	NA	NA	NA	NA	NA	NA	NA	NA	NA	NA	NA	24.0672
BOMOPTA_01015	TRINITY_DN21805_c0_g1_i6.p1	TRINITY_DN21805_c0_g1_i6.p1;TRINITY_DN21805_c0_g1_i3.p1;TRINITY_DN21805_c0_g1_i1.p1;TRINITY_DN21805_c0_g1_i8.p1;TRINITY_DN21805_c0_g1_i5.p1;TRINITY_DN21805_c0_g1_i2.p1;TRINITY_DN21805_c0_g1_i4.p2	10	10	10	51.5	15.902	134	31.5451	31.6829	31.7488	31.6453	31.4653	31.3006	31.965	32.1594	32.1336	31.9071	32.222	32.4413	32.2498	32.5163	32.3855	32.4946	32.4536	32.5233	32.4963	32.6884	32.5542	32.419	32.7371	32.4666	32.9406	32.7387	32.901	33.0249	33.1732	33.242	33.5177	33.213	32.6195	32.7954	32.5014	32.7318	28.884	28.2355	27.9135	28.3184	31.5451
BOMOPTA_01016	TRINITY_DN21806_c0_g1_i2.p1	TRINITY_DN21806_c0_g1_i1.p1;TRINITY_DN21806_c0_g1_i2.p1;TRINITY_DN21806_c0_g1_i4.p1;TRINITY_DN59080_c0_g1_i1.p1	3	3	3	11.3	43.177	371	NA	NA	NA	NA	NA	NA	NA	NA	NA	NA	NA	NA	NA	NA	NA	NA	NA	NA	NA	NA	NA	NA	NA	NA	NA	NA	NA	NA	NA	NA	NA	NA	NA	NA	NA	22.5485	NA	NA	NA	NA	24.3524
BOMOPTA_01017	TRINITY_DN21808_c0_g1_i7.p1	TRINITY_DN21808_c0_g1_i7.p1;TRINITY_DN21808_c0_g1_i5.p1;TRINITY_DN21808_c0_g1_i4.p1;TRINITY_DN21808_c0_g1_i1.p1	20	20	20	75.4	29.858	256	28.7348	28.9457	28.9972	28.8845	28.5479	28.9191	28.9725	28.9834	28.7762	29.1964	29.2637	29.1739	28.6061	28.8442	28.86	28.7888	28.44	29.0931	28.9674	28.7319	29.028	29.1892	29.3676	29.1899	27.9583	28.544	28.9389	28.1023	NA	24.9833	24.9662	NA	28.1487	27.7338	28.0201	27.9847	31.8553	31.4053	31.8018	31.8702	28.7348
BOMOPTA_01018	TRINITY_DN21809_c0_g1_i1.p1	TRINITY_DN21809_c0_g1_i1.p1	12	12	12	60.8	33.927	309	24.0402	25.1993	NA	NA	NA	23.9997	NA	NA	25.4634	24.8346	25.3249	26.2592	24.3355	26.2105	26.1849	26.7686	26.9513	27.0499	27.3186	27.6004	27.2412	27.7199	27.9456	28.0702	28.4263	28.7266	28.7029	28.6414	29.1451	29.7479	29.6777	30.2368	30.1684	30.566	30.5098	30.7883	22.2937	26.9364	25.0379	NA	24.0402
BOMOPTA_01019	TRINITY_DN21812_c0_g1_i3.p1	TRINITY_DN21812_c0_g1_i3.p1;TRINITY_DN21812_c0_g1_i2.p1	7	7	7	62.3	15.241	138	NA	NA	NA	NA	NA	NA	NA	NA	NA	NA	NA	NA	NA	NA	NA	NA	NA	26.1347	NA	NA	26.2586	26.3834	26.7847	NA	25.0296	26.053	26.0909	26.0659	NA	NA	NA	26.3951	26.4858	26.2764	26.928	26.721	27.2848	27.4237	27.6071	27.4176	24.3668
BOMOPTA_01020	TRINITY_DN21813_c0_g1_i1.p1	TRINITY_DN21813_c0_g1_i1.p1	7	7	7	27.8	43.838	407	25.8785	25.9354	26.2236	25.9854	NA	25.7193	NA	26.4383	25.9769	26.1052	26.261	26.3378	26.4103	25.9775	26.4147	26.4394	26.3718	26.535	26.6757	26.6898	26.3214	26.6019	26.43	26.8646	27.0223	27.1854	27.2225	27.4237	27.6347	27.6991	27.8016	27.753	27.7143	27.6342	27.6243	27.7242	NA	24.7804	NA	NA	25.8785
BOMOPTA_01021	TRINITY_DN21814_c0_g1_i1.p1	TRINITY_DN21814_c0_g1_i1.p1;TRINITY_DN21814_c0_g1_i3.p1;TRINITY_DN21814_c0_g1_i4.p1	36	36	36	67.9	70.652	630	30.6955	30.838	30.7435	30.5938	30.9163	31.1072	31.1721	31.1086	31.6352	31.6416	31.7144	31.6185	31.8064	31.7648	31.6898	31.7137	31.2833	31.0871	30.7261	31.2863	30.5171	29.985	29.9566	30.1675	29.7994	29.2294	29.0056	29.2838	27.2068	26.8965	26.9072	27.2748	26.2534	26.2221	26.8453	26.6044	NA	NA	NA	NA	30.6955
BOMOPTA_01022	TRINITY_DN21819_c0_g1_i2.p1	TRINITY_DN21819_c0_g1_i2.p1;TRINITY_DN21819_c0_g1_i3.p1;TRINITY_DN35520_c0_g1_i1.p1	15	15	15	34.8	58.777	514	29.0311	29.116	28.755	28.882	29.0491	29.2055	29.1951	28.7866	28.8074	29.0971	29.1219	28.8434	28.4891	29.1231	28.8069	28.6807	27.6716	27.8957	27.794	27.8227	26.7862	27.085	27.2851	26.8304	25.749	NA	25.9496	25.6767	NA	NA	NA	NA	NA	NA	NA	NA	26.8953	27.2903	27.3541	27.6675	29.0311
BOMOPTA_01023	TRINITY_DN21820_c0_g1_i1.p1	TRINITY_DN21820_c0_g1_i1.p1	13	13	13	33.4	50.332	449	25.9857	26.2925	26.0753	26.2927	NA	26.1207	26.3424	26.1588	26.4089	26.4815	26.2013	26.3985	26.4359	26.4981	26.3122	26.6749	26.539	26.3239	26.0939	26.718	26.4076	25.7931	25.9746	26.8316	NA	NA	NA	NA	26.2892	25.8763	25.9496	26.1555	26.137	25.9053	25.6172	26.0033	NA	NA	NA	NA	25.9857
BOMOPTA_01024	TRINITY_DN21825_c0_g1_i1.p1	TRINITY_DN21825_c0_g1_i1.p1;TRINITY_DN21825_c0_g1_i2.p1	11	11	11	44.7	32.636	300	28.0191	28.6851	28.5402	28.2808	28.6852	28.7078	28.6594	28.4484	28.8691	28.5208	28.776	28.8556	29.1174	28.6748	28.8613	28.8558	28.9027	28.5618	28.6309	28.9943	28.7574	28.5022	28.7176	28.4545	28.7635	28.5291	28.7465	28.3339	28.096	28.1962	27.9367	28.0134	26.9295	27.4428	27.1712	27.4802	NA	NA	NA	NA	28.0191
BOMOPTA_01025	TRINITY_DN21827_c0_g1_i2.p1	TRINITY_DN21827_c0_g1_i2.p1;TRINITY_DN21827_c0_g1_i1.p1;TRINITY_DN21827_c0_g1_i3.p1	32	32	32	75.8	45.247	414	30.4572	30.5957	30.6193	30.5345	30.3493	30.5524	30.6095	30.6629	30.6402	30.6032	30.4428	30.6046	30.5217	30.4678	30.6066	30.6323	30.8888	30.7084	30.8105	30.8057	31.301	31.0003	31.0886	31.0894	32.0702	31.8922	31.9184	31.7229	32.9043	32.8105	32.9007	32.8504	32.4873	32.4821	32.6104	32.6642	NA	26.5481	NA	25.6734	30.4572
BOMOPTA_01026	TRINITY_DN21828_c0_g1_i1.p1	TRINITY_DN21828_c0_g1_i1.p1;TRINITY_DN21828_c0_g1_i2.p1	11	11	11	37.1	44.095	402	25.4649	25.4783	25.8403	26.3335	NA	NA	NA	NA	26.8684	26.4552	26.3559	26.7818	26.926	26.7717	27.0372	26.9261	26.8623	26.8573	25.0514	26.5353	26.6429	26.8227	27.0083	27.0479	26.3398	26.3216	26.5176	26.5861	26.851	26.7718	26.9208	26.5471	27.0473	26.9876	27.1856	27.1271	28.7116	29.265	28.9113	29.2397	25.4649
BOMOPTA_01027	TRINITY_DN21830_c0_g1_i1.p2	TRINITY_DN21830_c0_g1_i1.p2	6	6	6	43	12.454	114	NA	NA	NA	NA	NA	25.7934	25.51	NA	NA	NA	NA	NA	26.1273	26.2011	NA	26.2182	26.3913	26.3413	26.5951	26.2002	26.7722	26.4345	26.507	25.9486	26.8617	27.1568	26.7016	26.851	26.5968	26.7784	NA	26.1105	NA	NA	NA	NA	NA	NA	NA	NA	24.7124
BOMOPTA_01028	TRINITY_DN21834_c0_g1_i1.p1	TRINITY_DN21834_c0_g1_i1.p1;TRINITY_DN21834_c0_g1_i3.p1;TRINITY_DN21834_c0_g1_i2.p1	6	6	6	13.3	43.406	376	25.4579	25.0903	25.55	25.4145	25.6636	25.8511	25.5284	25.6031	25.9068	25.9131	25.9697	25.727	26.2451	26.0857	26.1716	25.9562	NA	25.8108	25.6053	25.7612	NA	25.3681	NA	NA	NA	25.1174	NA	NA	NA	NA	NA	NA	23.9807	24.4956	NA	NA	NA	NA	NA	NA	25.4579
BOMOPTA_01029	TRINITY_DN21841_c0_g1_i2.p1	TRINITY_DN21841_c0_g1_i2.p1;TRINITY_DN21841_c0_g1_i1.p1	30	30	30	58.9	64.958	560	27.8344	26.7566	27.9243	28.3045	28.2931	28.4744	28.5524	28.3857	28.5566	28.688	28.641	28.6119	29.0976	28.8163	29.0086	29.1886	29.4056	29.4212	29.5544	29.5288	29.5617	29.7801	29.6374	29.6053	30.2468	30.4339	30.3247	30.4852	31.1556	31.108	31.0547	30.9059	30.4375	30.5066	30.4715	30.6804	NA	NA	NA	NA	27.8344
BOMOPTA_01030	TRINITY_DN21845_c0_g1_i2.p1	TRINITY_DN21845_c0_g1_i2.p1;TRINITY_DN21845_c0_g1_i1.p1	4	4	4	21.3	23.396	211	NA	NA	NA	NA	NA	NA	NA	NA	24.2998	NA	NA	NA	24.533	24.8509	24.8526	24.8147	NA	NA	NA	NA	NA	NA	NA	NA	NA	NA	NA	NA	NA	NA	NA	NA	NA	NA	NA	NA	NA	24.4664	NA	NA	24.7011
BOMOPTA_01031	TRINITY_DN21849_c0_g1_i2.p1	TRINITY_DN21849_c0_g1_i2.p1;TRINITY_DN21849_c0_g1_i3.p1;TRINITY_DN21849_c0_g1_i1.p1;TRINITY_DN21849_c0_g1_i4.p1	107	107	107	27.4	528.63	4751	28.91	29.0657	28.6807	28.9863	28.7861	29.0477	28.8129	29.0179	29.2681	29.2365	29.1996	29.2595	29.5538	29.1829	29.4069	29.6865	29.4193	29.0269	29.0261	29.1614	29.0876	28.8865	28.7397	28.9207	29.4422	29.2783	28.7825	28.9019	28.5088	28.0855	28.0392	28.2572	NA	NA	NA	NA	NA	NA	NA	NA	28.91
BOMOPTA_01032	TRINITY_DN21849_c0_g2_i1.p1	TRINITY_DN21849_c0_g2_i1.p1	11	11	11	41.9	39.398	341	25.9423	NA	NA	26.4822	NA	NA	26.1136	26.023	26.3099	26.167	26.1208	26.3126	26.388	26.2927	26.6461	26.751	26.7265	26.1267	25.7265	26.2212	26.0657	25.5984	25.9818	25.6368	NA	25.5583	NA	24.9599	NA	NA	NA	NA	NA	NA	NA	NA	NA	NA	NA	NA	25.9423
BOMOPTA_01033	TRINITY_DN21850_c0_g1_i1.p1	TRINITY_DN21850_c0_g1_i1.p1;TRINITY_DN21850_c0_g1_i2.p11	4	4	4	44.3	9.0041	79	25.8998	26.1067	26.0938	25.9245	26.6667	26.3577	26.7295	26.7544	27.4099	26.9437	26.8266	27.2954	27.2587	27.5053	27.2425	27.5954	26.9942	27.092	26.5796	27.327	25.7622	25.971	26.5211	26.4103	25.0953	25.0865	25.8797	25.4044	NA	NA	NA	NA	NA	NA	NA	NA	NA	NA	NA	NA	25.8998
BOMOPTA_01034	TRINITY_DN21852_c0_g1_i2.p1	TRINITY_DN21852_c0_g1_i2.p1;TRINITY_DN21852_c0_g1_i1.p1	6	6	6	14.6	45.092	403	NA	NA	NA	NA	NA	NA	NA	NA	NA	NA	NA	NA	NA	NA	NA	NA	25.3494	25.1316	NA	25.0682	NA	25.8619	25.231	NA	26.036	25.7789	25.7112	25.7536	26.5227	26.4583	26.2978	26.2075	26.116	25.99	25.9968	25.7047	NA	NA	NA	NA	24.0677
BOMOPTA_01035	TRINITY_DN21854_c0_g1_i1.p1	TRINITY_DN21854_c0_g1_i3.p1;TRINITY_DN21854_c0_g1_i1.p1;TRINITY_DN21854_c0_g1_i2.p1	16	16	16	18.8	106.27	913	27.6328	27.3285	27.6361	27.2184	26.4	26.4085	25.8161	26.678	26.0255	25.4854	25.4441	NA	25.9722	25.6828	25.7027	25.9512	25.2308	NA	25.4048	NA	25.2502	NA	NA	NA	25.9364	25.3644	25.0403	NA	NA	NA	NA	NA	NA	NA	NA	NA	NA	NA	NA	NA	27.6328
BOMOPTA_01036	TRINITY_DN21858_c0_g1_i2.p1	TRINITY_DN21858_c0_g1_i2.p1;TRINITY_DN21858_c0_g1_i1.p1	11	11	11	72	14.859	132	28.7652	27.8337	28.7691	28.4615	28.1919	28.1815	28.3356	28.4046	28.6994	28.6934	28.7599	28.8628	28.2993	28.6279	28.8044	28.5902	28.9876	29.5162	29.2662	29.4289	30.0194	30.0123	30.5359	30.3141	28.9959	28.8408	29.8196	29.016	26.7637	27.4325	27.1556	26.6491	29.3101	29.0353	29.3715	29.4448	32.5524	32.3058	32.8701	32.9048	28.7652
BOMOPTA_01037	TRINITY_DN21859_c0_g1_i1.p1	TRINITY_DN21859_c0_g1_i1.p1;TRINITY_DN21859_c0_g1_i2.p1;TRINITY_DN21859_c0_g1_i3.p1;TRINITY_DN21859_c0_g1_i4.p1	22	22	22	59.3	52.209	462	NA	NA	NA	NA	28.0657	26.6037	27.7665	27.246	27.1803	27.3905	27.5532	27.5891	28.2181	28.3151	28.2523	28.4682	28.5738	28.6658	28.3624	28.5102	28.6636	28.678	28.4675	28.6068	29.1509	29.3181	29.0236	28.9637	28.7535	28.6354	28.67	28.3734	27.3514	27.6608	27.4939	27.5014	NA	NA	NA	NA	24.5141
BOMOPTA_01038	TRINITY_DN21864_c0_g1_i1.p1	TRINITY_DN21864_c0_g1_i1.p1	2	2	2	7.2	38.329	346	NA	NA	NA	NA	NA	NA	NA	NA	NA	NA	NA	NA	NA	NA	NA	NA	NA	NA	NA	NA	NA	NA	NA	NA	NA	NA	NA	NA	NA	NA	NA	NA	NA	NA	NA	23.9843	NA	NA	NA	NA	23.977
BOMOPTA_01039	TRINITY_DN21869_c0_g1_i5.p1	TRINITY_DN21869_c0_g1_i1.p1;TRINITY_DN21869_c0_g1_i5.p1	2	2	2	11.9	21.409	194	NA	NA	NA	NA	NA	NA	NA	NA	NA	NA	NA	NA	24.8664	25.0291	25.4805	25.0258	NA	NA	NA	NA	NA	NA	25.086	25.0436	NA	25.0257	24.9232	NA	NA	NA	NA	NA	NA	NA	NA	NA	NA	NA	NA	NA	23.7236
BOMOPTA_01040	TRINITY_DN21871_c0_g1_i1.p1	TRINITY_DN21871_c0_g1_i1.p1	21	21	21	77.8	36.216	329	28.2203	28.2018	28.2666	28.0455	28.2807	28.277	28.2415	28.273	28.3166	28.4773	28.6025	28.6527	28.7639	28.5014	28.7665	28.8718	28.8954	28.9699	28.6295	29.0412	29.0543	29.3084	29.2733	29.2126	29.8895	29.863	29.8271	29.7002	30.6349	30.5608	30.6042	30.5998	30.2158	30.4248	30.2842	30.4859	27.4489	27.8104	27.224	27.3956	28.2203
BOMOPTA_01041	TRINITY_DN21872_c0_g1_i2.p1	TRINITY_DN21872_c0_g1_i2.p1;TRINITY_DN21872_c0_g1_i1.p1	14	14	14	48.1	42.518	376	26.2142	NA	NA	NA	NA	25.9223	NA	NA	NA	26.6464	26.862	25.8952	26.9281	26.4527	26.6988	26.7166	27.0294	27.3154	27.3832	27.3126	27.3283	27.4615	27.3208	27.3427	28.2641	28.2759	28.4052	28.1434	28.4903	28.3993	28.428	28.524	27.8122	27.5619	27.5147	27.5202	NA	NA	NA	NA	26.2142
BOMOPTA_01042	TRINITY_DN21876_c0_g1_i1.p1	TRINITY_DN21876_c0_g1_i1.p1;TRINITY_DN21876_c0_g1_i2.p1;TRINITY_DN21876_c0_g2_i1.p2;TRINITY_DN21876_c0_g1_i4.p1;TRINITY_DN21876_c0_g1_i3.p1	14	14	14	41.9	53.073	458	NA	NA	NA	NA	NA	NA	NA	NA	NA	NA	NA	NA	NA	NA	NA	NA	NA	NA	NA	NA	NA	NA	NA	NA	NA	NA	NA	NA	NA	NA	NA	NA	NA	NA	NA	NA	27.2254	27.104	27.0023	26.9142	23.796
BOMOPTA_01043	TRINITY_DN21878_c0_g2_i1.p1	TRINITY_DN21878_c0_g2_i1.p1	19	19	19	69.4	38.779	346	29.7199	29.558	29.3352	29.2701	29.3556	29.0891	29.3579	29.2589	29.494	29.3543	29.5456	29.5075	29.911	29.6632	29.6572	29.7063	30.094	29.8822	29.9488	29.9015	30.0428	29.9007	29.9086	29.8255	30.351	30.1828	30.2048	30.0931	30.1064	30.1411	30.2297	30.1074	29.3215	29.5063	29.512	29.6237	NA	NA	NA	NA	29.7199
BOMOPTA_01044	TRINITY_DN21879_c0_g1_i2.p1	TRINITY_DN21879_c0_g1_i1.p1;TRINITY_DN21879_c0_g1_i2.p1	27	27	27	89.8	36.762	334	29.0701	28.706	29.0485	29.1449	28.4099	28.8014	28.4594	28.7739	28.7191	29.0866	29.0387	29.4959	28.4735	29.0946	29.0809	28.9731	29.1937	29.9445	29.5755	29.5041	30.1683	30.6523	30.4483	30.4285	28.8789	29.7908	29.8926	29.8061	27.7358	28.4014	27.9855	28.1804	29.8912	29.8063	29.695	30.1918	33.6341	33.3987	33.6431	33.6746	29.0701
BOMOPTA_01045	TRINITY_DN21881_c0_g1_i1.p1	TRINITY_DN21881_c0_g1_i1.p1	22	22	22	65	49.031	466	29.5261	29.475	29.5137	29.8536	29.5269	29.4984	29.3956	29.4819	29.2644	29.2785	29.2026	29.0906	29.2488	29.3209	29.5317	29.2294	29.278	29.0188	29.223	28.986	28.9009	28.8807	28.8497	28.9362	28.7217	28.7245	28.5074	28.804	28.4538	28.0766	28.2961	28.3235	28.1727	27.9039	28.0383	27.8932	28.7756	28.6767	28.3643	28.5557	29.5261
BOMOPTA_01046	TRINITY_DN21882_c0_g1_i4.p1	TRINITY_DN21882_c0_g1_i4.p1;TRINITY_DN21882_c0_g1_i2.p1;TRINITY_DN21882_c0_g1_i1.p1;TRINITY_DN21882_c0_g1_i3.p1	3	3	3	7.9	42.483	366	NA	NA	NA	NA	NA	NA	NA	NA	NA	NA	NA	NA	NA	NA	NA	NA	NA	NA	NA	NA	NA	NA	NA	NA	NA	NA	NA	NA	NA	NA	NA	NA	NA	NA	NA	NA	23.9264	NA	NA	24.6863	24.1675
BOMOPTA_01047	TRINITY_DN21884_c0_g1_i2.p1	TRINITY_DN21884_c0_g1_i2.p1;TRINITY_DN21884_c0_g1_i1.p1	12	12	12	53.2	36.081	325	28.2833	28.2248	28.1328	28.5291	28.1822	27.8895	28.2764	28.2613	28.3205	28.4365	28.3308	28.5014	28.4047	28.3715	28.4212	28.6785	28.6023	28.5961	28.2774	28.8277	28.7962	28.9856	29.0604	29.1088	28.6456	28.4471	28.8345	28.5556	28.8882	28.9642	29.0126	29.1535	29.5502	29.5808	29.6082	29.7842	30.1908	29.5108	29.948	29.5185	28.2833
BOMOPTA_01048	TRINITY_DN21885_c0_g1_i1.p1	TRINITY_DN21885_c0_g1_i1.p1	7	7	7	21.9	41.808	366	NA	NA	NA	NA	NA	NA	NA	NA	NA	NA	NA	NA	NA	NA	NA	NA	NA	NA	NA	NA	25.0753	25.4897	NA	NA	25.5323	25.3452	25.5226	25.6936	25.5589	25.2322	NA	25.6751	25.1809	25.3107	NA	25.5188	NA	NA	NA	NA	24.2668
BOMOPTA_01049	TRINITY_DN21886_c0_g1_i1.p1	TRINITY_DN21886_c0_g1_i1.p1	5	5	5	17.1	25.878	217	28.0429	28.3278	28.2812	27.8148	28.418	27.3436	27.9409	28.0225	26.5066	27.129	26.9148	27.2688	NA	NA	NA	NA	NA	NA	NA	NA	NA	NA	NA	NA	NA	NA	NA	NA	NA	NA	NA	NA	NA	NA	NA	NA	NA	NA	NA	NA	28.0429
BOMOPTA_01050	TRINITY_DN21888_c0_g1_i5.p1	TRINITY_DN21888_c0_g1_i5.p1;TRINITY_DN21888_c0_g1_i3.p2	3	3	3	20.4	19.497	181	NA	NA	NA	NA	NA	NA	NA	NA	NA	NA	NA	NA	NA	NA	NA	NA	NA	NA	26.112	NA	NA	NA	NA	NA	NA	NA	NA	NA	NA	NA	NA	NA	NA	NA	NA	NA	NA	NA	NA	NA	23.9234
BOMOPTA_01051	TRINITY_DN21890_c0_g1_i2.p1	TRINITY_DN21890_c0_g1_i2.p1;TRINITY_DN21890_c0_g1_i1.p1	9	9	9	46.3	22.28	205	NA	NA	NA	NA	NA	NA	NA	NA	NA	NA	NA	NA	NA	NA	NA	NA	NA	NA	NA	NA	24.7144	24.8549	24.8725	25.6292	NA	NA	NA	NA	25.9433	NA	NA	25.6587	24.9908	25.5864	NA	24.9853	25.5789	25.5081	25.9138	26.1829	24.3158
BOMOPTA_01052	TRINITY_DN21891_c2_g1_i5.p1	TRINITY_DN21891_c2_g1_i5.p1;TRINITY_DN21891_c2_g1_i2.p1;TRINITY_DN21891_c2_g1_i1.p1;TRINITY_DN21891_c2_g1_i4.p2;TRINITY_DN21891_c2_g1_i3.p5;TRINITY_DN10217_c0_g1_i1.p2	65	64	55	91.4	71.115	649	34.7952	34.7508	34.7732	34.7518	34.8092	34.7192	34.8156	34.6312	34.8016	34.7818	34.8697	34.8159	35.0096	34.9957	35.0141	35.0085	35.1263	35.0915	35.1057	35.1344	35.2179	35.1697	35.2856	35.154	34.8815	34.8055	34.8944	34.9539	34.4612	34.4946	34.5651	34.492	34.3987	34.4305	34.5267	34.447	36.2695	36.1945	36.3855	36.502	34.7952
BOMOPTA_01053	TRINITY_DN21893_c0_g3_i1.p1	TRINITY_DN21893_c0_g3_i1.p1	7	7	7	17.9	40.623	368	28.5609	28.5655	28.6904	28.4177	28.8216	29.0567	29.0556	28.9222	29.41	29.6037	29.4581	29.298	29.6049	29.7513	29.4902	29.5183	29.3434	29.1623	29.0726	29.2052	28.9692	28.3853	28.3687	28.5199	28.33	27.8128	27.5843	28.2578	NA	NA	NA	NA	NA	NA	NA	NA	NA	NA	NA	NA	28.5609
BOMOPTA_01054	TRINITY_DN21896_c0_g1_i1.p1	TRINITY_DN21896_c0_g1_i1.p1	11	11	11	26.2	52.285	454	25.4483	NA	NA	NA	NA	NA	NA	NA	NA	NA	NA	NA	25.5338	25.0269	25.4669	24.836	25.9114	25.6181	25.1693	25.3082	26.2281	NA	26.0572	25.9851	25.7947	26.134	25.9142	25.4564	25.9517	25.652	26.0192	25.5854	25.4215	25.1545	25.2085	25.1194	NA	NA	NA	NA	25.4483
BOMOPTA_01055	TRINITY_DN21897_c0_g1_i1.p1	TRINITY_DN21897_c0_g1_i1.p1	13	13	13	50.8	34.983	317	29.6331	29.6706	29.8487	29.9151	29.298	29.0599	29.4423	29.4522	28.145	27.4835	27.5295	27.7391	NA	NA	NA	NA	NA	NA	NA	NA	NA	NA	NA	NA	NA	NA	NA	NA	NA	NA	NA	NA	NA	25.7848	NA	24.8796	NA	NA	NA	NA	29.6331
BOMOPTA_01056	TRINITY_DN21900_c0_g1_i2.p1	TRINITY_DN21900_c0_g1_i2.p1;TRINITY_DN21900_c0_g1_i3.p1;TRINITY_DN21900_c0_g1_i1.p1	23	23	23	75.3	38.437	352	27.0948	26.7071	26.6709	26.5962	26.5619	25.6783	25.9239	26.2767	26.5422	26.898	26.7822	26.875	26.5507	26.439	26.53	27.0029	26.9661	27.6115	27.1027	27.3421	27.8054	28.2088	28.3497	28.3658	27.1327	27.3002	28.116	27.5884	26.3893	25.9218	25.6328	26.2515	27.6465	27.3378	27.3981	27.7448	31.5946	31.5098	31.8022	31.8185	27.0948
BOMOPTA_01057	TRINITY_DN21901_c0_g1_i1.p1	TRINITY_DN21901_c0_g1_i1.p1	19	19	19	58.4	38.62	341	28.7718	28.6039	28.628	28.8652	28.7669	28.9289	28.8151	28.7553	28.7499	29.1039	28.9702	28.9631	29.5864	29.8123	29.6462	29.7955	30.638	30.6062	30.5619	30.833	30.9641	30.9515	31.077	31.0869	31.1757	31.2224	31.2608	31.1815	30.5285	30.5623	30.7696	30.9037	28.5159	28.4548	28.4045	28.5846	NA	NA	NA	NA	28.7718
BOMOPTA_01058	TRINITY_DN21903_c1_g2_i1.p1	TRINITY_DN21903_c1_g2_i1.p1	5	5	5	24.1	31.674	291	NA	NA	NA	NA	NA	NA	NA	NA	NA	NA	NA	NA	NA	NA	NA	NA	NA	NA	NA	NA	NA	NA	NA	NA	NA	NA	NA	NA	25.6065	25.8075	25.8191	25.3262	25.1022	25.3336	25.4754	25.5658	NA	NA	NA	NA	24.4913
BOMOPTA_01059	TRINITY_DN21904_c0_g1_i1.p1	TRINITY_DN21904_c0_g1_i1.p1	11	11	11	59.5	27.408	262	NA	NA	NA	NA	NA	NA	NA	NA	NA	NA	NA	NA	NA	NA	NA	NA	28.197	28.2154	28.2004	27.955	27.9355	28.2699	28.3574	28.654	28.169	28.1894	28.9163	28.4003	NA	NA	NA	NA	28.2867	28.0595	28.4079	28.0156	29.15	29.2824	29.4928	29.44	23.7697
BOMOPTA_01060	TRINITY_DN21905_c0_g1_i3.p1	TRINITY_DN21905_c0_g1_i3.p1;TRINITY_DN21905_c0_g1_i2.p1;TRINITY_DN21905_c0_g1_i1.p1;TRINITY_DN21905_c0_g1_i4.p3	11	11	11	96.9	14.767	130	30.0963	29.7007	29.762	29.8672	29.4371	29.5044	29.4174	29.583	29.5683	29.8092	29.706	29.7341	29.5986	29.6917	29.868	29.8276	29.9232	30.4077	30.4559	30.0268	30.8256	30.9496	31.0421	30.9892	29.6811	30.1315	30.4715	30.2346	28.403	28.2421	28.5059	28.1282	30.7429	30.1579	30.126	30.4079	32.6755	31.6662	32.3607	32.1193	30.0963
BOMOPTA_01061	TRINITY_DN21907_c0_g1_i1.p1	TRINITY_DN21907_c0_g1_i1.p1	22	22	22	68.3	44.364	391	28.7137	28.3306	28.6128	28.8583	28.5926	28.3714	28.2972	28.9489	28.6315	28.3248	28.5205	28.7191	28.1683	28.0901	28.1431	28.0648	28.1003	28.4633	28.2488	28.3614	28.7811	29.0274	28.9091	29.1373	27.8577	28.1377	28.4015	28.1587	27.8558	28.6284	27.8976	28.4211	29.6536	29.3168	29.1525	29.5832	32.121	31.858	32.0112	32.4455	28.7137
BOMOPTA_01062	TRINITY_DN21911_c0_g1_i2.p1	TRINITY_DN21911_c0_g1_i2.p1;TRINITY_DN21911_c0_g1_i1.p1	32	32	32	56.3	80.354	691	27.4228	27.6525	27.6833	27.6565	27.8517	27.6764	27.9478	27.7014	28.1331	27.9733	27.8891	28.163	28.2015	28.0019	28.099	28.2691	27.8567	27.7024	27.6435	28.2798	27.6309	27.8097	27.2965	27.8194	28.4694	28.4243	28.4529	28.7112	28.4656	28.183	28.2672	28.7061	27.9824	27.4438	27.7928	28.0311	NA	NA	NA	NA	27.4228
BOMOPTA_01063	TRINITY_DN21913_c0_g1_i2.p1	TRINITY_DN21913_c0_g1_i2.p1;TRINITY_DN21913_c0_g1_i1.p1	2	2	2	18.3	18.927	169	NA	NA	NA	NA	NA	NA	NA	NA	NA	NA	NA	24.2652	NA	NA	NA	NA	NA	NA	NA	NA	NA	NA	NA	NA	NA	NA	NA	NA	NA	NA	NA	NA	NA	NA	NA	NA	NA	NA	NA	NA	23.6306
BOMOPTA_01064	TRINITY_DN16020_c0_g1_i1.p1	TRINITY_DN21914_c0_g1_i1.p1;TRINITY_DN16020_c0_g1_i1.p1	25	25	25	64.3	44.987	392	29.1593	29.2446	29.1416	29.2017	29.2508	29.3507	29.3072	29.2249	29.321	29.3854	29.538	29.3815	29.5435	29.6998	29.8104	29.9382	29.7198	29.4739	29.6311	29.7471	29.719	29.7705	29.6764	29.5269	30.0364	30.3062	29.8795	29.9896	29.5836	29.605	29.3647	29.7095	27.8876	28.2069	27.5925	28.2637	NA	NA	NA	NA	29.1593
BOMOPTA_01065	TRINITY_DN21916_c0_g1_i2.p1	TRINITY_DN21916_c0_g1_i2.p1;TRINITY_DN21916_c0_g1_i1.p1	5	5	5	32.3	22.623	192	NA	NA	NA	NA	NA	NA	NA	NA	NA	NA	NA	NA	NA	NA	NA	NA	NA	NA	NA	NA	NA	NA	NA	NA	NA	NA	NA	NA	NA	NA	NA	NA	NA	25.5785	25.8394	25.5875	NA	NA	NA	NA	23.8945
BOMOPTA_01066	TRINITY_DN21918_c0_g2_i5.p1	TRINITY_DN21918_c0_g2_i2.p1;TRINITY_DN21918_c0_g2_i1.p1;TRINITY_DN21918_c0_g2_i5.p1;TRINITY_DN21918_c0_g2_i4.p1;TRINITY_DN21918_c0_g1_i1.p1;TRINITY_DN21918_c0_g2_i3.p1	6	6	6	22.9	47.85	432	NA	NA	NA	NA	NA	24.6218	NA	24.7011	25.0986	25.3947	24.8992	25.0872	25.6361	25.2946	25.6139	25.4023	25.4887	25.2863	25.332	25.5987	25.3016	24.8962	25.3272	25.4507	26.0301	24.4855	24.9801	24.9027	NA	NA	NA	NA	23.603	NA	NA	NA	NA	NA	NA	NA	24.1119
BOMOPTA_01067	TRINITY_DN21919_c0_g1_i1.p1	TRINITY_DN21919_c0_g1_i2.p1;TRINITY_DN21919_c0_g1_i1.p1	5	4	4	11.6	50.553	457	NA	NA	NA	NA	NA	NA	NA	NA	NA	NA	NA	NA	NA	NA	NA	NA	NA	22.9561	NA	NA	NA	NA	NA	NA	NA	NA	NA	NA	NA	NA	NA	NA	NA	NA	NA	NA	NA	NA	NA	NA	24.7121
BOMOPTA_01068	TRINITY_DN21920_c0_g1_i2.p1	TRINITY_DN21920_c0_g1_i2.p1;TRINITY_DN21920_c0_g1_i1.p1;TRINITY_DN21920_c0_g1_i4.p1;TRINITY_DN21920_c0_g1_i3.p1	29	29	29	54.1	72.532	627	28.7367	28.6211	28.5911	28.7366	28.7703	28.5704	28.4911	28.6072	28.7681	28.7618	28.5668	28.5897	28.8847	28.7991	28.893	28.8301	28.3461	28.2038	28.3409	28.2415	27.7062	27.8154	27.8553	27.8751	27.8109	28.1723	27.8452	28.0238	28.1226	27.9046	27.743	27.8793	27.7591	27.5928	27.5085	27.515	NA	NA	NA	NA	28.7367
BOMOPTA_01069	TRINITY_DN21923_c0_g1_i1.p1	TRINITY_DN21923_c0_g1_i1.p1;TRINITY_DN21923_c0_g1_i7.p1;TRINITY_DN21923_c0_g1_i4.p1;TRINITY_DN21923_c0_g1_i5.p1;TRINITY_DN21923_c0_g1_i2.p1;TRINITY_DN21923_c0_g1_i6.p2;TRINITY_DN21923_c0_g1_i3.p2	17	17	17	47	47.269	432	26.5215	25.4277	NA	26.7579	27.0959	NA	26.6655	27.3197	28.2877	27.7593	28.2119	28.2272	28.3977	28.5892	28.6768	28.3903	28.8198	29.0391	29.2022	28.7485	29.0147	28.8636	29.1278	28.7376	29.6056	29.733	29.6457	29.427	29.9453	30.1539	30.0229	29.9904	29.7217	29.8174	29.4444	29.948	NA	NA	NA	NA	26.5215
BOMOPTA_01070	TRINITY_DN21924_c0_g1_i1.p1	TRINITY_DN21924_c0_g1_i1.p1	6	6	6	29.8	28.01	235	NA	NA	NA	NA	NA	NA	NA	NA	NA	NA	NA	NA	NA	NA	NA	NA	NA	NA	NA	NA	NA	NA	NA	NA	NA	25.9792	25.9371	25.8477	26.6917	26.0113	26.1116	26.5961	NA	NA	NA	NA	NA	NA	NA	NA	24.5573
BOMOPTA_01071	TRINITY_DN21925_c1_g1_i2.p1	TRINITY_DN21925_c1_g1_i2.p1	15	15	15	22.9	98.186	855	26.2575	26.4038	26.3206	26.5285	NA	NA	NA	NA	NA	NA	NA	NA	NA	NA	NA	NA	NA	25.574	NA	NA	NA	NA	NA	NA	26.869	26.2555	26.4165	25.7481	27.4398	26.8241	26.8443	26.8374	26.6411	26.4024	26.3877	26.3418	NA	NA	NA	NA	26.2575
BOMOPTA_01072	TRINITY_DN21927_c0_g1_i1.p1	TRINITY_DN21927_c0_g1_i1.p1	2	2	2	26.6	16.226	139	25.9834	NA	25.7159	25.6669	NA	25.7004	NA	25.5677	NA	24.9819	25.1401	NA	NA	NA	NA	NA	NA	NA	NA	NA	NA	NA	NA	NA	NA	NA	NA	NA	NA	NA	NA	NA	NA	NA	NA	NA	NA	NA	NA	NA	25.9834
BOMOPTA_01073	TRINITY_DN21929_c0_g1_i2.p1	TRINITY_DN21929_c0_g1_i2.p1;TRINITY_DN21929_c0_g1_i1.p1	4	4	4	11.2	34.967	313	NA	NA	NA	NA	NA	NA	NA	NA	NA	NA	NA	NA	24.9904	25.2452	24.9692	NA	NA	NA	24.9535	NA	NA	NA	NA	NA	NA	NA	NA	NA	NA	NA	NA	NA	NA	NA	NA	NA	NA	NA	NA	NA	24.3323
BOMOPTA_01074	TRINITY_DN21930_c0_g1_i2.p1	TRINITY_DN21930_c0_g1_i2.p1;TRINITY_DN21930_c0_g1_i1.p1	5	5	5	11.3	71.588	610	NA	NA	NA	NA	NA	NA	NA	NA	NA	NA	NA	NA	NA	NA	NA	NA	NA	NA	NA	NA	NA	NA	NA	NA	NA	NA	NA	NA	NA	NA	NA	NA	NA	NA	NA	NA	NA	25.3914	23.8331	23.5685	24.0079
BOMOPTA_01075	TRINITY_DN21932_c0_g1_i6.p1	TRINITY_DN21932_c0_g1_i7.p1;TRINITY_DN21932_c0_g1_i3.p1;TRINITY_DN21932_c0_g1_i2.p1;TRINITY_DN21932_c0_g1_i1.p1;TRINITY_DN21932_c0_g1_i6.p1;TRINITY_DN21932_c0_g1_i8.p5;TRINITY_DN21932_c0_g1_i5.p6	6	6	6	79.2	11.313	101	29.1606	29.4012	29.465	29.0022	29.4648	28.3488	28.9646	28.8642	27.9114	27.1403	27.0646	27.1424	25.4252	NA	NA	24.8672	NA	NA	NA	NA	NA	NA	NA	NA	NA	NA	NA	NA	NA	NA	NA	NA	NA	NA	NA	NA	NA	NA	NA	NA	29.1606
BOMOPTA_01076	TRINITY_DN21934_c0_g1_i1.p1	TRINITY_DN21934_c0_g1_i1.p1;TRINITY_DN21934_c0_g1_i3.p1;TRINITY_DN21934_c0_g1_i2.p1	29	29	29	57.1	81.638	714	27.7056	27.5841	27.5296	27.7702	26.8984	26.9932	27.1934	27.2063	27.8134	27.4063	27.5456	27.4986	27.7137	27.8204	27.973	28.2673	28.4675	28.9699	28.9218	28.6522	29.4117	29.7677	29.6874	29.7102	28.8575	29.145	29.5743	29.4838	28.9148	28.7238	28.9701	28.6928	29.6566	29.5968	29.7408	29.6787	29.2496	30.0519	29.1785	29.3452	27.7056
BOMOPTA_01077	TRINITY_DN21936_c0_g1_i1.p1	TRINITY_DN21936_c0_g1_i1.p1	17	17	17	49.4	45.581	401	29.853	30.2215	30.0515	29.9415	29.8508	29.7229	29.9624	29.9109	28.0747	27.8739	27.9688	28.522	NA	NA	NA	NA	NA	NA	NA	NA	NA	NA	NA	NA	NA	NA	NA	NA	NA	NA	NA	NA	NA	NA	NA	NA	24.785	24.4164	NA	NA	29.853
BOMOPTA_01078	TRINITY_DN21939_c0_g1_i1.p1	TRINITY_DN21939_c0_g1_i1.p1	11	11	11	19.2	72.743	636	25.6433	24.3318	NA	25.8862	26.0125	25.4285	25.4829	25.339	25.306	24.9994	25.1176	25.6711	25.0141	NA	NA	NA	24.9151	25.3275	24.9082	24.7746	25.4954	25.1928	25.508	25.6821	25.6588	25.0304	25.6042	25.5274	25.7347	25.2854	25.3375	25.2584	26.449	25.8314	25.7633	25.6709	NA	NA	NA	NA	25.6433
BOMOPTA_01079	TRINITY_DN21940_c0_g1_i1.p1	TRINITY_DN21940_c0_g1_i1.p1;TRINITY_DN24731_c2_g1_i3.p4;TRINITY_DN24731_c2_g1_i2.p5	13	13	13	32.4	48.197	429	28.1923	27.8771	28.6604	28.4477	27.6902	27.9848	28.7639	28.0348	27.6328	27.8234	28.298	27.8388	27.129	27.3699	27.6656	27.4311	26.6638	26.2935	27.0117	26.7013	25.2731	NA	24.8949	NA	NA	NA	NA	NA	NA	NA	NA	NA	NA	NA	NA	NA	NA	NA	NA	NA	28.1923
BOMOPTA_01080	TRINITY_DN21942_c0_g1_i1.p1	TRINITY_DN21942_c0_g1_i1.p1	4	4	4	10.2	47.492	430	NA	NA	NA	NA	NA	NA	NA	NA	NA	NA	NA	NA	24.5597	24.2443	24.4844	NA	NA	NA	NA	NA	NA	NA	NA	NA	NA	NA	NA	NA	NA	NA	NA	NA	NA	NA	NA	NA	NA	NA	NA	NA	24.21
BOMOPTA_01081	TRINITY_DN21945_c0_g1_i1.p1	TRINITY_DN21945_c0_g1_i1.p1	24	24	24	45	66.967	584	28.0909	28.3734	28.1569	28.4961	28.3524	28.7835	28.0085	28.6622	28.3566	28.7439	28.3253	28.3959	28.3144	28.2478	28.4389	28.4065	27.8022	27.2183	27.447	28.0604	27.2465	26.8306	27.4599	27.4976	26.9287	26.5455	26.3458	26.3882	25.2947	NA	NA	25.7033	NA	NA	NA	NA	NA	NA	NA	NA	28.0909
BOMOPTA_01082	TRINITY_DN21947_c0_g1_i7.p1	TRINITY_DN21947_c0_g1_i7.p1;TRINITY_DN21947_c0_g1_i4.p1;TRINITY_DN21947_c0_g1_i3.p1;TRINITY_DN21947_c0_g1_i11.p1;TRINITY_DN21947_c0_g1_i11.p2;TRINITY_DN21947_c0_g1_i12.p1;TRINITY_DN21947_c0_g1_i2.p1	28	28	28	21.3	181.68	1806	28.2271	28.6089	28.7655	28.3745	28.4631	28.6619	28.7506	28.7875	28.8059	28.8455	29.0764	28.9563	28.5239	28.4419	28.6378	28.5058	27.5825	26.8916	27.0197	27.1346	26.329	NA	25.8309	25.8202	NA	NA	NA	NA	NA	NA	NA	NA	NA	NA	NA	NA	NA	NA	NA	NA	28.2271
BOMOPTA_01083	TRINITY_DN21948_c1_g1_i2.p1	TRINITY_DN21948_c1_g1_i2.p1;TRINITY_DN21948_c1_g1_i1.p1	18	18	18	67.2	23.974	204	31.8217	31.7671	31.7873	31.5589	31.599	31.3602	31.3468	31.6281	30.6993	30.4441	30.1523	30.3302	28.7384	28.5129	28.3302	28.3393	26.0888	25.3333	24.5769	26.1877	24.4504	NA	23.8068	24.5777	NA	NA	NA	NA	NA	NA	NA	NA	NA	NA	NA	NA	NA	NA	NA	NA	31.8217
BOMOPTA_01084	TRINITY_DN21949_c0_g1_i1.p1	TRINITY_DN21949_c0_g1_i1.p1	7	7	7	9.5	110.49	975	24.6718	NA	NA	24.7376	NA	NA	NA	NA	NA	NA	NA	24.2806	24.6422	24.5785	24.6322	24.4939	24.8054	24.4392	NA	24.7156	NA	NA	NA	NA	25.0822	25.0331	24.8948	NA	NA	24.2244	NA	NA	NA	NA	NA	NA	NA	NA	NA	NA	24.6718
BOMOPTA_01085	TRINITY_DN21952_c0_g1_i1.p1	TRINITY_DN21952_c0_g1_i1.p1	4	4	4	8.6	50.901	456	25.4321	NA	25.5937	25.6215	NA	25.3607	25.7583	25.8979	NA	26.1259	26.1509	26.2327	25.5182	25.6323	25.4328	25.5169	NA	NA	NA	NA	NA	24.4535	25.1341	25.8222	NA	NA	NA	NA	NA	NA	NA	NA	NA	NA	NA	NA	24.1207	NA	NA	NA	25.4321
BOMOPTA_01086	TRINITY_DN21953_c0_g1_i4.p1	TRINITY_DN21953_c0_g1_i4.p1;TRINITY_DN21953_c0_g1_i3.p1;TRINITY_DN21953_c0_g1_i1.p1;TRINITY_DN21953_c0_g1_i2.p1	15	15	15	40.3	38.123	335	29.0587	29.2514	28.7648	28.971	29.1651	29.2314	29.5237	29.1281	29.4104	29.6898	29.4743	29.3581	29.7707	29.7189	29.7696	29.9136	29.6246	29.2147	29.2538	29.5165	28.6052	28.5579	28.5725	28.631	27.5549	27.5723	27.5124	27.6058	NA	NA	NA	NA	NA	NA	NA	NA	NA	NA	NA	NA	29.0587
BOMOPTA_01087	TRINITY_DN21954_c0_g1_i4.p1	TRINITY_DN21954_c0_g1_i4.p1;TRINITY_DN21954_c0_g1_i1.p1;TRINITY_DN21954_c0_g1_i3.p1;TRINITY_DN21954_c0_g1_i2.p2	12	12	12	71.2	16.246	146	30.4223	30.8793	30.5925	30.4312	31.1402	30.9309	31.1547	30.8456	31.4154	31.4581	31.3887	31.4344	31.6279	31.7249	31.4341	31.5057	31.3543	31.1391	30.944	30.9883	30.2493	29.8627	29.8929	29.9457	29.5486	28.9858	28.7718	28.7366	26.0781	25.8552	25.5032	25.7793	25.0979	25.598	NA	NA	29.2361	28.9301	28.9891	28.8336	30.4223
BOMOPTA_01088	TRINITY_DN21954_c0_g2_i2.p1	TRINITY_DN21954_c0_g2_i2.p1;TRINITY_DN21954_c0_g2_i1.p1	24	24	24	65.8	48.044	421	30.7386	30.6702	30.905	30.5873	30.8556	31.2333	31.0219	30.9422	31.2753	31.3953	31.4839	31.2801	31.7862	31.5584	31.3668	31.2309	31.3837	30.7884	30.8138	31.1683	30.3265	29.8638	30.0283	30.1493	29.783	29.3401	28.9929	29.5305	27.7383	27.4838	27.493	27.6806	26.9371	27.0466	26.6881	27.1404	NA	NA	NA	NA	30.7386
BOMOPTA_01089	TRINITY_DN21955_c0_g1_i3.p1	TRINITY_DN21955_c0_g1_i3.p1;TRINITY_DN21955_c0_g1_i1.p1;TRINITY_DN21955_c0_g1_i2.p1	18	18	18	47.9	50.113	459	27.0851	26.8373	27.4694	27.3737	27.3393	27.6032	27.319	27.676	27.4612	27.5604	27.5152	27.501	27.4554	27.8097	27.7928	27.9286	27.7829	27.8244	28.0161	27.9168	28.1351	27.9771	28.147	28.1397	28.6795	28.6256	28.6587	28.6196	28.8212	28.6059	28.5482	28.9858	28.3396	28.3988	28.0638	28.3665	NA	NA	NA	NA	27.0851
BOMOPTA_01090	TRINITY_DN21956_c0_g1_i7.p1	TRINITY_DN21956_c0_g1_i7.p1;TRINITY_DN21956_c0_g1_i6.p1;TRINITY_DN21956_c0_g1_i1.p1;TRINITY_DN21956_c0_g1_i5.p1;TRINITY_DN21956_c0_g1_i3.p1;TRINITY_DN21956_c0_g1_i2.p1;TRINITY_DN21956_c0_g1_i5.p2;TRINITY_DN21956_c0_g1_i3.p2;TRINITY_DN21956_c0_g1_i2.p2;TRINITY_DN21956_c0_g1_i8.p1;TRINITY_DN21956_c0_g1_i4.p1	10	10	10	28.5	43.885	389	NA	NA	NA	NA	NA	NA	NA	NA	NA	25.0123	25.054	24.8563	NA	NA	NA	NA	25.4112	24.6042	25.299	25.3695	24.9901	25.0415	25.1855	25.769	NA	25.4955	25.1684	25.7925	25.3914	25.5034	25.159	25.2807	25.2972	25.5005	24.9659	25.5935	NA	25.0272	25.5024	NA	24.4365
BOMOPTA_01091	TRINITY_DN21957_c0_g1_i2.p1	TRINITY_DN21957_c0_g1_i2.p1;TRINITY_DN21957_c0_g1_i1.p1	13	13	13	35	35.416	311	NA	NA	NA	NA	NA	NA	NA	NA	NA	NA	NA	NA	NA	NA	24.9774	25.2171	25.421	25.8162	25.7472	25.6035	25.5389	25.9317	25.6164	25.6788	NA	NA	NA	NA	26.338	NA	NA	25.8179	26.9614	26.323	26.5888	26.3513	26.0794	26.6595	26.4536	26.1097	24.0312
BOMOPTA_01092	TRINITY_DN21959_c0_g1_i2.p1	TRINITY_DN21959_c0_g1_i2.p1;TRINITY_DN21959_c0_g1_i1.p1	9	9	9	26.6	42.429	384	26.212	25.8627	25.6301	25.5039	NA	NA	NA	NA	NA	NA	NA	NA	24.9589	24.9994	25.0774	NA	NA	NA	NA	NA	26.3753	25.6547	25.6239	25.0939	26.6911	26.0181	26.1822	25.6874	26.448	26.3574	26.2577	26.1062	26.0687	26.1487	25.867	25.7544	NA	NA	NA	NA	26.212
BOMOPTA_01093	TRINITY_DN21962_c0_g1_i1.p1	TRINITY_DN21962_c0_g1_i1.p1	11	10	10	30.6	50.377	445	NA	NA	NA	NA	NA	NA	NA	NA	26.3738	25.9673	NA	NA	26.2583	26.121	26.3393	26.2477	26.1523	26.0109	26.1525	26.058	25.9671	NA	26.0113	NA	NA	NA	NA	NA	NA	NA	NA	NA	NA	NA	NA	NA	NA	NA	NA	NA	24.6125
BOMOPTA_01094	TRINITY_DN21964_c0_g1_i2.p1	TRINITY_DN21964_c0_g1_i2.p1;TRINITY_DN21964_c0_g1_i3.p1	17	17	17	62.3	37.589	329	30.963	30.7252	31.0026	30.8616	31.0548	31.184	31.2026	31.1097	31.6266	31.0774	31.1955	31.4884	31.8732	31.6491	31.6255	31.6264	31.5203	31.1104	30.8224	31.3138	30.2014	30.201	30.0715	30.2128	29.555	29.2162	28.9753	29.2915	26.3902	25.3758	25.3164	25.4595	NA	NA	NA	NA	NA	NA	NA	NA	30.963
BOMOPTA_01095	TRINITY_DN21967_c0_g1_i1.p1	TRINITY_DN21967_c0_g1_i1.p1	2	2	2	32.2	13.005	121	NA	NA	NA	NA	NA	NA	NA	NA	NA	NA	NA	NA	NA	NA	NA	NA	NA	NA	NA	NA	NA	25.0152	NA	NA	NA	NA	NA	NA	NA	NA	NA	NA	NA	NA	NA	NA	NA	NA	NA	NA	24.6244
BOMOPTA_01096	TRINITY_DN21967_c1_g2_i1.p1	TRINITY_DN21967_c1_g2_i1.p1	10	10	10	22.3	64.634	574	NA	NA	NA	NA	NA	NA	NA	NA	NA	NA	NA	NA	NA	NA	NA	NA	25.631	25.5821	26.5476	25.5108	26.3123	26.2724	26.5693	26.5871	25.979	26.0361	26.3552	25.5784	NA	NA	NA	NA	25.8583	NA	25.6266	25.7944	NA	NA	NA	NA	23.8063
BOMOPTA_01097	TRINITY_DN21971_c0_g1_i3.p1	TRINITY_DN21971_c0_g1_i3.p1;TRINITY_DN21971_c0_g1_i2.p1;TRINITY_DN21971_c0_g1_i1.p1	73	73	73	43.4	268.03	2435	29.3596	29.4509	29.4645	29.4843	29.5448	29.6249	29.5234	29.6078	29.7226	29.7804	29.7588	29.7538	29.7735	29.8877	29.8415	29.7225	29.8858	29.8153	29.8818	29.7998	29.9214	29.7677	29.7737	29.7992	30.3015	30.3159	30.2432	30.3848	30.6035	30.6902	30.8391	31.1064	30.8928	30.8726	30.8258	30.9121	NA	NA	NA	NA	29.3596
BOMOPTA_01098	TRINITY_DN21972_c0_g2_i1.p1	TRINITY_DN21972_c0_g2_i1.p1;TRINITY_DN21972_c0_g2_i2.p1	3	3	3	21.3	20.262	178	NA	NA	NA	NA	NA	NA	NA	NA	NA	NA	NA	NA	NA	NA	NA	NA	NA	NA	NA	NA	NA	NA	NA	NA	NA	NA	NA	NA	NA	NA	NA	NA	NA	NA	24.2706	NA	NA	NA	NA	NA	23.9429
BOMOPTA_01099	TRINITY_DN21976_c0_g2_i1.p1	TRINITY_DN21976_c0_g2_i1.p1;TRINITY_DN21976_c0_g2_i2.p2;TRINITY_DN21976_c0_g1_i1.p3	17	17	17	42.3	51.018	442	27.6117	27.4094	27.5961	27.8452	27.6956	27.7327	27.7169	27.6151	27.3882	27.9198	27.6796	27.3561	27.2567	27.3271	27.3851	27.5379	26.5918	26.9229	26.6503	26.8388	26.0136	26.3537	25.7415	25.9148	NA	NA	25.7682	26.0854	NA	NA	NA	NA	NA	NA	NA	NA	NA	NA	NA	NA	27.6117
BOMOPTA_01100	TRINITY_DN21977_c1_g1_i1.p1	TRINITY_DN21977_c1_g1_i1.p1	20	20	20	72.4	44.105	402	32.0632	31.5563	31.6298	31.7533	31.6483	31.021	31.121	31.0906	31.5285	31.106	31.1476	31.2659	31.3188	31.1613	31.0645	31.3507	31.6386	31.3154	31.3231	31.474	31.6922	31.2336	31.3757	31.4269	31.9134	31.4652	31.5015	31.7557	31.8394	31.3205	31.4346	31.685	31.4749	31.0264	31.1755	31.4325	31.9767	31.7348	32.0332	31.6535	32.0632
BOMOPTA_01101	TRINITY_DN21978_c0_g1_i2.p1	TRINITY_DN21978_c0_g1_i2.p1;TRINITY_DN21978_c0_g1_i1.p1;TRINITY_DN21978_c0_g2_i1.p2	24	24	24	49.6	69.628	609	NA	NA	NA	NA	25.5593	26.2576	26.0515	25.8722	27.2076	27.2726	27.0954	26.851	27.9278	27.7122	27.829	27.8154	28.2475	28.0111	28.1117	28.0608	28.2677	27.9234	28.6091	28.1562	29.1603	28.4674	29.0528	28.763	28.4146	28.2639	28.2366	28.3051	27.0475	27.4127	27.048	27.229	NA	NA	NA	NA	24.6569
[truncated: 5,172 more rows]
[truncated: 239 more columns]
