# Supplementary material for: Proteotranscriptomics assisted gene annotation and spatial proteomics of Bombyx mori BmN4 cell line
Source: BMC Genomics. 2020 Oct 6;21:690. doi: 10.1186/s12864-020-07088-7 (PMC7541253; doi:10.1186/s12864-020-07088-7)
Supplement: Supplementary file 4 — Additional file 4 Table S12. Novel protein evidence data. [file 12864_2020_7088_MOESM4_ESM.xlsx]

## Sheet: novel_proteins_Evidence_information
Sequence	Length	Modifications	Modified sequence	Oxidation (M) Probabilities	Oxidation (M) Score Diffs	Acetyl (Protein N-term)	Oxidation (M)	Missed cleavages	Proteins	Leading Proteins	Leading Razor Protein	Type	Raw file	Fraction	Experiment	MS/MS m/z	Charge	m/z	Mass	Resolution	Uncalibrated - Calibrated m/z [ppm]	Uncalibrated - Calibrated m/z [Da]	Mass Error [ppm]	Mass Error [Da]	Uncalibrated Mass Error [ppm]	Uncalibrated Mass Error [Da]	Max intensity m/z 0	Retention time	Retention length	Calibrated retention time	Calibrated retention time start	Calibrated retention time finish	Retention time calibration	Match time difference	Match m/z difference	Match q-value	Match score	Number of data points	Number of scans	Number of isotopic peaks	PIF	Fraction of total spectrum	Base peak fraction	PEP	MS/MS Count	MS/MS Scan Number	Score	Delta score	Combinatorics
AAAAAHHLLHQYLQR	15	Unmodified	_AAAAAHHLLHQYLQR_			0	0	0	TRINITY_DN10664_c0_g1_i2.p1;TRINITY_DN10664_c0_g1_i1.p1	TRINITY_DN10664_c0_g1_i2.p1	TRINITY_DN10664_c0_g1_i2.p1	MULTI-SECPEP	20190213_QEP2_FBU_MS_bombyxmori_fract04_1	40	fract04_1	567.615	3	567.309	1698.91	46791.8	8.6161	0.004888	1.0457	0.00059326	9.6618	0.0054812	567.311	45.362	0.29936	47.167	46.937	47.237	1.8048					27	16	3	0	0	0	0.078572	1	22307	28.11	16.06	1
AAAAAHHLLHQYLQR	15	Unmodified	_AAAAAHHLLHQYLQR_			0	0	0	TRINITY_DN10664_c0_g1_i2.p1;TRINITY_DN10664_c0_g1_i1.p1	TRINITY_DN10664_c0_g1_i2.p1	TRINITY_DN10664_c0_g1_i2.p1	MULTI-MSMS	20190213_QEP2_FBU_MS_bombyxmori_fract04_2	40	fract04_2	850.47	2	850.461	1698.91	40011.7	8.2443	0.0070114	0.78699	0.0006693	9.0312	0.0076807	850.462	46.634	0.21859	47.236	47.115	47.333	0.60191					16	13	2	0	0	0	0.00010148	1	22927	90.861	80.72	1
AAAAAHHLLHQYLQR	15	Unmodified	_AAAAAHHLLHQYLQR_			0	0	0	TRINITY_DN10664_c0_g1_i2.p1;TRINITY_DN10664_c0_g1_i1.p1	TRINITY_DN10664_c0_g1_i2.p1	TRINITY_DN10664_c0_g1_i2.p1	MULTI-MSMS	20190213_QEP2_FBU_MS_bombyxmori_fract05_2	50	fract05_2	850.47	2	850.461	1698.91	35517.2	8.6438	0.0073512	-0.2273	-0.00019331	8.4165	0.0071579	850.46	48.581	0.13696	47.428	47.374	47.511	-1.1528					12	9	2	0	0	0	0.00061146	1	23208	75.102	66.305	1
AAAAAHHLLHQYLQR	15	Unmodified	_AAAAAHHLLHQYLQR_			0	0	0	TRINITY_DN10664_c0_g1_i2.p1;TRINITY_DN10664_c0_g1_i1.p1	TRINITY_DN10664_c0_g1_i2.p1	TRINITY_DN10664_c0_g1_i2.p1	MSMS	20190213_QEP2_FBU_MS_bombyxmori_fract06_1	60	fract06_1	850.467	2	850.461	1698.91	NaN	NaN	NaN	NaN	NaN	NaN	NaN	NaN	47.33	1	47.28	46.78	47.78	-0.05048								0	0	0	0.00020067	1	22793	75.102	63.843	1
AAAAAHHLLHQYLQR	15	Unmodified	_AAAAAHHLLHQYLQR_			0	0	0	TRINITY_DN10664_c0_g1_i2.p1;TRINITY_DN10664_c0_g1_i1.p1	TRINITY_DN10664_c0_g1_i2.p1	TRINITY_DN10664_c0_g1_i2.p1	MULTI-SECPEP	20190213_QEP2_FBU_MS_bombyxmori_fract06_3	60	fract06_3	567.949	3	567.309	1698.91	45052	8.7621	0.0049708	0.35519	0.00020151	9.1173	0.0051723	567.31	47.088	0.24214	47.339	47.225	47.467	0.25111					33	13	3	0	0	0	0.0015998	1	22986	55.896	43.995	1
AAAAAHHLLHQYLQR	15	Unmodified	_AAAAAHHLLHQYLQR_			0	0	0	TRINITY_DN10664_c0_g1_i2.p1;TRINITY_DN10664_c0_g1_i1.p1	TRINITY_DN10664_c0_g1_i2.p1	TRINITY_DN10664_c0_g1_i2.p1	MULTI-MSMS	20190213_QEP2_FBU_MS_bombyxmori_fract07_3	70	fract07_3	850.97	2	850.461	1698.91	40862.7	8.7183	0.0074146	1.0051	0.00085484	9.7235	0.0082694	850.463	48.448	0.3428	47.496	47.283	47.626	-0.95234					42	22	3	0	0	0	2.3307e-08	1	22448	132.79	123.51	1
AAAAAHHLLHQYLQR	15	Unmodified	_AAAAAHHLLHQYLQR_			0	0	0	TRINITY_DN10664_c0_g1_i2.p1;TRINITY_DN10664_c0_g1_i1.p1	TRINITY_DN10664_c0_g1_i2.p1	TRINITY_DN10664_c0_g1_i2.p1	MULTI-SECPEP	20190213_QEP2_FBU_MS_bombyxmori_fract08_1	80	fract08_1	567.613	3	567.309	1698.91	47279.8	7.8886	0.0044753	0.6759	0.00038345	8.5645	0.0048587	567.31	46.357	0.48063	47.21	47.023	47.504	0.85313					54	35	2	0	0	0	5.7434e-06	1	21523	93.348	82.733	1
AAAAAHHLLHQYLQR	15	Unmodified	_AAAAAHHLLHQYLQR_			0	0	0	TRINITY_DN10664_c0_g1_i2.p1;TRINITY_DN10664_c0_g1_i1.p1	TRINITY_DN10664_c0_g1_i2.p1	TRINITY_DN10664_c0_g1_i2.p1	MULTI-MSMS	20190213_QEP2_FBU_MS_bombyxmori_fract08_2	80	fract08_2	850.469	2	850.461	1698.91	40231.5	8.9072	0.0075752	0.59235	0.00050377	9.4995	0.008079	850.461	48.984	0.2954	47.532	47.378	47.673	-1.4523					36	18	3	0	0	0	3.0148e-22	1	22516	176.05	168.14	1
AAAAAHHLLHQYLQR	15	Unmodified	_AAAAAHHLLHQYLQR_			0	0	0	TRINITY_DN10664_c0_g1_i2.p1;TRINITY_DN10664_c0_g1_i1.p1	TRINITY_DN10664_c0_g1_i2.p1	TRINITY_DN10664_c0_g1_i2.p1	MULTI-SECPEP	20190213_QEP2_FBU_MS_bombyxmori_fract08_3	80	fract08_3	566.786	3	567.309	1698.91	47113	8.6884	0.004929	0.40934	0.00023222	9.0977	0.0051612	567.644	49.535	0.41047	47.631	47.356	47.767	-1.9045					71	29	4	0	0	0	0.0032155	1	22290	48.229	44.011	1
AAAAAHHLLHQYLQR	15	Unmodified	_AAAAAHHLLHQYLQR_			0	0	0	TRINITY_DN10664_c0_g1_i2.p1;TRINITY_DN10664_c0_g1_i1.p1	TRINITY_DN10664_c0_g1_i2.p1	TRINITY_DN10664_c0_g1_i2.p1	MULTI-MSMS	20190213_QEP2_FBU_MS_bombyxmori_fract08_4	80	fract08_4	850.47	2	850.461	1698.91	39325.6	9.0613	0.0077063	1.4486	0.0012319	10.51	0.0089382	850.463	47.936	0.27814	47.334	47.17	47.448	-0.60136					37	16	3	0	0	0	7.259e-06	1	22417	113.07	103	1
AAAAAHHLLHQYLQR	15	Unmodified	_AAAAAHHLLHQYLQR_			0	0	0	TRINITY_DN10664_c0_g1_i2.p1;TRINITY_DN10664_c0_g1_i1.p1	TRINITY_DN10664_c0_g1_i2.p1	TRINITY_DN10664_c0_g1_i2.p1	MULTI-MSMS	20190213_QEP2_FBU_MS_bombyxmori_fract09_1	90	fract09_1	850.466	2	850.461	1698.91	37406.8	8.0552	0.0068506	-1.0649	-0.00090569	6.9902	0.0059449	850.459	47.715	0.26469	47.314	47.228	47.493	-0.40075					31	18	3	0	0	0	7.0339e-05	1	21749	93.348	82.618	1
AAAAAHHLLHQYLQR	15	Unmodified	_AAAAAHHLLHQYLQR_			0	0	0	TRINITY_DN10664_c0_g1_i2.p1;TRINITY_DN10664_c0_g1_i1.p1	TRINITY_DN10664_c0_g1_i2.p1	TRINITY_DN10664_c0_g1_i2.p1	MULTI-SECPEP	20190213_QEP2_FBU_MS_bombyxmori_fract09_1	90	fract09_1	567.272	3	567.309	1698.91	47543.3	8.4084	0.0047702	-0.048271	-2.7385e-05	8.3602	0.0047428	567.309	47.757	0.35593	47.356	47.176	47.532	-0.40075					60	25	3	0	0	0	0.0024698	1	21709	52.101	46.184	1
AAAAAHHLLHQYLQR	15	Unmodified	_AAAAAHHLLHQYLQR_			0	0	0	TRINITY_DN10664_c0_g1_i2.p1;TRINITY_DN10664_c0_g1_i1.p1	TRINITY_DN10664_c0_g1_i2.p1	TRINITY_DN10664_c0_g1_i2.p1	MULTI-MSMS	20190213_QEP2_FBU_MS_bombyxmori_fract09_2	90	fract09_2	850.97	2	850.461	1698.91	38748	8.9142	0.0075812	0.099532	8.4648e-05	9.0138	0.0076658	850.461	46.975	0.20116	47.379	47.294	47.496	0.40379					23	11	3	0	0	0	1.6297e-08	1	22050	135.02	124.07	1
AAAAAHHLLHQYLQR	15	Unmodified	_AAAAAHHLLHQYLQR_			0	0	0	TRINITY_DN10664_c0_g1_i2.p1;TRINITY_DN10664_c0_g1_i1.p1	TRINITY_DN10664_c0_g1_i2.p1	TRINITY_DN10664_c0_g1_i2.p1	MULTI-MSMS	20190213_QEP2_FBU_MS_bombyxmori_fract09_2	90	fract09_2	567.649	3	567.309	1698.91	47294.9	9.2858	0.0052679	-0.42255	-0.00023972	8.8633	0.0050282	567.643	47.016	0.27907	47.42	47.264	47.543	0.40379					39	16	4	0	0	0	1.8346e-05	1	22065	96.059	82.495	1
AAAAAHHLLHQYLQR	15	Unmodified	_AAAAAHHLLHQYLQR_			0	0	0	TRINITY_DN10664_c0_g1_i2.p1;TRINITY_DN10664_c0_g1_i1.p1	TRINITY_DN10664_c0_g1_i2.p1	TRINITY_DN10664_c0_g1_i2.p1	MULTI-MSMS	20190213_QEP2_FBU_MS_bombyxmori_fract09_3	90	fract09_3	567.314	3	567.309	1698.91	47918.7	8.9287	0.0050653	-0.82209	-0.00046638	8.1066	0.004599	567.309	46.476	0.29915	47.228	47.06	47.359	0.75197					51	20	4	0	0	0	0.00013608	1	21531	76.233	65.618	1
AAAAAHHLLHQYLQR	15	Unmodified	_AAAAAHHLLHQYLQR_			0	0	0	TRINITY_DN10664_c0_g1_i2.p1;TRINITY_DN10664_c0_g1_i1.p1	TRINITY_DN10664_c0_g1_i2.p1	TRINITY_DN10664_c0_g1_i2.p1	MULTI-MSMS	20190213_QEP2_FBU_MS_bombyxmori_fract09_4	90	fract09_4	850.467	2	850.461	1698.91	37920.4	8.9109	0.0075784	0.59005	0.00050182	9.501	0.0080802	850.461	46.309	0.27835	47.363	47.266	47.545	1.0537					31	17	3	0	0	0	2.2048e-05	1	21492	105.65	88.766	1
AAAAAHHLLHQYLQR	15	Unmodified	_AAAAAHHLLHQYLQR_			0	0	0	TRINITY_DN10664_c0_g1_i2.p1;TRINITY_DN10664_c0_g1_i1.p1	TRINITY_DN10664_c0_g1_i2.p1	TRINITY_DN10664_c0_g1_i2.p1	MULTI-MATCH	20190213_QEP2_FBU_MS_bombyxmori_fract05_4	50	fract05_4		2	850.461	1698.91	38102.7	8.0637	0.0068578	2.1439	0.0018233	10.208	0.0086811	850.464	46.792	0.18173	47.442	47.374	47.556	0.65069	0.0070953	0.0019121	NaN	75.102	24	10	3	NaN	NaN	NaN	NaN	0		NaN	NaN	0
AAAAAHHLLHQYLQR	15	Unmodified	_AAAAAHHLLHQYLQR_			0	0	0	TRINITY_DN10664_c0_g1_i2.p1;TRINITY_DN10664_c0_g1_i1.p1	TRINITY_DN10664_c0_g1_i2.p1	TRINITY_DN10664_c0_g1_i2.p1	MULTI-MATCH	20190213_QEP2_FBU_MS_bombyxmori_fract06_1	60	fract06_1		3	567.309	1698.91	46055.6	7.8792	0.0044699	-0.76685	-0.00043504	7.1123	0.0040349	567.309	47.312	0.30702	47.261	47.112	47.419	-0.050484	-0.050166	-0.0011766	NaN	49.62	56	20	4	NaN	NaN	NaN	NaN	0		NaN	NaN	0
AAAAAHHLLHQYLQR	15	Unmodified	_AAAAAHHLLHQYLQR_			0	0	0	TRINITY_DN10664_c0_g1_i2.p1;TRINITY_DN10664_c0_g1_i1.p1	TRINITY_DN10664_c0_g1_i2.p1	TRINITY_DN10664_c0_g1_i2.p1	MULTI-MATCH	20190213_QEP2_FBU_MS_bombyxmori_fract06_4	60	fract06_4		3	567.309	1698.91	46011.8	9.3966	0.0053308	0.75583	0.00042879	10.152	0.0057596	567.311	46.48	0.28992	47.334	47.176	47.465	0.85452	0.022577	0.0014149	NaN	49.62	38	18	3	NaN	NaN	NaN	NaN	0		NaN	NaN	0
AAAAAHHLLHQYLQR	15	Unmodified	_AAAAAHHLLHQYLQR_			0	0	0	TRINITY_DN10664_c0_g1_i2.p1;TRINITY_DN10664_c0_g1_i1.p1	TRINITY_DN10664_c0_g1_i2.p1	TRINITY_DN10664_c0_g1_i2.p1	MULTI-MATCH	20190213_QEP2_FBU_MS_bombyxmori_fract08_2	80	fract08_2		3	567.309	1698.91	46868.8	9.1839	0.0052101	-0.065573	-3.72e-05	9.1183	0.0051729	567.644	48.964	0.45837	47.511	47.332	47.79	-1.4523	0.093234	-0.00054485	NaN	78.529	71	29	3	NaN	NaN	NaN	NaN	0		NaN	NaN	0
AAAAAHHLLHQYLQR	15	Unmodified	_AAAAAHHLLHQYLQR_			0	0	0	TRINITY_DN10664_c0_g1_i2.p1;TRINITY_DN10664_c0_g1_i1.p1	TRINITY_DN10664_c0_g1_i2.p1	TRINITY_DN10664_c0_g1_i2.p1	MULTI-MATCH	20190213_QEP2_FBU_MS_bombyxmori_fract08_4	80	fract08_4		3	567.309	1698.91	46497	9.4183	0.0053431	0.38606	0.00021901	9.8043	0.0055621	567.31	47.922	0.32476	47.321	47.189	47.514	-0.60136	-0.097615	0.00022379	NaN	78.529	51	19	3	NaN	NaN	NaN	NaN	0		NaN	NaN	0
AAAAAHHLLHQYLQR	15	Unmodified	_AAAAAHHLLHQYLQR_			0	0	0	TRINITY_DN10664_c0_g1_i2.p1;TRINITY_DN10664_c0_g1_i1.p1	TRINITY_DN10664_c0_g1_i2.p1	TRINITY_DN10664_c0_g1_i2.p1	MULTI-MATCH	20190213_QEP2_FBU_MS_bombyxmori_fract09_3	90	fract09_3		2	850.461	1698.91	38039.1	8.5482	0.0072699	-2.6227	-0.0022305	5.9255	0.0050394	850.458	46.499	0.31157	47.251	47.047	47.359	0.75197	-0.075646	-0.0035014	NaN	135.02	28	21	2	NaN	NaN	NaN	NaN	0		NaN	NaN	0
AAAAAHHLLHQYLQR	15	Unmodified	_AAAAAHHLLHQYLQR_			0	0	0	TRINITY_DN10664_c0_g1_i2.p1;TRINITY_DN10664_c0_g1_i1.p1	TRINITY_DN10664_c0_g1_i2.p1	TRINITY_DN10664_c0_g1_i2.p1	MULTI-MATCH	20190213_QEP2_FBU_MS_bombyxmori_fract09_4	90	fract09_4		3	567.309	1698.91	46297.7	9.0448	0.0051312	0.035022	1.9868e-05	9.0798	0.0051511	567.31	46.302	0.25692	47.356	47.231	47.488	1.0537	0.015697	0.00058972	NaN	96.059	42	16	3	NaN	NaN	NaN	NaN	0		NaN	NaN	0
AAAASASSPSK	11	Unmodified	_AAAASASSPSK_			0	0	0	TRINITY_DN24392_c6_g1_i1.p2	TRINITY_DN24392_c6_g1_i1.p2	TRINITY_DN24392_c6_g1_i1.p2	MULTI-MSMS	20190213_QEP2_FBU_MS_bombyxmori_fract01_1	10	fract01_1	474.246	2	474.243	946.472	50575.7	6.2057	0.002943	0.37484	0.00017777	6.5805	0.0031208	474.243	10.593	0.31441	10.593	10.394	10.709	0					35	13	4	0	0	0	0.00020705	1	2830	90.614	70.093	1
AAAASASSPSK	11	Unmodified	_AAAASASSPSK_			0	0	0	TRINITY_DN24392_c6_g1_i1.p2	TRINITY_DN24392_c6_g1_i1.p2	TRINITY_DN24392_c6_g1_i1.p2	MULTI-MSMS	20190213_QEP2_FBU_MS_bombyxmori_fract01_4	10	fract01_4	474.247	2	474.243	946.472	50966.8	7.7864	0.0036926	1.1042	0.00052365	8.8905	0.0042163	474.243	10.504	0.28371	10.653	10.455	10.739	0.14912					27	11	3	0	0	0	4.648e-05	1	2875	110.08	89.556	1
AAAASASSPSK	11	Unmodified	_AAAASASSPSK_			0	0	0	TRINITY_DN24392_c6_g1_i1.p2	TRINITY_DN24392_c6_g1_i1.p2	TRINITY_DN24392_c6_g1_i1.p2	MULTI-MSMS	20190213_QEP2_FBU_MS_bombyxmori_fract02_2	20	fract02_2	474.247	2	474.243	946.472	50553	7.015	0.0033268	0.44808	0.0002125	7.4631	0.0035393	474.243	10.384	0.329	10.534	10.282	10.611	0.15018					29	14	4	0	0	0	4.2261e-05	1	2920	111.63	92.854	1
AAAASASSPSK	11	Unmodified	_AAAASASSPSK_			0	0	0	TRINITY_DN24392_c6_g1_i1.p2	TRINITY_DN24392_c6_g1_i1.p2	TRINITY_DN24392_c6_g1_i1.p2	MULTI-MSMS	20190213_QEP2_FBU_MS_bombyxmori_fract02_3	20	fract02_3	474.247	2	474.243	946.472	50005.4	7.759	0.0036796	0.78943	0.00037438	8.5484	0.004054	474.243	10.708	0.33565	10.708	10.457	10.793	-0.00038815					19	14	2	0	0	0	9.684e-05	1	2964	98.156	76.628	1
AAAASASSPSK	11	Unmodified	_AAAASASSPSK_			0	0	0	TRINITY_DN24392_c6_g1_i1.p2	TRINITY_DN24392_c6_g1_i1.p2	TRINITY_DN24392_c6_g1_i1.p2	MULTI-SECPEP	20190213_QEP2_FBU_MS_bombyxmori_fract02_4	20	fract02_4	474.738	2	474.243	946.472	50910.8	8.3283	0.0039497	0.40664	0.00019285	8.735	0.0041425	474.243	10.437	0.26965	10.537	10.366	10.635	0.10008					22	11	3	0	0	0	0.0019041	1	2867	70.685	52.699	1
AAAASASSPSK	11	Unmodified	_AAAASASSPSK_			0	0	0	TRINITY_DN24392_c6_g1_i1.p2	TRINITY_DN24392_c6_g1_i1.p2	TRINITY_DN24392_c6_g1_i1.p2	MULTI-MSMS	20190213_QEP2_FBU_MS_bombyxmori_fract03_2	30	fract03_2	474.247	2	474.243	946.472	52655.4	6.5802	0.0031206	0.44073	0.00020901	7.0209	0.0033296	474.243	10.809	0.35624	10.507	10.245	10.601	-0.30154					23	15	2	0	0	0	0.016262	1	3072	55.776	37.79	1
AAAASASSPSK	11	Unmodified	_AAAASASSPSK_			0	0	0	TRINITY_DN24392_c6_g1_i1.p2	TRINITY_DN24392_c6_g1_i1.p2	TRINITY_DN24392_c6_g1_i1.p2	MULTI-MSMS	20190213_QEP2_FBU_MS_bombyxmori_fract03_3	30	fract03_3	474.247	2	474.243	946.472	51936.7	7.2475	0.0034371	1.0293	0.00048815	8.2768	0.0039252	474.244	10.643	0.35736	10.693	10.428	10.785	0.049974					22	15	2	0	0	0	0.00042077	1	2884	84.821	63.293	1
AAAASASSPSK	11	Unmodified	_AAAASASSPSK_			0	0	0	TRINITY_DN24392_c6_g1_i1.p2	TRINITY_DN24392_c6_g1_i1.p2	TRINITY_DN24392_c6_g1_i1.p2	MULTI-MSMS	20190213_QEP2_FBU_MS_bombyxmori_fract04_1	40	fract04_1	474.247	2	474.243	946.472	52011.8	6.8838	0.0032646	0.64485	0.00030582	7.5286	0.0035704	474.243	10.314	0.27505	10.816	10.613	10.888	0.50156					18	11	3	0	0	0	3.871e-05	1	2938	112.94	78.934	1
AAAASASSPSK	11	Unmodified	_AAAASASSPSK_			0	0	0	TRINITY_DN24392_c6_g1_i1.p2	TRINITY_DN24392_c6_g1_i1.p2	TRINITY_DN24392_c6_g1_i1.p2	MULTI-MATCH	20190213_QEP2_FBU_MS_bombyxmori_fract01_2	10	fract01_2		2	474.243	946.472	50447.2	7.0625	0.0033494	0.5139	0.00024372	7.5764	0.0035931	474.243	10.367	0.26697	10.818	10.625	10.892	0.45099	0.13995	-3.8746e-05	NaN	110.08	28	12	4	NaN	NaN	NaN	NaN	0		NaN	NaN	0
AAAASASSPSK	11	Unmodified	_AAAASASSPSK_			0	0	0	TRINITY_DN24392_c6_g1_i1.p2	TRINITY_DN24392_c6_g1_i1.p2	TRINITY_DN24392_c6_g1_i1.p2	MULTI-MATCH	20190213_QEP2_FBU_MS_bombyxmori_fract01_3	10	fract01_3		2	474.243	946.472	51202.1	7.7758	0.0036876	0.45449	0.00021554	8.2303	0.0039032	474.243	10.296	0.27272	10.648	10.454	10.726	0.3512	-0.030371	-9.5097e-05	NaN	110.08	25	12	3	NaN	NaN	NaN	NaN	0		NaN	NaN	0
AAAASASSPSK	11	Unmodified	_AAAASASSPSK_			0	0	0	TRINITY_DN24392_c6_g1_i1.p2	TRINITY_DN24392_c6_g1_i1.p2	TRINITY_DN24392_c6_g1_i1.p2	MULTI-MATCH	20190213_QEP2_FBU_MS_bombyxmori_fract02_1	20	fract02_1		2	474.243	946.472	50871.9	6.4143	0.0030419	0.61646	0.00029235	7.0308	0.0033343	474.243	10.602	0.2689	10.803	10.635	10.904	0.20043	0.15732	9.4845e-05	NaN	111.63	24	12	3	NaN	NaN	NaN	NaN	0		NaN	NaN	0
AAAASASSPSK	11	Unmodified	_AAAASASSPSK_			0	0	0	TRINITY_DN24392_c6_g1_i1.p2	TRINITY_DN24392_c6_g1_i1.p2	TRINITY_DN24392_c6_g1_i1.p2	MULTI-MATCH	20190213_QEP2_FBU_MS_bombyxmori_fract03_1	30	fract03_1		2	474.243	946.472	51131.4	6.5593	0.0031107	-0.15611	-7.4035e-05	6.4032	0.0030367	474.243	10.375	0.25077	10.825	10.687	10.938	0.45081	0.13097	-0.00054789	NaN	84.821	19	11	2	NaN	NaN	NaN	NaN	0		NaN	NaN	0
AAAASASSPSK	11	Unmodified	_AAAASASSPSK_			0	0	0	TRINITY_DN24392_c6_g1_i1.p2	TRINITY_DN24392_c6_g1_i1.p2	TRINITY_DN24392_c6_g1_i1.p2	MULTI-MATCH	20190213_QEP2_FBU_MS_bombyxmori_fract03_4	30	fract03_4		2	474.243	946.472	50609.3	8.0381	0.003812	0.1577	7.4786e-05	8.1958	0.0038868	474.244	10.452	0.24406	10.752	10.58	10.824	0.30034	0.057908	-0.00025025	NaN	84.821	19	10	3	NaN	NaN	NaN	NaN	0		NaN	NaN	0
AAAASASSPSK	11	Unmodified	_AAAASASSPSK_			0	0	0	TRINITY_DN24392_c6_g1_i1.p2	TRINITY_DN24392_c6_g1_i1.p2	TRINITY_DN24392_c6_g1_i1.p2	MULTI-MATCH	20190213_QEP2_FBU_MS_bombyxmori_fract04_2	40	fract04_2		2	474.243	946.472	49964	7.4588	0.0035373	-0.030677	-1.4549e-05	7.4281	0.0035227	474.243	10.387	0.16131	11.089	10.976	11.137	0.70215	0.16279	-0.0005391	NaN	112.94	14	7	3	NaN	NaN	NaN	NaN	0		NaN	NaN	0
AAAASASSPSK	11	Unmodified	_AAAASASSPSK_			0	0	0	TRINITY_DN24392_c6_g1_i1.p2	TRINITY_DN24392_c6_g1_i1.p2	TRINITY_DN24392_c6_g1_i1.p2	MULTI-MATCH	20190213_QEP2_FBU_MS_bombyxmori_fract04_4	40	fract04_4		2	474.243	946.472	49274.4	8.7235	0.0041371	0.81518	0.00038659	9.5387	0.0045237	474.243	10.371	0.33413	10.874	10.604	10.938	0.50291	-0.052168	0.00026318	NaN	112.94	17	14	2	NaN	NaN	NaN	NaN	0		NaN	NaN	0
AAAQALADQSEAQILVER	18	Unmodified	_AAAQALADQSEAQILVER_			0	0	0	TRINITY_DN14100_c0_g1_i1.p3	TRINITY_DN14100_c0_g1_i1.p3	TRINITY_DN14100_c0_g1_i1.p3	MULTI-SECPEP	20190213_QEP2_FBU_MS_bombyxmori_fract01_3	10	fract01_3	942.513	2	942.495	1882.97	36714.6	9.1245	0.0085998	1.0689	0.0010074	10.193	0.0096072	942.496	125.79	0.4953	126.54	126.36	126.85	0.75218					32	23	3	0	0	0	6.6309e-23	1	62494	143.57	124.12	1
AAAQALADQSEAQILVER	18	Unmodified	_AAAQALADQSEAQILVER_			0	0	0	TRINITY_DN14100_c0_g1_i1.p3	TRINITY_DN14100_c0_g1_i1.p3	TRINITY_DN14100_c0_g1_i1.p3	MULTI-MSMS	20190213_QEP2_FBU_MS_bombyxmori_fract01_4	10	fract01_4	942.509	2	942.495	1882.97	37444.1	9.0297	0.0085105	1.6355	0.0015415	10.665	0.010052	942.497	126.36	0.36442	126.71	126.54	126.91	0.34959					24	17	2	0	0	0	3.6107e-20	1	62043	162.42	141.9	1
AAAQALADQSEAQILVER	18	Unmodified	_AAAQALADQSEAQILVER_			0	0	0	TRINITY_DN14100_c0_g1_i1.p3	TRINITY_DN14100_c0_g1_i1.p3	TRINITY_DN14100_c0_g1_i1.p3	MULTI-MSMS	20190213_QEP2_FBU_MS_bombyxmori_fract02_3	20	fract02_3	943.003	2	942.495	1882.97	36877.2	7.8594	0.0074074	1.7168	0.001618	9.5762	0.0090255	942.997	126.3	0.43135	126.7	126.47	126.9	0.40054					49	21	3	0	0	0	5.6731e-27	1	62398	172.5	156.65	1
AAAQALADQSEAQILVER	18	Unmodified	_AAAQALADQSEAQILVER_			0	0	0	TRINITY_DN14100_c0_g1_i1.p3	TRINITY_DN14100_c0_g1_i1.p3	TRINITY_DN14100_c0_g1_i1.p3	MULTI-MSMS	20190213_QEP2_FBU_MS_bombyxmori_fract03_1	30	fract03_1	629.004	3	628.666	1882.97	45329.7	7.4147	0.0046614	-0.19707	-0.00012389	7.2176	0.0045375	628.666	126.17	0.59502	126.52	126.3	126.9	0.35056					53	29	2	0	0	0	9.7298e-07	1	63966	95.429	84.111	1
AAAQALADQSEAQILVER	18	Unmodified	_AAAQALADQSEAQILVER_			0	0	0	TRINITY_DN14100_c0_g1_i1.p3	TRINITY_DN14100_c0_g1_i1.p3	TRINITY_DN14100_c0_g1_i1.p3	MULTI-MSMS	20190213_QEP2_FBU_MS_bombyxmori_fract03_2	30	fract03_2	943.006	2	942.495	1882.97	36620.9	8.9084	0.0083961	1.73	0.0016305	10.638	0.010027	942.997	129.96	0.57921	126.05	125.7	126.28	-3.9103					55	25	3	0	0	0	5.9433e-27	1	62800	171.79	151.35	1
AAAQALADQSEAQILVER	18	Unmodified	_AAAQALADQSEAQILVER_			0	0	0	TRINITY_DN14100_c0_g1_i1.p3	TRINITY_DN14100_c0_g1_i1.p3	TRINITY_DN14100_c0_g1_i1.p3	MULTI-MSMS	20190213_QEP2_FBU_MS_bombyxmori_fract03_3	30	fract03_3	943.003	2	942.495	1882.97	36282.1	8.6005	0.0081059	2.814	0.0026522	11.414	0.010758	942.997	128.87	0.48103	126.12	125.85	126.33	-2.7569					53	23	3	0	0	0	3.3576e-15	1	62424	150.85	134.86	1
AAAQALADQSEAQILVER	18	Unmodified	_AAAQALADQSEAQILVER_			0	0	0	TRINITY_DN14100_c0_g1_i1.p3	TRINITY_DN14100_c0_g1_i1.p3	TRINITY_DN14100_c0_g1_i1.p3	MULTI-MSMS	20190213_QEP2_FBU_MS_bombyxmori_fract04_1	40	fract04_1	942.502	2	942.495	1882.97	36653.4	8.0954	0.0076299	1.7226	0.0016235	9.8179	0.0092534	942.497	126.31	0.71172	126.31	126.04	126.76	0.00034332					72	33	3	0	0	0	2.6749e-36	1	63765	199.09	183.25	1
AAAQALADQSEAQILVER	18	Unmodified	_AAAQALADQSEAQILVER_			0	0	0	TRINITY_DN14100_c0_g1_i1.p3	TRINITY_DN14100_c0_g1_i1.p3	TRINITY_DN14100_c0_g1_i1.p3	MULTI-MSMS	20190213_QEP2_FBU_MS_bombyxmori_fract04_4	40	fract04_4	942.507	2	942.495	1882.97	36568.7	8.7502	0.008247	1.7143	0.0016158	10.465	0.0098628	942.497	125.32	0.41919	126.73	126.52	126.94	1.4051					51	19	3	0	0	0	1.7738e-15	1	62787	153.25	141.36	1
AAAQALADQSEAQILVER	18	Unmodified	_AAAQALADQSEAQILVER_			0	0	0	TRINITY_DN14100_c0_g1_i1.p3	TRINITY_DN14100_c0_g1_i1.p3	TRINITY_DN14100_c0_g1_i1.p3	MULTI-MSMS	20190213_QEP2_FBU_MS_bombyxmori_fract04_4	40	fract04_4	629.005	3	628.666	1882.97	45380.8	8.5023	0.0053451	-1.2502	-0.00078598	7.2521	0.0045591	628.665	125.29	0.4413	126.7	126.52	126.96	1.4051					34	20	2	0	0	0	0.00066813	1	62836	60.946	53.032	1
AAAQALADQSEAQILVER	18	Unmodified	_AAAQALADQSEAQILVER_			0	0	0	TRINITY_DN14100_c0_g1_i1.p3	TRINITY_DN14100_c0_g1_i1.p3	TRINITY_DN14100_c0_g1_i1.p3	MULTI-MSMS	20190213_QEP2_FBU_MS_bombyxmori_fract05_1	50	fract05_1	943.008	2	942.495	1882.97	36415.8	7.5944	0.0071577	0.74952	0.00070641	8.3439	0.0078641	942.495	126.68	0.57407	126.28	126.04	126.62	-0.40119					68	30	3	0	0	0	3.2895e-46	1	64878	203.89	183.37	1
AAAQALADQSEAQILVER	18	Unmodified	_AAAQALADQSEAQILVER_			0	0	0	TRINITY_DN14100_c0_g1_i1.p3	TRINITY_DN14100_c0_g1_i1.p3	TRINITY_DN14100_c0_g1_i1.p3	MULTI-MSMS	20190213_QEP2_FBU_MS_bombyxmori_fract05_3	50	fract05_3	943.006	2	942.495	1882.97	36140.7	8.0447	0.0075821	1.5511	0.0014619	9.5959	0.009044	942.497	132.85	0.46747	125.93	125.62	126.09	-6.9169					40	18	3	0	0	0	8.0438e-36	1	62340	190.96	169.71	1
AAAQALADQSEAQILVER	18	Unmodified	_AAAQALADQSEAQILVER_			0	0	0	TRINITY_DN14100_c0_g1_i1.p3	TRINITY_DN14100_c0_g1_i1.p3	TRINITY_DN14100_c0_g1_i1.p3	MULTI-SECPEP	20190213_QEP2_FBU_MS_bombyxmori_fract05_3	50	fract05_3	628.845	3	628.666	1882.97	44937.1	7.9124	0.0049743	-0.036735	-2.3094e-05	7.8757	0.0049512	628.665	132.74	0.51495	125.82	125.6	126.11	-6.9169					33	20	2	0	0	0	0.082684	1	62372	26.344	22.731	1
AAAQALADQSEAQILVER	18	Unmodified	_AAAQALADQSEAQILVER_			0	0	0	TRINITY_DN14100_c0_g1_i1.p3	TRINITY_DN14100_c0_g1_i1.p3	TRINITY_DN14100_c0_g1_i1.p3	MULTI-MATCH	20190213_QEP2_FBU_MS_bombyxmori_fract01_2	10	fract01_2		2	942.495	1882.97	37470.5	7.3711	0.0069472	1.6959	0.0015984	9.067	0.0085456	942.497	123.4	0.43163	126.86	126.62	127.05	3.4584	0.15704	0.00031638	NaN	143.57	44	23	3	NaN	NaN	NaN	NaN	0		NaN	NaN	0
AAAQALADQSEAQILVER	18	Unmodified	_AAAQALADQSEAQILVER_			0	0	0	TRINITY_DN14100_c0_g1_i1.p3	TRINITY_DN14100_c0_g1_i1.p3	TRINITY_DN14100_c0_g1_i1.p3	MULTI-MATCH	20190213_QEP2_FBU_MS_bombyxmori_fract02_1	20	fract02_1		2	942.495	1882.97	38210.6	7.7226	0.0072785	0.34944	0.00032935	8.0721	0.0076079	942.997	125.59	0.35876	126.79	126.58	126.94	1.2029	0.047375	-0.0011931	NaN	172.5	46	18	3	NaN	NaN	NaN	NaN	0		NaN	NaN	0
AAAQALADQSEAQILVER	18	Unmodified	_AAAQALADQSEAQILVER_			0	0	0	TRINITY_DN14100_c0_g1_i1.p3	TRINITY_DN14100_c0_g1_i1.p3	TRINITY_DN14100_c0_g1_i1.p3	MULTI-MATCH	20190213_QEP2_FBU_MS_bombyxmori_fract04_2	40	fract04_2		2	942.495	1882.97	36575.2	8.1993	0.0077278	3.4528	0.0032543	11.652	0.010982	942.499	127.39	0.60123	126.28	126.03	126.63	-1.1023	-0.15824	0.0025131	NaN	199.09	66	29	3	NaN	NaN	NaN	NaN	0		NaN	NaN	0
AADVIQSEFTPSQLFDAVYSK	21	Unmodified	_AADVIQSEFTPSQLFDAVYSK_			0	0	0	TRINITY_DN19056_c0_g1_i1.p1	TRINITY_DN19056_c0_g1_i1.p1	TRINITY_DN19056_c0_g1_i1.p1	MULTI-MSMS	20190213_QEP2_FBU_MS_bombyxmori_fract01_1	10	fract01_1	1159.08	2	1158.57	2315.13	32442.9	9.9662	0.011547	-1.8834	-0.002182	8.0829	0.0093646	1159.07	190.48	0.43677	190.48	190.24	190.68	0					66	15	6	0	0	0	7.6352e-20	1	91626	153.65	143.87	1
AADVIQSEFTPSQLFDAVYSK	21	Unmodified	_AADVIQSEFTPSQLFDAVYSK_			0	0	0	TRINITY_DN19056_c0_g1_i1.p1	TRINITY_DN19056_c0_g1_i1.p1	TRINITY_DN19056_c0_g1_i1.p1	MULTI-MSMS	20190213_QEP2_FBU_MS_bombyxmori_fract01_1	10	fract01_1	773.059	3	772.718	2315.13	40365.1	9.6579	0.0074629	-1.0167	-0.00078563	8.6412	0.0066772	773.053	190.51	0.38197	190.51	190.3	190.68	1.5259e-05					49	13	5	0	0	0	2.3096e-07	1	91661	96.881	93.667	1
AADVIQSEFTPSQLFDAVYSK	21	Unmodified	_AADVIQSEFTPSQLFDAVYSK_			0	0	0	TRINITY_DN19056_c0_g1_i1.p1	TRINITY_DN19056_c0_g1_i1.p1	TRINITY_DN19056_c0_g1_i1.p1	MULTI-MSMS	20190213_QEP2_FBU_MS_bombyxmori_fract01_2	10	fract01_2	1159.08	2	1158.57	2315.13	32377.2	10.756	0.012461	-1.0397	-0.0012046	9.7158	0.011256	1159.07	189.96	0.43202	190.61	190.39	190.82	0.65149					64	15	6	0	0	0	5.2612e-19	1	93474	140.2	133.6	1
AADVIQSEFTPSQLFDAVYSK	21	Unmodified	_AADVIQSEFTPSQLFDAVYSK_			0	0	0	TRINITY_DN19056_c0_g1_i1.p1	TRINITY_DN19056_c0_g1_i1.p1	TRINITY_DN19056_c0_g1_i1.p1	MULTI-MSMS	20190213_QEP2_FBU_MS_bombyxmori_fract01_2	10	fract01_2	773.061	3	772.718	2315.13	40120.2	10.689	0.0082593	-0.42858	-0.00033117	10.26	0.0079281	773.052	189.95	0.45988	190.6	190.33	190.79	0.65149					26	16	2	0	0	0	6.3052e-08	1	93494	105.51	102.86	1
AADVIQSEFTPSQLFDAVYSK	21	Unmodified	_AADVIQSEFTPSQLFDAVYSK_			0	0	0	TRINITY_DN19056_c0_g1_i1.p1	TRINITY_DN19056_c0_g1_i1.p1	TRINITY_DN19056_c0_g1_i1.p1	MULTI-MSMS	20190213_QEP2_FBU_MS_bombyxmori_fract01_3	10	fract01_3	1159.08	2	1158.57	2315.13	32535	10.742	0.012445	-2.2649	-0.0026241	8.4771	0.0098213	1159.07	190.72	0.40425	190.47	190.28	190.68	-0.25031					65	14	6	0	0	0	1.0098e-24	1	92368	168.84	158.7	1
AADVIQSEFTPSQLFDAVYSK	21	Unmodified	_AADVIQSEFTPSQLFDAVYSK_			0	0	0	TRINITY_DN19056_c0_g1_i1.p1	TRINITY_DN19056_c0_g1_i1.p1	TRINITY_DN19056_c0_g1_i1.p1	MULTI-MSMS	20190213_QEP2_FBU_MS_bombyxmori_fract01_4	10	fract01_4	1159.09	2	1158.57	2315.13	32773.7	10.85	0.012571	-1.2332	-0.0014288	9.617	0.011142	1159.07	190.65	0.45699	190.5	190.22	190.68	-0.15158					63	16	5	0	0	0	7.5365e-21	1	91510	155.71	146.87	1
AADVIQSEFTPSQLFDAVYSK	21	Unmodified	_AADVIQSEFTPSQLFDAVYSK_			0	0	0	TRINITY_DN19056_c0_g1_i1.p1	TRINITY_DN19056_c0_g1_i1.p1	TRINITY_DN19056_c0_g1_i1.p1	MULTI-MSMS	20190213_QEP2_FBU_MS_bombyxmori_fract02_1	20	fract02_1	1159.08	2	1158.57	2315.13	32557.1	9.8672	0.011432	-0.8183	-0.00094806	9.0489	0.010484	1159.07	189.95	0.40018	190.56	190.33	190.73	0.60143					61	14	6	0	0	0	9.3217e-20	1	93353	153.14	144.31	1
AADVIQSEFTPSQLFDAVYSK	21	Unmodified	_AADVIQSEFTPSQLFDAVYSK_			0	0	0	TRINITY_DN19056_c0_g1_i1.p1	TRINITY_DN19056_c0_g1_i1.p1	TRINITY_DN19056_c0_g1_i1.p1	MULTI-MSMS	20190213_QEP2_FBU_MS_bombyxmori_fract02_2	20	fract02_2	1159.08	2	1158.57	2315.13	32933.3	9.6727	0.011207	-1.2104	-0.0014024	8.4623	0.0098042	1159.07	191.48	0.43361	190.32	190.1	190.54	-1.153					55	15	5	0	0	0	5.48e-25	1	90807	170.14	159.15	1
AADVIQSEFTPSQLFDAVYSK	21	Unmodified	_AADVIQSEFTPSQLFDAVYSK_			0	0	0	TRINITY_DN19056_c0_g1_i1.p1	TRINITY_DN19056_c0_g1_i1.p1	TRINITY_DN19056_c0_g1_i1.p1	MULTI-MSMS	20190213_QEP2_FBU_MS_bombyxmori_fract02_3	20	fract02_3	773.06	3	772.718	2315.13	41208.6	9.7812	0.0075581	-0.2228	-0.00017216	9.5584	0.0073859	773.053	190.27	0.37659	190.57	190.37	190.75	0.30035					23	13	2	0	0	0	3.4523e-05	1	92120	72.99	68.233	1
AADVIQSEFTPSQLFDAVYSK	21	Unmodified	_AADVIQSEFTPSQLFDAVYSK_			0	0	0	TRINITY_DN19056_c0_g1_i1.p1	TRINITY_DN19056_c0_g1_i1.p1	TRINITY_DN19056_c0_g1_i1.p1	MULTI-MSMS	20190213_QEP2_FBU_MS_bombyxmori_fract02_3	20	fract02_3	1159.09	2	1158.57	2315.13	32797	10.028	0.011618	-1.4366	-0.0016644	8.5916	0.009954	1159.07	190.26	0.45316	190.56	190.35	190.8	0.30035					58	16	5	0	0	0	8.1793e-50	1	92126	212.65	197.91	1
AADVIQSEFTPSQLFDAVYSK	21	Unmodified	_AADVIQSEFTPSQLFDAVYSK_			0	0	0	TRINITY_DN19056_c0_g1_i1.p1	TRINITY_DN19056_c0_g1_i1.p1	TRINITY_DN19056_c0_g1_i1.p1	MULTI-MSMS	20190213_QEP2_FBU_MS_bombyxmori_fract02_4	20	fract02_4	1159.09	2	1158.57	2315.13	32448.1	11.325	0.013121	-1.1824	-0.00137	10.143	0.011751	1159.07	190.93	0.43512	190.43	190.18	190.62	-0.50142					68	15	5	0	0	0	4.7946e-15	1	91822	138.82	128.27	1
AADVIQSEFTPSQLFDAVYSK	21	Unmodified	_AADVIQSEFTPSQLFDAVYSK_			0	0	0	TRINITY_DN19056_c0_g1_i1.p1	TRINITY_DN19056_c0_g1_i1.p1	TRINITY_DN19056_c0_g1_i1.p1	MULTI-SECPEP	20190213_QEP2_FBU_MS_bombyxmori_fract02_4	20	fract02_4	773.099	3	772.718	2315.13	41690.8	11.104	0.0085805	0.023604	1.8239e-05	11.128	0.0085987	773.053	190.95	0.43512	190.45	190.18	190.62	-0.50139					28	15	2	0	0	0	1.5905e-06	1	91857	75.868	73.225	1
AADVIQSEFTPSQLFDAVYSK	21	Unmodified	_AADVIQSEFTPSQLFDAVYSK_			0	0	0	TRINITY_DN19056_c0_g1_i1.p1	TRINITY_DN19056_c0_g1_i1.p1	TRINITY_DN19056_c0_g1_i1.p1	MULTI-MSMS	20190213_QEP2_FBU_MS_bombyxmori_fract03_1	30	fract03_1	1159.09	2	1158.57	2315.13	32600.6	10.279	0.011909	-1.6625	-0.0019261	8.6165	0.0099829	1159.07	190.43	0.34343	190.48	190.24	190.59	0.049835					47	12	5	0	0	0	1.0603e-30	1	93779	172.24	161.89	1
AADVIQSEFTPSQLFDAVYSK	21	Unmodified	_AADVIQSEFTPSQLFDAVYSK_			0	0	0	TRINITY_DN19056_c0_g1_i1.p1	TRINITY_DN19056_c0_g1_i1.p1	TRINITY_DN19056_c0_g1_i1.p1	MULTI-MSMS	20190213_QEP2_FBU_MS_bombyxmori_fract03_2	30	fract03_2	1159.09	2	1158.57	2315.13	33144.3	10.499	0.012163	-2.1348	-0.0024733	8.3638	0.0096901	1159.07	190.93	0.37926	190.43	190.24	190.62	-0.50204					44	13	5	0	0	0	4.7946e-15	1	90588	138.82	131.07	1
AADVIQSEFTPSQLFDAVYSK	21	Unmodified	_AADVIQSEFTPSQLFDAVYSK_			0	0	0	TRINITY_DN19056_c0_g1_i1.p1	TRINITY_DN19056_c0_g1_i1.p1	TRINITY_DN19056_c0_g1_i1.p1	MULTI-MSMS	20190213_QEP2_FBU_MS_bombyxmori_fract03_3	30	fract03_3	1159.08	2	1158.57	2315.13	32737.1	10.123	0.011728	-2.2082	-0.0025583	7.915	0.0091701	1159.07	190.95	0.35083	190.5	190.28	190.63	-0.45126					46	12	5	0	0	0	2.3452e-24	1	90885	165.1	155.35	1
AADVIQSEFTPSQLFDAVYSK	21	Unmodified	_AADVIQSEFTPSQLFDAVYSK_			0	0	0	TRINITY_DN19056_c0_g1_i1.p1	TRINITY_DN19056_c0_g1_i1.p1	TRINITY_DN19056_c0_g1_i1.p1	MULTI-MATCH	20190213_QEP2_FBU_MS_bombyxmori_fract01_4	10	fract01_4		3	772.718	2315.13	40650.4	10.867	0.0083967	-0.69177	-0.00053454	10.175	0.0078622	773.053	190.67	0.37476	190.52	190.28	190.65	-0.15158	-0.028046	-2.8555e-05	NaN	105.51	25	13	2	NaN	NaN	NaN	NaN	0		NaN	NaN	0
AADVIQSEFTPSQLFDAVYSK	21	Unmodified	_AADVIQSEFTPSQLFDAVYSK_			0	0	0	TRINITY_DN19056_c0_g1_i1.p1	TRINITY_DN19056_c0_g1_i1.p1	TRINITY_DN19056_c0_g1_i1.p1	MULTI-MATCH	20190213_QEP2_FBU_MS_bombyxmori_fract02_1	20	fract02_1		3	772.718	2315.13	33432.1	9.9784	0.0077105	4.1647	0.0032181	14.143	0.010929	773.39	189.42	0.31032	190.02	189.85	190.16	0.60144	-0.32321	0.0092851	NaN	51.301	18	10	3	NaN	NaN	NaN	NaN	0		NaN	NaN	0
AADVIQSEFTPSQLFDAVYSK	21	Unmodified	_AADVIQSEFTPSQLFDAVYSK_			0	0	0	TRINITY_DN19056_c0_g1_i1.p1	TRINITY_DN19056_c0_g1_i1.p1	TRINITY_DN19056_c0_g1_i1.p1	MULTI-MATCH	20190213_QEP2_FBU_MS_bombyxmori_fract02_2	20	fract02_2		3	772.718	2315.13	39235.9	9.6254	0.0074377	-0.080739	-6.2388e-05	9.5447	0.0073753	773.386	191.48	0.40579	190.33	190.13	190.54	-1.153	-0.012478	-0.00055637	NaN	51.301	45	14	4	NaN	NaN	NaN	NaN	0		NaN	NaN	0
AADVIQSEFTPSQLFDAVYSK	21	Unmodified	_AADVIQSEFTPSQLFDAVYSK_			0	0	0	TRINITY_DN19056_c0_g1_i1.p1	TRINITY_DN19056_c0_g1_i1.p1	TRINITY_DN19056_c0_g1_i1.p1	MULTI-MATCH	20190213_QEP2_FBU_MS_bombyxmori_fract03_4	30	fract03_4		2	1158.57	2315.13	32737.8	10.989	0.012731	-2.2492	-0.0026058	8.7396	0.010125	1159.07	191	0.40787	190.5	190.3	190.71	-0.50154	0.020592	-0.00044902	NaN	172.24	48	14	4	NaN	NaN	NaN	NaN	0		NaN	NaN	0
AALAACAVWPQYSAQR	16	Unmodified	_AALAACAVWPQYSAQR_			0	0	0	TRINITY_DN24428_c9_g2_i3.p3;TRINITY_DN24428_c9_g2_i2.p4;TRINITY_DN24428_c9_g2_i4.p1	TRINITY_DN24428_c9_g2_i3.p3	TRINITY_DN24428_c9_g2_i3.p3	MULTI-SECPEP	20190213_QEP2_FBU_MS_bombyxmori_fract01_2	10	fract01_2	882.448	2	881.938	1761.86	36100.6	8.452	0.0074541	-0.85213	-0.00075153	7.5998	0.0067026	881.938	124.26	0.34815	127.72	127.61	127.96	3.4584					19	16	2	0	0	0	1.9038e-05	1	62784	80.387	66.522	1
AALAACAVWPQYSAQR	16	Unmodified	_AALAACAVWPQYSAQR_			0	0	0	TRINITY_DN24428_c9_g2_i3.p3;TRINITY_DN24428_c9_g2_i2.p4;TRINITY_DN24428_c9_g2_i4.p1	TRINITY_DN24428_c9_g2_i3.p3	TRINITY_DN24428_c9_g2_i3.p3	MULTI-MSMS	20190213_QEP2_FBU_MS_bombyxmori_fract01_3	10	fract01_3	881.943	2	881.938	1761.86	36920.3	8.9078	0.0078561	-0.68856	-0.00060727	8.2193	0.0072489	881.937	127.01	0.60916	127.76	127.49	128.1	0.7522					50	29	2	0	0	0	0.0054595	1	63073	57.788	48.846	1
AALAACAVWPQYSAQR	16	Unmodified	_AALAACAVWPQYSAQR_			0	0	0	TRINITY_DN24428_c9_g2_i3.p3;TRINITY_DN24428_c9_g2_i2.p4;TRINITY_DN24428_c9_g2_i4.p1	TRINITY_DN24428_c9_g2_i3.p3	TRINITY_DN24428_c9_g2_i3.p3	MSMS	20190213_QEP2_FBU_MS_bombyxmori_fract01_3	10	fract01_3	882.432	2	881.938	1761.86	NaN	NaN	NaN	NaN	NaN	NaN	NaN	NaN	126.69	1	127.44	126.94	127.94	0.75219								0	0	0	0.013608	1	62843	50.305	37.787	1
AALAACAVWPQYSAQR	16	Unmodified	_AALAACAVWPQYSAQR_			0	0	0	TRINITY_DN24428_c9_g2_i3.p3;TRINITY_DN24428_c9_g2_i2.p4;TRINITY_DN24428_c9_g2_i4.p1	TRINITY_DN24428_c9_g2_i3.p3	TRINITY_DN24428_c9_g2_i3.p3	MULTI-SECPEP	20190213_QEP2_FBU_MS_bombyxmori_fract03_3	30	fract03_3	881.904	2	881.938	1761.86	35237	8.1277	0.0071681	-0.035254	-3.1092e-05	8.0924	0.007137	881.937	130.34	0.78612	127.58	127.13	127.92	-2.7569					82	35	3	0	0	0	0.0035988	1	63352	49.188	37.397	1
AALAACAVWPQYSAQR	16	Unmodified	_AALAACAVWPQYSAQR_			0	0	0	TRINITY_DN24428_c9_g2_i3.p3;TRINITY_DN24428_c9_g2_i2.p4;TRINITY_DN24428_c9_g2_i4.p1	TRINITY_DN24428_c9_g2_i3.p3	TRINITY_DN24428_c9_g2_i3.p3	MULTI-MSMS	20190213_QEP2_FBU_MS_bombyxmori_fract04_2	40	fract04_2	881.947	2	881.938	1761.86	36345	8.9584	0.0079008	-0.31133	-0.00027457	8.6471	0.0076262	882.44	128.79	0.83194	127.69	127.21	128.05	-1.1023					84	38	3	0	0	0	0.00014589	1	64344	77.746	72.275	1
AALAACAVWPQYSAQR	16	Unmodified	_AALAACAVWPQYSAQR_			0	0	0	TRINITY_DN24428_c9_g2_i3.p3;TRINITY_DN24428_c9_g2_i2.p4;TRINITY_DN24428_c9_g2_i4.p1	TRINITY_DN24428_c9_g2_i3.p3	TRINITY_DN24428_c9_g2_i3.p3	MULTI-MSMS	20190213_QEP2_FBU_MS_bombyxmori_fract04_3	40	fract04_3	881.946	2	881.938	1761.86	36239.9	8.8328	0.00779	0.036557	3.2241e-05	8.8693	0.0078222	881.938	129.1	0.80457	127.55	127.16	127.96	-1.5539					91	39	3	0	0	0	3.7877e-06	1	63910	103.79	90.045	1
AALAACAVWPQYSAQR	16	Unmodified	_AALAACAVWPQYSAQR_			0	0	0	TRINITY_DN24428_c9_g2_i3.p3;TRINITY_DN24428_c9_g2_i2.p4;TRINITY_DN24428_c9_g2_i4.p1	TRINITY_DN24428_c9_g2_i3.p3	TRINITY_DN24428_c9_g2_i3.p3	MULTI-MSMS	20190213_QEP2_FBU_MS_bombyxmori_fract05_1	50	fract05_1	882.446	2	881.938	1761.86	36593.3	7.7196	0.0068082	1.2019	0.00106	8.9215	0.0078682	882.442	128.13	1.2141	127.72	126.87	128.09	-0.40119					127	59	3	0	0	0	0.0042523	2	65345	58.98	53.929	1
AALAACAVWPQYSAQR	16	Unmodified	_AALAACAVWPQYSAQR_			0	0	0	TRINITY_DN24428_c9_g2_i3.p3;TRINITY_DN24428_c9_g2_i2.p4;TRINITY_DN24428_c9_g2_i4.p1	TRINITY_DN24428_c9_g2_i3.p3	TRINITY_DN24428_c9_g2_i3.p3	MULTI-MSMS	20190213_QEP2_FBU_MS_bombyxmori_fract07_1	70	fract07_1	881.943	2	881.938	1761.86	36929.8	7.6747	0.0067686	0.0047321	4.1734e-06	7.6794	0.0067727	881.938	131.51	1.2637	128	127.27	128.54	-3.5067					149	55	3	0	0	0	5.8229e-05	2	63223	87.519	82.308	1
AALAACAVWPQYSAQR	16	Unmodified	_AALAACAVWPQYSAQR_			0	0	0	TRINITY_DN24428_c9_g2_i3.p3;TRINITY_DN24428_c9_g2_i2.p4;TRINITY_DN24428_c9_g2_i4.p1	TRINITY_DN24428_c9_g2_i3.p3	TRINITY_DN24428_c9_g2_i3.p3	MULTI-MSMS	20190213_QEP2_FBU_MS_bombyxmori_fract07_3	70	fract07_3	881.943	2	881.938	1761.86	36947.8	8.8607	0.0078146	-0.35611	-0.00031407	8.5046	0.0075005	881.937	131.23	1.057	128.07	127.42	128.48	-3.1578					157	46	4	0	0	0	7.3794e-06	2	62792	96.673	87.876	1
AALAACAVWPQYSAQR	16	Unmodified	_AALAACAVWPQYSAQR_			0	0	0	TRINITY_DN24428_c9_g2_i3.p3;TRINITY_DN24428_c9_g2_i2.p4;TRINITY_DN24428_c9_g2_i4.p1	TRINITY_DN24428_c9_g2_i3.p3	TRINITY_DN24428_c9_g2_i3.p3	MULTI-MSMS	20190213_QEP2_FBU_MS_bombyxmori_fract08_1	80	fract08_1	881.944	2	881.938	1761.86	37306.2	8.0007	0.0070561	0.20152	0.00017772	8.2022	0.0072338	881.939	130.72	1.8714	127.92	126.78	128.65	-2.8068					252	88	4	0	0	0	9.0187e-06	2	62907	93.424	82.657	1
AALAACAVWPQYSAQR	16	Unmodified	_AALAACAVWPQYSAQR_			0	0	0	TRINITY_DN24428_c9_g2_i3.p3;TRINITY_DN24428_c9_g2_i2.p4;TRINITY_DN24428_c9_g2_i4.p1	TRINITY_DN24428_c9_g2_i3.p3	TRINITY_DN24428_c9_g2_i3.p3	MULTI-MSMS	20190213_QEP2_FBU_MS_bombyxmori_fract08_2	80	fract08_2	881.945	2	881.938	1761.86	36864.5	8.6487	0.0076276	-0.11828	-0.00010432	8.5304	0.0075233	882.44	131.16	1.468	128	127.43	128.9	-3.1565					180	65	4	0	0	0	0.00013742	2	62362	78.69	73.478	1
AALAACAVWPQYSAQR	16	Unmodified	_AALAACAVWPQYSAQR_			0	0	0	TRINITY_DN24428_c9_g2_i3.p3;TRINITY_DN24428_c9_g2_i2.p4;TRINITY_DN24428_c9_g2_i4.p1	TRINITY_DN24428_c9_g2_i3.p3	TRINITY_DN24428_c9_g2_i3.p3	MULTI-MSMS	20190213_QEP2_FBU_MS_bombyxmori_fract08_4	80	fract08_4	882.448	2	881.938	1761.86	37350.1	9.4631	0.0083459	-0.072455	-6.3901e-05	9.3906	0.008282	882.44	130.66	1.8172	127.96	126.9	128.72	-2.7066					235	79	5	0	0	0	2.1398e-07	2	62545	121.99	110.87	1
AALAACAVWPQYSAQR	16	Unmodified	_AALAACAVWPQYSAQR_			0	0	0	TRINITY_DN24428_c9_g2_i3.p3;TRINITY_DN24428_c9_g2_i2.p4;TRINITY_DN24428_c9_g2_i4.p1	TRINITY_DN24428_c9_g2_i3.p3	TRINITY_DN24428_c9_g2_i3.p3	MULTI-MATCH	20190213_QEP2_FBU_MS_bombyxmori_fract03_4	30	fract03_4		2	881.938	1761.86	36278.3	9.884	0.0087171	-0.44984	-0.00039673	9.4342	0.0083204	881.938	129.29	0.7843	127.68	127.3	128.08	-1.6045	0.050323	-0.00028114	NaN	49.188	88	35	3	NaN	NaN	NaN	NaN	0		NaN	NaN	0
AALDYFQK	8	Unmodified	_AALDYFQK_			0	0	0	TRINITY_DN25828_c0_g3_i3.p1;TRINITY_DN25828_c0_g3_i1.p1;TRINITY_DN25828_c0_g3_i2.p1	TRINITY_DN25828_c0_g3_i3.p1	TRINITY_DN25828_c0_g3_i3.p1	MULTI-MSMS	20190213_QEP2_FBU_MS_bombyxmori_fract07_3	70	fract07_3	955.587	1	955.488	954.481	38163.6	8.4071	0.0080329	0.49635	0.00047426	8.9035	0.0085072	955.489	79.476	0.27315	77.32	77.171	77.444	-2.1553					21	17	2	0	0	0	0.055714	1	38107	85.212	18.18	1
AALDYFQK	8	Unmodified	_AALDYFQK_			0	0	0	TRINITY_DN25828_c0_g3_i3.p1;TRINITY_DN25828_c0_g3_i1.p1;TRINITY_DN25828_c0_g3_i2.p1	TRINITY_DN25828_c0_g3_i3.p1	TRINITY_DN25828_c0_g3_i3.p1	MULTI-MSMS	20190213_QEP2_FBU_MS_bombyxmori_fract07_4	70	fract07_4	478.252	2	478.248	954.481	51968.4	9.2212	0.00441	-0.22211	-0.00010622	8.9991	0.0043038	478.248	83.737	0.42883	77.121	76.895	77.323	-6.6164					55	23	3	0	0	0	0.0068841	1	38920	84.498	44.4	1
AALDYFQK	8	Unmodified	_AALDYFQK_			0	0	0	TRINITY_DN25828_c0_g3_i3.p1;TRINITY_DN25828_c0_g3_i1.p1;TRINITY_DN25828_c0_g3_i2.p1	TRINITY_DN25828_c0_g3_i3.p1	TRINITY_DN25828_c0_g3_i3.p1	MULTI-SECPEP	20190213_QEP2_FBU_MS_bombyxmori_fract08_3	80	fract08_3	956.084	1	955.488	954.481	38262.7	8.4679	0.008091	-1.4694	-0.001404	6.9984	0.0066869	955.487	80.964	0.29118	77.055	76.895	77.186	-3.9094					24	17	2	0	0	0	0.077517	1	37732	75.213	18.035	1
AALDYFQK	8	Unmodified	_AALDYFQK_			0	0	0	TRINITY_DN25828_c0_g3_i3.p1;TRINITY_DN25828_c0_g3_i1.p1;TRINITY_DN25828_c0_g3_i2.p1	TRINITY_DN25828_c0_g3_i3.p1	TRINITY_DN25828_c0_g3_i3.p1	MULTI-MSMS	20190213_QEP2_FBU_MS_bombyxmori_fract08_4	80	fract08_4	478.252	2	478.248	954.481	51211.4	9.3656	0.0044791	-3.1221	-0.0014931	6.2435	0.0029859	478.248	78.813	0.61101	77.109	76.807	77.418	-1.7041					151	42	5	0	0	0	0.066998	1	38092	41.876	18.108	1
AALDYFQK	8	Unmodified	_AALDYFQK_			0	0	0	TRINITY_DN25828_c0_g3_i3.p1;TRINITY_DN25828_c0_g3_i1.p1;TRINITY_DN25828_c0_g3_i2.p1	TRINITY_DN25828_c0_g3_i3.p1	TRINITY_DN25828_c0_g3_i3.p1	MULTI-MATCH	20190213_QEP2_FBU_MS_bombyxmori_fract07_2	70	fract07_2		2	478.248	954.481	50770.3	8.6547	0.0041391	-0.060555	-2.896e-05	8.5941	0.0041101	478.247	81.164	0.41168	77.103	76.866	77.278	-4.0611	-0.008709	8.2278e-05	NaN	84.498	49	24	3	NaN	NaN	NaN	NaN	0		NaN	NaN	0
AALDYFQK	8	Unmodified	_AALDYFQK_			0	0	0	TRINITY_DN25828_c0_g3_i3.p1;TRINITY_DN25828_c0_g3_i1.p1;TRINITY_DN25828_c0_g3_i2.p1	TRINITY_DN25828_c0_g3_i3.p1	TRINITY_DN25828_c0_g3_i3.p1	MULTI-MATCH	20190213_QEP2_FBU_MS_bombyxmori_fract08_2	80	fract08_2		1	955.488	954.481	37411.4	8.5605	0.0081795	-0.87811	-0.00083902	7.6824	0.0073405	955.487	79.551	0.26431	76.996	76.842	77.107	-2.555	-0.061729	-0.00011679	NaN	75.213	25	14	2	NaN	NaN	NaN	NaN	0		NaN	NaN	0
AALDYFQK	8	Unmodified	_AALDYFQK_			0	0	0	TRINITY_DN25828_c0_g3_i3.p1;TRINITY_DN25828_c0_g3_i1.p1;TRINITY_DN25828_c0_g3_i2.p1	TRINITY_DN25828_c0_g3_i3.p1	TRINITY_DN25828_c0_g3_i3.p1	MULTI-MATCH	20190213_QEP2_FBU_MS_bombyxmori_fract08_4	80	fract08_4		1	955.488	954.481	37588.8	9.2393	0.0088281	-0.013009	-1.243e-05	9.2263	0.0088156	955.487	78.826	0.34616	77.122	76.961	77.308	-1.7041	0.064453	0.0007098	NaN	75.213	34	22	2	NaN	NaN	NaN	NaN	0		NaN	NaN	0
AALMESIR	8	Unmodified	_AALMESIR_			0	0	0	TRINITY_DN4937_c0_g1_i1.p2	TRINITY_DN4937_c0_g1_i1.p2	TRINITY_DN4937_c0_g1_i1.p2	MSMS	20190213_QEP2_FBU_MS_bombyxmori_fract05_3	50	fract05_3	445.746	2	445.742	889.469	NaN	NaN	NaN	NaN	NaN	NaN	NaN	NaN	67.071	1	60.756	60.256	61.256	-6.3154								0	0	0	0.051759	1	31178	49.715	22.585	1
AALMESIR	8	Unmodified	_AALMESIR_			0	0	0	TRINITY_DN4937_c0_g1_i1.p2	TRINITY_DN4937_c0_g1_i1.p2	TRINITY_DN4937_c0_g1_i1.p2	MSMS	20190213_QEP2_FBU_MS_bombyxmori_fract06_1	60	fract06_1	445.746	2	445.742	889.469	NaN	NaN	NaN	NaN	NaN	NaN	NaN	NaN	61.558	1	60.404	59.904	60.904	-1.1532								0	0	0	0.078765	1	29982	42.864	23.161	1
AALMESIR	8	Unmodified	_AALMESIR_			0	0	0	TRINITY_DN4937_c0_g1_i1.p2	TRINITY_DN4937_c0_g1_i1.p2	TRINITY_DN4937_c0_g1_i1.p2	MULTI-MSMS	20190213_QEP2_FBU_MS_bombyxmori_fract06_4	60	fract06_4	445.746	2	445.742	889.469	52349.1	9.6416	0.0042977	-0.051948	-2.3156e-05	9.5896	0.0042745	445.742	59.987	0.56673	60.14	59.832	60.399	0.15277					49	36	2	0	0	0	0.019627	1	29197	64.42	34.235	1
AALMESIR	8	Unmodified	_AALMESIR_			0	0	0	TRINITY_DN4937_c0_g1_i1.p2	TRINITY_DN4937_c0_g1_i1.p2	TRINITY_DN4937_c0_g1_i1.p2	MSMS	20190213_QEP2_FBU_MS_bombyxmori_fract08_1	80	fract08_1	445.746	2	445.742	889.469	NaN	NaN	NaN	NaN	NaN	NaN	NaN	NaN	60.598	1	60.249	59.749	60.749	-0.34975								0	0	0	0.018819	1	28702	58.23	24.141	1
AALMESIR	8	Unmodified	_AALMESIR_			0	0	0	TRINITY_DN4937_c0_g1_i1.p2	TRINITY_DN4937_c0_g1_i1.p2	TRINITY_DN4937_c0_g1_i1.p2	MSMS	20190213_QEP2_FBU_MS_bombyxmori_fract08_4	80	fract08_4	445.746	2	445.742	889.469	NaN	NaN	NaN	NaN	NaN	NaN	NaN	NaN	61.648	1	60.345	59.845	60.845	-1.3031								0	0	0	0.025493	1	29322	56.378	26.303	1
AALMESIR	8	Unmodified	_AALMESIR_			0	0	0	TRINITY_DN4937_c0_g1_i1.p2	TRINITY_DN4937_c0_g1_i1.p2	TRINITY_DN4937_c0_g1_i1.p2	MULTI-MSMS	20190213_QEP2_FBU_MS_bombyxmori_fract09_1	90	fract09_1	445.746	2	445.742	889.469	52177.4	8.1479	0.0036319	-0.52208	-0.00023271	7.6259	0.0033992	445.742	61.35	0.60136	60.348	59.949	60.55	-1.0022					67	38	4	0	0	0	0.050804	1	28660	52.255	13.293	1
AALMESIR	8	Unmodified	_AALMESIR_			0	0	0	TRINITY_DN4937_c0_g1_i1.p2	TRINITY_DN4937_c0_g1_i1.p2	TRINITY_DN4937_c0_g1_i1.p2	MULTI-MSMS	20190213_QEP2_FBU_MS_bombyxmori_fract09_2	90	fract09_2	445.746	2	445.742	889.469	51404.3	8.495	0.0037866	-0.20708	-9.2305e-05	8.288	0.0036943	445.742	60.609	0.61769	60.211	59.849	60.467	-0.39818					60	40	2	0	0	0	0.069164	1	28984	46.39	9.8332	1
AALPPLTALLHAFADASTHSK	21	Unmodified	_AALPPLTALLHAFADASTHSK_			0	0	0	TRINITY_DN18831_c0_g1_i2.p1;TRINITY_DN18831_c0_g1_i1.p1	TRINITY_DN18831_c0_g1_i2.p1	TRINITY_DN18831_c0_g1_i2.p1	MULTI-MSMS	20190213_QEP2_FBU_MS_bombyxmori_fract01_1	10	fract01_1	534.049	4	533.793	2131.14	48868.6	9.4129	0.0050245	-0.55445	-0.00029596	8.8584	0.0047286	534.043	193.66	0.5502	193.66	193.29	193.84	0					48	19	4	0	0	0	0.00081683	1	92977	55.208	51.087	1
AALPPLTALLHAFADASTHSK	21	Unmodified	_AALPPLTALLHAFADASTHSK_			0	0	0	TRINITY_DN18831_c0_g1_i2.p1;TRINITY_DN18831_c0_g1_i1.p1	TRINITY_DN18831_c0_g1_i2.p1	TRINITY_DN18831_c0_g1_i2.p1	MULTI-MSMS	20190213_QEP2_FBU_MS_bombyxmori_fract01_2	10	fract01_2	534.049	4	533.793	2131.14	47568	10.486	0.0055974	-0.44181	-0.00023584	10.044	0.0053616	534.043	192.79	0.62344	193.34	192.85	193.48	0.55124					56	22	4	0	0	0	1.0981e-07	1	94684	101.62	96.063	1
AALPPLTALLHAFADASTHSK	21	Unmodified	_AALPPLTALLHAFADASTHSK_			0	0	0	TRINITY_DN18831_c0_g1_i2.p1;TRINITY_DN18831_c0_g1_i1.p1	TRINITY_DN18831_c0_g1_i2.p1	TRINITY_DN18831_c0_g1_i2.p1	MULTI-MSMS	20190213_QEP2_FBU_MS_bombyxmori_fract02_3	20	fract02_3	534.049	4	533.793	2131.14	46699.7	10.214	0.0054521	-0.3689	-0.00019692	9.8449	0.0052552	534.043	193.33	0.51585	193.53	193.12	193.63	0.2001					57	18	5	0	0	0	1.5728e-07	1	93359	98.543	91.694	1
AALPPLTALLHAFADASTHSK	21	Unmodified	_AALPPLTALLHAFADASTHSK_			0	0	0	TRINITY_DN18831_c0_g1_i2.p1;TRINITY_DN18831_c0_g1_i1.p1	TRINITY_DN18831_c0_g1_i2.p1	TRINITY_DN18831_c0_g1_i2.p1	MULTI-MSMS	20190213_QEP2_FBU_MS_bombyxmori_fract03_1	30	fract03_1	534.049	4	533.793	2131.14	48470.9	10.075	0.0053777	-0.14083	-7.5173e-05	9.9338	0.0053026	533.793	193.64	0.71085	193.69	193.23	193.94	0.04982					80	25	5	0	0	0	5.6744e-08	1	95091	105.06	98.948	1
AALPPLTALLHAFADASTHSK	21	Unmodified	_AALPPLTALLHAFADASTHSK_			0	0	0	TRINITY_DN18831_c0_g1_i2.p1;TRINITY_DN18831_c0_g1_i1.p1	TRINITY_DN18831_c0_g1_i2.p1	TRINITY_DN18831_c0_g1_i2.p1	MULTI-MSMS	20190213_QEP2_FBU_MS_bombyxmori_fract03_3	30	fract03_3	534.048	4	533.793	2131.14	48100.2	8.9904	0.004799	-0.64668	-0.00034519	8.3437	0.0044538	534.043	194.44	0.66861	193.89	193.53	194.2	-0.55148					59	24	3	0	0	0	1.6041e-06	1	92333	88.872	84.75	1
AALPPLTALLHAFADASTHSK	21	Unmodified	_AALPPLTALLHAFADASTHSK_			0	0	0	TRINITY_DN18831_c0_g1_i2.p1;TRINITY_DN18831_c0_g1_i1.p1	TRINITY_DN18831_c0_g1_i2.p1	TRINITY_DN18831_c0_g1_i2.p1	MULTI-MSMS	20190213_QEP2_FBU_MS_bombyxmori_fract04_1	40	fract04_1	534.049	4	533.793	2131.14	46628.3	9.8285	0.0052464	-0.52077	-0.00027799	9.3077	0.0049684	533.793	193.89	0.62399	193.79	193.34	193.96	-0.099915					89	22	5	0	0	0	2.5615e-10	1	94950	114.75	110.08	1
AALPPLTALLHAFADASTHSK	21	Unmodified	_AALPPLTALLHAFADASTHSK_			0	0	0	TRINITY_DN18831_c0_g1_i2.p1;TRINITY_DN18831_c0_g1_i1.p1	TRINITY_DN18831_c0_g1_i2.p1	TRINITY_DN18831_c0_g1_i2.p1	MULTI-MSMS	20190213_QEP2_FBU_MS_bombyxmori_fract04_2	40	fract04_2	534.05	4	533.793	2131.14	48534.2	10.507	0.0056085	-0.78928	-0.00042131	9.7177	0.0051872	534.043	194.16	0.75748	193.86	193.23	193.99	-0.30032					71	27	5	0	0	0	5.6744e-08	1	94255	105.06	96.208	1
AALPPLTALLHAFADASTHSK	21	Unmodified	_AALPPLTALLHAFADASTHSK_			0	0	0	TRINITY_DN18831_c0_g1_i2.p1;TRINITY_DN18831_c0_g1_i1.p1	TRINITY_DN18831_c0_g1_i2.p1	TRINITY_DN18831_c0_g1_i2.p1	MULTI-MSMS	20190213_QEP2_FBU_MS_bombyxmori_fract04_3	40	fract04_3	534.049	4	533.793	2131.14	47938.8	10.581	0.0056478	-0.49363	-0.00026349	10.087	0.0053843	534.043	193.81	0.76361	193.76	193.18	193.95	-0.050201					91	27	5	0	0	0	1.0767e-06	1	93466	90.464	85.917	1
AALPPLTALLHAFADASTHSK	21	Unmodified	_AALPPLTALLHAFADASTHSK_			0	0	0	TRINITY_DN18831_c0_g1_i2.p1;TRINITY_DN18831_c0_g1_i1.p1	TRINITY_DN18831_c0_g1_i2.p1	TRINITY_DN18831_c0_g1_i2.p1	MULTI-MSMS	20190213_QEP2_FBU_MS_bombyxmori_fract04_4	40	fract04_4	534.049	4	533.793	2131.14	48152.8	10.796	0.0057631	-0.64136	-0.00034236	10.155	0.0054207	534.043	193.52	0.73955	193.52	193	193.74	0.0016632					85	26	5	0	0	0	2.9018e-08	1	93806	106.86	102.19	1
AALPPLTALLHAFADASTHSK	21	Unmodified	_AALPPLTALLHAFADASTHSK_			0	0	0	TRINITY_DN18831_c0_g1_i2.p1;TRINITY_DN18831_c0_g1_i1.p1	TRINITY_DN18831_c0_g1_i2.p1	TRINITY_DN18831_c0_g1_i2.p1	MULTI-MSMS	20190213_QEP2_FBU_MS_bombyxmori_fract05_1	50	fract05_1	534.049	4	533.793	2131.14	47926.6	9.8537	0.0052599	-0.3533	-0.00018859	9.5004	0.0050713	534.043	193.93	0.54079	193.73	193.24	193.79	-0.20065					67	19	5	0	0	0	2.5615e-10	1	95872	114.75	110.08	1
AALPPLTALLHAFADASTHSK	21	Unmodified	_AALPPLTALLHAFADASTHSK_			0	0	0	TRINITY_DN18831_c0_g1_i2.p1;TRINITY_DN18831_c0_g1_i1.p1	TRINITY_DN18831_c0_g1_i2.p1	TRINITY_DN18831_c0_g1_i2.p1	MULTI-MSMS	20190213_QEP2_FBU_MS_bombyxmori_fract05_1	50	fract05_1	711.396	3	711.388	2131.14	41933.2	9.379	0.0066721	0.66846	0.00047553	10.047	0.0071476	711.723	193.92	0.45964	193.72	193.35	193.81	-0.20064					39	16	4	0	0	0	2.1047e-05	1	95903	75.064	62.684	1
AALPPLTALLHAFADASTHSK	21	Unmodified	_AALPPLTALLHAFADASTHSK_			0	0	0	TRINITY_DN18831_c0_g1_i2.p1;TRINITY_DN18831_c0_g1_i1.p1	TRINITY_DN18831_c0_g1_i2.p1	TRINITY_DN18831_c0_g1_i2.p1	MULTI-MSMS	20190213_QEP2_FBU_MS_bombyxmori_fract05_2	50	fract05_2	534.049	4	533.793	2131.14	48932.9	11.068	0.0059079	-0.9201	-0.00049114	10.148	0.0054168	534.043	195.2	0.59827	194.35	193.99	194.59	-0.85205					64	21	5	0	0	0	2.3829e-05	1	92513	73.672	64.815	1
AALPPLTALLHAFADASTHSK	21	Unmodified	_AALPPLTALLHAFADASTHSK_			0	0	0	TRINITY_DN18831_c0_g1_i2.p1;TRINITY_DN18831_c0_g1_i1.p1	TRINITY_DN18831_c0_g1_i2.p1	TRINITY_DN18831_c0_g1_i2.p1	MULTI-MSMS	20190213_QEP2_FBU_MS_bombyxmori_fract05_3	50	fract05_3	534.049	4	533.793	2131.14	48869.9	10.033	0.0053557	-0.78553	-0.00041931	9.2478	0.0049364	534.043	195.57	0.67036	194.37	193.95	194.62	-1.2027					90	24	5	0	0	0	1.0767e-06	1	90241	90.464	88.359	1
AALPPLTALLHAFADASTHSK	21	Unmodified	_AALPPLTALLHAFADASTHSK_			0	0	0	TRINITY_DN18831_c0_g1_i2.p1;TRINITY_DN18831_c0_g1_i1.p1	TRINITY_DN18831_c0_g1_i2.p1	TRINITY_DN18831_c0_g1_i2.p1	MULTI-MSMS	20190213_QEP2_FBU_MS_bombyxmori_fract05_4	50	fract05_4	534.049	4	533.793	2131.14	47955.7	11.038	0.0058918	-0.98318	-0.00052482	10.054	0.005367	534.294	194.13	0.65399	193.78	193.26	193.92	-0.35172					78	23	5	0	0	0	1.0767e-06	1	93635	90.464	81.607	1
AALPPLTALLHAFADASTHSK	21	Unmodified	_AALPPLTALLHAFADASTHSK_			0	0	0	TRINITY_DN18831_c0_g1_i2.p1;TRINITY_DN18831_c0_g1_i1.p1	TRINITY_DN18831_c0_g1_i2.p1	TRINITY_DN18831_c0_g1_i2.p1	MULTI-MSMS	20190213_QEP2_FBU_MS_bombyxmori_fract06_1	60	fract06_1	534.048	4	533.793	2131.14	48038	9.5506	0.005098	-0.35422	-0.00018908	9.1963	0.0049089	534.294	194.05	0.7529	193.69	193.06	193.81	-0.35114					91	27	5	0	0	0	1.8341e-07	1	93112	96.848	90.885	1
AALPPLTALLHAFADASTHSK	21	Unmodified	_AALPPLTALLHAFADASTHSK_			0	0	0	TRINITY_DN18831_c0_g1_i2.p1;TRINITY_DN18831_c0_g1_i1.p1	TRINITY_DN18831_c0_g1_i2.p1	TRINITY_DN18831_c0_g1_i2.p1	MULTI-MSMS	20190213_QEP2_FBU_MS_bombyxmori_fract06_1	60	fract06_1	711.728	3	711.388	2131.14	43102.4	9.1369	0.0064999	-0.02657	-1.8902e-05	9.1103	0.006481	711.722	194.05	0.50638	193.7	193.3	193.81	-0.35114					44	18	4	0	0	0	0.0014613	1	93215	52.273	42.799	1
AALPPLTALLHAFADASTHSK	21	Unmodified	_AALPPLTALLHAFADASTHSK_			0	0	0	TRINITY_DN18831_c0_g1_i2.p1;TRINITY_DN18831_c0_g1_i1.p1	TRINITY_DN18831_c0_g1_i2.p1	TRINITY_DN18831_c0_g1_i2.p1	MULTI-MSMS	20190213_QEP2_FBU_MS_bombyxmori_fract06_2	60	fract06_2	534.049	4	533.793	2131.14	48004.6	11.132	0.0059419	-1.0581	-0.0005648	10.073	0.0053771	534.043	195.32	0.5453	194.42	194.11	194.65	-0.90244					65	19	5	0	0	0	2.4369e-06	1	91899	86.357	80.221	1
AALPPLTALLHAFADASTHSK	21	Unmodified	_AALPPLTALLHAFADASTHSK_			0	0	0	TRINITY_DN18831_c0_g1_i2.p1;TRINITY_DN18831_c0_g1_i1.p1	TRINITY_DN18831_c0_g1_i2.p1	TRINITY_DN18831_c0_g1_i2.p1	MULTI-MSMS	20190213_QEP2_FBU_MS_bombyxmori_fract06_3	60	fract06_3	534.049	4	533.793	2131.14	48471.1	10.404	0.0055534	-0.67474	-0.00036017	9.7288	0.0051932	534.043	194.08	0.62132	193.73	193.25	193.87	-0.35037					63	22	5	0	0	0	8.0601e-15	1	94115	130.73	127.09	1
AALPPLTALLHAFADASTHSK	21	Unmodified	_AALPPLTALLHAFADASTHSK_			0	0	0	TRINITY_DN18831_c0_g1_i2.p1;TRINITY_DN18831_c0_g1_i1.p1	TRINITY_DN18831_c0_g1_i2.p1	TRINITY_DN18831_c0_g1_i2.p1	MULTI-MSMS	20190213_QEP2_FBU_MS_bombyxmori_fract06_4	60	fract06_4	534.05	4	533.793	2131.14	47898.8	11.124	0.0059382	-0.43696	-0.00023325	10.687	0.0057049	534.043	194.19	0.77097	193.74	193.1	193.87	-0.44873					82	27	5	0	0	0	2.8874e-10	1	92565	113.51	110.63	1
AALPPLTALLHAFADASTHSK	21	Unmodified	_AALPPLTALLHAFADASTHSK_			0	0	0	TRINITY_DN18831_c0_g1_i2.p1;TRINITY_DN18831_c0_g1_i1.p1	TRINITY_DN18831_c0_g1_i2.p1	TRINITY_DN18831_c0_g1_i2.p1	MULTI-MSMS	20190213_QEP2_FBU_MS_bombyxmori_fract06_4	60	fract06_4	711.729	3	711.388	2131.14	42457.2	10.324	0.0073447	-0.72457	-0.00051545	9.5999	0.0068292	711.388	194.19	0.55075	193.74	193.32	193.87	-0.44872					44	19	3	0	0	0	0.021201	1	92603	38.175	28.701	1
AALPPLTALLHAFADASTHSK	21	Unmodified	_AALPPLTALLHAFADASTHSK_			0	0	0	TRINITY_DN18831_c0_g1_i2.p1;TRINITY_DN18831_c0_g1_i1.p1	TRINITY_DN18831_c0_g1_i2.p1	TRINITY_DN18831_c0_g1_i2.p1	MULTI-MSMS	20190213_QEP2_FBU_MS_bombyxmori_fract07_1	70	fract07_1	534.049	4	533.793	2131.14	48674.9	8.8395	0.0047185	-0.4124	-0.00022014	8.4271	0.0044983	533.793	194.25	1.1017	193.65	193.23	194.33	-0.59956					76	40	2	0	0	0	1.6041e-06	1	91715	88.872	85.537	1
AALPPLTALLHAFADASTHSK	21	Unmodified	_AALPPLTALLHAFADASTHSK_			0	0	0	TRINITY_DN18831_c0_g1_i2.p1;TRINITY_DN18831_c0_g1_i1.p1	TRINITY_DN18831_c0_g1_i2.p1	TRINITY_DN18831_c0_g1_i2.p1	MULTI-MSMS	20190213_QEP2_FBU_MS_bombyxmori_fract07_2	70	fract07_2	534.049	4	533.793	2131.14	48256.4	10.576	0.0056456	-0.4431	-0.00023652	10.133	0.0054091	534.043	195.82	0.7865	194.57	193.97	194.76	-1.2539					94	28	5	0	0	0	1.8341e-07	1	90626	96.848	92.322	1
AALPPLTALLHAFADASTHSK	21	Unmodified	_AALPPLTALLHAFADASTHSK_			0	0	0	TRINITY_DN18831_c0_g1_i2.p1;TRINITY_DN18831_c0_g1_i1.p1	TRINITY_DN18831_c0_g1_i2.p1	TRINITY_DN18831_c0_g1_i2.p1	MULTI-MSMS	20190213_QEP2_FBU_MS_bombyxmori_fract07_3	70	fract07_3	534.049	4	533.793	2131.14	48390.8	9.1405	0.0048792	-0.39133	-0.00020889	8.7492	0.0046703	534.044	194.57	0.64563	193.72	193.32	193.96	-0.85208					63	23	4	0	0	0	1.2266e-14	1	91428	125.79	118.95	1
AALPPLTALLHAFADASTHSK	21	Unmodified	_AALPPLTALLHAFADASTHSK_			0	0	0	TRINITY_DN18831_c0_g1_i2.p1;TRINITY_DN18831_c0_g1_i1.p1	TRINITY_DN18831_c0_g1_i2.p1	TRINITY_DN18831_c0_g1_i2.p1	MULTI-MSMS	20190213_QEP2_FBU_MS_bombyxmori_fract07_3	70	fract07_3	534.05	4	533.793	2131.14	48194.4	10.635	0.005677	-0.25499	-0.00013611	10.38	0.0055409	534.043	194.89	0.66628	194.04	193.85	194.52	-0.85207					74	23	4	0	0	0	3.981e-10	1	91709	109.37	99.618	1
AALPPLTALLHAFADASTHSK	21	Unmodified	_AALPPLTALLHAFADASTHSK_			0	0	0	TRINITY_DN18831_c0_g1_i2.p1;TRINITY_DN18831_c0_g1_i1.p1	TRINITY_DN18831_c0_g1_i2.p1	TRINITY_DN18831_c0_g1_i2.p1	MULTI-MSMS	20190213_QEP2_FBU_MS_bombyxmori_fract07_4	70	fract07_4	534.049	4	533.793	2131.14	48358.1	10.394	0.0055483	-0.91593	-0.00048892	9.4783	0.0050594	534.043	196.24	0.81122	194.73	194.14	194.95	-1.5036					83	29	4	0	0	0	1.5728e-07	1	89072	98.543	94.904	1
AALPPLTALLHAFADASTHSK	21	Unmodified	_AALPPLTALLHAFADASTHSK_			0	0	0	TRINITY_DN18831_c0_g1_i2.p1;TRINITY_DN18831_c0_g1_i1.p1	TRINITY_DN18831_c0_g1_i2.p1	TRINITY_DN18831_c0_g1_i2.p1	MULTI-MSMS	20190213_QEP2_FBU_MS_bombyxmori_fract08_1	80	fract08_1	534.049	4	533.793	2131.14	48231	10.308	0.0055021	-0.41924	-0.00022379	9.8884	0.0052783	534.043	194.75	1.0682	194	193.47	194.54	-0.75061					87	39	4	0	0	0	1.6041e-06	1	92246	88.872	84.172	1
AALPPLTALLHAFADASTHSK	21	Unmodified	_AALPPLTALLHAFADASTHSK_			0	0	0	TRINITY_DN18831_c0_g1_i2.p1;TRINITY_DN18831_c0_g1_i1.p1	TRINITY_DN18831_c0_g1_i2.p1	TRINITY_DN18831_c0_g1_i2.p1	MULTI-MSMS	20190213_QEP2_FBU_MS_bombyxmori_fract08_2	80	fract08_2	534.049	4	533.793	2131.14	47422.4	11.408	0.0060897	-0.75036	-0.00040054	10.658	0.0056892	534.043	195.56	0.73514	194.51	194.04	194.77	-1.0513					83	26	4	0	0	0	5.6744e-08	1	91339	105.06	97.625	1
AALPPLTALLHAFADASTHSK	21	Unmodified	_AALPPLTALLHAFADASTHSK_			0	0	0	TRINITY_DN18831_c0_g1_i2.p1;TRINITY_DN18831_c0_g1_i1.p1	TRINITY_DN18831_c0_g1_i2.p1	TRINITY_DN18831_c0_g1_i2.p1	MULTI-SECPEP	20190213_QEP2_FBU_MS_bombyxmori_fract08_2	80	fract08_2	533.975	4	533.793	2131.14	49505.1	9.493	0.0050673	-0.84205	-0.00044948	8.6509	0.0046178	534.043	194.93	0.27347	193.88	193.76	194.04	-1.0513					15	9	2	0	0	0	0.083813	1	91130	22.377	10.721	1
AALPPLTALLHAFADASTHSK	21	Unmodified	_AALPPLTALLHAFADASTHSK_			0	0	0	TRINITY_DN18831_c0_g1_i2.p1;TRINITY_DN18831_c0_g1_i1.p1	TRINITY_DN18831_c0_g1_i2.p1	TRINITY_DN18831_c0_g1_i2.p1	MULTI-MSMS	20190213_QEP2_FBU_MS_bombyxmori_fract08_3	80	fract08_3	534.049	4	533.793	2131.14	48165.8	10.873	0.0058041	-0.58969	-0.00031477	10.284	0.0054893	534.043	195.65	0.81715	194.45	193.89	194.71	-1.2029					80	29	4	0	0	0	2.5615e-10	1	89567	114.75	111.51	1
AALPPLTALLHAFADASTHSK	21	Unmodified	_AALPPLTALLHAFADASTHSK_			0	0	0	TRINITY_DN18831_c0_g1_i2.p1;TRINITY_DN18831_c0_g1_i1.p1	TRINITY_DN18831_c0_g1_i2.p1	TRINITY_DN18831_c0_g1_i2.p1	MULTI-MSMS	20190213_QEP2_FBU_MS_bombyxmori_fract08_4	80	fract08_4	534.049	4	533.793	2131.14	47938.6	10.053	0.0053662	-0.33477	-0.0001787	9.7181	0.0051875	534.044	194.65	0.59991	193.75	193.37	193.97	-0.9021					51	21	4	0	0	0	1.8341e-07	1	90998	96.848	90.731	1
AALPPLTALLHAFADASTHSK	21	Unmodified	_AALPPLTALLHAFADASTHSK_			0	0	0	TRINITY_DN18831_c0_g1_i2.p1;TRINITY_DN18831_c0_g1_i1.p1	TRINITY_DN18831_c0_g1_i2.p1	TRINITY_DN18831_c0_g1_i2.p1	MULTI-MSMS	20190213_QEP2_FBU_MS_bombyxmori_fract08_4	80	fract08_4	534.05	4	533.793	2131.14	48417	12.012	0.0064119	-0.42245	-0.0002255	11.59	0.0061864	534.043	195.06	0.75099	194.16	193.8	194.55	-0.90211					81	26	4	0	0	0	1.8341e-07	1	91250	96.848	93.609	1
AALPPLTALLHAFADASTHSK	21	Unmodified	_AALPPLTALLHAFADASTHSK_			0	0	0	TRINITY_DN18831_c0_g1_i2.p1;TRINITY_DN18831_c0_g1_i1.p1	TRINITY_DN18831_c0_g1_i2.p1	TRINITY_DN18831_c0_g1_i2.p1	MULTI-MSMS	20190213_QEP2_FBU_MS_bombyxmori_fract09_1	90	fract09_1	534.048	4	533.793	2131.14	48430.4	9.5589	0.0051025	-0.21808	-0.00011641	9.3408	0.0049861	533.793	195.03	0.65622	194.33	193.93	194.59	-0.70149					67	24	5	0	0	0	3.3772e-10	1	92080	111.66	108.42	1
AALPPLTALLHAFADASTHSK	21	Unmodified	_AALPPLTALLHAFADASTHSK_			0	0	0	TRINITY_DN18831_c0_g1_i2.p1;TRINITY_DN18831_c0_g1_i1.p1	TRINITY_DN18831_c0_g1_i2.p1	TRINITY_DN18831_c0_g1_i2.p1	MULTI-MSMS	20190213_QEP2_FBU_MS_bombyxmori_fract09_2	90	fract09_2	533.798	4	533.793	2131.14	48098	10.369	0.0055348	-0.12768	-6.8157e-05	10.241	0.0054667	533.793	195.2	0.66455	194.4	194.02	194.69	-0.79913					71	24	5	0	0	0	2.023e-07	1	93059	95.622	90.953	1
AALPPLTALLHAFADASTHSK	21	Unmodified	_AALPPLTALLHAFADASTHSK_			0	0	0	TRINITY_DN18831_c0_g1_i2.p1;TRINITY_DN18831_c0_g1_i1.p1	TRINITY_DN18831_c0_g1_i2.p1	TRINITY_DN18831_c0_g1_i2.p1	MULTI-SECPEP	20190213_QEP2_FBU_MS_bombyxmori_fract09_3	90	fract09_3	533.639	4	533.793	2131.14	48578.5	9.1436	0.0048808	-0.38217	-0.000204	8.7614	0.0046768	534.043	194.28	0.74376	193.83	193.49	194.23	-0.45097					36	28	2	0	0	0	0.01163	1	92004	32.956	28.961	1
AALPPLTALLHAFADASTHSK	21	Unmodified	_AALPPLTALLHAFADASTHSK_			0	0	0	TRINITY_DN18831_c0_g1_i2.p1;TRINITY_DN18831_c0_g1_i1.p1	TRINITY_DN18831_c0_g1_i2.p1	TRINITY_DN18831_c0_g1_i2.p1	MULTI-MSMS	20190213_QEP2_FBU_MS_bombyxmori_fract09_4	90	fract09_4	534.049	4	533.793	2131.14	48520.2	10.675	0.0056983	-0.16889	-9.015e-05	10.506	0.0056081	534.044	195.25	0.54126	194.4	194.04	194.58	-0.85086					55	19	4	0	0	0	1.6041e-06	1	91934	88.872	84.877	1
AALPPLTALLHAFADASTHSK	21	Unmodified	_AALPPLTALLHAFADASTHSK_			0	0	0	TRINITY_DN18831_c0_g1_i2.p1;TRINITY_DN18831_c0_g1_i1.p1	TRINITY_DN18831_c0_g1_i2.p1	TRINITY_DN18831_c0_g1_i2.p1	MULTI-MATCH	20190213_QEP2_FBU_MS_bombyxmori_fract01_3	10	fract01_3		4	533.793	2131.14	47536	10.915	0.0058264	-0.50164	-0.00026777	10.413	0.0055586	534.043	194.04	0.81589	193.79	193.18	194	-0.25029	0.19778	1.1829e-05	NaN	101.62	54	29	3	NaN	NaN	NaN	NaN	0		NaN	NaN	0
AALPPLTALLHAFADASTHSK	21	Unmodified	_AALPPLTALLHAFADASTHSK_			0	0	0	TRINITY_DN18831_c0_g1_i2.p1;TRINITY_DN18831_c0_g1_i1.p1	TRINITY_DN18831_c0_g1_i2.p1	TRINITY_DN18831_c0_g1_i2.p1	MULTI-MATCH	20190213_QEP2_FBU_MS_bombyxmori_fract01_4	10	fract01_4		4	533.793	2131.14	47798.7	11.132	0.0059421	-0.51877	-0.00027692	10.613	0.0056652	534.044	193.73	0.79716	193.58	193.09	193.89	-0.15158	-0.012825	-2.475e-05	NaN	101.62	73	28	4	NaN	NaN	NaN	NaN	0		NaN	NaN	0
AALPPLTALLHAFADASTHSK	21	Unmodified	_AALPPLTALLHAFADASTHSK_			0	0	0	TRINITY_DN18831_c0_g1_i2.p1;TRINITY_DN18831_c0_g1_i1.p1	TRINITY_DN18831_c0_g1_i2.p1	TRINITY_DN18831_c0_g1_i2.p1	MULTI-MATCH	20190213_QEP2_FBU_MS_bombyxmori_fract02_1	20	fract02_1		4	533.793	2131.14	48028.3	9.8217	0.0052428	-0.10386	-5.5438e-05	9.7179	0.0051873	534.044	192.78	0.68929	193.28	192.78	193.47	0.50119	-0.28725	0.00054229	NaN	98.543	55	24	3	NaN	NaN	NaN	NaN	0		NaN	NaN	0
AALPPLTALLHAFADASTHSK	21	Unmodified	_AALPPLTALLHAFADASTHSK_			0	0	0	TRINITY_DN18831_c0_g1_i2.p1;TRINITY_DN18831_c0_g1_i1.p1	TRINITY_DN18831_c0_g1_i2.p1	TRINITY_DN18831_c0_g1_i2.p1	MULTI-MATCH	20190213_QEP2_FBU_MS_bombyxmori_fract02_4	20	fract02_4		4	533.793	2131.14	48654.2	10.386	0.0055439	-0.5899	-0.00031489	9.7959	0.005229	533.793	194.39	0.59279	193.89	193.44	194.03	-0.5014	0.32303	-0.00049551	NaN	98.543	51	21	3	NaN	NaN	NaN	NaN	0		NaN	NaN	0
AALPPLTALLHAFADASTHSK	21	Unmodified	_AALPPLTALLHAFADASTHSK_			0	0	0	TRINITY_DN18831_c0_g1_i2.p1;TRINITY_DN18831_c0_g1_i1.p1	TRINITY_DN18831_c0_g1_i2.p1	TRINITY_DN18831_c0_g1_i2.p1	MULTI-MATCH	20190213_QEP2_FBU_MS_bombyxmori_fract03_2	30	fract03_2		4	533.793	2131.14	48427.8	9.459	0.0050491	-0.16296	-8.6987e-05	9.296	0.0049621	534.044	194.51	0.80981	194.01	193.64	194.45	-0.50204	0.13633	0.00033573	NaN	105.06	64	29	3	NaN	NaN	NaN	NaN	0		NaN	NaN	0
AALPPLTALLHAFADASTHSK	21	Unmodified	_AALPPLTALLHAFADASTHSK_			0	0	0	TRINITY_DN18831_c0_g1_i2.p1;TRINITY_DN18831_c0_g1_i1.p1	TRINITY_DN18831_c0_g1_i2.p1	TRINITY_DN18831_c0_g1_i2.p1	MULTI-MATCH	20190213_QEP2_FBU_MS_bombyxmori_fract03_4	30	fract03_4		4	533.793	2131.14	48704.9	10.145	0.0054156	-0.50959	-0.00027202	9.6359	0.0051436	534.044	194.51	0.74739	193.9	193.52	194.26	-0.60179	0.030811	-0.00040439	NaN	105.06	59	27	3	NaN	NaN	NaN	NaN	0		NaN	NaN	0
AALPPLTALLHAFADASTHSK	21	Unmodified	_AALPPLTALLHAFADASTHSK_			0	0	0	TRINITY_DN18831_c0_g1_i2.p1;TRINITY_DN18831_c0_g1_i1.p1	TRINITY_DN18831_c0_g1_i2.p1	TRINITY_DN18831_c0_g1_i2.p1	MULTI-MATCH	20190213_QEP2_FBU_MS_bombyxmori_fract05_2	50	fract05_2		4	533.793	2131.14	48100.6	9.5826	0.0051151	-0.090004	-4.8043e-05	9.4926	0.0050671	534.295	194.77	0.51471	193.92	193.64	194.15	-0.85205	0.10735	0.00096523	NaN	114.75	38	18	3	NaN	NaN	NaN	NaN	0		NaN	NaN	0
AALPPLTALLHAFADASTHSK	21	Unmodified	_AALPPLTALLHAFADASTHSK_			0	0	0	TRINITY_DN18831_c0_g1_i2.p1;TRINITY_DN18831_c0_g1_i1.p1	TRINITY_DN18831_c0_g1_i2.p1	TRINITY_DN18831_c0_g1_i2.p1	MULTI-MATCH	20190213_QEP2_FBU_MS_bombyxmori_fract05_3	50	fract05_3		3	711.388	2131.14	41412.3	9.3184	0.006629	-0.98929	-0.00070377	8.3291	0.0059252	711.389	195.57	0.7009	194.37	193.9	194.6	-1.2027	0.32133	-0.0020712	NaN	75.064	64	25	4	NaN	NaN	NaN	NaN	0		NaN	NaN	0
AALPPLTALLHAFADASTHSK	21	Unmodified	_AALPPLTALLHAFADASTHSK_			0	0	0	TRINITY_DN18831_c0_g1_i2.p1;TRINITY_DN18831_c0_g1_i1.p1	TRINITY_DN18831_c0_g1_i2.p1	TRINITY_DN18831_c0_g1_i2.p1	MULTI-MATCH	20190213_QEP2_FBU_MS_bombyxmori_fract06_2	60	fract06_2		4	533.793	2131.14	47973.7	10.142	0.0054136	-1.3766	-0.00073481	8.7652	0.0046788	534.043	194.89	0.38176	193.99	193.81	194.19	-0.90244	0.19688	-0.0017634	NaN	130.73	23	13	2	NaN	NaN	NaN	NaN	0		NaN	NaN	0
AALPPLTALLHAFADASTHSK	21	Unmodified	_AALPPLTALLHAFADASTHSK_			0	0	0	TRINITY_DN18831_c0_g1_i2.p1;TRINITY_DN18831_c0_g1_i1.p1	TRINITY_DN18831_c0_g1_i2.p1	TRINITY_DN18831_c0_g1_i2.p1	MULTI-MATCH	20190213_QEP2_FBU_MS_bombyxmori_fract06_3	60	fract06_3		3	711.388	2131.14	41965.9	9.9212	0.0070579	-0.526	-0.00037419	9.3952	0.0066837	711.388	194.12	0.40332	193.77	193.41	193.82	-0.35037	0.030614	-0.00021595	NaN	52.273	26	14	2	NaN	NaN	NaN	NaN	0		NaN	NaN	0
AALPPLTALLHAFADASTHSK	21	Unmodified	_AALPPLTALLHAFADASTHSK_			0	0	0	TRINITY_DN18831_c0_g1_i2.p1;TRINITY_DN18831_c0_g1_i1.p1	TRINITY_DN18831_c0_g1_i2.p1	TRINITY_DN18831_c0_g1_i2.p1	MULTI-MATCH	20190213_QEP2_FBU_MS_bombyxmori_fract07_2	70	fract07_2		4	533.793	2131.14	47708.8	9.615	0.0051324	-1.1563	-0.0006172	8.4587	0.0045152	534.043	195.23	0.40837	193.98	193.73	194.14	-1.2539	0.19321	-0.0013641	NaN	125.79	19	14	2	NaN	NaN	NaN	NaN	0		NaN	NaN	0
AALTAILPR	9	Unmodified	_AALTAILPR_			0	0	0	TRINITY_DN21406_c0_g1_i1.p1	TRINITY_DN21406_c0_g1_i1.p1	TRINITY_DN21406_c0_g1_i1.p1	MULTI-SECPEP	20190213_QEP2_FBU_MS_bombyxmori_fract07_4	70	fract07_4	462.918	2	463.295	924.576	52385.3	9.804	0.0045422	-0.33895	-0.00015703	9.4651	0.0043851	463.295	116.52	0.96693	109.5	108.97	109.94	-7.0173					60	40	2	0	0	0	0.089588	1	54117	43.635	28.77	1
AALTAILPR	9	Unmodified	_AALTAILPR_			0	0	0	TRINITY_DN21406_c0_g1_i1.p1	TRINITY_DN21406_c0_g1_i1.p1	TRINITY_DN21406_c0_g1_i1.p1	MULTI-MSMS	20190213_QEP2_FBU_MS_bombyxmori_fract08_3	80	fract08_3	463.299	2	463.295	924.576	53930.8	9.3976	0.0043539	0.05551	2.5718e-05	9.4531	0.0043796	463.295	114.1	0.84435	108.79	108.48	109.32	-5.3128					87	41	3	0	0	0	0.026573	1	53366	54.982	42.935	1
AALTAILPR	9	Unmodified	_AALTAILPR_			0	0	0	TRINITY_DN21406_c0_g1_i1.p1	TRINITY_DN21406_c0_g1_i1.p1	TRINITY_DN21406_c0_g1_i1.p1	MULTI-SECPEP	20190213_QEP2_FBU_MS_bombyxmori_fract09_3	90	fract09_3	463.578	2	463.295	924.576	53802.6	8.4774	0.0039275	1.037	0.00048043	9.5143	0.004408	463.295	109.73	1.0703	107.88	107.28	108.35	-1.8545					98	56	2	0	0	0	0.026391	1	52861	57.859	37.234	1
AALTAILPR	9	Unmodified	_AALTAILPR_			0	0	0	TRINITY_DN21406_c0_g1_i1.p1	TRINITY_DN21406_c0_g1_i1.p1	TRINITY_DN21406_c0_g1_i1.p1	MULTI-MATCH	20190213_QEP2_FBU_MS_bombyxmori_fract08_2	80	fract08_2		2	463.295	924.576	53076.9	9.2484	0.0042847	0.53351	0.00024717	9.7819	0.0045319	463.295	112.16	1.009	108.61	107.97	108.98	-3.5575	-0.089813	0.00023433	NaN	54.982	92	51	2	NaN	NaN	NaN	NaN	0		NaN	NaN	0
AALTAILPR	9	Unmodified	_AALTAILPR_			0	0	0	TRINITY_DN21406_c0_g1_i1.p1	TRINITY_DN21406_c0_g1_i1.p1	TRINITY_DN21406_c0_g1_i1.p1	MULTI-MATCH	20190213_QEP2_FBU_MS_bombyxmori_fract09_1	90	fract09_1		2	463.295	924.576	53574.5	8.3517	0.0038693	0.55716	0.00025813	8.9089	0.0041274	463.295	110.71	1.4016	107.91	107.46	108.86	-2.8067	0.033592	-0.00031436	NaN	54.722	110	74	2	NaN	NaN	NaN	NaN	0		NaN	NaN	0
AALTAILPR	9	Unmodified	_AALTAILPR_			0	0	0	TRINITY_DN21406_c0_g1_i1.p1	TRINITY_DN21406_c0_g1_i1.p1	TRINITY_DN21406_c0_g1_i1.p1	MULTI-MATCH	20190213_QEP2_FBU_MS_bombyxmori_fract09_2	90	fract09_2		2	463.295	924.576	58541.7	9.1011	0.0042165	1.3285	0.0006155	10.43	0.004832	463.296	110.08	0.53995	107.88	107.46	108	-2.2026	0.0060806	0.00040039	NaN	54.722	34	29	2	NaN	NaN	NaN	NaN	0		NaN	NaN	0
AALTAILPR	9	Unmodified	_AALTAILPR_			0	0	0	TRINITY_DN21406_c0_g1_i1.p1	TRINITY_DN21406_c0_g1_i1.p1	TRINITY_DN21406_c0_g1_i1.p1	MULTI-MATCH	20190213_QEP2_FBU_MS_bombyxmori_fract09_4	90	fract09_4		2	463.295	924.576	57145.4	9.7828	0.0045323	1.1544	0.00053482	10.937	0.0050672	463.295	109.68	0.97439	107.83	107.36	108.33	-1.8534	-0.04364	0.00023902	NaN	54.722	75	47	2	NaN	NaN	NaN	NaN	0		NaN	NaN	0
AAVEGHATR	9	Unmodified	_AAVEGHATR_			0	0	0	TRINITY_DN4510_c0_g1_i1.p2	TRINITY_DN4510_c0_g1_i1.p2	TRINITY_DN4510_c0_g1_i1.p2	MULTI-MSMS	20190213_QEP2_FBU_MS_bombyxmori_fract03_4	30	fract03_4	456.242	2	456.238	910.462	51917.3	7.8708	0.003591	0.27645	0.00012613	8.1473	0.0037171	456.239	10.07	0.21187	10.27	10.148	10.36	0.2001					22	8	4	0	0	0	0.0014243	1	2745	94.692	69.917	1
AAVEGHATR	9	Unmodified	_AAVEGHATR_			0	0	0	TRINITY_DN4510_c0_g1_i1.p2	TRINITY_DN4510_c0_g1_i1.p2	TRINITY_DN4510_c0_g1_i1.p2	MULTI-MSMS	20190213_QEP2_FBU_MS_bombyxmori_fract03_4	30	fract03_4	304.497	3	304.495	910.462	63274.6	7.5512	0.0022993	0.79003	0.00024056	8.3412	0.0025399	304.495	10.073	0.26118	10.285	10.111	10.372	0.21196					29	10	5	0	0	0	0.028019	1	2777	42.336	23.242	1
AAVEGHATR	9	Unmodified	_AAVEGHATR_			0	0	0	TRINITY_DN4510_c0_g1_i1.p2	TRINITY_DN4510_c0_g1_i1.p2	TRINITY_DN4510_c0_g1_i1.p2	MULTI-MSMS	20190213_QEP2_FBU_MS_bombyxmori_fract04_2	40	fract04_2	304.497	3	304.495	910.462	63127.5	7.291	0.0022201	0.64057	0.00019505	7.9316	0.0024151	304.495	10.05	0.22363	10.752	10.606	10.829	0.70215					28	9	4	0	0	0	0.0034498	1	2843	61.161	42.067	1
AAVEGHATR	9	Unmodified	_AAVEGHATR_			0	0	0	TRINITY_DN4510_c0_g1_i1.p2	TRINITY_DN4510_c0_g1_i1.p2	TRINITY_DN4510_c0_g1_i1.p2	MULTI-MSMS	20190213_QEP2_FBU_MS_bombyxmori_fract06_3	60	fract06_3	304.497	3	304.495	910.462	62824.2	7.215	0.0021969	0.48521	0.00014774	7.7002	0.0023447	304.495	10.11	0.2547	10.361	10.183	10.437	0.25111					32	10	5	0	0	0	0.020615	1	2842	44.318	25.223	1
AAVEGHATR	9	Unmodified	_AAVEGHATR_			0	0	0	TRINITY_DN4510_c0_g1_i1.p2	TRINITY_DN4510_c0_g1_i1.p2	TRINITY_DN4510_c0_g1_i1.p2	MULTI-MSMS	20190213_QEP2_FBU_MS_bombyxmori_fract07_1	70	fract07_1	456.241	2	456.238	910.462	50253.7	6.461	0.0029478	-1.3864	-0.00063254	5.0746	0.0023152	456.238	10.177	0.33152	10.179	9.9826	10.314	0.0019417					26	15	3	0	0	0	0.044175	1	2714	47.894	32.633	1
AAVEGHATR	9	Unmodified	_AAVEGHATR_			0	0	0	TRINITY_DN4510_c0_g1_i1.p2	TRINITY_DN4510_c0_g1_i1.p2	TRINITY_DN4510_c0_g1_i1.p2	MULTI-MSMS	20190213_QEP2_FBU_MS_bombyxmori_fract08_1	80	fract08_1	456.241	2	456.238	910.462	51972	6.3449	0.0028948	-2.5871	-0.0011803	3.7578	0.0017144	456.236	10.23	0.27359	10.281	10.099	10.373	0.051313					18	12	3	0	0	0	0.0010432	1	2658	103.26	69.993	1
AAVEGHATR	9	Unmodified	_AAVEGHATR_			0	0	0	TRINITY_DN4510_c0_g1_i1.p2	TRINITY_DN4510_c0_g1_i1.p2	TRINITY_DN4510_c0_g1_i1.p2	MULTI-MSMS	20190213_QEP2_FBU_MS_bombyxmori_fract08_1	80	fract08_1	304.497	3	304.495	910.462	63314	6.1694	0.0018786	0.70122	0.00021352	6.8707	0.0020921	304.495	10.23	0.1996	10.281	10.152	10.352	0.051313					17	8	3	0	0	0	0.0091013	1	2681	53.756	34.662	1
AAVEGHATR	9	Unmodified	_AAVEGHATR_			0	0	0	TRINITY_DN4510_c0_g1_i1.p2	TRINITY_DN4510_c0_g1_i1.p2	TRINITY_DN4510_c0_g1_i1.p2	MULTI-MATCH	20190213_QEP2_FBU_MS_bombyxmori_fract03_1	30	fract03_1		3	304.495	910.462	64497.8	5.9095	0.0017994	0.28977	8.8235e-05	6.1992	0.0018876	304.495	10.105	0.16027	10.556	10.484	10.645	0.45081	0.27763	-0.00028879	NaN	42.336	18	7	4	NaN	NaN	NaN	NaN	0		NaN	NaN	0
AAVEGHATR	9	Unmodified	_AAVEGHATR_			0	0	0	TRINITY_DN4510_c0_g1_i1.p2	TRINITY_DN4510_c0_g1_i1.p2	TRINITY_DN4510_c0_g1_i1.p2	MULTI-MATCH	20190213_QEP2_FBU_MS_bombyxmori_fract03_2	30	fract03_2		2	456.238	910.462	53255.7	5.903	0.0026932	-0.40886	-0.00018654	5.4941	0.0025066	456.238	10.5	0.22523	10.098	9.9861	10.211	-0.40179	-0.085841	-0.00027155	NaN	94.692	21	9	4	NaN	NaN	NaN	NaN	0		NaN	NaN	0
AAVEGHATR	9	Unmodified	_AAVEGHATR_			0	0	0	TRINITY_DN4510_c0_g1_i1.p2	TRINITY_DN4510_c0_g1_i1.p2	TRINITY_DN4510_c0_g1_i1.p2	MULTI-MATCH	20190213_QEP2_FBU_MS_bombyxmori_fract03_2	30	fract03_2		3	304.495	910.462	62188.8	6.0043	0.0018283	0.45743	0.00013928	6.4617	0.0019676	304.495	10.491	0.24945	10.089	9.9397	10.189	-0.40179	-0.18924	-0.00013564	NaN	42.336	26	10	3	NaN	NaN	NaN	NaN	0		NaN	NaN	0
AAVEGHATR	9	Unmodified	_AAVEGHATR_			0	0	0	TRINITY_DN4510_c0_g1_i1.p2	TRINITY_DN4510_c0_g1_i1.p2	TRINITY_DN4510_c0_g1_i1.p2	MULTI-MATCH	20190213_QEP2_FBU_MS_bombyxmori_fract03_3	30	fract03_3		3	304.495	910.462	63267.8	6.7727	0.0020623	0.72367	0.00022035	7.4964	0.0022826	304.495	10.297	0.25784	10.183	10.007	10.265	-0.11326	-0.095102	0.00010757	NaN	42.336	23	10	3	NaN	NaN	NaN	NaN	0		NaN	NaN	0
AAVEGHATR	9	Unmodified	_AAVEGHATR_			0	0	0	TRINITY_DN4510_c0_g1_i1.p2	TRINITY_DN4510_c0_g1_i1.p2	TRINITY_DN4510_c0_g1_i1.p2	MULTI-MATCH	20190213_QEP2_FBU_MS_bombyxmori_fract04_1	40	fract04_1		3	304.495	910.462	63232.6	6.2555	0.0019048	0.38181	0.00011626	6.6373	0.002021	304.495	9.9171	0.2766	10.419	10.311	10.587	0.50156	-0.033357	-1.8634e-05	NaN	61.161	23	11	3	NaN	NaN	NaN	NaN	0		NaN	NaN	0
AAVEGHATR	9	Unmodified	_AAVEGHATR_			0	0	0	TRINITY_DN4510_c0_g1_i1.p2	TRINITY_DN4510_c0_g1_i1.p2	TRINITY_DN4510_c0_g1_i1.p2	MULTI-MATCH	20190213_QEP2_FBU_MS_bombyxmori_fract04_3	40	fract04_3		3	304.495	910.462	62211	6.1505	0.0018728	-0.68969	-0.00021001	5.4608	0.0016628	304.494	10.364	0.1223	10.113	10.041	10.164	-0.25067	-0.33868	-0.00099743	NaN	61.161	6	4	2	NaN	NaN	NaN	NaN	0		NaN	NaN	0
AAVEGHATR	9	Unmodified	_AAVEGHATR_			0	0	0	TRINITY_DN4510_c0_g1_i1.p2	TRINITY_DN4510_c0_g1_i1.p2	TRINITY_DN4510_c0_g1_i1.p2	MULTI-MATCH	20190213_QEP2_FBU_MS_bombyxmori_fract04_4	40	fract04_4		3	304.495	910.462	63632.3	8.6659	0.0026387	0.35079	0.00010681	9.0167	0.0027455	304.495	10.021	0.27523	10.524	10.368	10.643	0.50291	0.07237	-4.6968e-05	NaN	61.161	29	11	4	NaN	NaN	NaN	NaN	0		NaN	NaN	0
AAVEGHATR	9	Unmodified	_AAVEGHATR_			0	0	0	TRINITY_DN4510_c0_g1_i1.p2	TRINITY_DN4510_c0_g1_i1.p2	TRINITY_DN4510_c0_g1_i1.p2	MULTI-MATCH	20190213_QEP2_FBU_MS_bombyxmori_fract06_1	60	fract06_1		3	304.495	910.462	64058.9	6.0453	0.0018407	0.62794	0.00019121	6.6732	0.002032	304.495	10.25	0.39365	10.4	10.17	10.564	0.15007	0.071121	0.00022755	NaN	44.318	41	17	5	NaN	NaN	NaN	NaN	0		NaN	NaN	0
AAVEGHATR	9	Unmodified	_AAVEGHATR_			0	0	0	TRINITY_DN4510_c0_g1_i1.p2	TRINITY_DN4510_c0_g1_i1.p2	TRINITY_DN4510_c0_g1_i1.p2	MULTI-MATCH	20190213_QEP2_FBU_MS_bombyxmori_fract06_2	60	fract06_2		3	304.495	910.462	63217.1	6.8112	0.002074	0.41008	0.00012487	7.2213	0.0021988	304.495	10.058	0.31437	10.258	10.123	10.438	0.20028	-0.071145	2.8535e-05	NaN	44.318	32	14	4	NaN	NaN	NaN	NaN	0		NaN	NaN	0
AAVEGHATR	9	Unmodified	_AAVEGHATR_			0	0	0	TRINITY_DN4510_c0_g1_i1.p2	TRINITY_DN4510_c0_g1_i1.p2	TRINITY_DN4510_c0_g1_i1.p2	MULTI-MATCH	20190213_QEP2_FBU_MS_bombyxmori_fract06_4	60	fract06_4		3	304.495	910.462	63459.6	8.5232	0.0025953	0.17024	5.1836e-05	8.6934	0.0026471	304.495	10.044	0.22858	10.297	10.172	10.4	0.25303	-0.031786	-0.00019056	NaN	44.318	33	9	6	NaN	NaN	NaN	NaN	0		NaN	NaN	0
AAVEGHATR	9	Unmodified	_AAVEGHATR_			0	0	0	TRINITY_DN4510_c0_g1_i1.p2	TRINITY_DN4510_c0_g1_i1.p2	TRINITY_DN4510_c0_g1_i1.p2	MULTI-MATCH	20190213_QEP2_FBU_MS_bombyxmori_fract07_2	70	fract07_2		2	456.238	910.462	52154.1	6.963	0.0031768	-1.265	-0.00057714	5.698	0.0025997	456.237	10.064	0.30938	10.113	9.9551	10.264	0.049274	0.026275	-0.00096816	NaN	47.894	20	12	3	NaN	NaN	NaN	NaN	0		NaN	NaN	0
AAVEGHATR	9	Unmodified	_AAVEGHATR_			0	0	0	TRINITY_DN4510_c0_g1_i1.p2	TRINITY_DN4510_c0_g1_i1.p2	TRINITY_DN4510_c0_g1_i1.p2	MULTI-MATCH	20190213_QEP2_FBU_MS_bombyxmori_fract07_3	70	fract07_3		2	456.238	910.462	51852.7	7.4178	0.0033843	0.011913	5.4351e-06	7.4298	0.0033897	456.238	10.117	0.20101	10.168	10.046	10.247	0.050137	0.080653	0.00019699	NaN	47.894	26	10	4	NaN	NaN	NaN	NaN	0		NaN	NaN	0
AAVEGHATR	9	Unmodified	_AAVEGHATR_			0	0	0	TRINITY_DN4510_c0_g1_i1.p2	TRINITY_DN4510_c0_g1_i1.p2	TRINITY_DN4510_c0_g1_i1.p2	MULTI-MATCH	20190213_QEP2_FBU_MS_bombyxmori_fract07_4	70	fract07_4		2	456.238	910.462	51529.9	8.0482	0.0036719	-0.15794	-7.2056e-05	7.8902	0.0035998	456.238	10.389	0.23585	9.8875	9.7484	9.9842	-0.50116	-0.19931	4.2002e-05	NaN	47.894	31	12	4	NaN	NaN	NaN	NaN	0		NaN	NaN	0
AAVEGHATR	9	Unmodified	_AAVEGHATR_			0	0	0	TRINITY_DN4510_c0_g1_i1.p2	TRINITY_DN4510_c0_g1_i1.p2	TRINITY_DN4510_c0_g1_i1.p2	MULTI-MATCH	20190213_QEP2_FBU_MS_bombyxmori_fract08_2	80	fract08_2		2	456.238	910.462	51961.8	7.1748	0.0032734	-0.074034	-3.3777e-05	7.1008	0.0032396	456.238	10.151	0.19464	10.302	10.181	10.376	0.15163	0.084701	1.1157e-06	NaN	103.26	21	8	5	NaN	NaN	NaN	NaN	0		NaN	NaN	0
AAVEGHATR	9	Unmodified	_AAVEGHATR_			0	0	0	TRINITY_DN4510_c0_g1_i1.p2	TRINITY_DN4510_c0_g1_i1.p2	TRINITY_DN4510_c0_g1_i1.p2	MULTI-MATCH	20190213_QEP2_FBU_MS_bombyxmori_fract08_2	80	fract08_2		3	304.495	910.462	63010.1	7.2813	0.0022171	0.36619	0.0001115	7.6475	0.0023286	304.495	10.148	0.19536	10.3	10.202	10.397	0.15163	0.081123	-0.00010861	NaN	53.756	23	8	4	NaN	NaN	NaN	NaN	0		NaN	NaN	0
AAVEGHATR	9	Unmodified	_AAVEGHATR_			0	0	0	TRINITY_DN4510_c0_g1_i1.p2	TRINITY_DN4510_c0_g1_i1.p2	TRINITY_DN4510_c0_g1_i1.p2	MULTI-MATCH	20190213_QEP2_FBU_MS_bombyxmori_fract08_3	80	fract08_3		2	456.238	910.462	52453.8	7.3861	0.0033698	0.16151	7.3688e-05	7.5476	0.0034435	456.238	10.277	0.27684	10.176	10.017	10.294	-0.10013	-0.041227	0.00021605	NaN	103.26	35	15	4	NaN	NaN	NaN	NaN	0		NaN	NaN	0
AAVEGHATR	9	Unmodified	_AAVEGHATR_			0	0	0	TRINITY_DN4510_c0_g1_i1.p2	TRINITY_DN4510_c0_g1_i1.p2	TRINITY_DN4510_c0_g1_i1.p2	MULTI-MATCH	20190213_QEP2_FBU_MS_bombyxmori_fract08_3	80	fract08_3		3	304.495	910.462	62007.9	7.5077	0.0022861	0.82644	0.00025165	8.3341	0.0025377	304.495	10.28	0.22135	10.18	10.056	10.278	-0.10013	-0.038206	0.00031183	NaN	53.756	34	11	4	NaN	NaN	NaN	NaN	0		NaN	NaN	0
AAVEGHATR	9	Unmodified	_AAVEGHATR_			0	0	0	TRINITY_DN4510_c0_g1_i1.p2	TRINITY_DN4510_c0_g1_i1.p2	TRINITY_DN4510_c0_g1_i1.p2	MULTI-MATCH	20190213_QEP2_FBU_MS_bombyxmori_fract08_4	80	fract08_4		2	456.238	910.462	51429	9.5247	0.0043455	-0.43765	-0.00019967	9.0871	0.0041459	456.238	10.412	0.21712	10.111	9.9755	10.193	-0.30063	-0.10671	-0.00033068	NaN	103.26	33	10	5	NaN	NaN	NaN	NaN	0		NaN	NaN	0
AAVEGHATR	9	Unmodified	_AAVEGHATR_			0	0	0	TRINITY_DN4510_c0_g1_i1.p2	TRINITY_DN4510_c0_g1_i1.p2	TRINITY_DN4510_c0_g1_i1.p2	MULTI-MATCH	20190213_QEP2_FBU_MS_bombyxmori_fract08_4	80	fract08_4		3	304.495	910.462	63161.7	9.5524	0.0029087	0.12624	3.8438e-05	9.6787	0.0029471	304.495	10.414	0.23691	10.113	9.9755	10.212	-0.30063	-0.10544	-0.0003278	NaN	53.756	33	11	4	NaN	NaN	NaN	NaN	0		NaN	NaN	0
ACDSGALPLSAPAANTHDALR	21	Unmodified	_ACDSGALPLSAPAANTHDALR_			0	0	0	TRINITY_DN27107_c2_g2_i2.p2	TRINITY_DN27107_c2_g2_i2.p2	TRINITY_DN27107_c2_g2_i2.p2	MULTI-MSMS	20190213_QEP2_FBU_MS_bombyxmori_fract01_2	10	fract01_2	703.348	3	703.344	2107.01	41856.5	7.8467	0.0055189	-0.34365	-0.0002417	7.503	0.0052772	703.344	94.187	0.58883	97.645	97.338	97.927	3.4584					116	41	3	0	0	0	1.3595e-06	1	47634	90.464	78.546	1
ACDSGALPLSAPAANTHDALR	21	Unmodified	_ACDSGALPLSAPAANTHDALR_			0	0	0	TRINITY_DN27107_c2_g2_i2.p2	TRINITY_DN27107_c2_g2_i2.p2	TRINITY_DN27107_c2_g2_i2.p2	MULTI-MSMS	20190213_QEP2_FBU_MS_bombyxmori_fract02_1	20	fract02_1	703.352	3	703.344	2107.01	41090.7	7.5596	0.005317	1.8905	0.0013297	9.4501	0.0066467	703.346	96.223	0.65501	97.526	97.209	97.864	1.3031					113	42	3	0	0	0	0.001769	1	48132	50.172	40.26	1
ACDSGALPLSAPAANTHDALR	21	Unmodified	_ACDSGALPLSAPAANTHDALR_			0	0	0	TRINITY_DN27107_c2_g2_i2.p2	TRINITY_DN27107_c2_g2_i2.p2	TRINITY_DN27107_c2_g2_i2.p2	MULTI-SECPEP	20190213_QEP2_FBU_MS_bombyxmori_fract02_4	20	fract02_4	702.841	3	703.344	2107.01	38864.7	9.3357	0.0065662	2.9089	0.002046	12.245	0.0086122	703.347	98.044	0.46408	97.442	97.234	97.698	-0.60164					63	25	4	0	0	0	0.00024641	1	48567	51.196	47.218	1
ACDSGALPLSAPAANTHDALR	21	Unmodified	_ACDSGALPLSAPAANTHDALR_			0	0	0	TRINITY_DN27107_c2_g2_i2.p2	TRINITY_DN27107_c2_g2_i2.p2	TRINITY_DN27107_c2_g2_i2.p2	MULTI-MSMS	20190213_QEP2_FBU_MS_bombyxmori_fract03_3	30	fract03_3	703.359	3	703.344	2107.01	39494.8	8.2826	0.0058255	3.8733	0.0027242	12.156	0.0085498	703.35	100.16	0.6692	97.006	96.615	97.284	-3.1578					98	34	4	0	0	0	0.022405	1	48611	37.688	33.005	1
ACDSGALPLSAPAANTHDALR	21	Unmodified	_ACDSGALPLSAPAANTHDALR_			0	0	0	TRINITY_DN27107_c2_g2_i2.p2	TRINITY_DN27107_c2_g2_i2.p2	TRINITY_DN27107_c2_g2_i2.p2	MULTI-MSMS	20190213_QEP2_FBU_MS_bombyxmori_fract03_4	30	fract03_4	703.357	3	703.344	2107.01	40603.1	8.6975	0.0061173	3.2844	0.00231	11.982	0.0084274	703.349	99.2	0.82158	97.194	96.712	97.533	-2.0054					115	43	4	0	0	0	0.00010396	1	48875	62.303	55.821	1
ACDSGALPLSAPAANTHDALR	21	Unmodified	_ACDSGALPLSAPAANTHDALR_			0	0	0	TRINITY_DN27107_c2_g2_i2.p2	TRINITY_DN27107_c2_g2_i2.p2	TRINITY_DN27107_c2_g2_i2.p2	MULTI-MSMS	20190213_QEP2_FBU_MS_bombyxmori_fract05_3	50	fract05_3	703.684	3	703.344	2107.01	40199.6	8.5407	0.006007	0.089748	6.3124e-05	8.6304	0.0060702	703.679	104.33	0.56792	96.916	96.662	97.23	-7.4181					83	26	4	0	0	0	2.1352e-07	1	49090	97.776	95.818	1
ACDSGALPLSAPAANTHDALR	21	Unmodified	_ACDSGALPLSAPAANTHDALR_			0	0	0	TRINITY_DN27107_c2_g2_i2.p2	TRINITY_DN27107_c2_g2_i2.p2	TRINITY_DN27107_c2_g2_i2.p2	MULTI-MSMS	20190213_QEP2_FBU_MS_bombyxmori_fract05_4	50	fract05_4	1055.03	2	1054.51	2107.01	32161.4	9.0871	0.0095825	-0.53017	-0.00055907	8.5569	0.0090234	1055.02	98.052	0.11545	97.299	97.223	97.338	-0.75277					15	5	4	0	0	0	1.946e-05	1	49137	79.416	68.302	1
ACDSGALPLSAPAANTHDALR	21	Unmodified	_ACDSGALPLSAPAANTHDALR_			0	0	0	TRINITY_DN27107_c2_g2_i2.p2	TRINITY_DN27107_c2_g2_i2.p2	TRINITY_DN27107_c2_g2_i2.p2	MULTI-MSMS	20190213_QEP2_FBU_MS_bombyxmori_fract06_1	60	fract06_1	1054.52	2	1054.51	2107.01	35613.4	8.7349	0.009211	-0.36061	-0.00038027	8.3743	0.0088308	1054.51	100	0.36736	97.044	96.837	97.204	-2.9577					33	18	3	0	0	0	8.1197e-07	1	49281	95.926	87.642	1
ACDSGALPLSAPAANTHDALR	21	Unmodified	_ACDSGALPLSAPAANTHDALR_			0	0	0	TRINITY_DN27107_c2_g2_i2.p2	TRINITY_DN27107_c2_g2_i2.p2	TRINITY_DN27107_c2_g2_i2.p2	MULTI-MSMS	20190213_QEP2_FBU_MS_bombyxmori_fract06_3	60	fract06_3	1054.52	2	1054.51	2107.01	34228.5	8.9428	0.0094303	-0.30772	-0.00032449	8.6351	0.0091058	1055.02	98.447	0.29195	97.195	97.03	97.322	-1.2526					34	15	3	0	0	0	8.5828e-07	1	49405	95.195	87.459	1
ACDSGALPLSAPAANTHDALR	21	Unmodified	_ACDSGALPLSAPAANTHDALR_			0	0	0	TRINITY_DN27107_c2_g2_i2.p2	TRINITY_DN27107_c2_g2_i2.p2	TRINITY_DN27107_c2_g2_i2.p2	MULTI-MSMS	20190213_QEP2_FBU_MS_bombyxmori_fract06_3	60	fract06_3	703.351	3	703.344	2107.01	41040.5	8.7971	0.0061874	1.8937	0.0013319	10.691	0.0075193	703.348	98.422	0.73656	97.17	96.894	97.631	-1.2526					89	42	3	0	0	0	1.5266e-07	1	49427	100.9	98.018	1
ACDSGALPLSAPAANTHDALR	21	Unmodified	_ACDSGALPLSAPAANTHDALR_			0	0	0	TRINITY_DN27107_c2_g2_i2.p2	TRINITY_DN27107_c2_g2_i2.p2	TRINITY_DN27107_c2_g2_i2.p2	MULTI-MSMS	20190213_QEP2_FBU_MS_bombyxmori_fract06_4	60	fract06_4	703.352	3	703.344	2107.01	41027.8	9.3571	0.0065813	1.3915	0.00097874	10.749	0.00756	703.347	98.098	0.56623	97.249	96.989	97.555	-0.84978					90	33	3	0	0	0	3.5512e-06	1	48437	85.224	73.581	1
ACDSGALPLSAPAANTHDALR	21	Unmodified	_ACDSGALPLSAPAANTHDALR_			0	0	0	TRINITY_DN27107_c2_g2_i2.p2	TRINITY_DN27107_c2_g2_i2.p2	TRINITY_DN27107_c2_g2_i2.p2	MULTI-MSMS	20190213_QEP2_FBU_MS_bombyxmori_fract07_2	70	fract07_2	703.685	3	703.344	2107.01	41267.5	9.0303	0.0063514	-0.4777	-0.00033599	8.5526	0.0060155	703.345	102.18	0.46519	97.318	97.083	97.548	-4.8631					66	21	4	0	0	0	1.9586e-07	1	48324	98.684	94.641	1
ACDSGALPLSAPAANTHDALR	21	Unmodified	_ACDSGALPLSAPAANTHDALR_			0	0	0	TRINITY_DN27107_c2_g2_i2.p2	TRINITY_DN27107_c2_g2_i2.p2	TRINITY_DN27107_c2_g2_i2.p2	MULTI-MSMS	20190213_QEP2_FBU_MS_bombyxmori_fract07_4	70	fract07_4	703.686	3	703.344	2107.01	40438.4	9.5381	0.0067085	0.27287	0.00019192	9.8109	0.0069005	703.679	104.37	0.51385	97.154	96.947	97.461	-7.2178					73	23	4	0	0	0	3.9726e-10	1	48598	112.53	110.52	1
ACDSGALPLSAPAANTHDALR	21	Unmodified	_ACDSGALPLSAPAANTHDALR_			0	0	0	TRINITY_DN27107_c2_g2_i2.p2	TRINITY_DN27107_c2_g2_i2.p2	TRINITY_DN27107_c2_g2_i2.p2	MULTI-MSMS	20190213_QEP2_FBU_MS_bombyxmori_fract09_1	90	fract09_1	703.685	3	703.344	2107.01	39881.8	8.9198	0.0062737	1.3155	0.00092528	10.235	0.007199	703.347	99.963	0.61357	97.156	96.93	97.543	-2.8067					92	33	5	0	0	0	6.3922e-08	1	47815	105.46	102.41	1
ACDSGALPLSAPAANTHDALR	21	Unmodified	_ACDSGALPLSAPAANTHDALR_			0	0	0	TRINITY_DN27107_c2_g2_i2.p2	TRINITY_DN27107_c2_g2_i2.p2	TRINITY_DN27107_c2_g2_i2.p2	MULTI-MSMS	20190213_QEP2_FBU_MS_bombyxmori_fract09_3	90	fract09_3	703.685	3	703.344	2107.01	41433.5	8.6074	0.006054	0.90896	0.00063931	9.5164	0.0066933	703.348	99.019	0.62948	97.164	96.942	97.572	-1.8545					78	34	4	0	0	0	1.7754e-06	1	47766	89.47	79.912	1
ACDSGALPLSAPAANTHDALR	21	Unmodified	_ACDSGALPLSAPAANTHDALR_			0	0	0	TRINITY_DN27107_c2_g2_i2.p2	TRINITY_DN27107_c2_g2_i2.p2	TRINITY_DN27107_c2_g2_i2.p2	MULTI-MSMS	20190213_QEP2_FBU_MS_bombyxmori_fract10_1	100	fract10_1	1055.02	2	1054.51	2107.01	34287.2	7.8189	0.0082452	0.63178	0.00066622	8.4507	0.0089114	1054.51	100.32	0.40503	96.916	96.683	97.088	-3.4052					54	17	4	0	0	0	3.0167e-31	1	45470	183.09	175.58	1
ACDSGALPLSAPAANTHDALR	21	Unmodified	_ACDSGALPLSAPAANTHDALR_			0	0	0	TRINITY_DN27107_c2_g2_i2.p2	TRINITY_DN27107_c2_g2_i2.p2	TRINITY_DN27107_c2_g2_i2.p2	MULTI-MSMS	20190213_QEP2_FBU_MS_bombyxmori_fract10_1	100	fract10_1	703.684	3	703.344	2107.01	41107.2	7.5042	0.005278	0.0031737	2.2322e-06	7.5073	0.0052802	703.345	100.33	0.56042	96.925	96.637	97.198	-3.4052					110	24	6	0	0	0	1.4996e-24	1	45494	158	156.38	1
ACDSGALPLSAPAANTHDALR	21	Unmodified	_ACDSGALPLSAPAANTHDALR_			0	0	0	TRINITY_DN27107_c2_g2_i2.p2	TRINITY_DN27107_c2_g2_i2.p2	TRINITY_DN27107_c2_g2_i2.p2	MULTI-MSMS	20190213_QEP2_FBU_MS_bombyxmori_fract10_3	100	fract10_3	1055.03	2	1054.51	2107.01	34529.9	8.6744	0.0091472	0.46929	0.00049487	9.1436	0.0096421	1055.02	97.825	0.68221	96.821	96.571	97.254	-1.0045					99	37	4	0	0	0	4.7614e-24	1	45071	158.33	147.96	1
ACDSGALPLSAPAANTHDALR	21	Unmodified	_ACDSGALPLSAPAANTHDALR_			0	0	0	TRINITY_DN27107_c2_g2_i2.p2	TRINITY_DN27107_c2_g2_i2.p2	TRINITY_DN27107_c2_g2_i2.p2	MULTI-MSMS	20190213_QEP2_FBU_MS_bombyxmori_fract10_3	100	fract10_3	703.685	3	703.344	2107.01	41618.3	8.507	0.0059834	0.31044	0.00021835	8.8175	0.0062017	703.679	97.817	0.72128	96.812	96.485	97.206	-1.0045					175	38	6	0	0	0	5.7425e-15	1	45104	134.86	132.91	1
ACDSGALPLSAPAANTHDALR	21	Unmodified	_ACDSGALPLSAPAANTHDALR_			0	0	0	TRINITY_DN27107_c2_g2_i2.p2	TRINITY_DN27107_c2_g2_i2.p2	TRINITY_DN27107_c2_g2_i2.p2	MULTI-MATCH	20190213_QEP2_FBU_MS_bombyxmori_fract06_4	60	fract06_4		2	1054.51	2107.01	35198.8	9.5674	0.010089	-1.7156	-0.0018091	7.8518	0.0082798	1055.51	98.103	0.33746	97.253	97.088	97.426	-0.84977	0.088938	-0.0022296	NaN	95.926	34	17	3	NaN	NaN	NaN	NaN	0		NaN	NaN	0
ACDSGALPLSAPAANTHDALR	21	Unmodified	_ACDSGALPLSAPAANTHDALR_			0	0	0	TRINITY_DN27107_c2_g2_i2.p2	TRINITY_DN27107_c2_g2_i2.p2	TRINITY_DN27107_c2_g2_i2.p2	MULTI-MATCH	20190213_QEP2_FBU_MS_bombyxmori_fract09_2	90	fract09_2		3	703.344	2107.01	40424.1	9.2561	0.0065102	1.705	0.0011992	10.961	0.0077094	703.347	99.502	0.48046	97.399	97.176	97.657	-2.1024	0.13954	0.00054129	NaN	105.46	65	26	4	NaN	NaN	NaN	NaN	0		NaN	NaN	0
ACDSGALPLSAPAANTHDALR	21	Unmodified	_ACDSGALPLSAPAANTHDALR_			0	0	0	TRINITY_DN27107_c2_g2_i2.p2	TRINITY_DN27107_c2_g2_i2.p2	TRINITY_DN27107_c2_g2_i2.p2	MULTI-MATCH	20190213_QEP2_FBU_MS_bombyxmori_fract09_4	90	fract09_4		3	703.344	2107.01	41117.9	9.0535	0.0063677	1.6599	0.0011675	10.713	0.0075352	703.347	99.173	0.5219	97.32	97.057	97.579	-1.8534	0.059757	0.00044616	NaN	105.46	71	25	4	NaN	NaN	NaN	NaN	0		NaN	NaN	0
ADTAVATETPAPATPVK	17	Acetyl (Protein N-term)	_(ac)ADTAVATETPAPATPVK_			1	0	0	TRINITY_DN24392_c6_g1_i1.p2	TRINITY_DN24392_c6_g1_i1.p2	TRINITY_DN24392_c6_g1_i1.p2	MULTI-MSMS	20190213_QEP2_FBU_MS_bombyxmori_fract01_1	10	fract01_1	841.441	2	841.436	1680.86	36122.9	7.6913	0.0064718	-0.94044	-0.00079132	6.7509	0.0056804	841.434	105.42	1.2719	105.42	104.86	106.13	0					262	73	5	0	0	0	1.3194e-08	1	51698	135.55	125.7	1
ADTAVATETPAPATPVK	17	Acetyl (Protein N-term)	_(ac)ADTAVATETPAPATPVK_			1	0	0	TRINITY_DN24392_c6_g1_i1.p2	TRINITY_DN24392_c6_g1_i1.p2	TRINITY_DN24392_c6_g1_i1.p2	MULTI-MSMS	20190213_QEP2_FBU_MS_bombyxmori_fract01_2	10	fract01_2	841.443	2	841.436	1680.86	38013.6	8.4818	0.0071369	-0.076268	-6.4174e-05	8.4055	0.0070727	841.436	103.93	1.0145	107.39	106.86	107.87	3.4584					221	59	5	0	0	0	7.3746e-25	1	52510	179.14	161.6	1
ADTAVATETPAPATPVK	17	Acetyl (Protein N-term)	_(ac)ADTAVATETPAPATPVK_			1	0	0	TRINITY_DN24392_c6_g1_i1.p2	TRINITY_DN24392_c6_g1_i1.p2	TRINITY_DN24392_c6_g1_i1.p2	MULTI-MSMS	20190213_QEP2_FBU_MS_bombyxmori_fract02_1	20	fract02_1	841.943	2	841.436	1680.86	37414.9	7.419	0.0062426	0.13013	0.0001095	7.5491	0.0063521	841.436	105.81	0.92412	107.12	106.7	107.63	1.3031					179	52	5	0	0	0	2.1254e-33	2	53165	201.3	182.88	1
ADTAVATETPAPATPVK	17	Acetyl (Protein N-term)	_(ac)ADTAVATETPAPATPVK_			1	0	0	TRINITY_DN24392_c6_g1_i1.p2	TRINITY_DN24392_c6_g1_i1.p2	TRINITY_DN24392_c6_g1_i1.p2	MULTI-MSMS	20190213_QEP2_FBU_MS_bombyxmori_fract02_2	20	fract02_2	841.442	2	841.436	1680.86	36583.2	7.6765	0.0064593	-0.33402	-0.00028106	7.3425	0.0061783	841.436	107.55	0.98497	103.19	102.56	103.54	-4.3609					152	43	5	0	0	0	4.8336e-12	1	52289	146.2	133.68	1
ADTAVATETPAPATPVK	17	Acetyl (Protein N-term)	_(ac)ADTAVATETPAPATPVK_			1	0	0	TRINITY_DN24392_c6_g1_i1.p2	TRINITY_DN24392_c6_g1_i1.p2	TRINITY_DN24392_c6_g1_i1.p2	MULTI-MSMS	20190213_QEP2_FBU_MS_bombyxmori_fract03_2	30	fract03_2	841.944	2	841.436	1680.86	38226.9	8.1548	0.0068618	0.4079	0.00034322	8.5627	0.007205	841.436	107.75	0.88705	103.84	103.47	104.35	-3.9103					146	44	4	0	0	0	7.3294e-13	2	52128	154.46	144.92	1
ADTAVATETPAPATPVK	17	Acetyl (Protein N-term)	_(ac)ADTAVATETPAPATPVK_			1	0	0	TRINITY_DN24392_c6_g1_i1.p2	TRINITY_DN24392_c6_g1_i1.p2	TRINITY_DN24392_c6_g1_i1.p2	MULTI-MSMS	20190213_QEP2_FBU_MS_bombyxmori_fract03_3	30	fract03_3	841.442	2	841.436	1680.86	38462.4	8.0446	0.006769	0.3688	0.00031032	8.4134	0.0070794	841.436	107.08	0.81136	104.23	103.81	104.62	-2.8571					142	43	4	0	0	0	4.9768e-05	2	52208	95.662	88.14	1
ADTAVATETPAPATPVK	17	Acetyl (Protein N-term)	_(ac)ADTAVATETPAPATPVK_			1	0	0	TRINITY_DN24392_c6_g1_i1.p2	TRINITY_DN24392_c6_g1_i1.p2	TRINITY_DN24392_c6_g1_i1.p2	MULTI-MSMS	20190213_QEP2_FBU_MS_bombyxmori_fract03_4	30	fract03_4	841.444	2	841.436	1680.86	38637.1	9.0342	0.0076017	0.7702	0.00064807	9.8044	0.0082498	841.436	106.45	0.76025	104.75	104.29	105.05	-1.7047					129	39	4	0	0	0	1.2823e-06	1	52412	120.59	110.13	1
ADTAVATETPAPATPVK	17	Acetyl (Protein N-term)	_(ac)ADTAVATETPAPATPVK_			1	0	0	TRINITY_DN24392_c6_g1_i1.p2	TRINITY_DN24392_c6_g1_i1.p2	TRINITY_DN24392_c6_g1_i1.p2	MULTI-MSMS	20190213_QEP2_FBU_MS_bombyxmori_fract04_1	40	fract04_1	841.444	2	841.436	1680.86	37919.8	7.5195	0.0063272	-0.14909	-0.00012545	7.3704	0.0062018	841.435	105.44	1.1218	105.84	105.2	106.32	0.40131					217	63	5	0	0	0	5.5639e-12	2	53402	144.73	121.88	1
ADTAVATETPAPATPVK	17	Acetyl (Protein N-term)	_(ac)ADTAVATETPAPATPVK_			1	0	0	TRINITY_DN24392_c6_g1_i1.p2	TRINITY_DN24392_c6_g1_i1.p2	TRINITY_DN24392_c6_g1_i1.p2	MULTI-MSMS	20190213_QEP2_FBU_MS_bombyxmori_fract04_2	40	fract04_2	841.947	2	841.436	1680.86	37910.4	7.7371	0.0065102	1.2073	0.0010159	8.9444	0.0075262	841.436	106.13	0.80702	105.23	104.7	105.51	-0.90179					166	46	5	0	0	0	1.2823e-06	1	53311	120.59	107.49	1
ADTAVATETPAPATPVK	17	Acetyl (Protein N-term)	_(ac)ADTAVATETPAPATPVK_			1	0	0	TRINITY_DN24392_c6_g1_i1.p2	TRINITY_DN24392_c6_g1_i1.p2	TRINITY_DN24392_c6_g1_i1.p2	MULTI-MSMS	20190213_QEP2_FBU_MS_bombyxmori_fract04_3	40	fract04_3	841.949	2	841.436	1680.86	37583.6	7.5875	0.0063844	1.6919	0.0014236	9.2794	0.007808	841.436	106.67	0.72574	105.22	104.85	105.57	-1.4536					131	38	4	0	0	0	2.4433e-06	1	52858	116.96	103.86	1
ADTAVATETPAPATPVK	17	Acetyl (Protein N-term)	_(ac)ADTAVATETPAPATPVK_			1	0	0	TRINITY_DN24392_c6_g1_i1.p2	TRINITY_DN24392_c6_g1_i1.p2	TRINITY_DN24392_c6_g1_i1.p2	MULTI-MSMS	20190213_QEP2_FBU_MS_bombyxmori_fract04_4	40	fract04_4	841.443	2	841.436	1680.86	38155.3	8.5012	0.0071532	0.42498	0.0003576	8.9262	0.0075108	841.436	105.12	0.76608	106.92	106.51	107.28	1.806					125	42	4	0	0	0	7.359e-18	1	52922	166.92	150.39	1
ADTAVATETPAPATPVK	17	Acetyl (Protein N-term)	_(ac)ADTAVATETPAPATPVK_			1	0	0	TRINITY_DN24392_c6_g1_i1.p2	TRINITY_DN24392_c6_g1_i1.p2	TRINITY_DN24392_c6_g1_i1.p2	MULTI-MSMS	20190213_QEP2_FBU_MS_bombyxmori_fract05_1	50	fract05_1	841.946	2	841.436	1680.86	38080.5	7.2901	0.0061342	0.70108	0.00058992	7.9912	0.0067241	841.436	105.96	0.89311	105.46	104.94	105.84	-0.50144					149	50	4	0	0	0	3.6747e-06	1	54332	113.11	103.57	1
ADTAVATETPAPATPVK	17	Acetyl (Protein N-term)	_(ac)ADTAVATETPAPATPVK_			1	0	0	TRINITY_DN24392_c6_g1_i1.p2	TRINITY_DN24392_c6_g1_i1.p2	TRINITY_DN24392_c6_g1_i1.p2	MULTI-MSMS	20190213_QEP2_FBU_MS_bombyxmori_fract05_2	50	fract05_2	841.443	2	841.436	1680.86	37621.8	8.4511	0.0071111	-0.4973	-0.00041845	7.9538	0.0066926	841.436	107.32	0.73306	103.36	102.96	103.69	-3.9598					112	37	4	0	0	0	3.3348e-08	1	52169	128.45	110.58	1
ADTAVATETPAPATPVK	17	Acetyl (Protein N-term)	_(ac)ADTAVATETPAPATPVK_			1	0	0	TRINITY_DN24392_c6_g1_i1.p2	TRINITY_DN24392_c6_g1_i1.p2	TRINITY_DN24392_c6_g1_i1.p2	MULTI-MSMS	20190213_QEP2_FBU_MS_bombyxmori_fract05_3	50	fract05_3	841.445	2	841.436	1680.86	38350.9	8.4396	0.0071014	1.2338	0.0010381	9.6734	0.0081395	841.938	109.2	0.7029	101.78	101.43	102.13	-7.4181					104	33	4	0	0	0	4.0805e-05	1	51294	98.281	88.209	1
ADTAVATETPAPATPVK	17	Acetyl (Protein N-term)	_(ac)ADTAVATETPAPATPVK_			1	0	0	TRINITY_DN24392_c6_g1_i1.p2	TRINITY_DN24392_c6_g1_i1.p2	TRINITY_DN24392_c6_g1_i1.p2	MULTI-MSMS	20190213_QEP2_FBU_MS_bombyxmori_fract05_4	50	fract05_4	841.442	2	841.436	1680.86	38498.6	8.3878	0.0070578	1.0254	0.0008628	9.4131	0.0079205	841.436	105.86	0.93719	105.31	104.66	105.59	-0.55228					144	52	4	0	0	0	5.5639e-12	1	52953	144.73	132.39	1
ADTAVATETPAPATPVK	17	Acetyl (Protein N-term)	_(ac)ADTAVATETPAPATPVK_			1	0	0	TRINITY_DN24392_c6_g1_i1.p2	TRINITY_DN24392_c6_g1_i1.p2	TRINITY_DN24392_c6_g1_i1.p2	MULTI-MSMS	20190213_QEP2_FBU_MS_bombyxmori_fract06_1	60	fract06_1	841.443	2	841.436	1680.86	38518.2	7.4309	0.0062526	0.4711	0.0003964	7.902	0.006649	841.436	107.12	0.8218	104.06	103.66	104.48	-3.0579					151	44	4	0	0	0	4.9768e-05	2	52986	95.662	84.553	1
ADTAVATETPAPATPVK	17	Acetyl (Protein N-term)	_(ac)ADTAVATETPAPATPVK_			1	0	0	TRINITY_DN24392_c6_g1_i1.p2	TRINITY_DN24392_c6_g1_i1.p2	TRINITY_DN24392_c6_g1_i1.p2	MULTI-MSMS	20190213_QEP2_FBU_MS_bombyxmori_fract06_2	60	fract06_2	841.942	2	841.436	1680.86	37086.9	8.4042	0.0070716	-0.78413	-0.0006598	7.6201	0.0064118	841.436	107.67	0.68176	103.16	102.8	103.48	-4.5114					111	33	5	0	0	0	4.0377e-08	1	51744	125.98	108.83	1
ADTAVATETPAPATPVK	17	Acetyl (Protein N-term)	_(ac)ADTAVATETPAPATPVK_			1	0	0	TRINITY_DN24392_c6_g1_i1.p2	TRINITY_DN24392_c6_g1_i1.p2	TRINITY_DN24392_c6_g1_i1.p2	MULTI-MSMS	20190213_QEP2_FBU_MS_bombyxmori_fract06_3	60	fract06_3	841.443	2	841.436	1680.86	38933.3	8.6846	0.0073076	0.62837	0.00052873	9.313	0.0078363	841.435	106.1	0.73421	105.05	104.67	105.4	-1.0521					126	40	4	0	0	0	3.6747e-06	1	53236	113.11	100.61	1
ADTAVATETPAPATPVK	17	Acetyl (Protein N-term)	_(ac)ADTAVATETPAPATPVK_			1	0	0	TRINITY_DN24392_c6_g1_i1.p2	TRINITY_DN24392_c6_g1_i1.p2	TRINITY_DN24392_c6_g1_i1.p2	MULTI-MSMS	20190213_QEP2_FBU_MS_bombyxmori_fract06_4	60	fract06_4	841.948	2	841.436	1680.86	38283.1	8.9735	0.0075506	0.56662	0.00047677	9.5401	0.0080274	841.435	105.97	0.71019	105.22	104.78	105.49	-0.74951					128	38	4	0	0	0	3.6592e-05	1	52245	99.511	86.411	1
ADTAVATETPAPATPVK	17	Acetyl (Protein N-term)	_(ac)ADTAVATETPAPATPVK_			1	0	0	TRINITY_DN24392_c6_g1_i1.p2	TRINITY_DN24392_c6_g1_i1.p2	TRINITY_DN24392_c6_g1_i1.p2	MULTI-SECPEP	20190213_QEP2_FBU_MS_bombyxmori_fract07_1	70	fract07_1	841.909	2	841.436	1680.86	38316.2	7.2079	0.0060649	0.53475	0.00044996	7.7426	0.0065149	841.436	107.37	1.0313	103.86	103.49	104.52	-3.5067					158	53	4	0	0	0	1.4839e-07	1	51774	98.552	91.799	1
ADTAVATETPAPATPVK	17	Acetyl (Protein N-term)	_(ac)ADTAVATETPAPATPVK_			1	0	0	TRINITY_DN24392_c6_g1_i1.p2	TRINITY_DN24392_c6_g1_i1.p2	TRINITY_DN24392_c6_g1_i1.p2	MULTI-MSMS	20190213_QEP2_FBU_MS_bombyxmori_fract07_2	70	fract07_2	841.445	2	841.436	1680.86	36994.4	8.4366	0.0070989	0.56127	0.00047227	8.9979	0.0075711	841.437	107.75	0.71969	102.79	102.41	103.13	-4.9633					97	33	4	0	0	0	2.427e-17	1	50899	156	143.49	1
ADTAVATETPAPATPVK	17	Acetyl (Protein N-term)	_(ac)ADTAVATETPAPATPVK_			1	0	0	TRINITY_DN24392_c6_g1_i1.p2	TRINITY_DN24392_c6_g1_i1.p2	TRINITY_DN24392_c6_g1_i1.p2	MULTI-MSMS	20190213_QEP2_FBU_MS_bombyxmori_fract07_3	70	fract07_3	841.444	2	841.436	1680.86	38046.6	8.294	0.0069789	-0.18603	-0.00015653	8.108	0.0068223	841.436	107.09	0.70823	103.73	103.37	104.08	-3.3583					97	33	4	0	0	0	3.6626e-08	1	51488	127.3	115.1	1
ADTAVATETPAPATPVK	17	Acetyl (Protein N-term)	_(ac)ADTAVATETPAPATPVK_			1	0	0	TRINITY_DN24392_c6_g1_i1.p2	TRINITY_DN24392_c6_g1_i1.p2	TRINITY_DN24392_c6_g1_i1.p2	MULTI-MSMS	20190213_QEP2_FBU_MS_bombyxmori_fract07_4	70	fract07_4	841.946	2	841.436	1680.86	37383.3	9.417	0.0079238	2.4334	0.0020476	11.85	0.0099714	841.44	109.03	0.6396	101.81	101.49	102.13	-7.2178					81	30	3	0	0	0	2.4534e-08	1	50722	131.56	122.51	1
ADTAVATETPAPATPVK	17	Acetyl (Protein N-term)	_(ac)ADTAVATETPAPATPVK_			1	0	0	TRINITY_DN24392_c6_g1_i1.p2	TRINITY_DN24392_c6_g1_i1.p2	TRINITY_DN24392_c6_g1_i1.p2	MULTI-MSMS	20190213_QEP2_FBU_MS_bombyxmori_fract08_1	80	fract08_1	841.94	2	841.436	1680.86	38272.8	7.6284	0.0064188	0.86819	0.00073053	8.4966	0.0071493	841.938	106.98	1.1919	104.33	103.99	105.19	-2.6554					168	69	4	0	0	0	3.5212e-05	1	51683	99.915	93.904	1
ADTAVATETPAPATPVK	17	Acetyl (Protein N-term)	_(ac)ADTAVATETPAPATPVK_			1	0	0	TRINITY_DN24392_c6_g1_i1.p2	TRINITY_DN24392_c6_g1_i1.p2	TRINITY_DN24392_c6_g1_i1.p2	MULTI-MSMS	20190213_QEP2_FBU_MS_bombyxmori_fract08_2	80	fract08_2	841.441	2	841.436	1680.86	36190.6	8.0037	0.0067346	-0.44552	-0.00037487	7.5582	0.0063597	841.436	107.06	0.67098	103.5	103.19	103.86	-3.5575					83	30	5	0	0	0	4.1191e-12	1	51137	147.64	128.97	1
ADTAVATETPAPATPVK	17	Acetyl (Protein N-term)	_(ac)ADTAVATETPAPATPVK_			1	0	0	TRINITY_DN24392_c6_g1_i1.p2	TRINITY_DN24392_c6_g1_i1.p2	TRINITY_DN24392_c6_g1_i1.p2	MULTI-MSMS	20190213_QEP2_FBU_MS_bombyxmori_fract08_3	80	fract08_3	841.443	2	841.436	1680.86	38186.7	8.8755	0.0074682	0.262	0.00022046	9.1375	0.0076886	841.938	108.04	0.63318	102.73	102.38	103.01	-5.3128					72	29	3	0	0	0	1.4089e-08	1	50403	135.23	127.32	1
ADTAVATETPAPATPVK	17	Acetyl (Protein N-term)	_(ac)ADTAVATETPAPATPVK_			1	0	0	TRINITY_DN24392_c6_g1_i1.p2	TRINITY_DN24392_c6_g1_i1.p2	TRINITY_DN24392_c6_g1_i1.p2	MULTI-MSMS	20190213_QEP2_FBU_MS_bombyxmori_fract08_4	80	fract08_4	841.947	2	841.436	1680.86	37974.8	8.9824	0.0075581	-0.02331	-1.9614e-05	8.9591	0.0075385	841.939	107.34	0.86638	104.24	103.82	104.69	-3.1075					136	39	6	0	0	0	3.6747e-06	1	51753	113.11	104.41	1
ADTAVATETPAPATPVK	17	Acetyl (Protein N-term)	_(ac)ADTAVATETPAPATPVK_			1	0	0	TRINITY_DN24392_c6_g1_i1.p2	TRINITY_DN24392_c6_g1_i1.p2	TRINITY_DN24392_c6_g1_i1.p2	MULTI-MSMS	20190213_QEP2_FBU_MS_bombyxmori_fract09_3	90	fract09_3	841.948	2	841.436	1680.86	39881.1	8.2756	0.0069634	1.3734	0.0011556	9.649	0.008119	841.938	106.64	0.77495	104.79	104.4	105.18	-1.8545					158	48	4	0	0	0	1.7809e-05	1	51512	105	95.462	1
ADTTGKEQSVTK	12	Acetyl (Protein N-term)	_(ac)ADTTGKEQSVTK_			1	0	1	TRINITY_DN25109_c1_g1_i1.p1	TRINITY_DN25109_c1_g1_i1.p1	TRINITY_DN25109_c1_g1_i1.p1	MULTI-SECPEP	20190213_QEP2_FBU_MS_bombyxmori_fract09_1	90	fract09_1	654.303	2	653.828	1305.64	43099.1	8.3337	0.0054488	-1.167	-0.000763	7.1667	0.0046858	653.827	21.514	0.27802	21.113	20.963	21.241	-0.40076					32	13	3	0	0	0	0.060049	1	8066	68.856	50.639	1
ADTTGKEQSVTK	12	Acetyl (Protein N-term)	_(ac)ADTTGKEQSVTK_			1	0	1	TRINITY_DN25109_c1_g1_i1.p1	TRINITY_DN25109_c1_g1_i1.p1	TRINITY_DN25109_c1_g1_i1.p1	MULTI-MATCH	20190213_QEP2_FBU_MS_bombyxmori_fract09_2	90	fract09_2		2	653.828	1305.64	44686.8	9.2076	0.0060202	-0.82725	-0.00054088	8.3803	0.0054793	653.828	21.225	0.34991	21.127	20.898	21.248	-0.097431	0.02452	1.8917e-05	NaN	48.67	34	16	3	NaN	NaN	NaN	NaN	0		NaN	NaN	0
ADTTGKEQSVTK	12	Acetyl (Protein N-term)	_(ac)ADTTGKEQSVTK_			1	0	1	TRINITY_DN25109_c1_g1_i1.p1	TRINITY_DN25109_c1_g1_i1.p1	TRINITY_DN25109_c1_g1_i1.p1	MULTI-MATCH	20190213_QEP2_FBU_MS_bombyxmori_fract09_3	90	fract09_3		2	653.828	1305.64	46599.5	9.0624	0.0059252	-0.51294	-0.00033537	8.5494	0.0055899	653.828	21.434	0.264	21.083	20.967	21.231	-0.35076	-0.019705	0.00042993	NaN	48.67	29	13	3	NaN	NaN	NaN	NaN	0		NaN	NaN	0
ADTTGKEQSVTK	12	Acetyl (Protein N-term)	_(ac)ADTTGKEQSVTK_			1	0	1	TRINITY_DN25109_c1_g1_i1.p1	TRINITY_DN25109_c1_g1_i1.p1	TRINITY_DN25109_c1_g1_i1.p1	MULTI-MATCH	20190213_QEP2_FBU_MS_bombyxmori_fract09_4	90	fract09_4		2	653.828	1305.64	45808.4	9.2978	0.0060791	-0.77102	-0.00050411	8.5267	0.005575	653.828	20.836	0.28983	21.088	20.881	21.171	0.25179	-0.015193	9.2448e-05	NaN	48.67	31	13	3	NaN	NaN	NaN	NaN	0		NaN	NaN	0
ADYPLTETQK	10	Unmodified	_ADYPLTETQK_			0	0	0	TRINITY_DN25828_c0_g3_i3.p1;TRINITY_DN25828_c0_g3_i1.p1	TRINITY_DN25828_c0_g3_i3.p1	TRINITY_DN25828_c0_g3_i3.p1	MULTI-MSMS	20190213_QEP2_FBU_MS_bombyxmori_fract08_1	80	fract08_1	583.295	2	583.29	1164.57	47218.2	7.9606	0.0046434	0.66436	0.00038751	8.625	0.0050309	583.291	43.015	0.58098	44.068	43.828	44.409	1.0536					70	38	2	0	0	0	0.0041137	1	19796	68.107	52.964	1
ADYPLTETQK	10	Unmodified	_ADYPLTETQK_			0	0	0	TRINITY_DN25828_c0_g3_i3.p1;TRINITY_DN25828_c0_g3_i1.p1	TRINITY_DN25828_c0_g3_i3.p1	TRINITY_DN25828_c0_g3_i3.p1	MULTI-MSMS	20190213_QEP2_FBU_MS_bombyxmori_fract08_4	80	fract08_4	583.296	2	583.29	1164.57	46433.7	9.6758	0.0056438	0.44378	0.00025886	10.12	0.0059027	583.291	44.494	0.59224	43.993	43.705	44.297	-0.50112					94	37	3	0	0	0	0.003974	1	20618	68.536	54.254	1
ADYPLTETQK	10	Unmodified	_ADYPLTETQK_			0	0	0	TRINITY_DN25828_c0_g3_i3.p1;TRINITY_DN25828_c0_g3_i1.p1	TRINITY_DN25828_c0_g3_i3.p1	TRINITY_DN25828_c0_g3_i3.p1	MULTI-MATCH	20190213_QEP2_FBU_MS_bombyxmori_fract08_2	80	fract08_2		2	583.29	1164.57	46633.7	8.9784	0.005237	-0.23198	-0.00013531	8.7464	0.0051017	583.29	45.032	1.0352	43.58	43.155	44.19	-1.4523	-0.21321	-0.00059455	NaN	68.536	166	68	4	NaN	NaN	NaN	NaN	0		NaN	NaN	0
ADYPLTETQK	10	Unmodified	_ADYPLTETQK_			0	0	0	TRINITY_DN25828_c0_g3_i3.p1;TRINITY_DN25828_c0_g3_i1.p1	TRINITY_DN25828_c0_g3_i3.p1	TRINITY_DN25828_c0_g3_i3.p1	MULTI-MATCH	20190213_QEP2_FBU_MS_bombyxmori_fract08_3	80	fract08_3		2	583.29	1164.57	46326.4	8.6149	0.005025	0.071546	4.1732e-05	8.6864	0.0050667	583.29	45.235	1.07	43.531	43.197	44.267	-1.704	-0.26227	-0.00024046	NaN	68.536	157	74	3	NaN	NaN	NaN	NaN	0		NaN	NaN	0
AEPLGPMVH	9	Unmodified	_AEPLGPMVH_			0	0	0	TRINITY_DN19867_c0_g1_i2.p1	TRINITY_DN19867_c0_g1_i2.p1	TRINITY_DN19867_c0_g1_i2.p1	MULTI-SECPEP	20190213_QEP2_FBU_MS_bombyxmori_fract09_3	90	fract09_3	475.235	2	475.742	949.469	47998.2	8.5066	0.004047	0.25005	0.00011896	8.7567	0.0041659	475.742	63.321	0.49997	63.171	62.824	63.324	-0.15025					76	38	3	0	0	0	0.10439	1	30003	42.396	21.096	1
AEPLGPMVH	9	Unmodified	_AEPLGPMVH_			0	0	0	TRINITY_DN19867_c0_g1_i2.p1	TRINITY_DN19867_c0_g1_i2.p1	TRINITY_DN19867_c0_g1_i2.p1	MULTI-MSMS	20190213_QEP2_FBU_MS_bombyxmori_fract10_1	100	fract10_1	475.746	2	475.742	949.469	49884.9	8.5815	0.0040826	0.47032	0.00022375	9.0518	0.0043063	475.742	65.612	0.62783	62.809	62.587	63.214	-2.8037					71	30	3	0	0	0	0.016799	1	29474	58.917	49.523	1
AEPLGPMVH	9	Unmodified	_AEPLGPMVH_			0	0	0	TRINITY_DN19867_c0_g1_i2.p1	TRINITY_DN19867_c0_g1_i2.p1	TRINITY_DN19867_c0_g1_i2.p1	MULTI-MSMS	20190213_QEP2_FBU_MS_bombyxmori_fract10_2	100	fract10_2	475.746	2	475.742	949.469	49568.2	9.1874	0.0043708	-0.556	-0.00026451	8.6314	0.0041063	475.742	61.948	0.76846	62.901	62.404	63.173	0.95239					103	49	3	0	0	0	0.024848	1	29335	55.676	48.109	1
AEPLGPMVH	9	Unmodified	_AEPLGPMVH_			0	0	0	TRINITY_DN19867_c0_g1_i2.p1	TRINITY_DN19867_c0_g1_i2.p1	TRINITY_DN19867_c0_g1_i2.p1	MULTI-MSMS	20190213_QEP2_FBU_MS_bombyxmori_fract10_3	100	fract10_3	475.746	2	475.742	949.469	49245.7	9.0411	0.0043012	-1.7845	-0.00084896	7.2566	0.0034523	475.741	63.368	0.97598	62.965	62.44	63.416	-0.40299					139	62	3	0	0	0	0.0073867	1	28766	67.981	55.454	1
AEPLGPMVH	9	Unmodified	_AEPLGPMVH_			0	0	0	TRINITY_DN19867_c0_g1_i2.p1	TRINITY_DN19867_c0_g1_i2.p1	TRINITY_DN19867_c0_g1_i2.p1	MULTI-MSMS	20190213_QEP2_FBU_MS_bombyxmori_fract10_4	100	fract10_4	475.747	2	475.742	949.469	48212.7	9.5819	0.0045585	-1.3961	-0.00066418	8.1858	0.0038943	475.741	61.991	0.97067	62.992	62.311	63.282	1.0016					114	56	3	0	0	0	0.024848	1	28784	55.676	37.451	1
AEPLGPMVH	9	Unmodified	_AEPLGPMVH_			0	0	0	TRINITY_DN19867_c0_g1_i2.p1	TRINITY_DN19867_c0_g1_i2.p1	TRINITY_DN19867_c0_g1_i2.p1	MULTI-MATCH	20190213_QEP2_FBU_MS_bombyxmori_fract09_1	90	fract09_1		2	475.742	949.469	49419.6	8.5346	0.0040603	1.2476	0.00059353	9.7822	0.0046538	475.742	64.316	0.49526	63.113	62.791	63.287	-1.2027	0.024016	0.00041834	NaN	42.396	79	36	3	NaN	NaN	NaN	NaN	0		NaN	NaN	0
AEPLGPMVH	9	Unmodified	_AEPLGPMVH_			0	0	0	TRINITY_DN19867_c0_g1_i2.p1	TRINITY_DN19867_c0_g1_i2.p1	TRINITY_DN19867_c0_g1_i2.p1	MULTI-MATCH	20190213_QEP2_FBU_MS_bombyxmori_fract09_2	90	fract09_2		2	475.742	949.469	49933.7	8.8665	0.0042182	0.76871	0.00036571	9.6352	0.0045839	475.742	63.67	0.3661	63.071	62.816	63.182	-0.59867	-0.017938	-3.7307e-05	NaN	42.396	63	25	3	NaN	NaN	NaN	NaN	0		NaN	NaN	0
AEPLGPMVH	9	Unmodified	_AEPLGPMVH_			0	0	0	TRINITY_DN19867_c0_g1_i2.p1	TRINITY_DN19867_c0_g1_i2.p1	TRINITY_DN19867_c0_g1_i2.p1	MULTI-MATCH	20190213_QEP2_FBU_MS_bombyxmori_fract09_4	90	fract09_4		2	475.742	949.469	50530.2	9.2861	0.0044178	1.4458	0.00068784	10.732	0.0051056	475.742	63.15	0.43078	63.001	62.762	63.192	-0.1492	-0.087937	0.00060697	NaN	42.396	68	29	3	NaN	NaN	NaN	NaN	0		NaN	NaN	0
AEPPADLPR	9	Unmodified	_AEPPADLPR_			0	0	0	TRINITY_DN55570_c0_g1_i1.p4	TRINITY_DN55570_c0_g1_i1.p4	TRINITY_DN55570_c0_g1_i1.p4	MULTI-MSMS	20190213_QEP2_FBU_MS_bombyxmori_fract02_2	20	fract02_2	483.26	2	483.256	964.498	49220	8.5237	0.0041191	0.2333	0.00011275	8.757	0.0042319	483.256	47.485	1.3432	45.129	44.02	45.363	-2.356					200	91	3	0	0	0	0.060446	1	21909	44.863	25.077	1
AEPPADLPR	9	Unmodified	_AEPPADLPR_			0	0	0	TRINITY_DN55570_c0_g1_i1.p4	TRINITY_DN55570_c0_g1_i1.p4	TRINITY_DN55570_c0_g1_i1.p4	MULTI-MSMS	20190213_QEP2_FBU_MS_bombyxmori_fract04_3	40	fract04_3	483.261	2	483.256	964.498	47534.6	9.0856	0.0043907	-0.87208	-0.00042144	8.2135	0.0039692	483.256	45.011	0.99611	44.76	44.298	45.294	-0.25066					193	73	3	0	0	0	0.07936	1	21275	43.308	23.521	1
AEPPADLPR	9	Unmodified	_AEPPADLPR_			0	0	0	TRINITY_DN55570_c0_g1_i1.p4	TRINITY_DN55570_c0_g1_i1.p4	TRINITY_DN55570_c0_g1_i1.p4	MULTI-MATCH	20190213_QEP2_FBU_MS_bombyxmori_fract02_4	20	fract02_4		2	483.256	964.498	47019.8	9.9259	0.0047968	-0.57974	-0.00028016	9.3462	0.0045166	483.256	45.181	1.5103	45.18	44.475	45.985	-0.00017166	0.025894	-0.00048019	NaN	44.863	223	107	4	NaN	NaN	NaN	NaN	0		NaN	NaN	0
AEPPADLPR	9	Unmodified	_AEPPADLPR_			0	0	0	TRINITY_DN55570_c0_g1_i1.p4	TRINITY_DN55570_c0_g1_i1.p4	TRINITY_DN55570_c0_g1_i1.p4	MULTI-MATCH	20190213_QEP2_FBU_MS_bombyxmori_fract04_4	40	fract04_4		2	483.256	964.498	48292.1	8.8409	0.0042724	-1.4951	-0.0007225	7.3458	0.0035499	483.256	42.592	0.88592	45.1	44.419	45.304	2.5078	0.1697	-0.00045981	NaN	43.308	151	59	3	NaN	NaN	NaN	NaN	0		NaN	NaN	0
AESLSVFEQDVPLPTCFSLVHPLDEVTPVLMK	32	Unmodified	_AESLSVFEQDVPLPTCFSLVHPLDEVTPVLMK_			0	0	0	TRINITY_DN22270_c0_g1_i1.p1	TRINITY_DN22270_c0_g1_i1.p1	TRINITY_DN22270_c0_g1_i1.p1	MULTI-MSMS	20190213_QEP2_FBU_MS_bombyxmori_fract09_1	90	fract09_1	1200.62	3	1199.95	3596.81	31003.7	9.3116	0.011173	-0.28207	-0.00033846	9.0295	0.010835	1200.61	204.42	0.32816	203.81	203.64	203.97	-0.60126					26	11	4	0	0	0	1.3641e-29	1	95938	139.72	137.39	1
AESLSVFEQDVPLPTCFSLVHPLDEVTPVLMK	32	Unmodified	_AESLSVFEQDVPLPTCFSLVHPLDEVTPVLMK_			0	0	0	TRINITY_DN22270_c0_g1_i1.p1	TRINITY_DN22270_c0_g1_i1.p1	TRINITY_DN22270_c0_g1_i1.p1	MULTI-MATCH	20190213_QEP2_FBU_MS_bombyxmori_fract09_3	90	fract09_3		3	1199.95	3596.81	31512.4	9.6483	0.011577	0.15988	0.00019185	9.8082	0.011769	1200.62	204.47	0.24744	203.92	203.74	203.99	-0.55124	0.050568	0.00070584	NaN	139.72	26	8	5	NaN	NaN	NaN	NaN	0		NaN	NaN	0
AFASITGR	8	Unmodified	_AFASITGR_			0	0	0	TRINITY_DN26860_c7_g2_i1.p1	TRINITY_DN26860_c7_g2_i1.p1	TRINITY_DN26860_c7_g2_i1.p1	MULTI-SECPEP	20190213_QEP2_FBU_MS_bombyxmori_fract01_1	10	fract01_1	412.554	2	411.727	821.44	54616	7.3184	0.0030132	0.19758	8.1348e-05	7.5159	0.0030945	411.727	46.468	0.52564	46.468	46.139	46.665	0					86	37	3	0	0	0	0.067212	1	21516	55.112	24.887	1
AFASITGR	8	Unmodified	_AFASITGR_			0	0	0	TRINITY_DN26860_c7_g2_i1.p1	TRINITY_DN26860_c7_g2_i1.p1	TRINITY_DN26860_c7_g2_i1.p1	MULTI-MSMS	20190213_QEP2_FBU_MS_bombyxmori_fract01_2	10	fract01_2	411.73	2	411.727	821.44	53294.6	7.6622	0.0031547	-0.15316	-6.3061e-05	7.509	0.0030917	411.727	43.066	0.60838	46.324	45.924	46.532	3.2579					99	46	3	0	0	0	0.0078921	1	21054	80.165	43.98	1
AFASITGR	8	Unmodified	_AFASITGR_			0	0	0	TRINITY_DN26860_c7_g2_i1.p1	TRINITY_DN26860_c7_g2_i1.p1	TRINITY_DN26860_c7_g2_i1.p1	MULTI-MSMS	20190213_QEP2_FBU_MS_bombyxmori_fract01_3	10	fract01_3	411.731	2	411.727	821.44	54956	8.9457	0.0036832	0.061276	2.5229e-05	9.007	0.0037084	411.727	46.413	0.46549	46.463	46.193	46.659	0.050449					88	33	3	0	0	0	0.0061466	1	22185	91.318	49.816	1
AFASITGR	8	Unmodified	_AFASITGR_			0	0	0	TRINITY_DN26860_c7_g2_i1.p1	TRINITY_DN26860_c7_g2_i1.p1	TRINITY_DN26860_c7_g2_i1.p1	MULTI-MSMS	20190213_QEP2_FBU_MS_bombyxmori_fract01_4	10	fract01_4	411.731	2	411.727	821.44	54426.8	8.7635	0.0036082	-0.28804	-0.00011859	8.4755	0.0034896	411.727	45.399	0.66669	46.35	46.04	46.707	0.95097					108	49	3	0	0	0	0.0054835	1	21384	93.162	51.66	1
AFASITGR	8	Unmodified	_AFASITGR_			0	0	0	TRINITY_DN26860_c7_g2_i1.p1	TRINITY_DN26860_c7_g2_i1.p1	TRINITY_DN26860_c7_g2_i1.p1	MULTI-MSMS	20190213_QEP2_FBU_MS_bombyxmori_fract02_1	20	fract02_1	411.73	2	411.727	821.44	53781.4	6.9598	0.0028656	0.19811	8.1569e-05	7.158	0.0029471	411.727	43.621	0.51482	46.328	46.067	46.582	2.7066					113	40	4	0	0	0	0.0059726	1	21060	91.069	50.965	1
AFASITGR	8	Unmodified	_AFASITGR_			0	0	0	TRINITY_DN26860_c7_g2_i1.p1	TRINITY_DN26860_c7_g2_i1.p1	TRINITY_DN26860_c7_g2_i1.p1	MULTI-MSMS	20190213_QEP2_FBU_MS_bombyxmori_fract02_3	20	fract02_3	411.731	2	411.727	821.44	54108.1	8.3729	0.0034474	-0.17596	-7.2448e-05	8.197	0.0033749	411.727	45.646	0.63058	46.347	46.026	46.657	0.70129					97	45	3	0	0	0	0.0081959	1	21536	78.516	41.422	1
AFASITGR	8	Unmodified	_AFASITGR_			0	0	0	TRINITY_DN26860_c7_g2_i1.p1	TRINITY_DN26860_c7_g2_i1.p1	TRINITY_DN26860_c7_g2_i1.p1	MULTI-MSMS	20190213_QEP2_FBU_MS_bombyxmori_fract02_4	20	fract02_4	411.731	2	411.727	821.44	54865.4	9.0466	0.0037247	0.33384	0.00013745	9.3804	0.0038622	411.727	46.421	0.45257	46.421	46.153	46.606	-0.00017166					77	30	3	0	0	0	0.0037574	1	22078	114.28	72.779	1
AFASITGR	8	Unmodified	_AFASITGR_			0	0	0	TRINITY_DN26860_c7_g2_i1.p1	TRINITY_DN26860_c7_g2_i1.p1	TRINITY_DN26860_c7_g2_i1.p1	MULTI-SECPEP	20190213_QEP2_FBU_MS_bombyxmori_fract03_1	30	fract03_1	412.198	2	411.727	821.44	52789.7	7.5421	0.0031053	-0.01738	-7.1556e-06	7.5247	0.0030981	411.727	44.586	0.48023	46.24	45.986	46.467	1.6538					57	31	2	0	0	0	0.051658	1	21929	59.35	29.543	1
AFASITGR	8	Unmodified	_AFASITGR_			0	0	0	TRINITY_DN26860_c7_g2_i1.p1	TRINITY_DN26860_c7_g2_i1.p1	TRINITY_DN26860_c7_g2_i1.p1	MULTI-MSMS	20190213_QEP2_FBU_MS_bombyxmori_fract03_2	30	fract03_2	411.73	2	411.727	821.44	56119.1	7.7186	0.003178	0.51153	0.00021061	8.2302	0.0033886	411.727	48.37	0.5963	46.465	46.098	46.695	-1.9054					76	41	3	0	0	0	0.049361	1	22525	47.603	23.631	1
AFASITGR	8	Unmodified	_AFASITGR_			0	0	0	TRINITY_DN26860_c7_g2_i1.p1	TRINITY_DN26860_c7_g2_i1.p1	TRINITY_DN26860_c7_g2_i1.p1	MULTI-MSMS	20190213_QEP2_FBU_MS_bombyxmori_fract03_3	30	fract03_3	411.73	2	411.727	821.44	55760.2	8.2403	0.0033927	0.19236	7.9199e-05	8.4326	0.0034719	411.727	47.17	0.54523	46.518	46.21	46.756	-0.65173					74	35	3	0	0	0	0.018368	1	21927	59.35	34.456	1
AFASITGR	8	Unmodified	_AFASITGR_			0	0	0	TRINITY_DN26860_c7_g2_i1.p1	TRINITY_DN26860_c7_g2_i1.p1	TRINITY_DN26860_c7_g2_i1.p1	MULTI-SECPEP	20190213_QEP2_FBU_MS_bombyxmori_fract03_4	30	fract03_4	411.206	2	411.727	821.44	54219.9	9.2152	0.0037941	0.10654	4.3865e-05	9.3217	0.003838	411.727	46.934	0.51717	46.432	46.107	46.625	-0.50159					67	33	3	0	0	0	0.049	1	22441	60.074	31.967	1
AFASITGR	8	Unmodified	_AFASITGR_			0	0	0	TRINITY_DN26860_c7_g2_i1.p1	TRINITY_DN26860_c7_g2_i1.p1	TRINITY_DN26860_c7_g2_i1.p1	MSMS	20190213_QEP2_FBU_MS_bombyxmori_fract04_1	40	fract04_1	411.73	2	411.727	821.44	NaN	NaN	NaN	NaN	NaN	NaN	NaN	NaN	44.454	1	46.259	45.759	46.759	1.8048								0	0	0	0.014475	1	21801	57.59	33.617	1
AFASITGR	8	Unmodified	_AFASITGR_			0	0	0	TRINITY_DN26860_c7_g2_i1.p1	TRINITY_DN26860_c7_g2_i1.p1	TRINITY_DN26860_c7_g2_i1.p1	MSMS	20190213_QEP2_FBU_MS_bombyxmori_fract04_4	40	fract04_4	411.73	2	411.727	821.44	NaN	NaN	NaN	NaN	NaN	NaN	NaN	NaN	43.655	1	46.163	45.663	46.663	2.5078								0	0	0	0.028261	1	21254	50.04	25.221	1
AFASITGR	8	Unmodified	_AFASITGR_			0	0	0	TRINITY_DN26860_c7_g2_i1.p1	TRINITY_DN26860_c7_g2_i1.p1	TRINITY_DN26860_c7_g2_i1.p1	MULTI-MATCH	20190213_QEP2_FBU_MS_bombyxmori_fract02_2	20	fract02_2		2	411.727	821.44	54951.3	8.0224	0.003303	0.045491	1.873e-05	8.0679	0.0033218	411.727	48.898	0.51161	46.542	46.191	46.703	-2.356	0.13292	-9.214e-05	NaN	114.28	90	35	3	NaN	NaN	NaN	NaN	0		NaN	NaN	0
AFHSHDTIDLSEIGLTR	17	Acetyl (Protein N-term)	_(ac)AFHSHDTIDLSEIGLTR_			1	0	0	TRINITY_DN25288_c0_g2_i3.p4;TRINITY_DN25288_c0_g2_i2.p4;TRINITY_DN25288_c0_g1_i8.p3;TRINITY_DN25288_c0_g1_i7.p3;TRINITY_DN25288_c0_g1_i4.p4;TRINITY_DN25288_c0_g1_i10.p4	TRINITY_DN25288_c0_g2_i3.p4	TRINITY_DN25288_c0_g2_i3.p4	MULTI-MSMS	20190213_QEP2_FBU_MS_bombyxmori_fract01_1	10	fract01_1	652.333	3	651.994	1952.96	42872.2	7.4407	0.0048513	0.23628	0.00015405	7.6769	0.0050053	651.994	159.9	2.2664	159.9	159.39	161.66	0					262	93	4	0	0	0	8.7997e-34	2	77617	197.15	193.05	1
AFHSHDTIDLSEIGLTR	17	Acetyl (Protein N-term)	_(ac)AFHSHDTIDLSEIGLTR_			1	0	0	TRINITY_DN25288_c0_g2_i3.p4;TRINITY_DN25288_c0_g2_i2.p4;TRINITY_DN25288_c0_g1_i8.p3;TRINITY_DN25288_c0_g1_i7.p3;TRINITY_DN25288_c0_g1_i4.p4;TRINITY_DN25288_c0_g1_i10.p4	TRINITY_DN25288_c0_g2_i3.p4	TRINITY_DN25288_c0_g2_i3.p4	MULTI-MSMS	20190213_QEP2_FBU_MS_bombyxmori_fract01_1	10	fract01_1	977.995	2	977.487	1952.96	34436.2	7.2691	0.0071055	0.30196	0.00029516	7.5711	0.0074006	977.988	159.88	0.87512	159.88	159.44	160.31	0					152	36	5	0	0	0	4.7549e-60	2	77628	248.1	238.41	1
AFHSHDTIDLSEIGLTR	17	Acetyl (Protein N-term)	_(ac)AFHSHDTIDLSEIGLTR_			1	0	0	TRINITY_DN25288_c0_g2_i3.p4;TRINITY_DN25288_c0_g2_i2.p4;TRINITY_DN25288_c0_g1_i8.p3;TRINITY_DN25288_c0_g1_i7.p3;TRINITY_DN25288_c0_g1_i4.p4;TRINITY_DN25288_c0_g1_i10.p4	TRINITY_DN25288_c0_g2_i3.p4	TRINITY_DN25288_c0_g2_i3.p4	MULTI-MSMS	20190213_QEP2_FBU_MS_bombyxmori_fract01_1	10	fract01_1	652.333	3	651.994	1952.96	42890.3	7.4639	0.0048664	0.064329	4.1942e-05	7.5282	0.0049084	651.994	161.89	1.4308	161.89	161.31	162.75	0					127	59	3	0	0	0	0.011049	1	78400	54.412	50.16	1
AFHSHDTIDLSEIGLTR	17	Acetyl (Protein N-term)	_(ac)AFHSHDTIDLSEIGLTR_			1	0	0	TRINITY_DN25288_c0_g2_i3.p4;TRINITY_DN25288_c0_g2_i2.p4;TRINITY_DN25288_c0_g1_i8.p3;TRINITY_DN25288_c0_g1_i7.p3;TRINITY_DN25288_c0_g1_i4.p4;TRINITY_DN25288_c0_g1_i10.p4	TRINITY_DN25288_c0_g2_i3.p4	TRINITY_DN25288_c0_g2_i3.p4	MULTI-SECPEP	20190213_QEP2_FBU_MS_bombyxmori_fract01_1	10	fract01_1	651.592	3	651.994	1952.96	43429.4	7.6312	0.0049755	-0.028907	-1.8847e-05	7.6023	0.0049566	652.328	164.1	1.4895	164.1	163.38	164.87	0					65	60	2	0	0	0	0.00202	1	79424	52.365	45.128	1
AFHSHDTIDLSEIGLTR	17	Acetyl (Protein N-term)	_(ac)AFHSHDTIDLSEIGLTR_			1	0	0	TRINITY_DN25288_c0_g2_i3.p4;TRINITY_DN25288_c0_g2_i2.p4;TRINITY_DN25288_c0_g1_i8.p3;TRINITY_DN25288_c0_g1_i7.p3;TRINITY_DN25288_c0_g1_i4.p4;TRINITY_DN25288_c0_g1_i10.p4	TRINITY_DN25288_c0_g2_i3.p4	TRINITY_DN25288_c0_g2_i3.p4	MULTI-SECPEP	20190213_QEP2_FBU_MS_bombyxmori_fract01_1	10	fract01_1	652.02	3	651.994	1952.96	44880.5	7.6149	0.0049648	-0.27021	-0.00017617	7.3447	0.0047887	652.328	167.31	1.4055	167.31	167.07	168.48	1.5259e-05					82	58	3	0	0	0	0.00020724	1	80841	69.94	65.271	1
AFHSHDTIDLSEIGLTR	17	Acetyl (Protein N-term)	_(ac)AFHSHDTIDLSEIGLTR_			1	0	0	TRINITY_DN25288_c0_g2_i3.p4;TRINITY_DN25288_c0_g2_i2.p4;TRINITY_DN25288_c0_g1_i8.p3;TRINITY_DN25288_c0_g1_i7.p3;TRINITY_DN25288_c0_g1_i4.p4;TRINITY_DN25288_c0_g1_i10.p4	TRINITY_DN25288_c0_g2_i3.p4	TRINITY_DN25288_c0_g2_i3.p4	MULTI-SECPEP	20190213_QEP2_FBU_MS_bombyxmori_fract01_1	10	fract01_1	977.525	2	977.487	1952.96	34515.3	7.4708	0.0073026	-2.3187	-0.0022665	5.152	0.0050361	977.484	160.84	0.85437	160.84	160.34	161.19	0					47	34	2	0	0	0	0.00019859	1	77728	76.586	68.501	1
AFHSHDTIDLSEIGLTR	17	Acetyl (Protein N-term)	_(ac)AFHSHDTIDLSEIGLTR_			1	0	0	TRINITY_DN25288_c0_g2_i3.p4;TRINITY_DN25288_c0_g2_i2.p4;TRINITY_DN25288_c0_g1_i8.p3;TRINITY_DN25288_c0_g1_i7.p3;TRINITY_DN25288_c0_g1_i4.p4;TRINITY_DN25288_c0_g1_i10.p4	TRINITY_DN25288_c0_g2_i3.p4	TRINITY_DN25288_c0_g2_i3.p4	MULTI-MSMS	20190213_QEP2_FBU_MS_bombyxmori_fract01_2	10	fract01_2	652.335	3	651.994	1952.96	42825.9	8.2379	0.0053711	0.20036	0.00013063	8.4383	0.0055017	652.328	156.88	2.7794	160.04	159.55	162.33	3.1576					411	121	7	0	0	0	7.7248e-26	2	78094	180.64	175.28	1
AFHSHDTIDLSEIGLTR	17	Acetyl (Protein N-term)	_(ac)AFHSHDTIDLSEIGLTR_			1	0	0	TRINITY_DN25288_c0_g2_i3.p4;TRINITY_DN25288_c0_g2_i2.p4;TRINITY_DN25288_c0_g1_i8.p3;TRINITY_DN25288_c0_g1_i7.p3;TRINITY_DN25288_c0_g1_i4.p4;TRINITY_DN25288_c0_g1_i10.p4	TRINITY_DN25288_c0_g2_i3.p4	TRINITY_DN25288_c0_g2_i3.p4	MULTI-MSMS	20190213_QEP2_FBU_MS_bombyxmori_fract01_2	10	fract01_2	977.495	2	977.487	1952.96	34529.5	8.1888	0.0080044	0.12807	0.00012518	8.3169	0.0081296	977.988	156.91	1.057	160.06	159.62	160.68	3.1576					184	45	6	0	0	0	9.3513e-35	2	78409	203.06	196.95	1
AFHSHDTIDLSEIGLTR	17	Acetyl (Protein N-term)	_(ac)AFHSHDTIDLSEIGLTR_			1	0	0	TRINITY_DN25288_c0_g2_i3.p4;TRINITY_DN25288_c0_g2_i2.p4;TRINITY_DN25288_c0_g1_i8.p3;TRINITY_DN25288_c0_g1_i7.p3;TRINITY_DN25288_c0_g1_i4.p4;TRINITY_DN25288_c0_g1_i10.p4	TRINITY_DN25288_c0_g2_i3.p4	TRINITY_DN25288_c0_g2_i3.p4	MULTI-SECPEP	20190213_QEP2_FBU_MS_bombyxmori_fract01_2	10	fract01_2	652.882	3	651.994	1952.96	45216.5	8.3854	0.0054673	-0.60598	-0.0003951	7.7795	0.0050722	652.327	161.24	0.82204	164.2	163.7	164.52	2.9571					55	33	2	0	0	0	0.00045336	1	80245	61.867	54.356	1
AFHSHDTIDLSEIGLTR	17	Acetyl (Protein N-term)	_(ac)AFHSHDTIDLSEIGLTR_			1	0	0	TRINITY_DN25288_c0_g2_i3.p4;TRINITY_DN25288_c0_g2_i2.p4;TRINITY_DN25288_c0_g1_i8.p3;TRINITY_DN25288_c0_g1_i7.p3;TRINITY_DN25288_c0_g1_i4.p4;TRINITY_DN25288_c0_g1_i10.p4	TRINITY_DN25288_c0_g2_i3.p4	TRINITY_DN25288_c0_g2_i3.p4	MULTI-SECPEP	20190213_QEP2_FBU_MS_bombyxmori_fract01_2	10	fract01_2	652.651	3	651.994	1952.96	44160.5	8.1003	0.0052814	2.8502	0.0018583	10.951	0.0071397	652.331	159.73	0.55907	162.79	162.55	163.11	3.0574					43	23	2	0	0	0	0.0099997	1	79673	44.662	37.014	1
AFHSHDTIDLSEIGLTR	17	Acetyl (Protein N-term)	_(ac)AFHSHDTIDLSEIGLTR_			1	0	0	TRINITY_DN25288_c0_g2_i3.p4;TRINITY_DN25288_c0_g2_i2.p4;TRINITY_DN25288_c0_g1_i8.p3;TRINITY_DN25288_c0_g1_i7.p3;TRINITY_DN25288_c0_g1_i4.p4;TRINITY_DN25288_c0_g1_i10.p4	TRINITY_DN25288_c0_g2_i3.p4	TRINITY_DN25288_c0_g2_i3.p4	MULTI-MSMS	20190213_QEP2_FBU_MS_bombyxmori_fract01_3	10	fract01_3	652.334	3	651.994	1952.96	43320.3	9.3784	0.0061146	0.18419	0.00012009	9.5626	0.0062347	652.328	159.23	2.4125	159.89	159.43	161.84	0.65195					300	100	7	0	0	0	8.6695e-26	1	77787	179.81	175.95	1
AFHSHDTIDLSEIGLTR	17	Acetyl (Protein N-term)	_(ac)AFHSHDTIDLSEIGLTR_			1	0	0	TRINITY_DN25288_c0_g2_i3.p4;TRINITY_DN25288_c0_g2_i2.p4;TRINITY_DN25288_c0_g1_i8.p3;TRINITY_DN25288_c0_g1_i7.p3;TRINITY_DN25288_c0_g1_i4.p4;TRINITY_DN25288_c0_g1_i10.p4	TRINITY_DN25288_c0_g2_i3.p4	TRINITY_DN25288_c0_g2_i3.p4	MULTI-MSMS	20190213_QEP2_FBU_MS_bombyxmori_fract01_3	10	fract01_3	977.997	2	977.487	1952.96	35050.6	8.9478	0.0087464	0.37143	0.00036307	9.3193	0.0091095	977.989	159.25	0.8895	159.9	159.47	160.36	0.65195					151	36	5	0	0	0	5.9848e-71	2	78082	267.38	254.21	1
AFHSHDTIDLSEIGLTR	17	Acetyl (Protein N-term)	_(ac)AFHSHDTIDLSEIGLTR_			1	0	0	TRINITY_DN25288_c0_g2_i3.p4;TRINITY_DN25288_c0_g2_i2.p4;TRINITY_DN25288_c0_g1_i8.p3;TRINITY_DN25288_c0_g1_i7.p3;TRINITY_DN25288_c0_g1_i4.p4;TRINITY_DN25288_c0_g1_i10.p4	TRINITY_DN25288_c0_g2_i3.p4	TRINITY_DN25288_c0_g2_i3.p4	MSMS	20190213_QEP2_FBU_MS_bombyxmori_fract01_3	10	fract01_3	652	3	651.994	1952.96	NaN	NaN	NaN	NaN	NaN	NaN	NaN	NaN	160.06	1	160.72	160.22	161.22	0.65195								0	0	0	4.1751e-10	1	78321	107.62	102.26	1
AFHSHDTIDLSEIGLTR	17	Acetyl (Protein N-term)	_(ac)AFHSHDTIDLSEIGLTR_			1	0	0	TRINITY_DN25288_c0_g2_i3.p4;TRINITY_DN25288_c0_g2_i2.p4;TRINITY_DN25288_c0_g1_i8.p3;TRINITY_DN25288_c0_g1_i7.p3;TRINITY_DN25288_c0_g1_i4.p4;TRINITY_DN25288_c0_g1_i10.p4	TRINITY_DN25288_c0_g2_i3.p4	TRINITY_DN25288_c0_g2_i3.p4	MULTI-MSMS	20190213_QEP2_FBU_MS_bombyxmori_fract01_4	10	fract01_4	652.335	3	651.994	1952.96	42703.9	9.8865	0.0064459	-0.078149	-5.0953e-05	9.8084	0.006395	652.328	159.52	2.5115	159.87	159.38	161.89	0.34958					358	104	7	0	0	0	2.3018e-18	3	77463	160.04	155.95	1
AFHSHDTIDLSEIGLTR	17	Acetyl (Protein N-term)	_(ac)AFHSHDTIDLSEIGLTR_			1	0	0	TRINITY_DN25288_c0_g2_i3.p4;TRINITY_DN25288_c0_g2_i2.p4;TRINITY_DN25288_c0_g1_i8.p3;TRINITY_DN25288_c0_g1_i7.p3;TRINITY_DN25288_c0_g1_i4.p4;TRINITY_DN25288_c0_g1_i10.p4	TRINITY_DN25288_c0_g2_i3.p4	TRINITY_DN25288_c0_g2_i3.p4	MULTI-MSMS	20190213_QEP2_FBU_MS_bombyxmori_fract01_4	10	fract01_4	977.997	2	977.487	1952.96	35291.1	9.7636	0.0095438	0.02621	2.562e-05	9.7898	0.0095694	977.988	159.53	0.93019	159.88	159.45	160.38	0.34958					166	38	6	0	0	0	2.3124e-65	2	77497	252.47	238.49	1
AFHSHDTIDLSEIGLTR	17	Acetyl (Protein N-term)	_(ac)AFHSHDTIDLSEIGLTR_			1	0	0	TRINITY_DN25288_c0_g2_i3.p4;TRINITY_DN25288_c0_g2_i2.p4;TRINITY_DN25288_c0_g1_i8.p3;TRINITY_DN25288_c0_g1_i7.p3;TRINITY_DN25288_c0_g1_i4.p4;TRINITY_DN25288_c0_g1_i10.p4	TRINITY_DN25288_c0_g2_i3.p4	TRINITY_DN25288_c0_g2_i3.p4	MULTI-MSMS	20190213_QEP2_FBU_MS_bombyxmori_fract02_1	20	fract02_1	651.999	3	651.994	1952.96	42968.2	7.7588	0.0050587	0.19192	0.00012513	7.9507	0.0051838	652.328	158.37	2.3618	159.87	159.47	161.83	1.5036					380	99	8	0	0	0	2.0917e-33	2	78862	188.9	182.29	1
AFHSHDTIDLSEIGLTR	17	Acetyl (Protein N-term)	_(ac)AFHSHDTIDLSEIGLTR_			1	0	0	TRINITY_DN25288_c0_g2_i3.p4;TRINITY_DN25288_c0_g2_i2.p4;TRINITY_DN25288_c0_g1_i8.p3;TRINITY_DN25288_c0_g1_i7.p3;TRINITY_DN25288_c0_g1_i4.p4;TRINITY_DN25288_c0_g1_i10.p4	TRINITY_DN25288_c0_g2_i3.p4	TRINITY_DN25288_c0_g2_i3.p4	MULTI-MSMS	20190213_QEP2_FBU_MS_bombyxmori_fract02_1	20	fract02_1	977.495	2	977.487	1952.96	34501.8	7.7354	0.0075613	0.16992	0.0001661	7.9053	0.0077274	977.988	158.38	1.0053	159.89	159.51	160.52	1.5036					159	42	5	0	0	0	1.6371e-65	2	78632	256.45	249.21	1
AFHSHDTIDLSEIGLTR	17	Acetyl (Protein N-term)	_(ac)AFHSHDTIDLSEIGLTR_			1	0	0	TRINITY_DN25288_c0_g2_i3.p4;TRINITY_DN25288_c0_g2_i2.p4;TRINITY_DN25288_c0_g1_i8.p3;TRINITY_DN25288_c0_g1_i7.p3;TRINITY_DN25288_c0_g1_i4.p4;TRINITY_DN25288_c0_g1_i10.p4	TRINITY_DN25288_c0_g2_i3.p4	TRINITY_DN25288_c0_g2_i3.p4	MULTI-MSMS	20190213_QEP2_FBU_MS_bombyxmori_fract02_2	20	fract02_2	977.493	2	977.487	1952.96	34509.3	8.0239	0.0078432	-0.90296	-0.00088263	7.1209	0.0069606	977.987	162.36	1.2179	159.8	159.43	160.65	-2.5565					176	48	5	0	0	0	4.9755e-12	2	77733	145.91	137.42	1
AFHSHDTIDLSEIGLTR	17	Acetyl (Protein N-term)	_(ac)AFHSHDTIDLSEIGLTR_			1	0	0	TRINITY_DN25288_c0_g2_i3.p4;TRINITY_DN25288_c0_g2_i2.p4;TRINITY_DN25288_c0_g1_i8.p3;TRINITY_DN25288_c0_g1_i7.p3;TRINITY_DN25288_c0_g1_i4.p4;TRINITY_DN25288_c0_g1_i10.p4	TRINITY_DN25288_c0_g2_i3.p4	TRINITY_DN25288_c0_g2_i3.p4	MULTI-MSMS	20190213_QEP2_FBU_MS_bombyxmori_fract02_2	20	fract02_2	652.333	3	651.994	1952.96	43278.7	8.0447	0.0052451	0.17441	0.00011371	8.2191	0.0053588	652.328	162.37	1.5207	159.81	159.33	160.85	-2.5565					281	60	7	0	0	0	2.7578e-18	1	77477	157.74	153.22	1
AFHSHDTIDLSEIGLTR	17	Acetyl (Protein N-term)	_(ac)AFHSHDTIDLSEIGLTR_			1	0	0	TRINITY_DN25288_c0_g2_i3.p4;TRINITY_DN25288_c0_g2_i2.p4;TRINITY_DN25288_c0_g1_i8.p3;TRINITY_DN25288_c0_g1_i7.p3;TRINITY_DN25288_c0_g1_i4.p4;TRINITY_DN25288_c0_g1_i10.p4	TRINITY_DN25288_c0_g2_i3.p4	TRINITY_DN25288_c0_g2_i3.p4	MULTI-MSMS	20190213_QEP2_FBU_MS_bombyxmori_fract02_2	20	fract02_2	651.999	3	651.994	1952.96	42897.7	7.8336	0.0051075	-0.15123	-9.8598e-05	7.6824	0.0050089	652.328	163.64	0.64951	161.29	161	161.65	-2.356					55	25	3	0	0	0	0.00011353	1	78084	84.071	77.032	1
AFHSHDTIDLSEIGLTR	17	Acetyl (Protein N-term)	_(ac)AFHSHDTIDLSEIGLTR_			1	0	0	TRINITY_DN25288_c0_g2_i3.p4;TRINITY_DN25288_c0_g2_i2.p4;TRINITY_DN25288_c0_g1_i8.p3;TRINITY_DN25288_c0_g1_i7.p3;TRINITY_DN25288_c0_g1_i4.p4;TRINITY_DN25288_c0_g1_i10.p4	TRINITY_DN25288_c0_g2_i3.p4	TRINITY_DN25288_c0_g2_i3.p4	MULTI-SECPEP	20190213_QEP2_FBU_MS_bombyxmori_fract02_2	20	fract02_2	652.363	3	651.994	1952.96	45142	8.2801	0.0053986	0.63153	0.00041175	8.9117	0.0058104	652.329	166.26	0.88747	164.11	163.7	164.59	-2.1555					63	34	3	0	0	0	0.0021857	1	79340	51.359	44.041	1
AFHSHDTIDLSEIGLTR	17	Acetyl (Protein N-term)	_(ac)AFHSHDTIDLSEIGLTR_			1	0	0	TRINITY_DN25288_c0_g2_i3.p4;TRINITY_DN25288_c0_g2_i2.p4;TRINITY_DN25288_c0_g1_i8.p3;TRINITY_DN25288_c0_g1_i7.p3;TRINITY_DN25288_c0_g1_i4.p4;TRINITY_DN25288_c0_g1_i10.p4	TRINITY_DN25288_c0_g2_i3.p4	TRINITY_DN25288_c0_g2_i3.p4	MULTI-MSMS	20190213_QEP2_FBU_MS_bombyxmori_fract02_3	20	fract02_3	977.495	2	977.487	1952.96	34676.2	7.8004	0.0076248	0.5411	0.00052892	8.3415	0.0081537	977.487	159.21	0.96964	159.91	159.4	160.37	0.70129					147	39	5	0	0	0	5.9848e-71	2	77941	267.38	259.73	1
AFHSHDTIDLSEIGLTR	17	Acetyl (Protein N-term)	_(ac)AFHSHDTIDLSEIGLTR_			1	0	0	TRINITY_DN25288_c0_g2_i3.p4;TRINITY_DN25288_c0_g2_i2.p4;TRINITY_DN25288_c0_g1_i8.p3;TRINITY_DN25288_c0_g1_i7.p3;TRINITY_DN25288_c0_g1_i4.p4;TRINITY_DN25288_c0_g1_i10.p4	TRINITY_DN25288_c0_g2_i3.p4	TRINITY_DN25288_c0_g2_i3.p4	MULTI-MSMS	20190213_QEP2_FBU_MS_bombyxmori_fract02_3	20	fract02_3	652.334	3	651.994	1952.96	43001.8	7.9784	0.0052019	0.43565	0.00028404	8.414	0.0054859	652.328	159.21	2.1577	159.91	159.33	161.49	0.70129					338	88	7	0	0	0	1.6399e-25	2	77940	173.03	169.05	1
AFHSHDTIDLSEIGLTR	17	Acetyl (Protein N-term)	_(ac)AFHSHDTIDLSEIGLTR_			1	0	0	TRINITY_DN25288_c0_g2_i3.p4;TRINITY_DN25288_c0_g2_i2.p4;TRINITY_DN25288_c0_g1_i8.p3;TRINITY_DN25288_c0_g1_i7.p3;TRINITY_DN25288_c0_g1_i4.p4;TRINITY_DN25288_c0_g1_i10.p4	TRINITY_DN25288_c0_g2_i3.p4	TRINITY_DN25288_c0_g2_i3.p4	MULTI-MSMS	20190213_QEP2_FBU_MS_bombyxmori_fract02_4	20	fract02_4	977.998	2	977.487	1952.96	35115.2	9.6841	0.009466	-0.058109	-5.6801e-05	9.626	0.0094092	977.988	159.63	0.97383	159.93	159.45	160.42	0.30058					163	40	6	0	0	0	3.5592e-41	3	77865	205.78	199.01	1
AFHSHDTIDLSEIGLTR	17	Acetyl (Protein N-term)	_(ac)AFHSHDTIDLSEIGLTR_			1	0	0	TRINITY_DN25288_c0_g2_i3.p4;TRINITY_DN25288_c0_g2_i2.p4;TRINITY_DN25288_c0_g1_i8.p3;TRINITY_DN25288_c0_g1_i7.p3;TRINITY_DN25288_c0_g1_i4.p4;TRINITY_DN25288_c0_g1_i10.p4	TRINITY_DN25288_c0_g2_i3.p4	TRINITY_DN25288_c0_g2_i3.p4	MULTI-MSMS	20190213_QEP2_FBU_MS_bombyxmori_fract02_4	20	fract02_4	652.335	3	651.994	1952.96	43075.6	9.6781	0.0063101	0.25894	0.00016883	9.937	0.0064789	652.328	159.62	2.4354	159.92	159.37	161.81	0.30058					318	100	6	0	0	0	1.2053e-18	1	77692	165.58	160.91	1
AFHSHDTIDLSEIGLTR	17	Acetyl (Protein N-term)	_(ac)AFHSHDTIDLSEIGLTR_			1	0	0	TRINITY_DN25288_c0_g2_i3.p4;TRINITY_DN25288_c0_g2_i2.p4;TRINITY_DN25288_c0_g1_i8.p3;TRINITY_DN25288_c0_g1_i7.p3;TRINITY_DN25288_c0_g1_i4.p4;TRINITY_DN25288_c0_g1_i10.p4	TRINITY_DN25288_c0_g2_i3.p4	TRINITY_DN25288_c0_g2_i3.p4	MULTI-MSMS	20190213_QEP2_FBU_MS_bombyxmori_fract03_1	30	fract03_1	651.999	3	651.994	1952.96	42961.3	7.6767	0.0050051	0.16035	0.00010455	7.837	0.0051097	651.994	158.75	1.119	159.81	159.41	160.53	1.0523					246	47	7	0	0	0	1.3592e-18	2	79129	164.8	159.75	1
AFHSHDTIDLSEIGLTR	17	Acetyl (Protein N-term)	_(ac)AFHSHDTIDLSEIGLTR_			1	0	0	TRINITY_DN25288_c0_g2_i3.p4;TRINITY_DN25288_c0_g2_i2.p4;TRINITY_DN25288_c0_g1_i8.p3;TRINITY_DN25288_c0_g1_i7.p3;TRINITY_DN25288_c0_g1_i4.p4;TRINITY_DN25288_c0_g1_i10.p4	TRINITY_DN25288_c0_g2_i3.p4	TRINITY_DN25288_c0_g2_i3.p4	MULTI-MSMS	20190213_QEP2_FBU_MS_bombyxmori_fract03_1	30	fract03_1	977.997	2	977.487	1952.96	34555.6	7.7799	0.0076048	-0.0126	-1.2316e-05	7.7673	0.0075925	977.487	158.74	0.88115	159.8	159.46	160.34	1.0523					156	37	5	0	0	0	1.8253e-98	2	79188	316.79	307.1	1
AFHSHDTIDLSEIGLTR	17	Acetyl (Protein N-term)	_(ac)AFHSHDTIDLSEIGLTR_			1	0	0	TRINITY_DN25288_c0_g2_i3.p4;TRINITY_DN25288_c0_g2_i2.p4;TRINITY_DN25288_c0_g1_i8.p3;TRINITY_DN25288_c0_g1_i7.p3;TRINITY_DN25288_c0_g1_i4.p4;TRINITY_DN25288_c0_g1_i10.p4	TRINITY_DN25288_c0_g2_i3.p4	TRINITY_DN25288_c0_g2_i3.p4	MULTI-MSMS	20190213_QEP2_FBU_MS_bombyxmori_fract03_1	30	fract03_1	652.334	3	651.994	1952.96	42974.3	8.0696	0.0052613	0.35615	0.0002322	8.4257	0.0054935	651.993	159.73	1.3635	160.78	160.42	161.79	1.0523					154	56	3	0	0	0	1.1282e-06	1	79693	107.62	102.26	1
AFHSHDTIDLSEIGLTR	17	Acetyl (Protein N-term)	_(ac)AFHSHDTIDLSEIGLTR_			1	0	0	TRINITY_DN25288_c0_g2_i3.p4;TRINITY_DN25288_c0_g2_i2.p4;TRINITY_DN25288_c0_g1_i8.p3;TRINITY_DN25288_c0_g1_i7.p3;TRINITY_DN25288_c0_g1_i4.p4;TRINITY_DN25288_c0_g1_i10.p4	TRINITY_DN25288_c0_g2_i3.p4	TRINITY_DN25288_c0_g2_i3.p4	MULTI-MSMS	20190213_QEP2_FBU_MS_bombyxmori_fract03_1	30	fract03_1	652.666	3	651.994	1952.96	42974.2	7.9493	0.0051829	-0.43688	-0.00028485	7.5124	0.004898	651.994	160.83	0.41995	161.88	161.69	162.11	1.0523					39	17	3	0	0	0	6.4534e-05	1	80259	88.19	78.049	1
AFHSHDTIDLSEIGLTR	17	Acetyl (Protein N-term)	_(ac)AFHSHDTIDLSEIGLTR_			1	0	0	TRINITY_DN25288_c0_g2_i3.p4;TRINITY_DN25288_c0_g2_i2.p4;TRINITY_DN25288_c0_g1_i8.p3;TRINITY_DN25288_c0_g1_i7.p3;TRINITY_DN25288_c0_g1_i4.p4;TRINITY_DN25288_c0_g1_i10.p4	TRINITY_DN25288_c0_g2_i3.p4	TRINITY_DN25288_c0_g2_i3.p4	MULTI-MSMS	20190213_QEP2_FBU_MS_bombyxmori_fract03_1	30	fract03_1	651.997	3	651.994	1952.96	42974.2	8.3745	0.0054601	-0.79486	-0.00051824	7.5796	0.0049419	651.993	163.07	0.93231	163.93	163.43	164.36	0.85179					64	37	3	0	0	0	0.0086875	1	81154	56.313	48.539	1
AFHSHDTIDLSEIGLTR	17	Acetyl (Protein N-term)	_(ac)AFHSHDTIDLSEIGLTR_			1	0	0	TRINITY_DN25288_c0_g2_i3.p4;TRINITY_DN25288_c0_g2_i2.p4;TRINITY_DN25288_c0_g1_i8.p3;TRINITY_DN25288_c0_g1_i7.p3;TRINITY_DN25288_c0_g1_i4.p4;TRINITY_DN25288_c0_g1_i10.p4	TRINITY_DN25288_c0_g2_i3.p4	TRINITY_DN25288_c0_g2_i3.p4	MULTI-MSMS	20190213_QEP2_FBU_MS_bombyxmori_fract03_1	30	fract03_1	652.33	3	651.994	1952.96	44514.4	7.7248	0.0050365	-0.55513	-0.00036194	7.1696	0.0046746	652.328	166.71	0.52992	167.16	166.82	167.35	0.45081					35	21	2	0	0	0	0.00016775	1	82846	79.514	71.6	1
AFHSHDTIDLSEIGLTR	17	Acetyl (Protein N-term)	_(ac)AFHSHDTIDLSEIGLTR_			1	0	0	TRINITY_DN25288_c0_g2_i3.p4;TRINITY_DN25288_c0_g2_i2.p4;TRINITY_DN25288_c0_g1_i8.p3;TRINITY_DN25288_c0_g1_i7.p3;TRINITY_DN25288_c0_g1_i4.p4;TRINITY_DN25288_c0_g1_i10.p4	TRINITY_DN25288_c0_g2_i3.p4	TRINITY_DN25288_c0_g2_i3.p4	MULTI-SECPEP	20190213_QEP2_FBU_MS_bombyxmori_fract03_1	30	fract03_1	652.361	3	651.994	1952.96	40396.3	7.7508	0.0050534	2.1043	0.001372	9.8551	0.0064254	652.331	162.11	0.71123	163.16	162.92	163.63	1.0523					41	28	2	0	0	0	0.00018691	1	80857	70.783	61.092	1
AFHSHDTIDLSEIGLTR	17	Acetyl (Protein N-term)	_(ac)AFHSHDTIDLSEIGLTR_			1	0	0	TRINITY_DN25288_c0_g2_i3.p4;TRINITY_DN25288_c0_g2_i2.p4;TRINITY_DN25288_c0_g1_i8.p3;TRINITY_DN25288_c0_g1_i7.p3;TRINITY_DN25288_c0_g1_i4.p4;TRINITY_DN25288_c0_g1_i10.p4	TRINITY_DN25288_c0_g2_i3.p4	TRINITY_DN25288_c0_g2_i3.p4	MULTI-MSMS	20190213_QEP2_FBU_MS_bombyxmori_fract03_2	30	fract03_2	652.334	3	651.994	1952.96	42834.6	8.4498	0.0055092	0.066019	4.3044e-05	8.5158	0.0055523	651.994	162.28	1.7299	159.68	159.06	160.79	-2.6071					304	69	6	0	0	0	4.9951e-19	3	77729	169.15	165.05	1
AFHSHDTIDLSEIGLTR	17	Acetyl (Protein N-term)	_(ac)AFHSHDTIDLSEIGLTR_			1	0	0	TRINITY_DN25288_c0_g2_i3.p4;TRINITY_DN25288_c0_g2_i2.p4;TRINITY_DN25288_c0_g1_i8.p3;TRINITY_DN25288_c0_g1_i7.p3;TRINITY_DN25288_c0_g1_i4.p4;TRINITY_DN25288_c0_g1_i10.p4	TRINITY_DN25288_c0_g2_i3.p4	TRINITY_DN25288_c0_g2_i3.p4	MULTI-MSMS	20190213_QEP2_FBU_MS_bombyxmori_fract03_2	30	fract03_2	977.996	2	977.487	1952.96	34457.1	8.4994	0.008308	-0.48448	-0.00047358	8.0149	0.0078344	977.988	162.28	1.6322	159.67	159.13	160.77	-2.6071					190	65	5	0	0	0	1.7741e-41	2	77498	212.35	200.08	1
AFHSHDTIDLSEIGLTR	17	Acetyl (Protein N-term)	_(ac)AFHSHDTIDLSEIGLTR_			1	0	0	TRINITY_DN25288_c0_g2_i3.p4;TRINITY_DN25288_c0_g2_i2.p4;TRINITY_DN25288_c0_g1_i8.p3;TRINITY_DN25288_c0_g1_i7.p3;TRINITY_DN25288_c0_g1_i4.p4;TRINITY_DN25288_c0_g1_i10.p4	TRINITY_DN25288_c0_g2_i3.p4	TRINITY_DN25288_c0_g2_i3.p4	MULTI-MSMS	20190213_QEP2_FBU_MS_bombyxmori_fract03_3	30	fract03_3	652.333	3	651.994	1952.96	43127.4	8.5251	0.0055583	0.133	8.6715e-05	8.6581	0.005645	652.328	161.86	1.8442	159.7	159.13	160.97	-2.1554					348	74	7	0	0	0	2.7612e-26	3	77732	184.99	180.32	1
AFHSHDTIDLSEIGLTR	17	Acetyl (Protein N-term)	_(ac)AFHSHDTIDLSEIGLTR_			1	0	0	TRINITY_DN25288_c0_g2_i3.p4;TRINITY_DN25288_c0_g2_i2.p4;TRINITY_DN25288_c0_g1_i8.p3;TRINITY_DN25288_c0_g1_i7.p3;TRINITY_DN25288_c0_g1_i4.p4;TRINITY_DN25288_c0_g1_i10.p4	TRINITY_DN25288_c0_g2_i3.p4	TRINITY_DN25288_c0_g2_i3.p4	MULTI-MSMS	20190213_QEP2_FBU_MS_bombyxmori_fract03_3	30	fract03_3	977.495	2	977.487	1952.96	34670.9	8.6154	0.0084215	-0.30218	-0.00029538	8.3133	0.0081261	977.988	161.9	1.0908	159.74	159.18	160.27	-2.1554					175	44	5	0	0	0	6.501e-33	2	77745	197.49	186.07	1
AFHSHDTIDLSEIGLTR	17	Acetyl (Protein N-term)	_(ac)AFHSHDTIDLSEIGLTR_			1	0	0	TRINITY_DN25288_c0_g2_i3.p4;TRINITY_DN25288_c0_g2_i2.p4;TRINITY_DN25288_c0_g1_i8.p3;TRINITY_DN25288_c0_g1_i7.p3;TRINITY_DN25288_c0_g1_i4.p4;TRINITY_DN25288_c0_g1_i10.p4	TRINITY_DN25288_c0_g2_i3.p4	TRINITY_DN25288_c0_g2_i3.p4	MULTI-MSMS	20190213_QEP2_FBU_MS_bombyxmori_fract03_3	30	fract03_3	652.335	3	651.994	1952.96	43516.6	8.23	0.0053659	0.6404	0.00041753	8.8704	0.0057834	651.994	163.39	1.2452	161.34	160.94	162.18	-2.0551					108	49	3	0	0	0	3.0378e-09	1	78343	131.82	126.45	1
AFHSHDTIDLSEIGLTR	17	Acetyl (Protein N-term)	_(ac)AFHSHDTIDLSEIGLTR_			1	0	0	TRINITY_DN25288_c0_g2_i3.p4;TRINITY_DN25288_c0_g2_i2.p4;TRINITY_DN25288_c0_g1_i8.p3;TRINITY_DN25288_c0_g1_i7.p3;TRINITY_DN25288_c0_g1_i4.p4;TRINITY_DN25288_c0_g1_i10.p4	TRINITY_DN25288_c0_g2_i3.p4	TRINITY_DN25288_c0_g2_i3.p4	MULTI-MSMS	20190213_QEP2_FBU_MS_bombyxmori_fract03_4	30	fract03_4	652	3	651.994	1952.96	42866.8	9.7615	0.0063644	0.10897	7.1048e-05	9.8704	0.0064355	652.328	160.77	1.8709	159.76	159.2	161.07	-1.0029					344	75	7	0	0	0	1.2308e-18	3	77908	165.45	161.48	1
AFHSHDTIDLSEIGLTR	17	Acetyl (Protein N-term)	_(ac)AFHSHDTIDLSEIGLTR_			1	0	0	TRINITY_DN25288_c0_g2_i3.p4;TRINITY_DN25288_c0_g2_i2.p4;TRINITY_DN25288_c0_g1_i8.p3;TRINITY_DN25288_c0_g1_i7.p3;TRINITY_DN25288_c0_g1_i4.p4;TRINITY_DN25288_c0_g1_i10.p4	TRINITY_DN25288_c0_g2_i3.p4	TRINITY_DN25288_c0_g2_i3.p4	MULTI-MSMS	20190213_QEP2_FBU_MS_bombyxmori_fract03_4	30	fract03_4	977.999	2	977.487	1952.96	34978.8	9.4472	0.0092346	0.059499	5.8159e-05	9.5067	0.0092927	977.487	160.8	0.97676	159.8	159.25	160.23	-1.003					179	39	6	0	0	0	5.9932e-43	2	77704	218.66	212.65	1
AFHSHDTIDLSEIGLTR	17	Acetyl (Protein N-term)	_(ac)AFHSHDTIDLSEIGLTR_			1	0	0	TRINITY_DN25288_c0_g2_i3.p4;TRINITY_DN25288_c0_g2_i2.p4;TRINITY_DN25288_c0_g1_i8.p3;TRINITY_DN25288_c0_g1_i7.p3;TRINITY_DN25288_c0_g1_i4.p4;TRINITY_DN25288_c0_g1_i10.p4	TRINITY_DN25288_c0_g2_i3.p4	TRINITY_DN25288_c0_g2_i3.p4	MULTI-MSMS	20190213_QEP2_FBU_MS_bombyxmori_fract03_4	30	fract03_4	651.999	3	651.994	1952.96	43596.8	9.9884	0.0065123	-0.75842	-0.00049449	9.2299	0.0060179	651.993	162.32	0.72066	161.41	161.12	161.84	-0.90269					98	28	4	0	0	0	0.0090739	1	78673	56.002	51.476	1
AFHSHDTIDLSEIGLTR	17	Acetyl (Protein N-term)	_(ac)AFHSHDTIDLSEIGLTR_			1	0	0	TRINITY_DN25288_c0_g2_i3.p4;TRINITY_DN25288_c0_g2_i2.p4;TRINITY_DN25288_c0_g1_i8.p3;TRINITY_DN25288_c0_g1_i7.p3;TRINITY_DN25288_c0_g1_i4.p4;TRINITY_DN25288_c0_g1_i10.p4	TRINITY_DN25288_c0_g2_i3.p4	TRINITY_DN25288_c0_g2_i3.p4	MULTI-SECPEP	20190213_QEP2_FBU_MS_bombyxmori_fract03_4	30	fract03_4	652.834	3	651.994	1952.96	44605.6	9.7665	0.0063677	0.20469	0.00013345	9.9712	0.0065012	652.328	164.93	0.60652	163.63	163.31	163.92	-1.3036					39	23	2	0	0	0	0.002397	1	79730	50.077	44.947	1
AFHSHDTIDLSEIGLTR	17	Acetyl (Protein N-term)	_(ac)AFHSHDTIDLSEIGLTR_			1	0	0	TRINITY_DN25288_c0_g2_i3.p4;TRINITY_DN25288_c0_g2_i2.p4;TRINITY_DN25288_c0_g1_i8.p3;TRINITY_DN25288_c0_g1_i7.p3;TRINITY_DN25288_c0_g1_i4.p4;TRINITY_DN25288_c0_g1_i10.p4	TRINITY_DN25288_c0_g2_i3.p4	TRINITY_DN25288_c0_g2_i3.p4	MULTI-MSMS	20190213_QEP2_FBU_MS_bombyxmori_fract04_1	40	fract04_1	652.333	3	651.994	1952.96	42846.4	7.8802	0.0051378	0.26282	0.00017136	8.143	0.0053092	652.328	159.18	1.3023	159.78	159.29	160.59	0.60184					296	53	7	0	0	0	2.0583e-42	2	79288	212.95	207.98	1
AFHSHDTIDLSEIGLTR	17	Acetyl (Protein N-term)	_(ac)AFHSHDTIDLSEIGLTR_			1	0	0	TRINITY_DN25288_c0_g2_i3.p4;TRINITY_DN25288_c0_g2_i2.p4;TRINITY_DN25288_c0_g1_i8.p3;TRINITY_DN25288_c0_g1_i7.p3;TRINITY_DN25288_c0_g1_i4.p4;TRINITY_DN25288_c0_g1_i10.p4	TRINITY_DN25288_c0_g2_i3.p4	TRINITY_DN25288_c0_g2_i3.p4	MULTI-MSMS	20190213_QEP2_FBU_MS_bombyxmori_fract04_1	40	fract04_1	977.495	2	977.487	1952.96	34819.1	7.6903	0.0075171	0.46473	0.00045426	8.155	0.0079714	977.989	159.14	1.0032	159.74	159.36	160.36	0.60184					200	41	6	0	0	0	3.0341e-59	2	79112	235.95	228.4	1
AFHSHDTIDLSEIGLTR	17	Acetyl (Protein N-term)	_(ac)AFHSHDTIDLSEIGLTR_			1	0	0	TRINITY_DN25288_c0_g2_i3.p4;TRINITY_DN25288_c0_g2_i2.p4;TRINITY_DN25288_c0_g1_i8.p3;TRINITY_DN25288_c0_g1_i7.p3;TRINITY_DN25288_c0_g1_i4.p4;TRINITY_DN25288_c0_g1_i10.p4	TRINITY_DN25288_c0_g2_i3.p4	TRINITY_DN25288_c0_g2_i3.p4	MULTI-MSMS	20190213_QEP2_FBU_MS_bombyxmori_fract04_1	40	fract04_1	652.334	3	651.994	1952.96	42901.9	8.1167	0.005292	0.11388	7.4246e-05	8.2306	0.0053663	652.328	160.25	1.8263	160.86	160.51	162.34	0.60184					234	75	4	0	0	0	1.1351e-10	2	79849	139.88	139.88	1
AFHSHDTIDLSEIGLTR	17	Acetyl (Protein N-term)	_(ac)AFHSHDTIDLSEIGLTR_			1	0	0	TRINITY_DN25288_c0_g2_i3.p4;TRINITY_DN25288_c0_g2_i2.p4;TRINITY_DN25288_c0_g1_i8.p3;TRINITY_DN25288_c0_g1_i7.p3;TRINITY_DN25288_c0_g1_i4.p4;TRINITY_DN25288_c0_g1_i10.p4	TRINITY_DN25288_c0_g2_i3.p4	TRINITY_DN25288_c0_g2_i3.p4	MULTI-MSMS	20190213_QEP2_FBU_MS_bombyxmori_fract04_1	40	fract04_1	977.992	2	977.487	1952.96	34337.1	7.7985	0.0076229	-2.545	-0.0024877	5.2535	0.0051352	977.483	160.22	1.0154	160.82	160.57	161.58	0.60184					54	41	2	0	0	0	0.00079383	1	79681	85.087	78.136	1
AFHSHDTIDLSEIGLTR	17	Acetyl (Protein N-term)	_(ac)AFHSHDTIDLSEIGLTR_			1	0	0	TRINITY_DN25288_c0_g2_i3.p4;TRINITY_DN25288_c0_g2_i2.p4;TRINITY_DN25288_c0_g1_i8.p3;TRINITY_DN25288_c0_g1_i7.p3;TRINITY_DN25288_c0_g1_i4.p4;TRINITY_DN25288_c0_g1_i10.p4	TRINITY_DN25288_c0_g2_i3.p4	TRINITY_DN25288_c0_g2_i3.p4	MULTI-MSMS	20190213_QEP2_FBU_MS_bombyxmori_fract04_1	40	fract04_1	651.999	3	651.994	1952.96	43488.9	7.5622	0.0049305	0.075015	4.891e-05	7.6372	0.0049794	651.993	161.82	1.249	162.42	161.96	163.21	0.60185					93	51	3	0	0	0	0.0012562	1	80230	69.069	62.796	1
AFHSHDTIDLSEIGLTR	17	Acetyl (Protein N-term)	_(ac)AFHSHDTIDLSEIGLTR_			1	0	0	TRINITY_DN25288_c0_g2_i3.p4;TRINITY_DN25288_c0_g2_i2.p4;TRINITY_DN25288_c0_g1_i8.p3;TRINITY_DN25288_c0_g1_i7.p3;TRINITY_DN25288_c0_g1_i4.p4;TRINITY_DN25288_c0_g1_i10.p4	TRINITY_DN25288_c0_g2_i3.p4	TRINITY_DN25288_c0_g2_i3.p4	MULTI-MSMS	20190213_QEP2_FBU_MS_bombyxmori_fract04_1	40	fract04_1	652.332	3	651.994	1952.96	43429.9	8.4137	0.0054857	-0.95683	-0.00062384	7.4569	0.0048618	652.327	163.53	0.99078	163.93	163.28	164.27	0.40134					91	39	4	0	0	0	0.0010337	1	81172	70.783	51.114	1
AFHSHDTIDLSEIGLTR	17	Acetyl (Protein N-term)	_(ac)AFHSHDTIDLSEIGLTR_			1	0	0	TRINITY_DN25288_c0_g2_i3.p4;TRINITY_DN25288_c0_g2_i2.p4;TRINITY_DN25288_c0_g1_i8.p3;TRINITY_DN25288_c0_g1_i7.p3;TRINITY_DN25288_c0_g1_i4.p4;TRINITY_DN25288_c0_g1_i10.p4	TRINITY_DN25288_c0_g2_i3.p4	TRINITY_DN25288_c0_g2_i3.p4	MULTI-MSMS	20190213_QEP2_FBU_MS_bombyxmori_fract04_1	40	fract04_1	651.999	3	651.994	1952.96	44750.6	7.8318	0.0051063	0.29597	0.00019297	8.1277	0.0052992	651.994	167.02	0.5921	167.02	166.73	167.32	0.00035095					69	24	4	0	0	0	3.5562e-09	1	82741	130.4	119.85	1
AFHSHDTIDLSEIGLTR	17	Acetyl (Protein N-term)	_(ac)AFHSHDTIDLSEIGLTR_			1	0	0	TRINITY_DN25288_c0_g2_i3.p4;TRINITY_DN25288_c0_g2_i2.p4;TRINITY_DN25288_c0_g1_i8.p3;TRINITY_DN25288_c0_g1_i7.p3;TRINITY_DN25288_c0_g1_i4.p4;TRINITY_DN25288_c0_g1_i10.p4	TRINITY_DN25288_c0_g2_i3.p4	TRINITY_DN25288_c0_g2_i3.p4	MULTI-MSMS	20190213_QEP2_FBU_MS_bombyxmori_fract04_2	40	fract04_2	652.333	3	651.994	1952.96	43032	7.9503	0.0051836	0.39506	0.00025758	8.3454	0.0054411	652.328	159.58	1.4046	159.58	159.15	160.55	0.00042725					321	58	7	0	0	0	1.4444e-33	3	78870	193.31	189.21	1
AFHSHDTIDLSEIGLTR	17	Acetyl (Protein N-term)	_(ac)AFHSHDTIDLSEIGLTR_			1	0	0	TRINITY_DN25288_c0_g2_i3.p4;TRINITY_DN25288_c0_g2_i2.p4;TRINITY_DN25288_c0_g1_i8.p3;TRINITY_DN25288_c0_g1_i7.p3;TRINITY_DN25288_c0_g1_i4.p4;TRINITY_DN25288_c0_g1_i10.p4	TRINITY_DN25288_c0_g2_i3.p4	TRINITY_DN25288_c0_g2_i3.p4	MULTI-MSMS	20190213_QEP2_FBU_MS_bombyxmori_fract04_2	40	fract04_2	977.996	2	977.487	1952.96	34718.4	7.9621	0.0077828	0.325	0.00031768	8.2871	0.0081005	977.989	159.61	1.2606	159.61	159.15	160.41	0.00042725					238	52	6	0	0	0	3.291e-71	2	78749	273.88	261.68	1
AFHSHDTIDLSEIGLTR	17	Acetyl (Protein N-term)	_(ac)AFHSHDTIDLSEIGLTR_			1	0	0	TRINITY_DN25288_c0_g2_i3.p4;TRINITY_DN25288_c0_g2_i2.p4;TRINITY_DN25288_c0_g1_i8.p3;TRINITY_DN25288_c0_g1_i7.p3;TRINITY_DN25288_c0_g1_i4.p4;TRINITY_DN25288_c0_g1_i10.p4	TRINITY_DN25288_c0_g2_i3.p4	TRINITY_DN25288_c0_g2_i3.p4	MULTI-MSMS	20190213_QEP2_FBU_MS_bombyxmori_fract04_2	40	fract04_2	652	3	651.994	1952.96	43024.3	8.7497	0.0057048	-0.012913	-8.4189e-06	8.7368	0.0056963	652.328	160.78	2.9363	160.88	160.58	163.52	0.10068					303	119	4	0	0	0	3.1889e-13	2	79413	150.91	147.05	1
AFHSHDTIDLSEIGLTR	17	Acetyl (Protein N-term)	_(ac)AFHSHDTIDLSEIGLTR_			1	0	0	TRINITY_DN25288_c0_g2_i3.p4;TRINITY_DN25288_c0_g2_i2.p4;TRINITY_DN25288_c0_g1_i8.p3;TRINITY_DN25288_c0_g1_i7.p3;TRINITY_DN25288_c0_g1_i4.p4;TRINITY_DN25288_c0_g1_i10.p4	TRINITY_DN25288_c0_g2_i3.p4	TRINITY_DN25288_c0_g2_i3.p4	MULTI-MSMS	20190213_QEP2_FBU_MS_bombyxmori_fract04_2	40	fract04_2	652.335	3	651.994	1952.96	43841.6	8.8775	0.0057881	1.3063	0.00085168	10.184	0.0066398	651.994	167.06	1.2507	166.76	166.1	167.35	-0.30032					128	50	4	0	0	0	0.0009714	1	82022	71.263	63.751	1
AFHSHDTIDLSEIGLTR	17	Acetyl (Protein N-term)	_(ac)AFHSHDTIDLSEIGLTR_			1	0	0	TRINITY_DN25288_c0_g2_i3.p4;TRINITY_DN25288_c0_g2_i2.p4;TRINITY_DN25288_c0_g1_i8.p3;TRINITY_DN25288_c0_g1_i7.p3;TRINITY_DN25288_c0_g1_i4.p4;TRINITY_DN25288_c0_g1_i10.p4	TRINITY_DN25288_c0_g2_i3.p4	TRINITY_DN25288_c0_g2_i3.p4	MULTI-SECPEP	20190213_QEP2_FBU_MS_bombyxmori_fract04_2	40	fract04_2	652.363	3	651.994	1952.96	43587.9	8.5556	0.0055782	-0.12271	-8.0009e-05	8.4328	0.0054982	652.328	164	1.0104	163.9	163.32	164.33	-0.099823					120	41	4	0	0	0	7.0571e-06	1	80476	85.563	74.949	1
AFHSHDTIDLSEIGLTR	17	Acetyl (Protein N-term)	_(ac)AFHSHDTIDLSEIGLTR_			1	0	0	TRINITY_DN25288_c0_g2_i3.p4;TRINITY_DN25288_c0_g2_i2.p4;TRINITY_DN25288_c0_g1_i8.p3;TRINITY_DN25288_c0_g1_i7.p3;TRINITY_DN25288_c0_g1_i4.p4;TRINITY_DN25288_c0_g1_i10.p4	TRINITY_DN25288_c0_g2_i3.p4	TRINITY_DN25288_c0_g2_i3.p4	MULTI-MSMS	20190213_QEP2_FBU_MS_bombyxmori_fract04_3	40	fract04_3	652	3	651.994	1952.96	42948.8	8.9917	0.0058625	0.10523	6.8609e-05	9.0969	0.0059311	652.328	160.51	1.6136	159.66	158.85	160.46	-0.85214					340	66	7	0	0	0	1.0192e-25	3	78525	178.47	171.7	1
AFHSHDTIDLSEIGLTR	17	Acetyl (Protein N-term)	_(ac)AFHSHDTIDLSEIGLTR_			1	0	0	TRINITY_DN25288_c0_g2_i3.p4;TRINITY_DN25288_c0_g2_i2.p4;TRINITY_DN25288_c0_g1_i8.p3;TRINITY_DN25288_c0_g1_i7.p3;TRINITY_DN25288_c0_g1_i4.p4;TRINITY_DN25288_c0_g1_i10.p4	TRINITY_DN25288_c0_g2_i3.p4	TRINITY_DN25288_c0_g2_i3.p4	MULTI-MSMS	20190213_QEP2_FBU_MS_bombyxmori_fract04_3	40	fract04_3	977.997	2	977.487	1952.96	34971.8	8.8284	0.0086297	0.13944	0.0001363	8.9679	0.008766	977.988	160.51	1.1966	159.66	159.17	160.36	-0.85216					248	49	6	0	0	0	3.1881e-72	2	78558	281.07	274.29	1
AFHSHDTIDLSEIGLTR	17	Acetyl (Protein N-term)	_(ac)AFHSHDTIDLSEIGLTR_			1	0	0	TRINITY_DN25288_c0_g2_i3.p4;TRINITY_DN25288_c0_g2_i2.p4;TRINITY_DN25288_c0_g1_i8.p3;TRINITY_DN25288_c0_g1_i7.p3;TRINITY_DN25288_c0_g1_i4.p4;TRINITY_DN25288_c0_g1_i10.p4	TRINITY_DN25288_c0_g2_i3.p4	TRINITY_DN25288_c0_g2_i3.p4	MULTI-MSMS	20190213_QEP2_FBU_MS_bombyxmori_fract04_3	40	fract04_3	652.331	3	651.994	1952.96	42903.9	9.0338	0.00589	0.056838	3.7058e-05	9.0907	0.0059271	652.328	161.61	1.5525	160.86	160.54	162.09	-0.75189					188	62	4	0	0	0	1.8532e-09	2	79355	135.09	130.27	1
AFHSHDTIDLSEIGLTR	17	Acetyl (Protein N-term)	_(ac)AFHSHDTIDLSEIGLTR_			1	0	0	TRINITY_DN25288_c0_g2_i3.p4;TRINITY_DN25288_c0_g2_i2.p4;TRINITY_DN25288_c0_g1_i8.p3;TRINITY_DN25288_c0_g1_i7.p3;TRINITY_DN25288_c0_g1_i4.p4;TRINITY_DN25288_c0_g1_i10.p4	TRINITY_DN25288_c0_g2_i3.p4	TRINITY_DN25288_c0_g2_i3.p4	MULTI-MSMS	20190213_QEP2_FBU_MS_bombyxmori_fract04_3	40	fract04_3	652.334	3	651.994	1952.96	43840.8	8.9619	0.0058431	0.72233	0.00047095	9.6842	0.0063141	652.329	163.72	1.0709	162.97	162.49	163.56	-0.75188					99	42	3	0	0	0	0.00019763	1	79916	77.221	72.094	1
AFHSHDTIDLSEIGLTR	17	Acetyl (Protein N-term)	_(ac)AFHSHDTIDLSEIGLTR_			1	0	0	TRINITY_DN25288_c0_g2_i3.p4;TRINITY_DN25288_c0_g2_i2.p4;TRINITY_DN25288_c0_g1_i8.p3;TRINITY_DN25288_c0_g1_i7.p3;TRINITY_DN25288_c0_g1_i4.p4;TRINITY_DN25288_c0_g1_i10.p4	TRINITY_DN25288_c0_g2_i3.p4	TRINITY_DN25288_c0_g2_i3.p4	MULTI-MSMS	20190213_QEP2_FBU_MS_bombyxmori_fract04_3	40	fract04_3	651.999	3	651.994	1952.96	43223.1	8.8969	0.0058007	-0.33559	-0.0002188	8.5613	0.0055819	651.994	164.74	0.93697	163.78	163.26	164.2	-0.95239					99	37	4	0	0	0	0.0026037	1	80402	61.211	49.457	1
AFHSHDTIDLSEIGLTR	17	Acetyl (Protein N-term)	_(ac)AFHSHDTIDLSEIGLTR_			1	0	0	TRINITY_DN25288_c0_g2_i3.p4;TRINITY_DN25288_c0_g2_i2.p4;TRINITY_DN25288_c0_g1_i8.p3;TRINITY_DN25288_c0_g1_i7.p3;TRINITY_DN25288_c0_g1_i4.p4;TRINITY_DN25288_c0_g1_i10.p4	TRINITY_DN25288_c0_g2_i3.p4	TRINITY_DN25288_c0_g2_i3.p4	MULTI-MSMS	20190213_QEP2_FBU_MS_bombyxmori_fract04_3	40	fract04_3	651.999	3	651.994	1952.96	43745.5	9.3163	0.0060741	0.30467	0.00019865	9.6209	0.0062728	651.994	167.89	0.96172	167.04	166.43	167.39	-0.85216					100	38	3	0	0	0	2.758e-08	1	81730	123.92	115.94	1
AFHSHDTIDLSEIGLTR	17	Acetyl (Protein N-term)	_(ac)AFHSHDTIDLSEIGLTR_			1	0	0	TRINITY_DN25288_c0_g2_i3.p4;TRINITY_DN25288_c0_g2_i2.p4;TRINITY_DN25288_c0_g1_i8.p3;TRINITY_DN25288_c0_g1_i7.p3;TRINITY_DN25288_c0_g1_i4.p4;TRINITY_DN25288_c0_g1_i10.p4	TRINITY_DN25288_c0_g2_i3.p4	TRINITY_DN25288_c0_g2_i3.p4	MULTI-MSMS	20190213_QEP2_FBU_MS_bombyxmori_fract04_4	40	fract04_4	652.333	3	651.994	1952.96	42886.4	8.6285	0.0056258	-0.026705	-1.7412e-05	8.6018	0.0056083	652.328	158.18	2.4547	159.88	159.28	161.74	1.7058					497	101	7	0	0	0	6.1626e-34	4	78170	198.95	193.98	1
AFHSHDTIDLSEIGLTR	17	Acetyl (Protein N-term)	_(ac)AFHSHDTIDLSEIGLTR_			1	0	0	TRINITY_DN25288_c0_g2_i3.p4;TRINITY_DN25288_c0_g2_i2.p4;TRINITY_DN25288_c0_g1_i8.p3;TRINITY_DN25288_c0_g1_i7.p3;TRINITY_DN25288_c0_g1_i4.p4;TRINITY_DN25288_c0_g1_i10.p4	TRINITY_DN25288_c0_g2_i3.p4	TRINITY_DN25288_c0_g2_i3.p4	MULTI-MSMS	20190213_QEP2_FBU_MS_bombyxmori_fract04_4	40	fract04_4	977.996	2	977.487	1952.96	34672	8.3962	0.0082072	0.13366	0.00013066	8.5299	0.0083379	977.988	158.17	1.4318	159.88	159.38	160.81	1.7058					253	59	6	0	0	0	1.8281e-59	2	78015	241.68	234.9	1
AFHSHDTIDLSEIGLTR	17	Acetyl (Protein N-term)	_(ac)AFHSHDTIDLSEIGLTR_			1	0	0	TRINITY_DN25288_c0_g2_i3.p4;TRINITY_DN25288_c0_g2_i2.p4;TRINITY_DN25288_c0_g1_i8.p3;TRINITY_DN25288_c0_g1_i7.p3;TRINITY_DN25288_c0_g1_i4.p4;TRINITY_DN25288_c0_g1_i10.p4	TRINITY_DN25288_c0_g2_i3.p4	TRINITY_DN25288_c0_g2_i3.p4	MULTI-MSMS	20190213_QEP2_FBU_MS_bombyxmori_fract04_4	40	fract04_4	977.991	2	977.487	1952.96	32332.8	9.1486	0.0089426	-2.2796	-0.0022283	6.869	0.0067144	977.484	159.24	0.85176	160.95	160.72	161.57	1.7058					85	34	4	0	0	0	1.7411e-17	1	78559	160.43	150.29	1
AFHSHDTIDLSEIGLTR	17	Acetyl (Protein N-term)	_(ac)AFHSHDTIDLSEIGLTR_			1	0	0	TRINITY_DN25288_c0_g2_i3.p4;TRINITY_DN25288_c0_g2_i2.p4;TRINITY_DN25288_c0_g1_i8.p3;TRINITY_DN25288_c0_g1_i7.p3;TRINITY_DN25288_c0_g1_i4.p4;TRINITY_DN25288_c0_g1_i10.p4	TRINITY_DN25288_c0_g2_i3.p4	TRINITY_DN25288_c0_g2_i3.p4	MULTI-MSMS	20190213_QEP2_FBU_MS_bombyxmori_fract04_4	40	fract04_4	652.334	3	651.994	1952.96	43456.1	8.4325	0.0054979	-0.7962	-0.00051912	7.6363	0.0049788	652.328	160.32	0.9205	162.03	161.59	162.51	1.7058					123	38	5	0	0	0	3.6019e-09	1	78976	130.27	123.67	1
AFHSHDTIDLSEIGLTR	17	Acetyl (Protein N-term)	_(ac)AFHSHDTIDLSEIGLTR_			1	0	0	TRINITY_DN25288_c0_g2_i3.p4;TRINITY_DN25288_c0_g2_i2.p4;TRINITY_DN25288_c0_g1_i8.p3;TRINITY_DN25288_c0_g1_i7.p3;TRINITY_DN25288_c0_g1_i4.p4;TRINITY_DN25288_c0_g1_i10.p4	TRINITY_DN25288_c0_g2_i3.p4	TRINITY_DN25288_c0_g2_i3.p4	MULTI-MSMS	20190213_QEP2_FBU_MS_bombyxmori_fract04_4	40	fract04_4	652	3	651.994	1952.96	43529.9	8.5033	0.0055441	0.56757	0.00037005	9.0708	0.0059141	652.329	161.19	1.3044	162.9	162.34	163.64	1.7058					130	52	4	0	0	0	6.3578e-07	1	79534	109.04	101.84	1
AFHSHDTIDLSEIGLTR	17	Acetyl (Protein N-term)	_(ac)AFHSHDTIDLSEIGLTR_			1	0	0	TRINITY_DN25288_c0_g2_i3.p4;TRINITY_DN25288_c0_g2_i2.p4;TRINITY_DN25288_c0_g1_i8.p3;TRINITY_DN25288_c0_g1_i7.p3;TRINITY_DN25288_c0_g1_i4.p4;TRINITY_DN25288_c0_g1_i10.p4	TRINITY_DN25288_c0_g2_i3.p4	TRINITY_DN25288_c0_g2_i3.p4	MULTI-MSMS	20190213_QEP2_FBU_MS_bombyxmori_fract04_4	40	fract04_4	652	3	651.994	1952.96	43070.1	9.0607	0.0059075	-0.32308	-0.00021065	8.7376	0.0056969	651.994	162.43	1.5681	163.94	163.22	164.79	1.5053					171	63	5	0	0	0	0.00019198	1	79897	77.478	68.003	1
AFHSHDTIDLSEIGLTR	17	Acetyl (Protein N-term)	_(ac)AFHSHDTIDLSEIGLTR_			1	0	0	TRINITY_DN25288_c0_g2_i3.p4;TRINITY_DN25288_c0_g2_i2.p4;TRINITY_DN25288_c0_g1_i8.p3;TRINITY_DN25288_c0_g1_i7.p3;TRINITY_DN25288_c0_g1_i4.p4;TRINITY_DN25288_c0_g1_i10.p4	TRINITY_DN25288_c0_g2_i3.p4	TRINITY_DN25288_c0_g2_i3.p4	MULTI-MSMS	20190213_QEP2_FBU_MS_bombyxmori_fract04_4	40	fract04_4	652.337	3	651.994	1952.96	44306.6	8.8158	0.0057479	1.8606	0.0012131	10.676	0.006961	652.33	165.83	0.80984	166.74	166.3	167.11	0.90387					77	32	3	0	0	0	0.0018788	1	81491	64.275	57.143	1
AFHSHDTIDLSEIGLTR	17	Acetyl (Protein N-term)	_(ac)AFHSHDTIDLSEIGLTR_			1	0	0	TRINITY_DN25288_c0_g2_i3.p4;TRINITY_DN25288_c0_g2_i2.p4;TRINITY_DN25288_c0_g1_i8.p3;TRINITY_DN25288_c0_g1_i7.p3;TRINITY_DN25288_c0_g1_i4.p4;TRINITY_DN25288_c0_g1_i10.p4	TRINITY_DN25288_c0_g2_i3.p4	TRINITY_DN25288_c0_g2_i3.p4	MULTI-SECPEP	20190213_QEP2_FBU_MS_bombyxmori_fract04_4	40	fract04_4	652.611	3	651.994	1952.96	43838.2	8.9072	0.0058074	0.63306	0.00041275	9.5403	0.0062202	652.328	166.48	0.99799	167.39	167.06	168.06	0.90387					96	39	4	0	0	0	0.00092929	1	81940	58.98	55.23	1
AFHSHDTIDLSEIGLTR	17	Acetyl (Protein N-term)	_(ac)AFHSHDTIDLSEIGLTR_			1	0	0	TRINITY_DN25288_c0_g2_i3.p4;TRINITY_DN25288_c0_g2_i2.p4;TRINITY_DN25288_c0_g1_i8.p3;TRINITY_DN25288_c0_g1_i7.p3;TRINITY_DN25288_c0_g1_i4.p4;TRINITY_DN25288_c0_g1_i10.p4	TRINITY_DN25288_c0_g2_i3.p4	TRINITY_DN25288_c0_g2_i3.p4	MULTI-MSMS	20190213_QEP2_FBU_MS_bombyxmori_fract05_1	50	fract05_1	651.998	3	651.994	1952.96	44557.2	8.3547	0.0054472	-1.4344	-0.00093525	6.9203	0.004512	652.327	147.81	0.43855	148.21	148.01	148.45	0.4008					34	18	3	0	0	0	0.017886	1	74948	48.907	43.153	1
AFHSHDTIDLSEIGLTR	17	Acetyl (Protein N-term)	_(ac)AFHSHDTIDLSEIGLTR_			1	0	0	TRINITY_DN25288_c0_g2_i3.p4;TRINITY_DN25288_c0_g2_i2.p4;TRINITY_DN25288_c0_g1_i8.p3;TRINITY_DN25288_c0_g1_i7.p3;TRINITY_DN25288_c0_g1_i4.p4;TRINITY_DN25288_c0_g1_i10.p4	TRINITY_DN25288_c0_g2_i3.p4	TRINITY_DN25288_c0_g2_i3.p4	MULTI-MSMS	20190213_QEP2_FBU_MS_bombyxmori_fract05_1	50	fract05_1	652.333	3	651.994	1952.96	42656.3	8.0619	0.0052563	0.0091176	5.9446e-06	8.071	0.0052622	652.328	158.94	1.8547	159.64	158.85	160.71	0.70154					394	75	7	0	0	0	1.9786e-33	3	80160	189.67	182.89	1
AFHSHDTIDLSEIGLTR	17	Acetyl (Protein N-term)	_(ac)AFHSHDTIDLSEIGLTR_			1	0	0	TRINITY_DN25288_c0_g2_i3.p4;TRINITY_DN25288_c0_g2_i2.p4;TRINITY_DN25288_c0_g1_i8.p3;TRINITY_DN25288_c0_g1_i7.p3;TRINITY_DN25288_c0_g1_i4.p4;TRINITY_DN25288_c0_g1_i10.p4	TRINITY_DN25288_c0_g2_i3.p4	TRINITY_DN25288_c0_g2_i3.p4	MULTI-MSMS	20190213_QEP2_FBU_MS_bombyxmori_fract05_1	50	fract05_1	977.495	2	977.487	1952.96	34491.8	7.7871	0.0076118	0.31182	0.0003048	8.0989	0.0079166	977.988	158.97	1.4652	159.67	159.19	160.66	0.70154					297	59	6	0	0	0	9.9489e-66	2	80305	260.24	253	1
AFHSHDTIDLSEIGLTR	17	Acetyl (Protein N-term)	_(ac)AFHSHDTIDLSEIGLTR_			1	0	0	TRINITY_DN25288_c0_g2_i3.p4;TRINITY_DN25288_c0_g2_i2.p4;TRINITY_DN25288_c0_g1_i8.p3;TRINITY_DN25288_c0_g1_i7.p3;TRINITY_DN25288_c0_g1_i4.p4;TRINITY_DN25288_c0_g1_i10.p4	TRINITY_DN25288_c0_g2_i3.p4	TRINITY_DN25288_c0_g2_i3.p4	MULTI-MSMS	20190213_QEP2_FBU_MS_bombyxmori_fract05_1	50	fract05_1	977.495	2	977.487	1952.96	33761.8	8.5463	0.0083539	-0.32704	-0.00031968	8.2192	0.0080342	977.988	160.24	1.1033	160.94	160.63	161.74	0.70154					93	45	4	0	0	0	2.0763e-42	1	80580	218.12	206.51	1
AFHSHDTIDLSEIGLTR	17	Acetyl (Protein N-term)	_(ac)AFHSHDTIDLSEIGLTR_			1	0	0	TRINITY_DN25288_c0_g2_i3.p4;TRINITY_DN25288_c0_g2_i2.p4;TRINITY_DN25288_c0_g1_i8.p3;TRINITY_DN25288_c0_g1_i7.p3;TRINITY_DN25288_c0_g1_i4.p4;TRINITY_DN25288_c0_g1_i10.p4	TRINITY_DN25288_c0_g2_i3.p4	TRINITY_DN25288_c0_g2_i3.p4	MULTI-MSMS	20190213_QEP2_FBU_MS_bombyxmori_fract05_1	50	fract05_1	652.334	3	651.994	1952.96	43078.9	8.6687	0.0056519	0.093015	6.0645e-05	8.7617	0.0057126	652.328	160.24	1.5618	160.94	160.68	162.24	0.70154					261	64	6	0	0	0	1.6116e-25	2	80699	173.28	169.3	1
AFHSHDTIDLSEIGLTR	17	Acetyl (Protein N-term)	_(ac)AFHSHDTIDLSEIGLTR_			1	0	0	TRINITY_DN25288_c0_g2_i3.p4;TRINITY_DN25288_c0_g2_i2.p4;TRINITY_DN25288_c0_g1_i8.p3;TRINITY_DN25288_c0_g1_i7.p3;TRINITY_DN25288_c0_g1_i4.p4;TRINITY_DN25288_c0_g1_i10.p4	TRINITY_DN25288_c0_g2_i3.p4	TRINITY_DN25288_c0_g2_i3.p4	MULTI-MSMS	20190213_QEP2_FBU_MS_bombyxmori_fract05_1	50	fract05_1	651.999	3	651.994	1952.96	43313.5	7.8516	0.0051192	0.27766	0.00018104	8.1292	0.0053002	652.328	161.78	1.7186	162.48	161.81	163.53	0.70154					126	70	3	0	0	0	9.3672e-14	1	81249	154.46	147.02	1
AFHSHDTIDLSEIGLTR	17	Acetyl (Protein N-term)	_(ac)AFHSHDTIDLSEIGLTR_			1	0	0	TRINITY_DN25288_c0_g2_i3.p4;TRINITY_DN25288_c0_g2_i2.p4;TRINITY_DN25288_c0_g1_i8.p3;TRINITY_DN25288_c0_g1_i7.p3;TRINITY_DN25288_c0_g1_i4.p4;TRINITY_DN25288_c0_g1_i10.p4	TRINITY_DN25288_c0_g2_i3.p4	TRINITY_DN25288_c0_g2_i3.p4	MULTI-MSMS	20190213_QEP2_FBU_MS_bombyxmori_fract05_1	50	fract05_1	652.335	3	651.994	1952.96	43018.1	8.3192	0.0054241	0.55222	0.00036005	8.8715	0.0057841	652.328	162.61	0.84769	163.31	162.84	163.69	0.70154					56	34	2	0	0	0	5.7185e-06	1	81531	97.129	92.604	1
AFHSHDTIDLSEIGLTR	17	Acetyl (Protein N-term)	_(ac)AFHSHDTIDLSEIGLTR_			1	0	0	TRINITY_DN25288_c0_g2_i3.p4;TRINITY_DN25288_c0_g2_i2.p4;TRINITY_DN25288_c0_g1_i8.p3;TRINITY_DN25288_c0_g1_i7.p3;TRINITY_DN25288_c0_g1_i4.p4;TRINITY_DN25288_c0_g1_i10.p4	TRINITY_DN25288_c0_g2_i3.p4	TRINITY_DN25288_c0_g2_i3.p4	MULTI-MSMS	20190213_QEP2_FBU_MS_bombyxmori_fract05_1	50	fract05_1	651.999	3	651.994	1952.96	42959.1	8.4662	0.0055199	-0.1928	-0.00012571	8.2734	0.0053942	651.994	163.48	1.0089	164.18	163.53	164.54	0.70154					139	40	4	0	0	0	4.1188e-07	1	82006	114.52	104.67	1
AFHSHDTIDLSEIGLTR	17	Acetyl (Protein N-term)	_(ac)AFHSHDTIDLSEIGLTR_			1	0	0	TRINITY_DN25288_c0_g2_i3.p4;TRINITY_DN25288_c0_g2_i2.p4;TRINITY_DN25288_c0_g1_i8.p3;TRINITY_DN25288_c0_g1_i7.p3;TRINITY_DN25288_c0_g1_i4.p4;TRINITY_DN25288_c0_g1_i10.p4	TRINITY_DN25288_c0_g2_i3.p4	TRINITY_DN25288_c0_g2_i3.p4	MULTI-MSMS	20190213_QEP2_FBU_MS_bombyxmori_fract05_1	50	fract05_1	977.494	2	977.487	1952.96	35090.5	8.2763	0.00809	-0.70271	-0.00068689	7.5736	0.0074031	977.486	163.48	0.66792	164.19	163.77	164.44	0.70154					59	26	3	0	0	0	0.00048679	1	82057	88.385	80.946	1
AFHSHDTIDLSEIGLTR	17	Acetyl (Protein N-term)	_(ac)AFHSHDTIDLSEIGLTR_			1	0	0	TRINITY_DN25288_c0_g2_i3.p4;TRINITY_DN25288_c0_g2_i2.p4;TRINITY_DN25288_c0_g1_i8.p3;TRINITY_DN25288_c0_g1_i7.p3;TRINITY_DN25288_c0_g1_i4.p4;TRINITY_DN25288_c0_g1_i10.p4	TRINITY_DN25288_c0_g2_i3.p4	TRINITY_DN25288_c0_g2_i3.p4	MULTI-MSMS	20190213_QEP2_FBU_MS_bombyxmori_fract05_1	50	fract05_1	652.001	3	651.994	1952.96	43105.4	8.3872	0.0054684	0.77792	0.0005072	9.1651	0.0059756	652.329	164.24	1.1116	164.95	164.41	165.52	0.70152					133	45	4	0	0	0	3.5509e-06	1	82524	102.08	92.087	1
AFHSHDTIDLSEIGLTR	17	Acetyl (Protein N-term)	_(ac)AFHSHDTIDLSEIGLTR_			1	0	0	TRINITY_DN25288_c0_g2_i3.p4;TRINITY_DN25288_c0_g2_i2.p4;TRINITY_DN25288_c0_g1_i8.p3;TRINITY_DN25288_c0_g1_i7.p3;TRINITY_DN25288_c0_g1_i4.p4;TRINITY_DN25288_c0_g1_i10.p4	TRINITY_DN25288_c0_g2_i3.p4	TRINITY_DN25288_c0_g2_i3.p4	MULTI-MSMS	20190213_QEP2_FBU_MS_bombyxmori_fract05_1	50	fract05_1	651.999	3	651.994	1952.96	43203.1	8.3644	0.0054536	0.47937	0.00031255	8.8438	0.0057661	652.329	166.93	1.3323	166.93	166	167.34	-0.00016785					167	54	4	0	0	0	3.745e-09	1	83519	129.88	125.21	1
AFHSHDTIDLSEIGLTR	17	Acetyl (Protein N-term)	_(ac)AFHSHDTIDLSEIGLTR_			1	0	0	TRINITY_DN25288_c0_g2_i3.p4;TRINITY_DN25288_c0_g2_i2.p4;TRINITY_DN25288_c0_g1_i8.p3;TRINITY_DN25288_c0_g1_i7.p3;TRINITY_DN25288_c0_g1_i4.p4;TRINITY_DN25288_c0_g1_i10.p4	TRINITY_DN25288_c0_g2_i3.p4	TRINITY_DN25288_c0_g2_i3.p4	MULTI-MSMS	20190213_QEP2_FBU_MS_bombyxmori_fract05_1	50	fract05_1	652.333	3	651.994	1952.96	43276.3	8.3844	0.0054666	0.71324	0.00046503	9.0976	0.0059316	652.328	167.61	0.88266	167.61	167.24	168.12	-0.00018311					70	35	3	0	0	0	4.7287e-06	1	84149	99.392	90.197	1
AFHSHDTIDLSEIGLTR	17	Acetyl (Protein N-term)	_(ac)AFHSHDTIDLSEIGLTR_			1	0	0	TRINITY_DN25288_c0_g2_i3.p4;TRINITY_DN25288_c0_g2_i2.p4;TRINITY_DN25288_c0_g1_i8.p3;TRINITY_DN25288_c0_g1_i7.p3;TRINITY_DN25288_c0_g1_i4.p4;TRINITY_DN25288_c0_g1_i10.p4	TRINITY_DN25288_c0_g2_i3.p4	TRINITY_DN25288_c0_g2_i3.p4	MULTI-SECPEP	20190213_QEP2_FBU_MS_bombyxmori_fract05_1	50	fract05_1	652.669	3	651.994	1952.96	42940.9	7.6559	0.0049916	1.9165	0.0012496	9.5724	0.0062412	651.994	165.82	0.49178	166.12	165.88	166.37	0.30057					31	20	2	0	0	0	1.5934e-10	1	83238	113.47	106.87	1
AFHSHDTIDLSEIGLTR	17	Acetyl (Protein N-term)	_(ac)AFHSHDTIDLSEIGLTR_			1	0	0	TRINITY_DN25288_c0_g2_i3.p4;TRINITY_DN25288_c0_g2_i2.p4;TRINITY_DN25288_c0_g1_i8.p3;TRINITY_DN25288_c0_g1_i7.p3;TRINITY_DN25288_c0_g1_i4.p4;TRINITY_DN25288_c0_g1_i10.p4	TRINITY_DN25288_c0_g2_i3.p4	TRINITY_DN25288_c0_g2_i3.p4	MULTI-MSMS	20190213_QEP2_FBU_MS_bombyxmori_fract05_2	50	fract05_2	652.332	3	651.994	1952.96	43985.9	9.2534	0.0060331	-0.34113	-0.00022242	8.9122	0.0058107	651.994	150.53	0.3988	147.77	147.53	147.93	-2.7568					46	16	4	0	0	0	2.9617e-06	1	72433	103.43	95.722	1
AFHSHDTIDLSEIGLTR	17	Acetyl (Protein N-term)	_(ac)AFHSHDTIDLSEIGLTR_			1	0	0	TRINITY_DN25288_c0_g2_i3.p4;TRINITY_DN25288_c0_g2_i2.p4;TRINITY_DN25288_c0_g1_i8.p3;TRINITY_DN25288_c0_g1_i7.p3;TRINITY_DN25288_c0_g1_i4.p4;TRINITY_DN25288_c0_g1_i10.p4	TRINITY_DN25288_c0_g2_i3.p4	TRINITY_DN25288_c0_g2_i3.p4	MULTI-MSMS	20190213_QEP2_FBU_MS_bombyxmori_fract05_2	50	fract05_2	652.337	3	651.994	1952.96	44894.2	8.6759	0.0056566	0.705	0.00045965	9.3809	0.0061163	652.328	151.64	0.49742	148.89	148.51	149	-2.7568					26	19	2	0	0	0	9.5782e-05	1	72930	85.563	78.789	1
AFHSHDTIDLSEIGLTR	17	Acetyl (Protein N-term)	_(ac)AFHSHDTIDLSEIGLTR_			1	0	0	TRINITY_DN25288_c0_g2_i3.p4;TRINITY_DN25288_c0_g2_i2.p4;TRINITY_DN25288_c0_g1_i8.p3;TRINITY_DN25288_c0_g1_i7.p3;TRINITY_DN25288_c0_g1_i4.p4;TRINITY_DN25288_c0_g1_i10.p4	TRINITY_DN25288_c0_g2_i3.p4	TRINITY_DN25288_c0_g2_i3.p4	MULTI-MSMS	20190213_QEP2_FBU_MS_bombyxmori_fract05_2	50	fract05_2	652.333	3	651.994	1952.96	42734	8.6407	0.0056337	0.17284	0.00011269	8.8136	0.0057464	652.328	161.83	3.0526	159.58	158.81	161.86	-2.2555					690	122	7	0	0	0	5.1699e-42	5	77541	203.99	195.5	1
AFHSHDTIDLSEIGLTR	17	Acetyl (Protein N-term)	_(ac)AFHSHDTIDLSEIGLTR_			1	0	0	TRINITY_DN25288_c0_g2_i3.p4;TRINITY_DN25288_c0_g2_i2.p4;TRINITY_DN25288_c0_g1_i8.p3;TRINITY_DN25288_c0_g1_i7.p3;TRINITY_DN25288_c0_g1_i4.p4;TRINITY_DN25288_c0_g1_i10.p4	TRINITY_DN25288_c0_g2_i3.p4	TRINITY_DN25288_c0_g2_i3.p4	MULTI-MSMS	20190213_QEP2_FBU_MS_bombyxmori_fract05_2	50	fract05_2	977.997	2	977.487	1952.96	34614.5	8.5858	0.0083925	-0.06958	-6.8013e-05	8.5162	0.0083245	977.988	161.88	2.975	159.62	158.84	161.81	-2.2555					538	119	6	0	0	0	2.2098e-59	4	77761	239.86	229.62	1
AFHSHDTIDLSEIGLTR	17	Acetyl (Protein N-term)	_(ac)AFHSHDTIDLSEIGLTR_			1	0	0	TRINITY_DN25288_c0_g2_i3.p4;TRINITY_DN25288_c0_g2_i2.p4;TRINITY_DN25288_c0_g1_i8.p3;TRINITY_DN25288_c0_g1_i7.p3;TRINITY_DN25288_c0_g1_i4.p4;TRINITY_DN25288_c0_g1_i10.p4	TRINITY_DN25288_c0_g2_i3.p4	TRINITY_DN25288_c0_g2_i3.p4	MULTI-MSMS	20190213_QEP2_FBU_MS_bombyxmori_fract05_2	50	fract05_2	652.334	3	651.994	1952.96	43371.7	8.802	0.0057388	0.18157	0.00011838	8.9835	0.0058572	652.328	164.76	1.7108	162.4	161.71	163.42	-2.3558					220	68	5	0	0	0	1.0064e-18	3	78578	166.59	163.97	1
AFHSHDTIDLSEIGLTR	17	Acetyl (Protein N-term)	_(ac)AFHSHDTIDLSEIGLTR_			1	0	0	TRINITY_DN25288_c0_g2_i3.p4;TRINITY_DN25288_c0_g2_i2.p4;TRINITY_DN25288_c0_g1_i8.p3;TRINITY_DN25288_c0_g1_i7.p3;TRINITY_DN25288_c0_g1_i4.p4;TRINITY_DN25288_c0_g1_i10.p4	TRINITY_DN25288_c0_g2_i3.p4	TRINITY_DN25288_c0_g2_i3.p4	MULTI-MSMS	20190213_QEP2_FBU_MS_bombyxmori_fract05_2	50	fract05_2	977.995	2	977.487	1952.96	34708.2	8.464	0.0082734	-0.4366	-0.00042677	8.0274	0.0078467	977.487	166.21	0.99165	164.25	163.8	164.79	-1.9548					75	39	3	0	0	0	1.7095e-17	1	79362	160.64	152.29	1
AFHSHDTIDLSEIGLTR	17	Acetyl (Protein N-term)	_(ac)AFHSHDTIDLSEIGLTR_			1	0	0	TRINITY_DN25288_c0_g2_i3.p4;TRINITY_DN25288_c0_g2_i2.p4;TRINITY_DN25288_c0_g1_i8.p3;TRINITY_DN25288_c0_g1_i7.p3;TRINITY_DN25288_c0_g1_i4.p4;TRINITY_DN25288_c0_g1_i10.p4	TRINITY_DN25288_c0_g2_i3.p4	TRINITY_DN25288_c0_g2_i3.p4	MULTI-MSMS	20190213_QEP2_FBU_MS_bombyxmori_fract05_2	50	fract05_2	651.999	3	651.994	1952.96	43463.2	8.6152	0.0056171	-0.03345	-2.1809e-05	8.5818	0.0055953	652.328	166.18	1.8321	164.22	163.58	165.41	-1.9548					219	73	4	0	0	0	0.0011938	1	79723	69.55	65.909	1
AFHSHDTIDLSEIGLTR	17	Acetyl (Protein N-term)	_(ac)AFHSHDTIDLSEIGLTR_			1	0	0	TRINITY_DN25288_c0_g2_i3.p4;TRINITY_DN25288_c0_g2_i2.p4;TRINITY_DN25288_c0_g1_i8.p3;TRINITY_DN25288_c0_g1_i7.p3;TRINITY_DN25288_c0_g1_i4.p4;TRINITY_DN25288_c0_g1_i10.p4	TRINITY_DN25288_c0_g2_i3.p4	TRINITY_DN25288_c0_g2_i3.p4	MULTI-MSMS	20190213_QEP2_FBU_MS_bombyxmori_fract05_2	50	fract05_2	652.335	3	651.994	1952.96	42819.6	8.6398	0.0056331	0.92545	0.00060339	9.5653	0.0062365	652.329	167.7	0.98199	165.84	165.44	166.42	-1.8546					110	41	4	0	0	0	0.00051042	1	79994	74.812	66.263	1
AFHSHDTIDLSEIGLTR	17	Acetyl (Protein N-term)	_(ac)AFHSHDTIDLSEIGLTR_			1	0	0	TRINITY_DN25288_c0_g2_i3.p4;TRINITY_DN25288_c0_g2_i2.p4;TRINITY_DN25288_c0_g1_i8.p3;TRINITY_DN25288_c0_g1_i7.p3;TRINITY_DN25288_c0_g1_i4.p4;TRINITY_DN25288_c0_g1_i10.p4	TRINITY_DN25288_c0_g2_i3.p4	TRINITY_DN25288_c0_g2_i3.p4	MULTI-MSMS	20190213_QEP2_FBU_MS_bombyxmori_fract05_2	50	fract05_2	651.998	3	651.994	1952.96	43555.2	8.5049	0.0055451	0.161	0.00010497	8.6659	0.0056501	652.328	168.71	1.2008	166.95	166.42	167.62	-1.7543					161	48	5	0	0	0	5.9158e-07	1	80456	110.12	106.89	1
AFHSHDTIDLSEIGLTR	17	Acetyl (Protein N-term)	_(ac)AFHSHDTIDLSEIGLTR_			1	0	0	TRINITY_DN25288_c0_g2_i3.p4;TRINITY_DN25288_c0_g2_i2.p4;TRINITY_DN25288_c0_g1_i8.p3;TRINITY_DN25288_c0_g1_i7.p3;TRINITY_DN25288_c0_g1_i4.p4;TRINITY_DN25288_c0_g1_i10.p4	TRINITY_DN25288_c0_g2_i3.p4	TRINITY_DN25288_c0_g2_i3.p4	MULTI-MSMS	20190213_QEP2_FBU_MS_bombyxmori_fract05_2	50	fract05_2	652.335	3	651.994	1952.96	43854.9	9.2141	0.0060075	0.38025	0.00024792	9.5943	0.0062554	651.994	169.58	0.88766	167.72	167.45	168.34	-1.8546					79	36	4	0	0	0	3.0248e-07	1	80904	117.2	110.25	1
AFHSHDTIDLSEIGLTR	17	Acetyl (Protein N-term)	_(ac)AFHSHDTIDLSEIGLTR_			1	0	0	TRINITY_DN25288_c0_g2_i3.p4;TRINITY_DN25288_c0_g2_i2.p4;TRINITY_DN25288_c0_g1_i8.p3;TRINITY_DN25288_c0_g1_i7.p3;TRINITY_DN25288_c0_g1_i4.p4;TRINITY_DN25288_c0_g1_i10.p4	TRINITY_DN25288_c0_g2_i3.p4	TRINITY_DN25288_c0_g2_i3.p4	MULTI-MSMS	20190213_QEP2_FBU_MS_bombyxmori_fract05_2	50	fract05_2	652.333	3	651.994	1952.96	44670.8	9.8931	0.0064502	-0.59262	-0.00038638	9.3005	0.0060638	652.327	214.31	0.97552	214.16	213.54	214.52	-0.15033					60	33	3	0	0	0	4.0013e-06	1	100138	101.05	91.142	1
AFHSHDTIDLSEIGLTR	17	Acetyl (Protein N-term)	_(ac)AFHSHDTIDLSEIGLTR_			1	0	0	TRINITY_DN25288_c0_g2_i3.p4;TRINITY_DN25288_c0_g2_i2.p4;TRINITY_DN25288_c0_g1_i8.p3;TRINITY_DN25288_c0_g1_i7.p3;TRINITY_DN25288_c0_g1_i4.p4;TRINITY_DN25288_c0_g1_i10.p4	TRINITY_DN25288_c0_g2_i3.p4	TRINITY_DN25288_c0_g2_i3.p4	MULTI-MSMS	20190213_QEP2_FBU_MS_bombyxmori_fract05_2	50	fract05_2	652.335	3	651.994	1952.96	44939.3	9.5751	0.0062429	-1.5333	-0.00099973	8.0418	0.0052432	651.992	224.36	1.45	224.46	223.66	225.11	0.1003					77	50	2	0	0	0	3.7653e-07	2	104140	115.38	111.52	1
AFHSHDTIDLSEIGLTR	17	Acetyl (Protein N-term)	_(ac)AFHSHDTIDLSEIGLTR_			1	0	0	TRINITY_DN25288_c0_g2_i3.p4;TRINITY_DN25288_c0_g2_i2.p4;TRINITY_DN25288_c0_g1_i8.p3;TRINITY_DN25288_c0_g1_i7.p3;TRINITY_DN25288_c0_g1_i4.p4;TRINITY_DN25288_c0_g1_i10.p4	TRINITY_DN25288_c0_g2_i3.p4	TRINITY_DN25288_c0_g2_i3.p4	MSMS	20190213_QEP2_FBU_MS_bombyxmori_fract05_2	50	fract05_2	651.683	3	651.994	1952.96	NaN	NaN	NaN	NaN	NaN	NaN	NaN	NaN	215.31	1	215.26	214.76	215.76	-0.050079								0	0	0	0.0007781	1	100410	62.813	53.123	1
AFHSHDTIDLSEIGLTR	17	Acetyl (Protein N-term)	_(ac)AFHSHDTIDLSEIGLTR_			1	0	0	TRINITY_DN25288_c0_g2_i3.p4;TRINITY_DN25288_c0_g2_i2.p4;TRINITY_DN25288_c0_g1_i8.p3;TRINITY_DN25288_c0_g1_i7.p3;TRINITY_DN25288_c0_g1_i4.p4;TRINITY_DN25288_c0_g1_i10.p4	TRINITY_DN25288_c0_g2_i3.p4	TRINITY_DN25288_c0_g2_i3.p4	MULTI-SECPEP	20190213_QEP2_FBU_MS_bombyxmori_fract05_2	50	fract05_2	652.361	3	651.994	1952.96	42908.8	9.2022	0.0059998	-0.20623	-0.00013446	8.996	0.0058653	651.994	169.89	1.3828	168.23	168.05	169.43	-1.654					83	56	2	0	0	0	0.0019267	1	81176	52.93	40.729	1
AFHSHDTIDLSEIGLTR	17	Acetyl (Protein N-term)	_(ac)AFHSHDTIDLSEIGLTR_			1	0	0	TRINITY_DN25288_c0_g2_i3.p4;TRINITY_DN25288_c0_g2_i2.p4;TRINITY_DN25288_c0_g1_i8.p3;TRINITY_DN25288_c0_g1_i7.p3;TRINITY_DN25288_c0_g1_i4.p4;TRINITY_DN25288_c0_g1_i10.p4	TRINITY_DN25288_c0_g2_i3.p4	TRINITY_DN25288_c0_g2_i3.p4	MULTI-MSMS	20190213_QEP2_FBU_MS_bombyxmori_fract05_3	50	fract05_3	652.332	3	651.994	1952.96	43310.9	8.1301	0.0053008	-1.1371	-0.00074141	6.993	0.0045594	652.326	153.19	0.39038	147.58	147.42	147.81	-5.6136					40	15	3	0	0	0	0.001646	1	71445	66.068	55.927	1
AFHSHDTIDLSEIGLTR	17	Acetyl (Protein N-term)	_(ac)AFHSHDTIDLSEIGLTR_			1	0	0	TRINITY_DN25288_c0_g2_i3.p4;TRINITY_DN25288_c0_g2_i2.p4;TRINITY_DN25288_c0_g1_i8.p3;TRINITY_DN25288_c0_g1_i7.p3;TRINITY_DN25288_c0_g1_i4.p4;TRINITY_DN25288_c0_g1_i10.p4	TRINITY_DN25288_c0_g2_i3.p4	TRINITY_DN25288_c0_g2_i3.p4	MULTI-MSMS	20190213_QEP2_FBU_MS_bombyxmori_fract05_3	50	fract05_3	652.334	3	651.994	1952.96	42564.4	8.6147	0.0056167	0.3206	0.00020903	8.9353	0.0058257	652.328	164.33	2.8996	159.52	159.04	161.94	-4.8116					581	112	7	0	0	0	1.6418e-33	5	76412	191.96	184.31	1
AFHSHDTIDLSEIGLTR	17	Acetyl (Protein N-term)	_(ac)AFHSHDTIDLSEIGLTR_			1	0	0	TRINITY_DN25288_c0_g2_i3.p4;TRINITY_DN25288_c0_g2_i2.p4;TRINITY_DN25288_c0_g1_i8.p3;TRINITY_DN25288_c0_g1_i7.p3;TRINITY_DN25288_c0_g1_i4.p4;TRINITY_DN25288_c0_g1_i10.p4	TRINITY_DN25288_c0_g2_i3.p4	TRINITY_DN25288_c0_g2_i3.p4	MULTI-MSMS	20190213_QEP2_FBU_MS_bombyxmori_fract05_3	50	fract05_3	977.996	2	977.487	1952.96	34679.6	8.7122	0.008516	-0.37945	-0.00037091	8.3327	0.0081451	977.988	164.33	3.0235	159.52	158.86	161.88	-4.8116					407	117	6	0	0	0	3.1881e-72	4	76269	281.07	268.27	1
AFHSHDTIDLSEIGLTR	17	Acetyl (Protein N-term)	_(ac)AFHSHDTIDLSEIGLTR_			1	0	0	TRINITY_DN25288_c0_g2_i3.p4;TRINITY_DN25288_c0_g2_i2.p4;TRINITY_DN25288_c0_g1_i8.p3;TRINITY_DN25288_c0_g1_i7.p3;TRINITY_DN25288_c0_g1_i4.p4;TRINITY_DN25288_c0_g1_i10.p4	TRINITY_DN25288_c0_g2_i3.p4	TRINITY_DN25288_c0_g2_i3.p4	MULTI-MSMS	20190213_QEP2_FBU_MS_bombyxmori_fract05_3	50	fract05_3	651.999	3	651.994	1952.96	43011.4	8.3626	0.0054524	-0.278	-0.00018126	8.0846	0.0052711	652.328	166.96	0.9137	162.45	162.16	163.07	-4.5109					108	36	4	0	0	0	5.3035e-14	1	77448	155.1	146.34	1
AFHSHDTIDLSEIGLTR	17	Acetyl (Protein N-term)	_(ac)AFHSHDTIDLSEIGLTR_			1	0	0	TRINITY_DN25288_c0_g2_i3.p4;TRINITY_DN25288_c0_g2_i2.p4;TRINITY_DN25288_c0_g1_i8.p3;TRINITY_DN25288_c0_g1_i7.p3;TRINITY_DN25288_c0_g1_i4.p4;TRINITY_DN25288_c0_g1_i10.p4	TRINITY_DN25288_c0_g2_i3.p4	TRINITY_DN25288_c0_g2_i3.p4	MULTI-MSMS	20190213_QEP2_FBU_MS_bombyxmori_fract05_3	50	fract05_3	652.334	3	651.994	1952.96	43126.6	8.2673	0.0053903	0.35222	0.00022965	8.6196	0.0056199	652.328	168.14	1.7379	164.23	163.48	165.21	-3.9094					182	69	4	0	0	0	4.8927e-05	2	77737	89.502	85.64	1
AFHSHDTIDLSEIGLTR	17	Acetyl (Protein N-term)	_(ac)AFHSHDTIDLSEIGLTR_			1	0	0	TRINITY_DN25288_c0_g2_i3.p4;TRINITY_DN25288_c0_g2_i2.p4;TRINITY_DN25288_c0_g1_i8.p3;TRINITY_DN25288_c0_g1_i7.p3;TRINITY_DN25288_c0_g1_i4.p4;TRINITY_DN25288_c0_g1_i10.p4	TRINITY_DN25288_c0_g2_i3.p4	TRINITY_DN25288_c0_g2_i3.p4	MULTI-MSMS	20190213_QEP2_FBU_MS_bombyxmori_fract05_3	50	fract05_3	978	2	977.487	1952.96	35048	8.2782	0.0080919	1.0887	0.0010642	9.3669	0.0091561	977.489	168.18	0.55359	164.27	163.98	164.54	-3.9094					38	21	2	0	0	0	0.00038594	1	77949	89.468	81.126	1
AFHSHDTIDLSEIGLTR	17	Acetyl (Protein N-term)	_(ac)AFHSHDTIDLSEIGLTR_			1	0	0	TRINITY_DN25288_c0_g2_i3.p4;TRINITY_DN25288_c0_g2_i2.p4;TRINITY_DN25288_c0_g1_i8.p3;TRINITY_DN25288_c0_g1_i7.p3;TRINITY_DN25288_c0_g1_i4.p4;TRINITY_DN25288_c0_g1_i10.p4	TRINITY_DN25288_c0_g2_i3.p4	TRINITY_DN25288_c0_g2_i3.p4	MULTI-MSMS	20190213_QEP2_FBU_MS_bombyxmori_fract05_3	50	fract05_3	652.334	3	651.994	1952.96	43532.3	8.0771	0.0052662	-0.034709	-2.263e-05	8.0424	0.0052436	652.328	170.16	1.7047	167.05	166.35	168.05	-3.1074					141	71	3	0	0	0	0.0029297	1	79094	60.949	54.675	1
AFHSHDTIDLSEIGLTR	17	Acetyl (Protein N-term)	_(ac)AFHSHDTIDLSEIGLTR_			1	0	0	TRINITY_DN25288_c0_g2_i3.p4;TRINITY_DN25288_c0_g2_i2.p4;TRINITY_DN25288_c0_g1_i8.p3;TRINITY_DN25288_c0_g1_i7.p3;TRINITY_DN25288_c0_g1_i4.p4;TRINITY_DN25288_c0_g1_i10.p4	TRINITY_DN25288_c0_g2_i3.p4	TRINITY_DN25288_c0_g2_i3.p4	MULTI-MSMS	20190213_QEP2_FBU_MS_bombyxmori_fract05_3	50	fract05_3	652.335	3	651.994	1952.96	45197.5	9.6708	0.0063053	-0.17073	-0.00011132	9.5001	0.006194	652.327	214.73	1.487	214.58	213.61	215.09	-0.15294					107	51	3	0	0	0	0.00019763	1	97559	77.221	72.969	1
AFHSHDTIDLSEIGLTR	17	Acetyl (Protein N-term)	_(ac)AFHSHDTIDLSEIGLTR_			1	0	0	TRINITY_DN25288_c0_g2_i3.p4;TRINITY_DN25288_c0_g2_i2.p4;TRINITY_DN25288_c0_g1_i8.p3;TRINITY_DN25288_c0_g1_i7.p3;TRINITY_DN25288_c0_g1_i4.p4;TRINITY_DN25288_c0_g1_i10.p4	TRINITY_DN25288_c0_g2_i3.p4	TRINITY_DN25288_c0_g2_i3.p4	MULTI-MSMS	20190213_QEP2_FBU_MS_bombyxmori_fract05_3	50	fract05_3	652.333	3	651.994	1952.96	45416.6	7.9314	0.0051712	-0.82686	-0.00053911	7.1045	0.0046321	651.993	224.21	0.9519	224.27	224.09	225.04	0.0504					57	32	2	0	0	0	6.6843e-06	1	101512	94.922	88.319	1
AFHSHDTIDLSEIGLTR	17	Acetyl (Protein N-term)	_(ac)AFHSHDTIDLSEIGLTR_			1	0	0	TRINITY_DN25288_c0_g2_i3.p4;TRINITY_DN25288_c0_g2_i2.p4;TRINITY_DN25288_c0_g1_i8.p3;TRINITY_DN25288_c0_g1_i7.p3;TRINITY_DN25288_c0_g1_i4.p4;TRINITY_DN25288_c0_g1_i10.p4	TRINITY_DN25288_c0_g2_i3.p4	TRINITY_DN25288_c0_g2_i3.p4	MULTI-SECPEP	20190213_QEP2_FBU_MS_bombyxmori_fract05_3	50	fract05_3	651.676	3	651.994	1952.96	42932.2	8.4278	0.0054949	2.9303	0.0019106	11.358	0.0074055	652.33	169.47	0.90909	166.26	165.74	166.65	-3.2077					66	38	2	0	0	0	0.00082618	1	78554	59.606	53.073	1
AFHSHDTIDLSEIGLTR	17	Acetyl (Protein N-term)	_(ac)AFHSHDTIDLSEIGLTR_			1	0	0	TRINITY_DN25288_c0_g2_i3.p4;TRINITY_DN25288_c0_g2_i2.p4;TRINITY_DN25288_c0_g1_i8.p3;TRINITY_DN25288_c0_g1_i7.p3;TRINITY_DN25288_c0_g1_i4.p4;TRINITY_DN25288_c0_g1_i10.p4	TRINITY_DN25288_c0_g2_i3.p4	TRINITY_DN25288_c0_g2_i3.p4	MULTI-MSMS	20190213_QEP2_FBU_MS_bombyxmori_fract05_4	50	fract05_4	651.999	3	651.994	1952.96	44637.2	8.9507	0.0058358	0.17641	0.00011502	9.1271	0.0059508	651.994	148.11	0.49228	148.16	147.88	148.38	0.04921					55	20	4	0	0	0	6.3578e-07	1	73145	109.04	100.8	1
AFHSHDTIDLSEIGLTR	17	Acetyl (Protein N-term)	_(ac)AFHSHDTIDLSEIGLTR_			1	0	0	TRINITY_DN25288_c0_g2_i3.p4;TRINITY_DN25288_c0_g2_i2.p4;TRINITY_DN25288_c0_g1_i8.p3;TRINITY_DN25288_c0_g1_i7.p3;TRINITY_DN25288_c0_g1_i4.p4;TRINITY_DN25288_c0_g1_i10.p4	TRINITY_DN25288_c0_g2_i3.p4	TRINITY_DN25288_c0_g2_i3.p4	MULTI-MSMS	20190213_QEP2_FBU_MS_bombyxmori_fract05_4	50	fract05_4	652.334	3	651.994	1952.96	42776.3	8.7271	0.00569	0.18804	0.0001226	8.9151	0.0058126	652.328	159.46	1.7022	159.71	159.18	160.89	0.24969					435	69	7	0	0	0	1.1395e-33	3	78644	195.38	188.61	1
AFHSHDTIDLSEIGLTR	17	Acetyl (Protein N-term)	_(ac)AFHSHDTIDLSEIGLTR_			1	0	0	TRINITY_DN25288_c0_g2_i3.p4;TRINITY_DN25288_c0_g2_i2.p4;TRINITY_DN25288_c0_g1_i8.p3;TRINITY_DN25288_c0_g1_i7.p3;TRINITY_DN25288_c0_g1_i4.p4;TRINITY_DN25288_c0_g1_i10.p4	TRINITY_DN25288_c0_g2_i3.p4	TRINITY_DN25288_c0_g2_i3.p4	MULTI-MSMS	20190213_QEP2_FBU_MS_bombyxmori_fract05_4	50	fract05_4	977.997	2	977.487	1952.96	34846.6	8.8405	0.0086415	0.023724	2.319e-05	8.8642	0.0086647	977.988	159.46	1.6271	159.71	159.18	160.81	0.24969					361	66	6	0	0	0	2.0146e-65	2	78273	254.23	245.43	1
AFHSHDTIDLSEIGLTR	17	Acetyl (Protein N-term)	_(ac)AFHSHDTIDLSEIGLTR_			1	0	0	TRINITY_DN25288_c0_g2_i3.p4;TRINITY_DN25288_c0_g2_i2.p4;TRINITY_DN25288_c0_g1_i8.p3;TRINITY_DN25288_c0_g1_i7.p3;TRINITY_DN25288_c0_g1_i4.p4;TRINITY_DN25288_c0_g1_i10.p4	TRINITY_DN25288_c0_g2_i3.p4	TRINITY_DN25288_c0_g2_i3.p4	MULTI-MSMS	20190213_QEP2_FBU_MS_bombyxmori_fract05_4	50	fract05_4	977.996	2	977.487	1952.96	34829.6	9.7106	0.009492	-1.9075	-0.0018645	7.8031	0.0076275	977.987	160.85	2.0969	161.1	160.81	162.91	0.24971					196	85	5	0	0	0	8.2318e-18	2	79065	166.36	156.11	1
AFHSHDTIDLSEIGLTR	17	Acetyl (Protein N-term)	_(ac)AFHSHDTIDLSEIGLTR_			1	0	0	TRINITY_DN25288_c0_g2_i3.p4;TRINITY_DN25288_c0_g2_i2.p4;TRINITY_DN25288_c0_g1_i8.p3;TRINITY_DN25288_c0_g1_i7.p3;TRINITY_DN25288_c0_g1_i4.p4;TRINITY_DN25288_c0_g1_i10.p4	TRINITY_DN25288_c0_g2_i3.p4	TRINITY_DN25288_c0_g2_i3.p4	MULTI-MSMS	20190213_QEP2_FBU_MS_bombyxmori_fract05_4	50	fract05_4	652	3	651.994	1952.96	42954.4	9.6413	0.006286	0.29608	0.00019304	9.9374	0.0064791	652.328	160.82	1.378	161.07	160.81	162.19	0.24969					229	55	5	0	0	0	1.7162e-42	2	78908	213.94	209.96	1
AFHSHDTIDLSEIGLTR	17	Acetyl (Protein N-term)	_(ac)AFHSHDTIDLSEIGLTR_			1	0	0	TRINITY_DN25288_c0_g2_i3.p4;TRINITY_DN25288_c0_g2_i2.p4;TRINITY_DN25288_c0_g1_i8.p3;TRINITY_DN25288_c0_g1_i7.p3;TRINITY_DN25288_c0_g1_i4.p4;TRINITY_DN25288_c0_g1_i10.p4	TRINITY_DN25288_c0_g2_i3.p4	TRINITY_DN25288_c0_g2_i3.p4	MULTI-MSMS	20190213_QEP2_FBU_MS_bombyxmori_fract05_4	50	fract05_4	652.334	3	651.994	1952.96	43170.6	8.7737	0.0057204	0.17405	0.00011348	8.9477	0.0058339	651.994	162.26	1.5551	162.51	162.04	163.6	0.24969					140	63	4	0	0	0	1.7128e-18	1	79458	163.02	159.16	1
AFHSHDTIDLSEIGLTR	17	Acetyl (Protein N-term)	_(ac)AFHSHDTIDLSEIGLTR_			1	0	0	TRINITY_DN25288_c0_g2_i3.p4;TRINITY_DN25288_c0_g2_i2.p4;TRINITY_DN25288_c0_g1_i8.p3;TRINITY_DN25288_c0_g1_i7.p3;TRINITY_DN25288_c0_g1_i4.p4;TRINITY_DN25288_c0_g1_i10.p4	TRINITY_DN25288_c0_g2_i3.p4	TRINITY_DN25288_c0_g2_i3.p4	MULTI-MSMS	20190213_QEP2_FBU_MS_bombyxmori_fract05_4	50	fract05_4	977.495	2	977.487	1952.96	34532.9	9.3636	0.0091528	-1.1737	-0.0011473	8.1899	0.0080055	977.485	163.87	1.0512	164.12	163.45	164.5	0.24969					94	41	3	0	0	0	5.1331e-05	1	80184	95.205	87.081	1
AFHSHDTIDLSEIGLTR	17	Acetyl (Protein N-term)	_(ac)AFHSHDTIDLSEIGLTR_			1	0	0	TRINITY_DN25288_c0_g2_i3.p4;TRINITY_DN25288_c0_g2_i2.p4;TRINITY_DN25288_c0_g1_i8.p3;TRINITY_DN25288_c0_g1_i7.p3;TRINITY_DN25288_c0_g1_i4.p4;TRINITY_DN25288_c0_g1_i10.p4	TRINITY_DN25288_c0_g2_i3.p4	TRINITY_DN25288_c0_g2_i3.p4	MULTI-MSMS	20190213_QEP2_FBU_MS_bombyxmori_fract05_4	50	fract05_4	651.999	3	651.994	1952.96	43170.6	9.2065	0.0060026	0.29764	0.00019406	9.5041	0.0061966	652.328	163.89	1.9586	164.14	162.84	164.8	0.24969					177	78	4	0	0	0	4.9038e-08	1	80261	123.4	121.25	1
AFHSHDTIDLSEIGLTR	17	Acetyl (Protein N-term)	_(ac)AFHSHDTIDLSEIGLTR_			1	0	0	TRINITY_DN25288_c0_g2_i3.p4;TRINITY_DN25288_c0_g2_i2.p4;TRINITY_DN25288_c0_g1_i8.p3;TRINITY_DN25288_c0_g1_i7.p3;TRINITY_DN25288_c0_g1_i4.p4;TRINITY_DN25288_c0_g1_i10.p4	TRINITY_DN25288_c0_g2_i3.p4	TRINITY_DN25288_c0_g2_i3.p4	MULTI-MSMS	20190213_QEP2_FBU_MS_bombyxmori_fract05_4	50	fract05_4	652.334	3	651.994	1952.96	43388.9	9.5358	0.0062173	0.61945	0.00040387	10.155	0.0066212	652.329	165.12	1.4088	164.76	163.97	165.38	-0.35178					128	57	3	0	0	0	0.0079515	1	80708	56.906	45.798	1
AFHSHDTIDLSEIGLTR	17	Acetyl (Protein N-term)	_(ac)AFHSHDTIDLSEIGLTR_			1	0	0	TRINITY_DN25288_c0_g2_i3.p4;TRINITY_DN25288_c0_g2_i2.p4;TRINITY_DN25288_c0_g1_i8.p3;TRINITY_DN25288_c0_g1_i7.p3;TRINITY_DN25288_c0_g1_i4.p4;TRINITY_DN25288_c0_g1_i10.p4	TRINITY_DN25288_c0_g2_i3.p4	TRINITY_DN25288_c0_g2_i3.p4	MULTI-MSMS	20190213_QEP2_FBU_MS_bombyxmori_fract05_4	50	fract05_4	652	3	651.994	1952.96	43311.1	9.2606	0.0060379	0.70551	0.00045999	9.9662	0.0064979	652.329	167.26	2.3521	167.01	165.46	167.82	-0.24658					247	94	4	0	0	0	2.882e-18	2	81730	157.11	150.51	1
AFHSHDTIDLSEIGLTR	17	Acetyl (Protein N-term)	_(ac)AFHSHDTIDLSEIGLTR_			1	0	0	TRINITY_DN25288_c0_g2_i3.p4;TRINITY_DN25288_c0_g2_i2.p4;TRINITY_DN25288_c0_g1_i8.p3;TRINITY_DN25288_c0_g1_i7.p3;TRINITY_DN25288_c0_g1_i4.p4;TRINITY_DN25288_c0_g1_i10.p4	TRINITY_DN25288_c0_g2_i3.p4	TRINITY_DN25288_c0_g2_i3.p4	MULTI-MSMS	20190213_QEP2_FBU_MS_bombyxmori_fract05_4	50	fract05_4	652.335	3	651.994	1952.96	48725	9.8757	0.0064389	-1.0998	-0.00071708	8.7758	0.0057218	652.328	224.47	0.81235	224.62	224.34	225.16	0.14949					38	27	2	0	0	0	2.3288e-05	1	105742	91.657	87.795	1
AFHSHDTIDLSEIGLTR	17	Acetyl (Protein N-term)	_(ac)AFHSHDTIDLSEIGLTR_			1	0	0	TRINITY_DN25288_c0_g2_i3.p4;TRINITY_DN25288_c0_g2_i2.p4;TRINITY_DN25288_c0_g1_i8.p3;TRINITY_DN25288_c0_g1_i7.p3;TRINITY_DN25288_c0_g1_i4.p4;TRINITY_DN25288_c0_g1_i10.p4	TRINITY_DN25288_c0_g2_i3.p4	TRINITY_DN25288_c0_g2_i3.p4	MULTI-SECPEP	20190213_QEP2_FBU_MS_bombyxmori_fract05_4	50	fract05_4	652.362	3	651.994	1952.96	43465.1	9.6983	0.0063233	0.11999	7.8231e-05	9.8183	0.0064015	652.328	168.45	1.5798	168.3	167.91	169.49	-0.15126					91	63	2	0	0	0	0.00031917	1	82194	65.298	58.595	1
AFHSHDTIDLSEIGLTR	17	Acetyl (Protein N-term)	_(ac)AFHSHDTIDLSEIGLTR_			1	0	0	TRINITY_DN25288_c0_g2_i3.p4;TRINITY_DN25288_c0_g2_i2.p4;TRINITY_DN25288_c0_g1_i8.p3;TRINITY_DN25288_c0_g1_i7.p3;TRINITY_DN25288_c0_g1_i4.p4;TRINITY_DN25288_c0_g1_i10.p4	TRINITY_DN25288_c0_g2_i3.p4	TRINITY_DN25288_c0_g2_i3.p4	MULTI-MSMS	20190213_QEP2_FBU_MS_bombyxmori_fract06_1	60	fract06_1	651.999	3	651.994	1952.96	43417.5	8.4347	0.0054993	-0.12916	-8.4209e-05	8.3055	0.0054151	652.327	150.14	0.6329	147.89	147.61	148.24	-2.2559					75	28	4	0	0	0	0.00041487	1	73344	75.548	65.796	1
AFHSHDTIDLSEIGLTR	17	Acetyl (Protein N-term)	_(ac)AFHSHDTIDLSEIGLTR_			1	0	0	TRINITY_DN25288_c0_g2_i3.p4;TRINITY_DN25288_c0_g2_i2.p4;TRINITY_DN25288_c0_g1_i8.p3;TRINITY_DN25288_c0_g1_i7.p3;TRINITY_DN25288_c0_g1_i4.p4;TRINITY_DN25288_c0_g1_i10.p4	TRINITY_DN25288_c0_g2_i3.p4	TRINITY_DN25288_c0_g2_i3.p4	MULTI-MSMS	20190213_QEP2_FBU_MS_bombyxmori_fract06_1	60	fract06_1	652	3	651.994	1952.96	44958.9	8.5224	0.0055565	2.2058	0.0014382	10.728	0.0069947	651.995	151.11	0.3325	148.86	148.67	149.01	-2.2559					21	13	2	0	0	0	0.0012854	1	73755	68.845	62.729	1
AFHSHDTIDLSEIGLTR	17	Acetyl (Protein N-term)	_(ac)AFHSHDTIDLSEIGLTR_			1	0	0	TRINITY_DN25288_c0_g2_i3.p4;TRINITY_DN25288_c0_g2_i2.p4;TRINITY_DN25288_c0_g1_i8.p3;TRINITY_DN25288_c0_g1_i7.p3;TRINITY_DN25288_c0_g1_i4.p4;TRINITY_DN25288_c0_g1_i10.p4	TRINITY_DN25288_c0_g2_i3.p4	TRINITY_DN25288_c0_g2_i3.p4	MULTI-MSMS	20190213_QEP2_FBU_MS_bombyxmori_fract06_1	60	fract06_1	652.333	3	651.994	1952.96	42663.2	7.9033	0.0051529	0.087062	5.6764e-05	7.9903	0.0052096	652.328	161.39	2.8871	159.54	158.83	161.72	-1.8549					688	117	8	0	0	0	5.1699e-42	5	78959	203.99	193.37	1
AFHSHDTIDLSEIGLTR	17	Acetyl (Protein N-term)	_(ac)AFHSHDTIDLSEIGLTR_			1	0	0	TRINITY_DN25288_c0_g2_i3.p4;TRINITY_DN25288_c0_g2_i2.p4;TRINITY_DN25288_c0_g1_i8.p3;TRINITY_DN25288_c0_g1_i7.p3;TRINITY_DN25288_c0_g1_i4.p4;TRINITY_DN25288_c0_g1_i10.p4	TRINITY_DN25288_c0_g2_i3.p4	TRINITY_DN25288_c0_g2_i3.p4	MULTI-MSMS	20190213_QEP2_FBU_MS_bombyxmori_fract06_1	60	fract06_1	977.996	2	977.487	1952.96	34563.2	7.5077	0.0073387	0.26597	0.00025998	7.7737	0.0075987	977.988	161.47	3.0608	159.62	158.68	161.74	-1.8549					553	124	6	0	0	0	2.4002e-78	5	78450	283.31	275.99	1
AFHSHDTIDLSEIGLTR	17	Acetyl (Protein N-term)	_(ac)AFHSHDTIDLSEIGLTR_			1	0	0	TRINITY_DN25288_c0_g2_i3.p4;TRINITY_DN25288_c0_g2_i2.p4;TRINITY_DN25288_c0_g1_i8.p3;TRINITY_DN25288_c0_g1_i7.p3;TRINITY_DN25288_c0_g1_i4.p4;TRINITY_DN25288_c0_g1_i10.p4	TRINITY_DN25288_c0_g2_i3.p4	TRINITY_DN25288_c0_g2_i3.p4	MULTI-MSMS	20190213_QEP2_FBU_MS_bombyxmori_fract06_1	60	fract06_1	652	3	651.994	1952.96	43130.5	8.5656	0.0055847	0.1797	0.00011716	8.7453	0.0057019	651.994	163.87	1.9437	162.12	161.75	163.69	-1.7547					244	79	5	0	0	0	1.7821e-25	3	79489	171.78	164.95	1
AFHSHDTIDLSEIGLTR	17	Acetyl (Protein N-term)	_(ac)AFHSHDTIDLSEIGLTR_			1	0	0	TRINITY_DN25288_c0_g2_i3.p4;TRINITY_DN25288_c0_g2_i2.p4;TRINITY_DN25288_c0_g1_i8.p3;TRINITY_DN25288_c0_g1_i7.p3;TRINITY_DN25288_c0_g1_i4.p4;TRINITY_DN25288_c0_g1_i10.p4	TRINITY_DN25288_c0_g2_i3.p4	TRINITY_DN25288_c0_g2_i3.p4	MULTI-MSMS	20190213_QEP2_FBU_MS_bombyxmori_fract06_1	60	fract06_1	977.499	2	977.487	1952.96	33089.3	8.0089	0.0078286	2.512	0.0024554	10.521	0.010284	977.491	165.15	0.50668	163.5	163.19	163.7	-1.6544					26	20	2	0	0	0	1.4735e-05	1	80116	105.9	98.386	1
AFHSHDTIDLSEIGLTR	17	Acetyl (Protein N-term)	_(ac)AFHSHDTIDLSEIGLTR_			1	0	0	TRINITY_DN25288_c0_g2_i3.p4;TRINITY_DN25288_c0_g2_i2.p4;TRINITY_DN25288_c0_g1_i8.p3;TRINITY_DN25288_c0_g1_i7.p3;TRINITY_DN25288_c0_g1_i4.p4;TRINITY_DN25288_c0_g1_i10.p4	TRINITY_DN25288_c0_g2_i3.p4	TRINITY_DN25288_c0_g2_i3.p4	MULTI-MSMS	20190213_QEP2_FBU_MS_bombyxmori_fract06_1	60	fract06_1	652.333	3	651.994	1952.96	43130.5	8.0105	0.0052228	0.044771	2.9191e-05	8.0552	0.005252	652.328	165.82	2.318	164.17	162.7	165.02	-1.6544					216	93	5	0	0	0	3.0248e-07	1	80312	117.2	112.22	1
AFHSHDTIDLSEIGLTR	17	Acetyl (Protein N-term)	_(ac)AFHSHDTIDLSEIGLTR_			1	0	0	TRINITY_DN25288_c0_g2_i3.p4;TRINITY_DN25288_c0_g2_i2.p4;TRINITY_DN25288_c0_g1_i8.p3;TRINITY_DN25288_c0_g1_i7.p3;TRINITY_DN25288_c0_g1_i4.p4;TRINITY_DN25288_c0_g1_i10.p4	TRINITY_DN25288_c0_g2_i3.p4	TRINITY_DN25288_c0_g2_i3.p4	MULTI-MSMS	20190213_QEP2_FBU_MS_bombyxmori_fract06_1	60	fract06_1	977.494	2	977.487	1952.96	34881.6	7.5226	0.0073532	-0.15183	-0.00014841	7.3708	0.0072048	977.487	165.76	0.88309	164.1	163.7	164.58	-1.6544					85	35	3	0	0	0	3.6386e-13	1	80389	155.2	145.2	1
AFHSHDTIDLSEIGLTR	17	Acetyl (Protein N-term)	_(ac)AFHSHDTIDLSEIGLTR_			1	0	0	TRINITY_DN25288_c0_g2_i3.p4;TRINITY_DN25288_c0_g2_i2.p4;TRINITY_DN25288_c0_g1_i8.p3;TRINITY_DN25288_c0_g1_i7.p3;TRINITY_DN25288_c0_g1_i4.p4;TRINITY_DN25288_c0_g1_i10.p4	TRINITY_DN25288_c0_g2_i3.p4	TRINITY_DN25288_c0_g2_i3.p4	MULTI-MSMS	20190213_QEP2_FBU_MS_bombyxmori_fract06_1	60	fract06_1	652.334	3	651.994	1952.96	43156.4	8.31	0.0054181	0.86331	0.00056287	9.1733	0.0059809	652.328	166.62	1.8215	164.97	164.53	166.35	-1.6544					188	76	3	0	0	0	6.0069e-05	1	80835	88.565	79.315	1
AFHSHDTIDLSEIGLTR	17	Acetyl (Protein N-term)	_(ac)AFHSHDTIDLSEIGLTR_			1	0	0	TRINITY_DN25288_c0_g2_i3.p4;TRINITY_DN25288_c0_g2_i2.p4;TRINITY_DN25288_c0_g1_i8.p3;TRINITY_DN25288_c0_g1_i7.p3;TRINITY_DN25288_c0_g1_i4.p4;TRINITY_DN25288_c0_g1_i10.p4	TRINITY_DN25288_c0_g2_i3.p4	TRINITY_DN25288_c0_g2_i3.p4	MULTI-MSMS	20190213_QEP2_FBU_MS_bombyxmori_fract06_1	60	fract06_1	652.334	3	651.994	1952.96	43156.3	8.3706	0.0054576	0.092289	6.0172e-05	8.4629	0.0055177	652.328	168.54	1.3542	167.09	166.25	167.61	-1.4539					184	54	5	0	0	0	1.7979e-18	2	81555	162.59	158.11	1
AFHSHDTIDLSEIGLTR	17	Acetyl (Protein N-term)	_(ac)AFHSHDTIDLSEIGLTR_			1	0	0	TRINITY_DN25288_c0_g2_i3.p4;TRINITY_DN25288_c0_g2_i2.p4;TRINITY_DN25288_c0_g1_i8.p3;TRINITY_DN25288_c0_g1_i7.p3;TRINITY_DN25288_c0_g1_i4.p4;TRINITY_DN25288_c0_g1_i10.p4	TRINITY_DN25288_c0_g2_i3.p4	TRINITY_DN25288_c0_g2_i3.p4	MULTI-MSMS	20190213_QEP2_FBU_MS_bombyxmori_fract06_1	60	fract06_1	651.999	3	651.994	1952.96	43202	8.7053	0.0056758	0.016261	1.0602e-05	8.7215	0.0056864	651.994	169.42	1.6297	168.46	168.09	169.72	-0.95265					185	67	4	0	0	0	3.9922e-06	1	82070	101.08	89.956	1
AFHSHDTIDLSEIGLTR	17	Acetyl (Protein N-term)	_(ac)AFHSHDTIDLSEIGLTR_			1	0	0	TRINITY_DN25288_c0_g2_i3.p4;TRINITY_DN25288_c0_g2_i2.p4;TRINITY_DN25288_c0_g1_i8.p3;TRINITY_DN25288_c0_g1_i7.p3;TRINITY_DN25288_c0_g1_i4.p4;TRINITY_DN25288_c0_g1_i10.p4	TRINITY_DN25288_c0_g2_i3.p4	TRINITY_DN25288_c0_g2_i3.p4	MULTI-MSMS	20190213_QEP2_FBU_MS_bombyxmori_fract06_1	60	fract06_1	652.339	3	651.994	1952.96	43156.4	8.7563	0.005709	1.4581	0.00095067	10.214	0.0066597	652.33	171.29	1.0863	170.44	169.63	170.71	-0.85243					102	46	3	0	0	0	0.006672	1	82960	57.936	50.804	1
AFHSHDTIDLSEIGLTR	17	Acetyl (Protein N-term)	_(ac)AFHSHDTIDLSEIGLTR_			1	0	0	TRINITY_DN25288_c0_g2_i3.p4;TRINITY_DN25288_c0_g2_i2.p4;TRINITY_DN25288_c0_g1_i8.p3;TRINITY_DN25288_c0_g1_i7.p3;TRINITY_DN25288_c0_g1_i4.p4;TRINITY_DN25288_c0_g1_i10.p4	TRINITY_DN25288_c0_g2_i3.p4	TRINITY_DN25288_c0_g2_i3.p4	MULTI-MSMS	20190213_QEP2_FBU_MS_bombyxmori_fract06_1	60	fract06_1	652.333	3	651.994	1952.96	43971.4	10.354	0.0067507	-0.79726	-0.00051981	9.5566	0.0062308	652.327	214.63	1.6183	214.78	213.85	215.47	0.1501					116	56	3	0	0	0	5.5444e-07	1	101304	111.03	104.62	1
AFHSHDTIDLSEIGLTR	17	Acetyl (Protein N-term)	_(ac)AFHSHDTIDLSEIGLTR_			1	0	0	TRINITY_DN25288_c0_g2_i3.p4;TRINITY_DN25288_c0_g2_i2.p4;TRINITY_DN25288_c0_g1_i8.p3;TRINITY_DN25288_c0_g1_i7.p3;TRINITY_DN25288_c0_g1_i4.p4;TRINITY_DN25288_c0_g1_i10.p4	TRINITY_DN25288_c0_g2_i3.p4	TRINITY_DN25288_c0_g2_i3.p4	MULTI-MSMS	20190213_QEP2_FBU_MS_bombyxmori_fract06_1	60	fract06_1	652	3	651.994	1952.96	46201.2	8.0814	0.005269	0.72168	0.00047053	8.803	0.0057395	652.328	224.26	2.4961	224.31	222.55	225.05	0.04985					124	89	2	0	0	0	1.6223e-07	2	105146	120.63	114.35	1
AFHSHDTIDLSEIGLTR	17	Acetyl (Protein N-term)	_(ac)AFHSHDTIDLSEIGLTR_			1	0	0	TRINITY_DN25288_c0_g2_i3.p4;TRINITY_DN25288_c0_g2_i2.p4;TRINITY_DN25288_c0_g1_i8.p3;TRINITY_DN25288_c0_g1_i7.p3;TRINITY_DN25288_c0_g1_i4.p4;TRINITY_DN25288_c0_g1_i10.p4	TRINITY_DN25288_c0_g2_i3.p4	TRINITY_DN25288_c0_g2_i3.p4	MULTI-SECPEP	20190213_QEP2_FBU_MS_bombyxmori_fract06_1	60	fract06_1	651.89	3	651.994	1952.96	48974.3	8.1781	0.005332	0.87038	0.00056748	9.0484	0.0058995	651.995	180.21	0.37988	179.65	179.5	179.88	-0.55165					25	16	2	0	0	0	0.0018221	1	87216	53.565	50.326	1
AFHSHDTIDLSEIGLTR	17	Acetyl (Protein N-term)	_(ac)AFHSHDTIDLSEIGLTR_			1	0	0	TRINITY_DN25288_c0_g2_i3.p4;TRINITY_DN25288_c0_g2_i2.p4;TRINITY_DN25288_c0_g1_i8.p3;TRINITY_DN25288_c0_g1_i7.p3;TRINITY_DN25288_c0_g1_i4.p4;TRINITY_DN25288_c0_g1_i10.p4	TRINITY_DN25288_c0_g2_i3.p4	TRINITY_DN25288_c0_g2_i3.p4	MULTI-SECPEP	20190213_QEP2_FBU_MS_bombyxmori_fract06_1	60	fract06_1	652.366	3	651.994	1952.96	NaN	7.775	0.0050692	-2.0562	-0.0013406	5.7188	0.0037286	651.994	200.54	0.10902	200.29	200.22	200.33	-0.25089					5	3	2	0	0	0	0.0019866	1	95837	52.567	44.225	1
AFHSHDTIDLSEIGLTR	17	Acetyl (Protein N-term)	_(ac)AFHSHDTIDLSEIGLTR_			1	0	0	TRINITY_DN25288_c0_g2_i3.p4;TRINITY_DN25288_c0_g2_i2.p4;TRINITY_DN25288_c0_g1_i8.p3;TRINITY_DN25288_c0_g1_i7.p3;TRINITY_DN25288_c0_g1_i4.p4;TRINITY_DN25288_c0_g1_i10.p4	TRINITY_DN25288_c0_g2_i3.p4	TRINITY_DN25288_c0_g2_i3.p4	MULTI-SECPEP	20190213_QEP2_FBU_MS_bombyxmori_fract06_1	60	fract06_1	652.371	3	651.994	1952.96	47760.8	9.9794	0.0065065	-0.292	-0.00019038	9.6874	0.0063161	652.328	204.2	1.1606	204.05	203.54	204.7	-0.15067					59	40	2	0	0	0	0.00033953	1	97362	64.454	59.399	1
AFHSHDTIDLSEIGLTR	17	Acetyl (Protein N-term)	_(ac)AFHSHDTIDLSEIGLTR_			1	0	0	TRINITY_DN25288_c0_g2_i3.p4;TRINITY_DN25288_c0_g2_i2.p4;TRINITY_DN25288_c0_g1_i8.p3;TRINITY_DN25288_c0_g1_i7.p3;TRINITY_DN25288_c0_g1_i4.p4;TRINITY_DN25288_c0_g1_i10.p4	TRINITY_DN25288_c0_g2_i3.p4	TRINITY_DN25288_c0_g2_i3.p4	MULTI-SECPEP	20190213_QEP2_FBU_MS_bombyxmori_fract06_1	60	fract06_1	652.67	3	651.994	1952.96	46242.9	10.031	0.00654	-1.5471	-0.0010087	8.4838	0.0055314	652.326	208.38	0.96913	208.22	207.65	208.62	-0.15067					53	33	2	0	0	0	0.00030173	1	98740	66.022	59.359	1
AFHSHDTIDLSEIGLTR	17	Acetyl (Protein N-term)	_(ac)AFHSHDTIDLSEIGLTR_			1	0	0	TRINITY_DN25288_c0_g2_i3.p4;TRINITY_DN25288_c0_g2_i2.p4;TRINITY_DN25288_c0_g1_i8.p3;TRINITY_DN25288_c0_g1_i7.p3;TRINITY_DN25288_c0_g1_i4.p4;TRINITY_DN25288_c0_g1_i10.p4	TRINITY_DN25288_c0_g2_i3.p4	TRINITY_DN25288_c0_g2_i3.p4	MULTI-MSMS	20190213_QEP2_FBU_MS_bombyxmori_fract06_2	60	fract06_2	652.335	3	651.994	1952.96	43766.5	9.3129	0.006072	0.014486	9.4447e-06	9.3274	0.0060814	652.328	150.66	0.48624	147.85	147.62	148.11	-2.8072					60	19	4	0	0	0	3.6523e-07	1	71871	115.66	108.89	1
AFHSHDTIDLSEIGLTR	17	Acetyl (Protein N-term)	_(ac)AFHSHDTIDLSEIGLTR_			1	0	0	TRINITY_DN25288_c0_g2_i3.p4;TRINITY_DN25288_c0_g2_i2.p4;TRINITY_DN25288_c0_g1_i8.p3;TRINITY_DN25288_c0_g1_i7.p3;TRINITY_DN25288_c0_g1_i4.p4;TRINITY_DN25288_c0_g1_i10.p4	TRINITY_DN25288_c0_g2_i3.p4	TRINITY_DN25288_c0_g2_i3.p4	MULTI-MSMS	20190213_QEP2_FBU_MS_bombyxmori_fract06_2	60	fract06_2	652.335	3	651.994	1952.96	45234	9.0665	0.0059113	0.95688	0.00062388	10.023	0.0065352	651.994	151.69	0.48033	148.88	148.6	149.08	-2.8072					47	19	4	0	0	0	1.1747e-07	1	72364	121.72	115.71	1
AFHSHDTIDLSEIGLTR	17	Acetyl (Protein N-term)	_(ac)AFHSHDTIDLSEIGLTR_			1	0	0	TRINITY_DN25288_c0_g2_i3.p4;TRINITY_DN25288_c0_g2_i2.p4;TRINITY_DN25288_c0_g1_i8.p3;TRINITY_DN25288_c0_g1_i7.p3;TRINITY_DN25288_c0_g1_i4.p4;TRINITY_DN25288_c0_g1_i10.p4	TRINITY_DN25288_c0_g2_i3.p4	TRINITY_DN25288_c0_g2_i3.p4	MULTI-MSMS	20190213_QEP2_FBU_MS_bombyxmori_fract06_2	60	fract06_2	652.333	3	651.994	1952.96	42444.2	8.7876	0.0057294	0.10498	6.8449e-05	8.8926	0.0057979	652.328	161.91	4.5875	159.6	158.88	163.47	-2.3059					859	187	7	0	0	0	2.1591e-33	7	76947	188.44	181.66	1
AFHSHDTIDLSEIGLTR	17	Acetyl (Protein N-term)	_(ac)AFHSHDTIDLSEIGLTR_			1	0	0	TRINITY_DN25288_c0_g2_i3.p4;TRINITY_DN25288_c0_g2_i2.p4;TRINITY_DN25288_c0_g1_i8.p3;TRINITY_DN25288_c0_g1_i7.p3;TRINITY_DN25288_c0_g1_i4.p4;TRINITY_DN25288_c0_g1_i10.p4	TRINITY_DN25288_c0_g2_i3.p4	TRINITY_DN25288_c0_g2_i3.p4	MULTI-MSMS	20190213_QEP2_FBU_MS_bombyxmori_fract06_2	60	fract06_2	977.997	2	977.487	1952.96	34693.5	9.0208	0.0088177	-0.33435	-0.00032682	8.6865	0.0084909	977.988	161.89	3.3835	159.58	158.75	162.14	-2.3059					640	138	6	0	0	0	5.624e-67	5	76897	265.77	257.64	1
AFHSHDTIDLSEIGLTR	17	Acetyl (Protein N-term)	_(ac)AFHSHDTIDLSEIGLTR_			1	0	0	TRINITY_DN25288_c0_g2_i3.p4;TRINITY_DN25288_c0_g2_i2.p4;TRINITY_DN25288_c0_g1_i8.p3;TRINITY_DN25288_c0_g1_i7.p3;TRINITY_DN25288_c0_g1_i4.p4;TRINITY_DN25288_c0_g1_i10.p4	TRINITY_DN25288_c0_g2_i3.p4	TRINITY_DN25288_c0_g2_i3.p4	MULTI-MSMS	20190213_QEP2_FBU_MS_bombyxmori_fract06_2	60	fract06_2	651.999	3	651.994	1952.96	43378.4	8.8636	0.005779	0.21461	0.00013992	9.0782	0.0059189	651.994	166.33	2.8288	164.22	163.6	166.42	-2.1055					297	115	4	0	0	0	1.5371e-18	3	78801	163.91	158.7	1
AFHSHDTIDLSEIGLTR	17	Acetyl (Protein N-term)	_(ac)AFHSHDTIDLSEIGLTR_			1	0	0	TRINITY_DN25288_c0_g2_i3.p4;TRINITY_DN25288_c0_g2_i2.p4;TRINITY_DN25288_c0_g1_i8.p3;TRINITY_DN25288_c0_g1_i7.p3;TRINITY_DN25288_c0_g1_i4.p4;TRINITY_DN25288_c0_g1_i10.p4	TRINITY_DN25288_c0_g2_i3.p4	TRINITY_DN25288_c0_g2_i3.p4	MULTI-MSMS	20190213_QEP2_FBU_MS_bombyxmori_fract06_2	60	fract06_2	652.334	3	651.994	1952.96	43197.9	8.7857	0.0057282	-0.097079	-6.3295e-05	8.6886	0.0056649	651.994	168.86	1.1998	166.96	166.55	167.75	-1.9049					142	48	5	0	0	0	1.6388e-07	2	80221	120.59	117.77	1
AFHSHDTIDLSEIGLTR	17	Acetyl (Protein N-term)	_(ac)AFHSHDTIDLSEIGLTR_			1	0	0	TRINITY_DN25288_c0_g2_i3.p4;TRINITY_DN25288_c0_g2_i2.p4;TRINITY_DN25288_c0_g1_i8.p3;TRINITY_DN25288_c0_g1_i7.p3;TRINITY_DN25288_c0_g1_i4.p4;TRINITY_DN25288_c0_g1_i10.p4	TRINITY_DN25288_c0_g2_i3.p4	TRINITY_DN25288_c0_g2_i3.p4	MULTI-MSMS	20190213_QEP2_FBU_MS_bombyxmori_fract06_2	60	fract06_2	978	2	977.487	1952.96	35672.1	9.1624	0.0089562	-0.26412	-0.00025817	8.8983	0.008698	977.988	169.88	0.54042	168.08	167.74	168.28	-1.8047					32	22	2	0	0	0	0.016414	1	80471	62.589	54.675	1
AFHSHDTIDLSEIGLTR	17	Acetyl (Protein N-term)	_(ac)AFHSHDTIDLSEIGLTR_			1	0	0	TRINITY_DN25288_c0_g2_i3.p4;TRINITY_DN25288_c0_g2_i2.p4;TRINITY_DN25288_c0_g1_i8.p3;TRINITY_DN25288_c0_g1_i7.p3;TRINITY_DN25288_c0_g1_i4.p4;TRINITY_DN25288_c0_g1_i10.p4	TRINITY_DN25288_c0_g2_i3.p4	TRINITY_DN25288_c0_g2_i3.p4	MULTI-MSMS	20190213_QEP2_FBU_MS_bombyxmori_fract06_2	60	fract06_2	652.335	3	651.994	1952.96	43318.8	9.1369	0.0059572	0.37149	0.00024221	9.5084	0.0061994	651.994	169.77	1.7007	167.96	167.58	169.28	-1.8047					185	70	4	0	0	0	4.7287e-06	1	80542	99.392	92.353	1
AFHSHDTIDLSEIGLTR	17	Acetyl (Protein N-term)	_(ac)AFHSHDTIDLSEIGLTR_			1	0	0	TRINITY_DN25288_c0_g2_i3.p4;TRINITY_DN25288_c0_g2_i2.p4;TRINITY_DN25288_c0_g1_i8.p3;TRINITY_DN25288_c0_g1_i7.p3;TRINITY_DN25288_c0_g1_i4.p4;TRINITY_DN25288_c0_g1_i10.p4	TRINITY_DN25288_c0_g2_i3.p4	TRINITY_DN25288_c0_g2_i3.p4	MULTI-MSMS	20190213_QEP2_FBU_MS_bombyxmori_fract06_2	60	fract06_2	652.334	3	651.994	1952.96	44183.3	10.402	0.0067823	-0.84056	-0.00054804	9.5618	0.0062342	652.327	194.94	0.78857	194.04	193.89	194.68	-0.90244					46	28	2	0	0	0	4.4446e-06	1	91796	100.04	86.34	1
AFHSHDTIDLSEIGLTR	17	Acetyl (Protein N-term)	_(ac)AFHSHDTIDLSEIGLTR_			1	0	0	TRINITY_DN25288_c0_g2_i3.p4;TRINITY_DN25288_c0_g2_i2.p4;TRINITY_DN25288_c0_g1_i8.p3;TRINITY_DN25288_c0_g1_i7.p3;TRINITY_DN25288_c0_g1_i4.p4;TRINITY_DN25288_c0_g1_i10.p4	TRINITY_DN25288_c0_g2_i3.p4	TRINITY_DN25288_c0_g2_i3.p4	MULTI-MSMS	20190213_QEP2_FBU_MS_bombyxmori_fract06_2	60	fract06_2	652.671	3	651.994	1952.96	44359.2	10.923	0.0071219	-0.6095	-0.00039739	10.314	0.0067245	651.993	208.17	0.71564	207.67	207.34	208.06	-0.50145					50	24	3	0	0	0	0.0024061	1	97094	61.37	44.118	1
AFHSHDTIDLSEIGLTR	17	Acetyl (Protein N-term)	_(ac)AFHSHDTIDLSEIGLTR_			1	0	0	TRINITY_DN25288_c0_g2_i3.p4;TRINITY_DN25288_c0_g2_i2.p4;TRINITY_DN25288_c0_g1_i8.p3;TRINITY_DN25288_c0_g1_i7.p3;TRINITY_DN25288_c0_g1_i4.p4;TRINITY_DN25288_c0_g1_i10.p4	TRINITY_DN25288_c0_g2_i3.p4	TRINITY_DN25288_c0_g2_i3.p4	MULTI-MSMS	20190213_QEP2_FBU_MS_bombyxmori_fract06_2	60	fract06_2	652.337	3	651.994	1952.96	43908.9	10.194	0.0066467	0.17242	0.00011242	10.367	0.0067591	652.328	213.18	0.59962	212.98	212.73	213.33	-0.20071					31	20	2	0	0	0	0.0012854	1	98976	68.845	58.47	1
AFHSHDTIDLSEIGLTR	17	Acetyl (Protein N-term)	_(ac)AFHSHDTIDLSEIGLTR_			1	0	0	TRINITY_DN25288_c0_g2_i3.p4;TRINITY_DN25288_c0_g2_i2.p4;TRINITY_DN25288_c0_g1_i8.p3;TRINITY_DN25288_c0_g1_i7.p3;TRINITY_DN25288_c0_g1_i4.p4;TRINITY_DN25288_c0_g1_i10.p4	TRINITY_DN25288_c0_g2_i3.p4	TRINITY_DN25288_c0_g2_i3.p4	MULTI-MSMS	20190213_QEP2_FBU_MS_bombyxmori_fract06_2	60	fract06_2	652.336	3	651.994	1952.96	43516.3	10.047	0.0065506	0.45622	0.00029746	10.503	0.0068481	652.329	216.73	0.85345	216.63	216.01	216.86	-0.10045					46	29	2	0	0	0	2.0933e-07	1	100323	119.47	112.87	1
AFHSHDTIDLSEIGLTR	17	Acetyl (Protein N-term)	_(ac)AFHSHDTIDLSEIGLTR_			1	0	0	TRINITY_DN25288_c0_g2_i3.p4;TRINITY_DN25288_c0_g2_i2.p4;TRINITY_DN25288_c0_g1_i8.p3;TRINITY_DN25288_c0_g1_i7.p3;TRINITY_DN25288_c0_g1_i4.p4;TRINITY_DN25288_c0_g1_i10.p4	TRINITY_DN25288_c0_g2_i3.p4	TRINITY_DN25288_c0_g2_i3.p4	MULTI-MSMS	20190213_QEP2_FBU_MS_bombyxmori_fract06_2	60	fract06_2	651.999	3	651.994	1952.96	45014	9.1262	0.0059503	0.083754	5.4607e-05	9.21	0.0060049	652.328	223.44	3.1694	223.54	221.94	225.11	0.10004					205	113	3	0	0	0	5.4667e-07	2	103519	111.22	104.62	1
AFHSHDTIDLSEIGLTR	17	Acetyl (Protein N-term)	_(ac)AFHSHDTIDLSEIGLTR_			1	0	0	TRINITY_DN25288_c0_g2_i3.p4;TRINITY_DN25288_c0_g2_i2.p4;TRINITY_DN25288_c0_g1_i8.p3;TRINITY_DN25288_c0_g1_i7.p3;TRINITY_DN25288_c0_g1_i4.p4;TRINITY_DN25288_c0_g1_i10.p4	TRINITY_DN25288_c0_g2_i3.p4	TRINITY_DN25288_c0_g2_i3.p4	MSMS	20190213_QEP2_FBU_MS_bombyxmori_fract06_2	60	fract06_2	652.001	3	651.994	1952.96	NaN	NaN	NaN	NaN	NaN	NaN	NaN	NaN	214.75	1	214.75	214.25	215.25	-0.00021362								0	0	0	2.0566e-15	1	99588	127.83	120.12	1
AFHSHDTIDLSEIGLTR	17	Acetyl (Protein N-term)	_(ac)AFHSHDTIDLSEIGLTR_			1	0	0	TRINITY_DN25288_c0_g2_i3.p4;TRINITY_DN25288_c0_g2_i2.p4;TRINITY_DN25288_c0_g1_i8.p3;TRINITY_DN25288_c0_g1_i7.p3;TRINITY_DN25288_c0_g1_i4.p4;TRINITY_DN25288_c0_g1_i10.p4	TRINITY_DN25288_c0_g2_i3.p4	TRINITY_DN25288_c0_g2_i3.p4	MULTI-SECPEP	20190213_QEP2_FBU_MS_bombyxmori_fract06_2	60	fract06_2	652.358	3	651.994	1952.96	42835.7	9.5497	0.0062263	-0.54342	-0.00035431	9.0063	0.005872	651.993	171.35	0.59232	169.64	169.33	169.92	-1.7044					40	24	2	0	0	0	0.0042591	1	81241	46.162	41.545	1
AFHSHDTIDLSEIGLTR	17	Acetyl (Protein N-term)	_(ac)AFHSHDTIDLSEIGLTR_			1	0	0	TRINITY_DN25288_c0_g2_i3.p4;TRINITY_DN25288_c0_g2_i2.p4;TRINITY_DN25288_c0_g1_i8.p3;TRINITY_DN25288_c0_g1_i7.p3;TRINITY_DN25288_c0_g1_i4.p4;TRINITY_DN25288_c0_g1_i10.p4	TRINITY_DN25288_c0_g2_i3.p4	TRINITY_DN25288_c0_g2_i3.p4	MULTI-SECPEP	20190213_QEP2_FBU_MS_bombyxmori_fract06_2	60	fract06_2	651.997	3	651.994	1952.96	46156.9	8.5919	0.0056018	-2.2608	-0.001474	6.331	0.0041278	652.326	174.96	0.39713	173.55	173.29	173.69	-1.4037					37	17	4	0	0	0	0.00038815	1	82935	62.438	54.458	1
AFHSHDTIDLSEIGLTR	17	Acetyl (Protein N-term)	_(ac)AFHSHDTIDLSEIGLTR_			1	0	0	TRINITY_DN25288_c0_g2_i3.p4;TRINITY_DN25288_c0_g2_i2.p4;TRINITY_DN25288_c0_g1_i8.p3;TRINITY_DN25288_c0_g1_i7.p3;TRINITY_DN25288_c0_g1_i4.p4;TRINITY_DN25288_c0_g1_i10.p4	TRINITY_DN25288_c0_g2_i3.p4	TRINITY_DN25288_c0_g2_i3.p4	MULTI-SECPEP	20190213_QEP2_FBU_MS_bombyxmori_fract06_2	60	fract06_2	652.359	3	651.994	1952.96	43455.2	9.6566	0.006296	0.39263	0.00025599	10.049	0.006552	652.328	186.12	1.5541	185.11	184.84	186.39	-1.0027					77	60	2	0	0	0	0.0015135	1	88311	55.437	49.712	1
AFHSHDTIDLSEIGLTR	17	Acetyl (Protein N-term)	_(ac)AFHSHDTIDLSEIGLTR_			1	0	0	TRINITY_DN25288_c0_g2_i3.p4;TRINITY_DN25288_c0_g2_i2.p4;TRINITY_DN25288_c0_g1_i8.p3;TRINITY_DN25288_c0_g1_i7.p3;TRINITY_DN25288_c0_g1_i4.p4;TRINITY_DN25288_c0_g1_i10.p4	TRINITY_DN25288_c0_g2_i3.p4	TRINITY_DN25288_c0_g2_i3.p4	MULTI-SECPEP	20190213_QEP2_FBU_MS_bombyxmori_fract06_2	60	fract06_2	652.891	3	651.994	1952.96	45556.8	10.026	0.0065367	-0.47526	-0.00030986	9.5504	0.0062268	652.327	198.34	0.97163	197.54	197.1	198.07	-0.80219					50	35	2	0	0	0	0.014947	1	93242	43.37	35.66	1
AFHSHDTIDLSEIGLTR	17	Acetyl (Protein N-term)	_(ac)AFHSHDTIDLSEIGLTR_			1	0	0	TRINITY_DN25288_c0_g2_i3.p4;TRINITY_DN25288_c0_g2_i2.p4;TRINITY_DN25288_c0_g1_i8.p3;TRINITY_DN25288_c0_g1_i7.p3;TRINITY_DN25288_c0_g1_i4.p4;TRINITY_DN25288_c0_g1_i10.p4	TRINITY_DN25288_c0_g2_i3.p4	TRINITY_DN25288_c0_g2_i3.p4	MULTI-SECPEP	20190213_QEP2_FBU_MS_bombyxmori_fract06_2	60	fract06_2	651.872	3	651.994	1952.96	44942.8	10.533	0.0068672	-1.2629	-0.00082342	9.2697	0.0060438	651.993	204.48	0.81421	203.88	203.64	204.46	-0.60168					40	28	2	0	0	0	0.00030173	1	95716	66.022	60.966	1
AFHSHDTIDLSEIGLTR	17	Acetyl (Protein N-term)	_(ac)AFHSHDTIDLSEIGLTR_			1	0	0	TRINITY_DN25288_c0_g2_i3.p4;TRINITY_DN25288_c0_g2_i2.p4;TRINITY_DN25288_c0_g1_i8.p3;TRINITY_DN25288_c0_g1_i7.p3;TRINITY_DN25288_c0_g1_i4.p4;TRINITY_DN25288_c0_g1_i10.p4	TRINITY_DN25288_c0_g2_i3.p4	TRINITY_DN25288_c0_g2_i3.p4	MULTI-SECPEP	20190213_QEP2_FBU_MS_bombyxmori_fract06_2	60	fract06_2	977.995	2	977.487	1952.96	34550.6	8.8822	0.0086822	0.32587	0.00031853	9.208	0.0090007	977.487	166.36	0.92776	164.25	163.76	164.69	-2.1054					84	36	4	0	0	0	3.2107e-05	1	78723	84.94	80.72	1
AFHSHDTIDLSEIGLTR	17	Acetyl (Protein N-term)	_(ac)AFHSHDTIDLSEIGLTR_			1	0	0	TRINITY_DN25288_c0_g2_i3.p4;TRINITY_DN25288_c0_g2_i2.p4;TRINITY_DN25288_c0_g1_i8.p3;TRINITY_DN25288_c0_g1_i7.p3;TRINITY_DN25288_c0_g1_i4.p4;TRINITY_DN25288_c0_g1_i10.p4	TRINITY_DN25288_c0_g2_i3.p4	TRINITY_DN25288_c0_g2_i3.p4	MULTI-SECPEP	20190213_QEP2_FBU_MS_bombyxmori_fract06_2	60	fract06_2	651.47	3	651.994	1952.96	46156.6	7.5845	0.0049451	0.81142	0.00052904	8.396	0.0054741	652.329	221.15	0.82475	221.15	220.68	221.51	-0.00021362					43	30	2	0	0	0	1.1208e-05	1	101985	80.738	77.097	1
AFHSHDTIDLSEIGLTR	17	Acetyl (Protein N-term)	_(ac)AFHSHDTIDLSEIGLTR_			1	0	0	TRINITY_DN25288_c0_g2_i3.p4;TRINITY_DN25288_c0_g2_i2.p4;TRINITY_DN25288_c0_g1_i8.p3;TRINITY_DN25288_c0_g1_i7.p3;TRINITY_DN25288_c0_g1_i4.p4;TRINITY_DN25288_c0_g1_i10.p4	TRINITY_DN25288_c0_g2_i3.p4	TRINITY_DN25288_c0_g2_i3.p4	MULTI-MSMS	20190213_QEP2_FBU_MS_bombyxmori_fract06_3	60	fract06_3	652.336	3	651.994	1952.96	43438.1	9.2682	0.0060428	0.58114	0.0003789	9.8493	0.0064217	652.329	148.32	0.58495	148.17	147.84	148.42	-0.1499					67	26	4	0	0	0	4.1188e-07	1	73512	114.52	107.75	1
AFHSHDTIDLSEIGLTR	17	Acetyl (Protein N-term)	_(ac)AFHSHDTIDLSEIGLTR_			1	0	0	TRINITY_DN25288_c0_g2_i3.p4;TRINITY_DN25288_c0_g2_i2.p4;TRINITY_DN25288_c0_g1_i8.p3;TRINITY_DN25288_c0_g1_i7.p3;TRINITY_DN25288_c0_g1_i4.p4;TRINITY_DN25288_c0_g1_i10.p4	TRINITY_DN25288_c0_g2_i3.p4	TRINITY_DN25288_c0_g2_i3.p4	MULTI-MSMS	20190213_QEP2_FBU_MS_bombyxmori_fract06_3	60	fract06_3	652.334	3	651.994	1952.96	42350.6	8.6973	0.0056706	-1.9824	-0.0012925	6.7149	0.0043781	652.327	149.17	0.60515	149.02	148.73	149.34	-0.14992					64	24	4	0	0	0	0.0018788	1	73886	64.275	57.039	1
AFHSHDTIDLSEIGLTR	17	Acetyl (Protein N-term)	_(ac)AFHSHDTIDLSEIGLTR_			1	0	0	TRINITY_DN25288_c0_g2_i3.p4;TRINITY_DN25288_c0_g2_i2.p4;TRINITY_DN25288_c0_g1_i8.p3;TRINITY_DN25288_c0_g1_i7.p3;TRINITY_DN25288_c0_g1_i4.p4;TRINITY_DN25288_c0_g1_i10.p4	TRINITY_DN25288_c0_g2_i3.p4	TRINITY_DN25288_c0_g2_i3.p4	MULTI-MSMS	20190213_QEP2_FBU_MS_bombyxmori_fract06_3	60	fract06_3	652.334	3	651.994	1952.96	42457	8.5802	0.0055942	0.11116	7.2478e-05	8.6913	0.0056667	652.328	159.43	3.071	159.68	159.05	162.12	0.25107					745	126	7	0	0	0	3.0513e-42	5	78436	210.09	201.54	1
AFHSHDTIDLSEIGLTR	17	Acetyl (Protein N-term)	_(ac)AFHSHDTIDLSEIGLTR_			1	0	0	TRINITY_DN25288_c0_g2_i3.p4;TRINITY_DN25288_c0_g2_i2.p4;TRINITY_DN25288_c0_g1_i8.p3;TRINITY_DN25288_c0_g1_i7.p3;TRINITY_DN25288_c0_g1_i4.p4;TRINITY_DN25288_c0_g1_i10.p4	TRINITY_DN25288_c0_g2_i3.p4	TRINITY_DN25288_c0_g2_i3.p4	MULTI-MSMS	20190213_QEP2_FBU_MS_bombyxmori_fract06_3	60	fract06_3	977.997	2	977.487	1952.96	34690	8.53	0.008338	0.075923	7.4214e-05	8.6059	0.0084122	977.988	159.41	3.1278	159.66	158.82	161.95	0.25107					618	128	6	0	0	0	2.3124e-65	4	78579	252.47	244.56	1
AFHSHDTIDLSEIGLTR	17	Acetyl (Protein N-term)	_(ac)AFHSHDTIDLSEIGLTR_			1	0	0	TRINITY_DN25288_c0_g2_i3.p4;TRINITY_DN25288_c0_g2_i2.p4;TRINITY_DN25288_c0_g1_i8.p3;TRINITY_DN25288_c0_g1_i7.p3;TRINITY_DN25288_c0_g1_i4.p4;TRINITY_DN25288_c0_g1_i10.p4	TRINITY_DN25288_c0_g2_i3.p4	TRINITY_DN25288_c0_g2_i3.p4	MULTI-MSMS	20190213_QEP2_FBU_MS_bombyxmori_fract06_3	60	fract06_3	652.334	3	651.994	1952.96	43206	8.7264	0.0056895	0.17482	0.00011398	8.9012	0.0058035	652.328	162.24	1.5824	162.39	161.93	163.51	0.15083					217	65	4	0	0	0	1.9892e-33	3	79767	189.59	185.62	1
AFHSHDTIDLSEIGLTR	17	Acetyl (Protein N-term)	_(ac)AFHSHDTIDLSEIGLTR_			1	0	0	TRINITY_DN25288_c0_g2_i3.p4;TRINITY_DN25288_c0_g2_i2.p4;TRINITY_DN25288_c0_g1_i8.p3;TRINITY_DN25288_c0_g1_i7.p3;TRINITY_DN25288_c0_g1_i4.p4;TRINITY_DN25288_c0_g1_i10.p4	TRINITY_DN25288_c0_g2_i3.p4	TRINITY_DN25288_c0_g2_i3.p4	MULTI-MSMS	20190213_QEP2_FBU_MS_bombyxmori_fract06_3	60	fract06_3	977.496	2	977.487	1952.96	34375.5	8.7294	0.0085329	0.11816	0.0001155	8.8476	0.0086484	977.487	164.03	1.2669	164.18	163.51	164.77	0.15083					145	50	5	0	0	0	3.0734e-06	2	80765	114.99	105.07	1
AFHSHDTIDLSEIGLTR	17	Acetyl (Protein N-term)	_(ac)AFHSHDTIDLSEIGLTR_			1	0	0	TRINITY_DN25288_c0_g2_i3.p4;TRINITY_DN25288_c0_g2_i2.p4;TRINITY_DN25288_c0_g1_i8.p3;TRINITY_DN25288_c0_g1_i7.p3;TRINITY_DN25288_c0_g1_i4.p4;TRINITY_DN25288_c0_g1_i10.p4	TRINITY_DN25288_c0_g2_i3.p4	TRINITY_DN25288_c0_g2_i3.p4	MULTI-MSMS	20190213_QEP2_FBU_MS_bombyxmori_fract06_3	60	fract06_3	652.334	3	651.994	1952.96	43206	8.7552	0.0057083	0.50292	0.0003279	9.2581	0.0060362	651.994	163.98	1.4088	164.13	163.37	164.77	0.15083					189	56	4	0	0	0	1.8532e-09	1	80603	135.09	129.88	1
AFHSHDTIDLSEIGLTR	17	Acetyl (Protein N-term)	_(ac)AFHSHDTIDLSEIGLTR_			1	0	0	TRINITY_DN25288_c0_g2_i3.p4;TRINITY_DN25288_c0_g2_i2.p4;TRINITY_DN25288_c0_g1_i8.p3;TRINITY_DN25288_c0_g1_i7.p3;TRINITY_DN25288_c0_g1_i4.p4;TRINITY_DN25288_c0_g1_i10.p4	TRINITY_DN25288_c0_g2_i3.p4	TRINITY_DN25288_c0_g2_i3.p4	MULTI-MSMS	20190213_QEP2_FBU_MS_bombyxmori_fract06_3	60	fract06_3	977.996	2	977.487	1952.96	33969.5	9.3232	0.0091133	-0.33096	-0.00032351	8.9922	0.0087898	977.488	164.94	0.87967	165.19	164.73	165.61	0.25107					58	36	3	0	0	0	1.1833e-06	1	81031	120.9	109.52	1
AFHSHDTIDLSEIGLTR	17	Acetyl (Protein N-term)	_(ac)AFHSHDTIDLSEIGLTR_			1	0	0	TRINITY_DN25288_c0_g2_i3.p4;TRINITY_DN25288_c0_g2_i2.p4;TRINITY_DN25288_c0_g1_i8.p3;TRINITY_DN25288_c0_g1_i7.p3;TRINITY_DN25288_c0_g1_i4.p4;TRINITY_DN25288_c0_g1_i10.p4	TRINITY_DN25288_c0_g2_i3.p4	TRINITY_DN25288_c0_g2_i3.p4	MULTI-MSMS	20190213_QEP2_FBU_MS_bombyxmori_fract06_3	60	fract06_3	652.335	3	651.994	1952.96	43474.2	8.9646	0.0058449	0.11761	7.6681e-05	9.0822	0.0059215	652.328	167.41	2.4194	166.95	165.12	167.54	-0.45064					278	97	5	0	0	0	8.3353e-26	3	82206	180.1	175.57	1
AFHSHDTIDLSEIGLTR	17	Acetyl (Protein N-term)	_(ac)AFHSHDTIDLSEIGLTR_			1	0	0	TRINITY_DN25288_c0_g2_i3.p4;TRINITY_DN25288_c0_g2_i2.p4;TRINITY_DN25288_c0_g1_i8.p3;TRINITY_DN25288_c0_g1_i7.p3;TRINITY_DN25288_c0_g1_i4.p4;TRINITY_DN25288_c0_g1_i10.p4	TRINITY_DN25288_c0_g2_i3.p4	TRINITY_DN25288_c0_g2_i3.p4	MULTI-MSMS	20190213_QEP2_FBU_MS_bombyxmori_fract06_3	60	fract06_3	652	3	651.994	1952.96	43474.2	9.371	0.0061099	0.063171	4.1187e-05	9.4342	0.006151	652.328	168.11	1.8831	167.66	167.3	169.18	-0.45064					195	76	3	0	0	0	4.5002e-06	2	82482	99.915	95.937	1
AFHSHDTIDLSEIGLTR	17	Acetyl (Protein N-term)	_(ac)AFHSHDTIDLSEIGLTR_			1	0	0	TRINITY_DN25288_c0_g2_i3.p4;TRINITY_DN25288_c0_g2_i2.p4;TRINITY_DN25288_c0_g1_i8.p3;TRINITY_DN25288_c0_g1_i7.p3;TRINITY_DN25288_c0_g1_i4.p4;TRINITY_DN25288_c0_g1_i10.p4	TRINITY_DN25288_c0_g2_i3.p4	TRINITY_DN25288_c0_g2_i3.p4	MULTI-MSMS	20190213_QEP2_FBU_MS_bombyxmori_fract06_3	60	fract06_3	651.996	3	651.994	1952.96	43527.4	9.0723	0.0059151	-0.75927	-0.00049504	8.313	0.00542	651.993	170.24	0.95032	169.99	169.39	170.34	-0.25014					121	39	4	0	0	0	3.0331e-07	1	83417	117.18	110.57	1
AFHSHDTIDLSEIGLTR	17	Acetyl (Protein N-term)	_(ac)AFHSHDTIDLSEIGLTR_			1	0	0	TRINITY_DN25288_c0_g2_i3.p4;TRINITY_DN25288_c0_g2_i2.p4;TRINITY_DN25288_c0_g1_i8.p3;TRINITY_DN25288_c0_g1_i7.p3;TRINITY_DN25288_c0_g1_i4.p4;TRINITY_DN25288_c0_g1_i10.p4	TRINITY_DN25288_c0_g2_i3.p4	TRINITY_DN25288_c0_g2_i3.p4	MULTI-MSMS	20190213_QEP2_FBU_MS_bombyxmori_fract06_3	60	fract06_3	652.335	3	651.994	1952.96	44212.1	10.616	0.0069218	0.87348	0.0005695	11.49	0.0074913	651.994	192.1	0.60176	191.75	191.46	192.06	-0.35037					33	21	2	0	0	0	0.0097759	1	93443	55.437	40.844	1
AFHSHDTIDLSEIGLTR	17	Acetyl (Protein N-term)	_(ac)AFHSHDTIDLSEIGLTR_			1	0	0	TRINITY_DN25288_c0_g2_i3.p4;TRINITY_DN25288_c0_g2_i2.p4;TRINITY_DN25288_c0_g1_i8.p3;TRINITY_DN25288_c0_g1_i7.p3;TRINITY_DN25288_c0_g1_i4.p4;TRINITY_DN25288_c0_g1_i10.p4	TRINITY_DN25288_c0_g2_i3.p4	TRINITY_DN25288_c0_g2_i3.p4	MULTI-MSMS	20190213_QEP2_FBU_MS_bombyxmori_fract06_3	60	fract06_3	652.335	3	651.994	1952.96	44052.8	10.432	0.0068014	0.26969	0.00017584	10.701	0.0069772	652.327	208.11	1.1998	207.76	207.26	208.46	-0.35039					91	41	4	0	0	0	0.00017446	1	99693	78.95	73.895	1
AFHSHDTIDLSEIGLTR	17	Acetyl (Protein N-term)	_(ac)AFHSHDTIDLSEIGLTR_			1	0	0	TRINITY_DN25288_c0_g2_i3.p4;TRINITY_DN25288_c0_g2_i2.p4;TRINITY_DN25288_c0_g1_i8.p3;TRINITY_DN25288_c0_g1_i7.p3;TRINITY_DN25288_c0_g1_i4.p4;TRINITY_DN25288_c0_g1_i10.p4	TRINITY_DN25288_c0_g2_i3.p4	TRINITY_DN25288_c0_g2_i3.p4	MULTI-MSMS	20190213_QEP2_FBU_MS_bombyxmori_fract06_3	60	fract06_3	652.331	3	651.994	1952.96	44017	10.395	0.0067772	-0.50721	-0.0003307	9.8874	0.0064465	652.327	214.4	1.845	214.35	213.4	215.25	-0.049652					149	64	3	0	0	0	6.3918e-07	1	102248	108.96	94.365	1
AFHSHDTIDLSEIGLTR	17	Acetyl (Protein N-term)	_(ac)AFHSHDTIDLSEIGLTR_			1	0	0	TRINITY_DN25288_c0_g2_i3.p4;TRINITY_DN25288_c0_g2_i2.p4;TRINITY_DN25288_c0_g1_i8.p3;TRINITY_DN25288_c0_g1_i7.p3;TRINITY_DN25288_c0_g1_i4.p4;TRINITY_DN25288_c0_g1_i10.p4	TRINITY_DN25288_c0_g2_i3.p4	TRINITY_DN25288_c0_g2_i3.p4	MULTI-MSMS	20190213_QEP2_FBU_MS_bombyxmori_fract06_3	60	fract06_3	652.377	3	651.994	1952.96	44378.6	10.355	0.0067512	0.38107	0.00024846	10.736	0.0069997	651.994	215.97	0.89713	216.02	215.79	216.69	0.050583					59	35	3	0	0	0	0.0019898	1	103102	63.421	59.443	1
AFHSHDTIDLSEIGLTR	17	Acetyl (Protein N-term)	_(ac)AFHSHDTIDLSEIGLTR_			1	0	0	TRINITY_DN25288_c0_g2_i3.p4;TRINITY_DN25288_c0_g2_i2.p4;TRINITY_DN25288_c0_g1_i8.p3;TRINITY_DN25288_c0_g1_i7.p3;TRINITY_DN25288_c0_g1_i4.p4;TRINITY_DN25288_c0_g1_i10.p4	TRINITY_DN25288_c0_g2_i3.p4	TRINITY_DN25288_c0_g2_i3.p4	MSMS	20190213_QEP2_FBU_MS_bombyxmori_fract06_3	60	fract06_3	977.493	2	977.487	1952.96	NaN	NaN	NaN	NaN	NaN	NaN	NaN	NaN	168.35	1	168.1	167.6	168.6	-0.25015								0	0	0	0.020882	1	82597	60.062	52.551	1
AFHSHDTIDLSEIGLTR	17	Acetyl (Protein N-term)	_(ac)AFHSHDTIDLSEIGLTR_			1	0	0	TRINITY_DN25288_c0_g2_i3.p4;TRINITY_DN25288_c0_g2_i2.p4;TRINITY_DN25288_c0_g1_i8.p3;TRINITY_DN25288_c0_g1_i7.p3;TRINITY_DN25288_c0_g1_i4.p4;TRINITY_DN25288_c0_g1_i10.p4	TRINITY_DN25288_c0_g2_i3.p4	TRINITY_DN25288_c0_g2_i3.p4	MSMS	20190213_QEP2_FBU_MS_bombyxmori_fract06_3	60	fract06_3	651.999	3	651.994	1952.96	NaN	NaN	NaN	NaN	NaN	NaN	NaN	NaN	224.81	1	224.92	224.42	225.42	0.10072								0	0	0	1.8439e-05	1	106315	87.429	80.655	1
AFHSHDTIDLSEIGLTR	17	Acetyl (Protein N-term)	_(ac)AFHSHDTIDLSEIGLTR_			1	0	0	TRINITY_DN25288_c0_g2_i3.p4;TRINITY_DN25288_c0_g2_i2.p4;TRINITY_DN25288_c0_g1_i8.p3;TRINITY_DN25288_c0_g1_i7.p3;TRINITY_DN25288_c0_g1_i4.p4;TRINITY_DN25288_c0_g1_i10.p4	TRINITY_DN25288_c0_g2_i3.p4	TRINITY_DN25288_c0_g2_i3.p4	MULTI-SECPEP	20190213_QEP2_FBU_MS_bombyxmori_fract06_3	60	fract06_3	651.688	3	651.994	1952.96	44605.4	9.1138	0.0059421	0.40054	0.00026115	9.5143	0.0062033	652.328	182.08	0.66837	181.83	181.57	182.24	-0.25014					50	27	3	0	0	0	0.019964	1	88867	42.059	37.961	1
AFHSHDTIDLSEIGLTR	17	Acetyl (Protein N-term)	_(ac)AFHSHDTIDLSEIGLTR_			1	0	0	TRINITY_DN25288_c0_g2_i3.p4;TRINITY_DN25288_c0_g2_i2.p4;TRINITY_DN25288_c0_g1_i8.p3;TRINITY_DN25288_c0_g1_i7.p3;TRINITY_DN25288_c0_g1_i4.p4;TRINITY_DN25288_c0_g1_i10.p4	TRINITY_DN25288_c0_g2_i3.p4	TRINITY_DN25288_c0_g2_i3.p4	MULTI-SECPEP	20190213_QEP2_FBU_MS_bombyxmori_fract06_3	60	fract06_3	652.891	3	651.994	1952.96	42044.1	10.23	0.0066702	0.2973	0.00019384	10.528	0.006864	651.994	197.55	0.67494	197.2	197.06	197.74	-0.35037					29	24	2	0	0	0	0.0019944	1	95758	52.52	42.897	1
AFHSHDTIDLSEIGLTR	17	Acetyl (Protein N-term)	_(ac)AFHSHDTIDLSEIGLTR_			1	0	0	TRINITY_DN25288_c0_g2_i3.p4;TRINITY_DN25288_c0_g2_i2.p4;TRINITY_DN25288_c0_g1_i8.p3;TRINITY_DN25288_c0_g1_i7.p3;TRINITY_DN25288_c0_g1_i4.p4;TRINITY_DN25288_c0_g1_i10.p4	TRINITY_DN25288_c0_g2_i3.p4	TRINITY_DN25288_c0_g2_i3.p4	MULTI-SECPEP	20190213_QEP2_FBU_MS_bombyxmori_fract06_3	60	fract06_3	651.87	3	651.994	1952.96	45065.1	10.141	0.0066121	-1.1846	-0.00077238	8.9567	0.0058397	652.327	204.9	0.72983	204.65	204.18	204.91	-0.25014					34	25	2	0	0	0	0.001286	1	98318	56.817	49.107	1
AFHSHDTIDLSEIGLTR	17	Acetyl (Protein N-term)	_(ac)AFHSHDTIDLSEIGLTR_			1	0	0	TRINITY_DN25288_c0_g2_i3.p4;TRINITY_DN25288_c0_g2_i2.p4;TRINITY_DN25288_c0_g1_i8.p3;TRINITY_DN25288_c0_g1_i7.p3;TRINITY_DN25288_c0_g1_i4.p4;TRINITY_DN25288_c0_g1_i10.p4	TRINITY_DN25288_c0_g2_i3.p4	TRINITY_DN25288_c0_g2_i3.p4	MULTI-SECPEP	20190213_QEP2_FBU_MS_bombyxmori_fract06_3	60	fract06_3	651.962	3	651.994	1952.96	45123.5	8.6389	0.0056325	-1.8998	-0.0012386	6.7392	0.0043939	651.992	218.9	0.47487	218.95	218.89	219.36	0.050598					21	17	2	0	0	0	0.0013719	1	104026	56.295	52.862	1
AFHSHDTIDLSEIGLTR	17	Acetyl (Protein N-term)	_(ac)AFHSHDTIDLSEIGLTR_			1	0	0	TRINITY_DN25288_c0_g2_i3.p4;TRINITY_DN25288_c0_g2_i2.p4;TRINITY_DN25288_c0_g1_i8.p3;TRINITY_DN25288_c0_g1_i7.p3;TRINITY_DN25288_c0_g1_i4.p4;TRINITY_DN25288_c0_g1_i10.p4	TRINITY_DN25288_c0_g2_i3.p4	TRINITY_DN25288_c0_g2_i3.p4	MULTI-SECPEP	20190213_QEP2_FBU_MS_bombyxmori_fract06_3	60	fract06_3	651.473	3	651.994	1952.96	46623.8	8.867	0.0057812	0.21012	0.00013699	9.0771	0.0059182	651.994	220.17	0.80215	220.22	219.92	220.72	0.050598					39	28	2	0	0	0	0.0002063	1	104597	69.979	66.74	1
AFHSHDTIDLSEIGLTR	17	Acetyl (Protein N-term)	_(ac)AFHSHDTIDLSEIGLTR_			1	0	0	TRINITY_DN25288_c0_g2_i3.p4;TRINITY_DN25288_c0_g2_i2.p4;TRINITY_DN25288_c0_g1_i8.p3;TRINITY_DN25288_c0_g1_i7.p3;TRINITY_DN25288_c0_g1_i4.p4;TRINITY_DN25288_c0_g1_i10.p4	TRINITY_DN25288_c0_g2_i3.p4	TRINITY_DN25288_c0_g2_i3.p4	MULTI-MSMS	20190213_QEP2_FBU_MS_bombyxmori_fract06_4	60	fract06_4	652.335	3	651.994	1952.96	43916.9	9.2763	0.0060481	0.67912	0.00044278	9.9554	0.0064908	652.329	147.88	0.59975	148.13	147.86	148.46	0.25294					70	25	4	0	0	0	4.4859e-09	1	72115	127.83	120.52	1
AFHSHDTIDLSEIGLTR	17	Acetyl (Protein N-term)	_(ac)AFHSHDTIDLSEIGLTR_			1	0	0	TRINITY_DN25288_c0_g2_i3.p4;TRINITY_DN25288_c0_g2_i2.p4;TRINITY_DN25288_c0_g1_i8.p3;TRINITY_DN25288_c0_g1_i7.p3;TRINITY_DN25288_c0_g1_i4.p4;TRINITY_DN25288_c0_g1_i10.p4	TRINITY_DN25288_c0_g2_i3.p4	TRINITY_DN25288_c0_g2_i3.p4	MULTI-MSMS	20190213_QEP2_FBU_MS_bombyxmori_fract06_4	60	fract06_4	652.335	3	651.994	1952.96	42808.2	9.4496	0.0061611	-0.05846	-3.8115e-05	9.3911	0.0061229	652.328	159.07	3.6683	159.63	158.58	162.25	0.5537					753	146	7	0	0	0	2.4664e-42	6	77744	211.78	200.66	1
AFHSHDTIDLSEIGLTR	17	Acetyl (Protein N-term)	_(ac)AFHSHDTIDLSEIGLTR_			1	0	0	TRINITY_DN25288_c0_g2_i3.p4;TRINITY_DN25288_c0_g2_i2.p4;TRINITY_DN25288_c0_g1_i8.p3;TRINITY_DN25288_c0_g1_i7.p3;TRINITY_DN25288_c0_g1_i4.p4;TRINITY_DN25288_c0_g1_i10.p4	TRINITY_DN25288_c0_g2_i3.p4	TRINITY_DN25288_c0_g2_i3.p4	MULTI-MSMS	20190213_QEP2_FBU_MS_bombyxmori_fract06_4	60	fract06_4	977.997	2	977.487	1952.96	34902	9.2623	0.0090538	0.068719	6.7172e-05	9.331	0.009121	977.988	159.11	3.3405	159.67	158.88	162.23	0.5537					608	133	6	0	0	0	6.2623e-71	5	77524	266.71	258.36	1
AFHSHDTIDLSEIGLTR	17	Acetyl (Protein N-term)	_(ac)AFHSHDTIDLSEIGLTR_			1	0	0	TRINITY_DN25288_c0_g2_i3.p4;TRINITY_DN25288_c0_g2_i2.p4;TRINITY_DN25288_c0_g1_i8.p3;TRINITY_DN25288_c0_g1_i7.p3;TRINITY_DN25288_c0_g1_i4.p4;TRINITY_DN25288_c0_g1_i10.p4	TRINITY_DN25288_c0_g2_i3.p4	TRINITY_DN25288_c0_g2_i3.p4	MULTI-MSMS	20190213_QEP2_FBU_MS_bombyxmori_fract06_4	60	fract06_4	977.496	2	977.487	1952.96	34552.8	9.2695	0.0090608	0.51174	0.00050022	9.7813	0.009561	977.487	163.84	1.0948	164.3	163.67	164.76	0.45346					108	42	3	0	0	0	2.8183e-08	2	79353	130.27	123.5	1
AFHSHDTIDLSEIGLTR	17	Acetyl (Protein N-term)	_(ac)AFHSHDTIDLSEIGLTR_			1	0	0	TRINITY_DN25288_c0_g2_i3.p4;TRINITY_DN25288_c0_g2_i2.p4;TRINITY_DN25288_c0_g1_i8.p3;TRINITY_DN25288_c0_g1_i7.p3;TRINITY_DN25288_c0_g1_i4.p4;TRINITY_DN25288_c0_g1_i10.p4	TRINITY_DN25288_c0_g2_i3.p4	TRINITY_DN25288_c0_g2_i3.p4	MULTI-MSMS	20190213_QEP2_FBU_MS_bombyxmori_fract06_4	60	fract06_4	652.334	3	651.994	1952.96	43253.9	9.464	0.0061705	0.44193	0.00028813	9.9059	0.0064586	652.328	163.81	1.2941	164.26	163.57	164.87	0.45346					185	50	4	0	0	0	4.2063e-13	1	79155	149.31	145.83	1
AFHSHDTIDLSEIGLTR	17	Acetyl (Protein N-term)	_(ac)AFHSHDTIDLSEIGLTR_			1	0	0	TRINITY_DN25288_c0_g2_i3.p4;TRINITY_DN25288_c0_g2_i2.p4;TRINITY_DN25288_c0_g1_i8.p3;TRINITY_DN25288_c0_g1_i7.p3;TRINITY_DN25288_c0_g1_i4.p4;TRINITY_DN25288_c0_g1_i10.p4	TRINITY_DN25288_c0_g2_i3.p4	TRINITY_DN25288_c0_g2_i3.p4	MULTI-MSMS	20190213_QEP2_FBU_MS_bombyxmori_fract06_4	60	fract06_4	977.5	2	977.487	1952.96	34552.7	9.9114	0.0096882	-0.39589	-0.00038698	9.5155	0.0093013	978.488	165.13	0.93941	164.99	164.14	165.08	-0.14801					90	38	3	0	0	0	2.1637e-05	1	79642	103.88	97.107	1
AFHSHDTIDLSEIGLTR	17	Acetyl (Protein N-term)	_(ac)AFHSHDTIDLSEIGLTR_			1	0	0	TRINITY_DN25288_c0_g2_i3.p4;TRINITY_DN25288_c0_g2_i2.p4;TRINITY_DN25288_c0_g1_i8.p3;TRINITY_DN25288_c0_g1_i7.p3;TRINITY_DN25288_c0_g1_i4.p4;TRINITY_DN25288_c0_g1_i10.p4	TRINITY_DN25288_c0_g2_i3.p4	TRINITY_DN25288_c0_g2_i3.p4	MULTI-MSMS	20190213_QEP2_FBU_MS_bombyxmori_fract06_4	60	fract06_4	652.335	3	651.994	1952.96	43417.4	9.9118	0.0064624	0.29548	0.00019265	10.207	0.0066551	652.328	164.83	1.5669	165.49	164.96	166.53	0.65396					159	64	3	0	0	0	0.0012547	1	79674	69.081	57.706	1
AFHSHDTIDLSEIGLTR	17	Acetyl (Protein N-term)	_(ac)AFHSHDTIDLSEIGLTR_			1	0	0	TRINITY_DN25288_c0_g2_i3.p4;TRINITY_DN25288_c0_g2_i2.p4;TRINITY_DN25288_c0_g1_i8.p3;TRINITY_DN25288_c0_g1_i7.p3;TRINITY_DN25288_c0_g1_i4.p4;TRINITY_DN25288_c0_g1_i10.p4	TRINITY_DN25288_c0_g2_i3.p4	TRINITY_DN25288_c0_g2_i3.p4	MULTI-MSMS	20190213_QEP2_FBU_MS_bombyxmori_fract06_4	60	fract06_4	652.335	3	651.994	1952.96	43255.4	10.17	0.006631	-0.013015	-8.4855e-06	10.157	0.0066225	651.994	167.32	3.7374	167.07	165.55	169.29	-0.24823					288	147	2	0	0	0	8.893e-19	3	80637	167.18	162.21	1
AFHSHDTIDLSEIGLTR	17	Acetyl (Protein N-term)	_(ac)AFHSHDTIDLSEIGLTR_			1	0	0	TRINITY_DN25288_c0_g2_i3.p4;TRINITY_DN25288_c0_g2_i2.p4;TRINITY_DN25288_c0_g1_i8.p3;TRINITY_DN25288_c0_g1_i7.p3;TRINITY_DN25288_c0_g1_i4.p4;TRINITY_DN25288_c0_g1_i10.p4	TRINITY_DN25288_c0_g2_i3.p4	TRINITY_DN25288_c0_g2_i3.p4	MULTI-MSMS	20190213_QEP2_FBU_MS_bombyxmori_fract06_4	60	fract06_4	652.332	3	651.994	1952.96	43255.4	9.7698	0.0063699	-0.64128	-0.00041811	9.1286	0.0059518	651.993	170.07	0.96051	169.92	169.39	170.35	-0.14799					104	39	4	0	0	0	3.745e-09	1	81976	129.88	119.37	1
AFHSHDTIDLSEIGLTR	17	Acetyl (Protein N-term)	_(ac)AFHSHDTIDLSEIGLTR_			1	0	0	TRINITY_DN25288_c0_g2_i3.p4;TRINITY_DN25288_c0_g2_i2.p4;TRINITY_DN25288_c0_g1_i8.p3;TRINITY_DN25288_c0_g1_i7.p3;TRINITY_DN25288_c0_g1_i4.p4;TRINITY_DN25288_c0_g1_i10.p4	TRINITY_DN25288_c0_g2_i3.p4	TRINITY_DN25288_c0_g2_i3.p4	MULTI-MSMS	20190213_QEP2_FBU_MS_bombyxmori_fract06_4	60	fract06_4	652.335	3	651.994	1952.96	44702.2	9.7182	0.0063362	1.8396	0.0011994	11.558	0.0075356	651.996	179.53	0.59276	179.28	178.92	179.51	-0.24823					41	24	3	0	0	0	0.0018556	1	86354	64.454	58.18	1
AFHSHDTIDLSEIGLTR	17	Acetyl (Protein N-term)	_(ac)AFHSHDTIDLSEIGLTR_			1	0	0	TRINITY_DN25288_c0_g2_i3.p4;TRINITY_DN25288_c0_g2_i2.p4;TRINITY_DN25288_c0_g1_i8.p3;TRINITY_DN25288_c0_g1_i7.p3;TRINITY_DN25288_c0_g1_i4.p4;TRINITY_DN25288_c0_g1_i10.p4	TRINITY_DN25288_c0_g2_i3.p4	TRINITY_DN25288_c0_g2_i3.p4	MULTI-MSMS	20190213_QEP2_FBU_MS_bombyxmori_fract06_4	60	fract06_4	652.001	3	651.994	1952.96	45826.1	10.564	0.0068879	0.15303	9.9772e-05	10.717	0.0069877	651.993	189.43	0.46829	188.98	188.87	189.34	-0.4487					21	17	2	0	0	0	0.001957	1	90709	63.673	57.266	1
AFHSHDTIDLSEIGLTR	17	Acetyl (Protein N-term)	_(ac)AFHSHDTIDLSEIGLTR_			1	0	0	TRINITY_DN25288_c0_g2_i3.p4;TRINITY_DN25288_c0_g2_i2.p4;TRINITY_DN25288_c0_g1_i8.p3;TRINITY_DN25288_c0_g1_i7.p3;TRINITY_DN25288_c0_g1_i4.p4;TRINITY_DN25288_c0_g1_i10.p4	TRINITY_DN25288_c0_g2_i3.p4	TRINITY_DN25288_c0_g2_i3.p4	MULTI-MSMS	20190213_QEP2_FBU_MS_bombyxmori_fract06_4	60	fract06_4	652.002	3	651.994	1952.96	44344	11.451	0.0074658	-0.7369	-0.00048046	10.714	0.0069853	652.327	214.6	1.4869	214.45	213.64	215.13	-0.14798					141	51	3	0	0	0	4.6503e-14	2	100767	155.2	150.98	1
AFHSHDTIDLSEIGLTR	17	Acetyl (Protein N-term)	_(ac)AFHSHDTIDLSEIGLTR_			1	0	0	TRINITY_DN25288_c0_g2_i3.p4;TRINITY_DN25288_c0_g2_i2.p4;TRINITY_DN25288_c0_g1_i8.p3;TRINITY_DN25288_c0_g1_i7.p3;TRINITY_DN25288_c0_g1_i4.p4;TRINITY_DN25288_c0_g1_i10.p4	TRINITY_DN25288_c0_g2_i3.p4	TRINITY_DN25288_c0_g2_i3.p4	MULTI-MSMS	20190213_QEP2_FBU_MS_bombyxmori_fract06_4	60	fract06_4	652.001	3	651.994	1952.96	44569.2	11.506	0.0075018	-0.49098	-0.00032012	11.015	0.0071817	651.993	217.59	1.0597	217.54	216.73	217.79	-0.047745					90	36	3	0	0	0	4.8758e-07	1	101880	112.67	104.96	1
AFHSHDTIDLSEIGLTR	17	Acetyl (Protein N-term)	_(ac)AFHSHDTIDLSEIGLTR_			1	0	0	TRINITY_DN25288_c0_g2_i3.p4;TRINITY_DN25288_c0_g2_i2.p4;TRINITY_DN25288_c0_g1_i8.p3;TRINITY_DN25288_c0_g1_i7.p3;TRINITY_DN25288_c0_g1_i4.p4;TRINITY_DN25288_c0_g1_i10.p4	TRINITY_DN25288_c0_g2_i3.p4	TRINITY_DN25288_c0_g2_i3.p4	MULTI-MSMS	20190213_QEP2_FBU_MS_bombyxmori_fract06_4	60	fract06_4	651.999	3	651.994	1952.96	46233.7	10.076	0.0065696	-0.81786	-0.00053324	9.2583	0.0060363	651.992	218.93	0.66833	218.88	218.78	219.45	-0.047745					39	25	2	0	0	0	0.00091654	1	102548	71.685	68.251	1
AFHSHDTIDLSEIGLTR	17	Acetyl (Protein N-term)	_(ac)AFHSHDTIDLSEIGLTR_			1	0	0	TRINITY_DN25288_c0_g2_i3.p4;TRINITY_DN25288_c0_g2_i2.p4;TRINITY_DN25288_c0_g1_i8.p3;TRINITY_DN25288_c0_g1_i7.p3;TRINITY_DN25288_c0_g1_i4.p4;TRINITY_DN25288_c0_g1_i10.p4	TRINITY_DN25288_c0_g2_i3.p4	TRINITY_DN25288_c0_g2_i3.p4	MULTI-MSMS	20190213_QEP2_FBU_MS_bombyxmori_fract06_4	60	fract06_4	652.334	3	651.994	1952.96	47225.9	9.4343	0.0061511	0.69899	0.00045574	10.133	0.0066068	652.329	220.78	1.6843	220.83	219.6	221.29	0.05249					86	61	2	0	0	0	7.652e-13	1	103264	143.88	138.51	1
AFHSHDTIDLSEIGLTR	17	Acetyl (Protein N-term)	_(ac)AFHSHDTIDLSEIGLTR_			1	0	0	TRINITY_DN25288_c0_g2_i3.p4;TRINITY_DN25288_c0_g2_i2.p4;TRINITY_DN25288_c0_g1_i8.p3;TRINITY_DN25288_c0_g1_i7.p3;TRINITY_DN25288_c0_g1_i4.p4;TRINITY_DN25288_c0_g1_i10.p4	TRINITY_DN25288_c0_g2_i3.p4	TRINITY_DN25288_c0_g2_i3.p4	MULTI-MSMS	20190213_QEP2_FBU_MS_bombyxmori_fract06_4	60	fract06_4	652.334	3	651.994	1952.96	44827.1	9.8788	0.0064409	-1.8811	-0.0012265	7.9976	0.0052144	651.991	223.97	1.469	224.02	223.58	225.05	0.05249					117	51	3	0	0	0	9.9749e-13	2	104681	140.22	133.62	1
AFHSHDTIDLSEIGLTR	17	Acetyl (Protein N-term)	_(ac)AFHSHDTIDLSEIGLTR_			1	0	0	TRINITY_DN25288_c0_g2_i3.p4;TRINITY_DN25288_c0_g2_i2.p4;TRINITY_DN25288_c0_g1_i8.p3;TRINITY_DN25288_c0_g1_i7.p3;TRINITY_DN25288_c0_g1_i4.p4;TRINITY_DN25288_c0_g1_i10.p4	TRINITY_DN25288_c0_g2_i3.p4	TRINITY_DN25288_c0_g2_i3.p4	MSMS	20190213_QEP2_FBU_MS_bombyxmori_fract06_4	60	fract06_4	652	3	651.994	1952.96	NaN	NaN	NaN	NaN	NaN	NaN	NaN	NaN	162.25	1	162.7	162.2	163.2	0.45348								0	0	0	5.4992e-22	1	78548	141.86	131.95	1
AFHSHDTIDLSEIGLTR	17	Acetyl (Protein N-term)	_(ac)AFHSHDTIDLSEIGLTR_			1	0	0	TRINITY_DN25288_c0_g2_i3.p4;TRINITY_DN25288_c0_g2_i2.p4;TRINITY_DN25288_c0_g1_i8.p3;TRINITY_DN25288_c0_g1_i7.p3;TRINITY_DN25288_c0_g1_i4.p4;TRINITY_DN25288_c0_g1_i10.p4	TRINITY_DN25288_c0_g2_i3.p4	TRINITY_DN25288_c0_g2_i3.p4	MSMS	20190213_QEP2_FBU_MS_bombyxmori_fract06_4	60	fract06_4	652	3	651.994	1952.96	NaN	NaN	NaN	NaN	NaN	NaN	NaN	NaN	162.85	1	163.31	162.81	163.81	0.45345								0	0	0	8.9091e-39	1	78813	183.7	176.94	1
AFHSHDTIDLSEIGLTR	17	Acetyl (Protein N-term)	_(ac)AFHSHDTIDLSEIGLTR_			1	0	0	TRINITY_DN25288_c0_g2_i3.p4;TRINITY_DN25288_c0_g2_i2.p4;TRINITY_DN25288_c0_g1_i8.p3;TRINITY_DN25288_c0_g1_i7.p3;TRINITY_DN25288_c0_g1_i4.p4;TRINITY_DN25288_c0_g1_i10.p4	TRINITY_DN25288_c0_g2_i3.p4	TRINITY_DN25288_c0_g2_i3.p4	MULTI-SECPEP	20190213_QEP2_FBU_MS_bombyxmori_fract06_4	60	fract06_4	652.362	3	651.994	1952.96	46860.9	10.594	0.0069074	-0.35451	-0.00023114	10.24	0.0066763	651.993	178.49	0.81065	178.34	178.07	178.88	-0.14798					54	32	3	0	0	0	0.00097744	1	85860	58.688	49.895	1
AFHSHDTIDLSEIGLTR	17	Acetyl (Protein N-term)	_(ac)AFHSHDTIDLSEIGLTR_			1	0	0	TRINITY_DN25288_c0_g2_i3.p4;TRINITY_DN25288_c0_g2_i2.p4;TRINITY_DN25288_c0_g1_i8.p3;TRINITY_DN25288_c0_g1_i7.p3;TRINITY_DN25288_c0_g1_i4.p4;TRINITY_DN25288_c0_g1_i10.p4	TRINITY_DN25288_c0_g2_i3.p4	TRINITY_DN25288_c0_g2_i3.p4	MULTI-SECPEP	20190213_QEP2_FBU_MS_bombyxmori_fract06_4	60	fract06_4	652.818	3	651.994	1952.96	44582.6	10.876	0.0070913	3.0628	0.0019969	13.939	0.0090882	652.663	186.16	0.99594	185.81	185.39	186.39	-0.34848					71	37	3	0	0	0	0.00097352	1	89174	58.712	49.021	1
AFHSHDTIDLSEIGLTR	17	Acetyl (Protein N-term)	_(ac)AFHSHDTIDLSEIGLTR_			1	0	0	TRINITY_DN25288_c0_g2_i3.p4;TRINITY_DN25288_c0_g2_i2.p4;TRINITY_DN25288_c0_g1_i8.p3;TRINITY_DN25288_c0_g1_i7.p3;TRINITY_DN25288_c0_g1_i4.p4;TRINITY_DN25288_c0_g1_i10.p4	TRINITY_DN25288_c0_g2_i3.p4	TRINITY_DN25288_c0_g2_i3.p4	MULTI-SECPEP	20190213_QEP2_FBU_MS_bombyxmori_fract06_4	60	fract06_4	652.389	3	651.994	1952.96	44985.9	10.216	0.006661	0.90158	0.00058782	11.118	0.0072488	651.994	187.81	0.34407	187.36	187.24	187.58	-0.44872					18	12	2	0	0	0	0.0023682	1	90039	50.252	43.478	1
AFHSHDTIDLSEIGLTR	17	Acetyl (Protein N-term)	_(ac)AFHSHDTIDLSEIGLTR_			1	0	0	TRINITY_DN25288_c0_g2_i3.p4;TRINITY_DN25288_c0_g2_i2.p4;TRINITY_DN25288_c0_g1_i8.p3;TRINITY_DN25288_c0_g1_i7.p3;TRINITY_DN25288_c0_g1_i4.p4;TRINITY_DN25288_c0_g1_i10.p4	TRINITY_DN25288_c0_g2_i3.p4	TRINITY_DN25288_c0_g2_i3.p4	MULTI-SECPEP	20190213_QEP2_FBU_MS_bombyxmori_fract06_4	60	fract06_4	651.355	3	651.994	1952.96	45341.4	10.849	0.0070733	-0.91107	-0.00059401	9.9376	0.0064793	652.327	194.38	1.1589	193.94	193.26	194.42	-0.44872					52	41	2	0	0	0	0.001938	1	92500	52.862	48.787	1
AFHSHDTIDLSEIGLTR	17	Acetyl (Protein N-term)	_(ac)AFHSHDTIDLSEIGLTR_			1	0	0	TRINITY_DN25288_c0_g2_i3.p4;TRINITY_DN25288_c0_g2_i2.p4;TRINITY_DN25288_c0_g1_i8.p3;TRINITY_DN25288_c0_g1_i7.p3;TRINITY_DN25288_c0_g1_i4.p4;TRINITY_DN25288_c0_g1_i10.p4	TRINITY_DN25288_c0_g2_i3.p4	TRINITY_DN25288_c0_g2_i3.p4	MULTI-SECPEP	20190213_QEP2_FBU_MS_bombyxmori_fract06_4	60	fract06_4	651.87	3	651.994	1952.96	46847.6	10.891	0.0071007	0.54747	0.00035695	11.438	0.0074577	652.329	204.57	1.2976	204.13	203.36	204.65	-0.4487					78	45	2	0	0	0	0.0020517	1	96736	52.172	47.555	1
AFHSHDTIDLSEIGLTR	17	Acetyl (Protein N-term)	_(ac)AFHSHDTIDLSEIGLTR_			1	0	0	TRINITY_DN25288_c0_g2_i3.p4;TRINITY_DN25288_c0_g2_i2.p4;TRINITY_DN25288_c0_g1_i8.p3;TRINITY_DN25288_c0_g1_i7.p3;TRINITY_DN25288_c0_g1_i4.p4;TRINITY_DN25288_c0_g1_i10.p4	TRINITY_DN25288_c0_g2_i3.p4	TRINITY_DN25288_c0_g2_i3.p4	MULTI-SECPEP	20190213_QEP2_FBU_MS_bombyxmori_fract06_4	60	fract06_4	652.377	3	651.994	1952.96	44247	11.949	0.0077905	0.34867	0.00022733	12.297	0.0080179	652.328	216.2	0.84903	216.16	215.89	216.73	-0.047745					43	31	2	0	0	0	2.8331e-05	1	101496	77.359	66.498	1
AFHSHDTIDLSEIGLTR	17	Acetyl (Protein N-term)	_(ac)AFHSHDTIDLSEIGLTR_			1	0	0	TRINITY_DN25288_c0_g2_i3.p4;TRINITY_DN25288_c0_g2_i2.p4;TRINITY_DN25288_c0_g1_i8.p3;TRINITY_DN25288_c0_g1_i7.p3;TRINITY_DN25288_c0_g1_i4.p4;TRINITY_DN25288_c0_g1_i10.p4	TRINITY_DN25288_c0_g2_i3.p4	TRINITY_DN25288_c0_g2_i3.p4	MULTI-SECPEP	20190213_QEP2_FBU_MS_bombyxmori_fract06_4	60	fract06_4	652.403	3	651.994	1952.96	44481.8	10.413	0.0067895	-2.1461	-0.0013993	8.2673	0.0053902	651.991	217.99	0.30066	217.95	217.71	218.01	-0.047729					17	10	2	0	0	0	0.00014577	1	102036	72.489	67.819	1
AFHSHDTIDLSEIGLTR	17	Acetyl (Protein N-term)	_(ac)AFHSHDTIDLSEIGLTR_			1	0	0	TRINITY_DN25288_c0_g2_i3.p4;TRINITY_DN25288_c0_g2_i2.p4;TRINITY_DN25288_c0_g1_i8.p3;TRINITY_DN25288_c0_g1_i7.p3;TRINITY_DN25288_c0_g1_i4.p4;TRINITY_DN25288_c0_g1_i10.p4	TRINITY_DN25288_c0_g2_i3.p4	TRINITY_DN25288_c0_g2_i3.p4	MULTI-MSMS	20190213_QEP2_FBU_MS_bombyxmori_fract07_1	70	fract07_1	652	3	651.994	1952.96	43384.4	8.5168	0.0055529	-0.014907	-9.7193e-06	8.5019	0.0055432	651.994	150.64	0.48109	147.94	147.74	148.22	-2.7047					73	20	4	0	0	0	2.8731e-06	1	71904	103.63	93.26	1
AFHSHDTIDLSEIGLTR	17	Acetyl (Protein N-term)	_(ac)AFHSHDTIDLSEIGLTR_			1	0	0	TRINITY_DN25288_c0_g2_i3.p4;TRINITY_DN25288_c0_g2_i2.p4;TRINITY_DN25288_c0_g1_i8.p3;TRINITY_DN25288_c0_g1_i7.p3;TRINITY_DN25288_c0_g1_i4.p4;TRINITY_DN25288_c0_g1_i10.p4	TRINITY_DN25288_c0_g2_i3.p4	TRINITY_DN25288_c0_g2_i3.p4	MULTI-MSMS	20190213_QEP2_FBU_MS_bombyxmori_fract07_1	70	fract07_1	977.497	2	977.487	1952.96	34928.5	8.4632	0.0082727	1.8852	0.0018428	10.348	0.010115	977.488	150.68	0.21159	147.97	147.86	148.07	-2.7047					13	8	2	0	0	0	0.0013149	1	71974	79.489	73.07	1
AFHSHDTIDLSEIGLTR	17	Acetyl (Protein N-term)	_(ac)AFHSHDTIDLSEIGLTR_			1	0	0	TRINITY_DN25288_c0_g2_i3.p4;TRINITY_DN25288_c0_g2_i2.p4;TRINITY_DN25288_c0_g1_i8.p3;TRINITY_DN25288_c0_g1_i7.p3;TRINITY_DN25288_c0_g1_i4.p4;TRINITY_DN25288_c0_g1_i10.p4	TRINITY_DN25288_c0_g2_i3.p4	TRINITY_DN25288_c0_g2_i3.p4	MULTI-MSMS	20190213_QEP2_FBU_MS_bombyxmori_fract07_1	70	fract07_1	652.668	3	651.994	1952.96	43261.1	8.23	0.0053659	1.1752	0.00076624	9.4053	0.0061322	651.994	151.54	0.46878	148.84	148.61	149.08	-2.7047					53	19	5	0	0	0	9.9679e-08	1	72361	122.16	114.83	1
AFHSHDTIDLSEIGLTR	17	Acetyl (Protein N-term)	_(ac)AFHSHDTIDLSEIGLTR_			1	0	0	TRINITY_DN25288_c0_g2_i3.p4;TRINITY_DN25288_c0_g2_i2.p4;TRINITY_DN25288_c0_g1_i8.p3;TRINITY_DN25288_c0_g1_i7.p3;TRINITY_DN25288_c0_g1_i4.p4;TRINITY_DN25288_c0_g1_i10.p4	TRINITY_DN25288_c0_g2_i3.p4	TRINITY_DN25288_c0_g2_i3.p4	MULTI-MSMS	20190213_QEP2_FBU_MS_bombyxmori_fract07_1	70	fract07_1	652.333	3	651.994	1952.96	42707.8	7.7234	0.0050356	0.32993	0.00021511	8.0533	0.0052507	652.328	161.66	3.2271	159.45	158.67	161.9	-2.2035					819	133	8	0	0	0	1.0169e-33	5	77083	196.22	185.1	1
AFHSHDTIDLSEIGLTR	17	Acetyl (Protein N-term)	_(ac)AFHSHDTIDLSEIGLTR_			1	0	0	TRINITY_DN25288_c0_g2_i3.p4;TRINITY_DN25288_c0_g2_i2.p4;TRINITY_DN25288_c0_g1_i8.p3;TRINITY_DN25288_c0_g1_i7.p3;TRINITY_DN25288_c0_g1_i4.p4;TRINITY_DN25288_c0_g1_i10.p4	TRINITY_DN25288_c0_g2_i3.p4	TRINITY_DN25288_c0_g2_i3.p4	MULTI-MSMS	20190213_QEP2_FBU_MS_bombyxmori_fract07_1	70	fract07_1	977.996	2	977.487	1952.96	34629.8	7.7571	0.0075825	0.092402	9.0321e-05	7.8495	0.0076728	977.988	161.65	3.3793	159.45	158.65	162.02	-2.2035					666	139	6	0	0	0	3.2799e-66	5	76880	264.16	257.73	1
AFHSHDTIDLSEIGLTR	17	Acetyl (Protein N-term)	_(ac)AFHSHDTIDLSEIGLTR_			1	0	0	TRINITY_DN25288_c0_g2_i3.p4;TRINITY_DN25288_c0_g2_i2.p4;TRINITY_DN25288_c0_g1_i8.p3;TRINITY_DN25288_c0_g1_i7.p3;TRINITY_DN25288_c0_g1_i4.p4;TRINITY_DN25288_c0_g1_i10.p4	TRINITY_DN25288_c0_g2_i3.p4	TRINITY_DN25288_c0_g2_i3.p4	MULTI-MSMS	20190213_QEP2_FBU_MS_bombyxmori_fract07_1	70	fract07_1	652.334	3	651.994	1952.96	42999.5	8.3227	0.0054263	0.23749	0.00015484	8.5602	0.0055812	652.328	164.51	1.0316	162.4	161.92	162.95	-2.1032					175	41	5	0	0	0	8.6695e-26	2	78129	179.81	175.28	1
AFHSHDTIDLSEIGLTR	17	Acetyl (Protein N-term)	_(ac)AFHSHDTIDLSEIGLTR_			1	0	0	TRINITY_DN25288_c0_g2_i3.p4;TRINITY_DN25288_c0_g2_i2.p4;TRINITY_DN25288_c0_g1_i8.p3;TRINITY_DN25288_c0_g1_i7.p3;TRINITY_DN25288_c0_g1_i4.p4;TRINITY_DN25288_c0_g1_i10.p4	TRINITY_DN25288_c0_g2_i3.p4	TRINITY_DN25288_c0_g2_i3.p4	MULTI-MSMS	20190213_QEP2_FBU_MS_bombyxmori_fract07_1	70	fract07_1	652.335	3	651.994	1952.96	42999.5	8.0907	0.0052751	0.33182	0.00021635	8.4226	0.0054915	651.994	166.03	2.9002	164.12	163.57	166.47	-1.9028					430	120	5	0	0	0	1.0721e-25	3	78679	178.01	174.66	1
AFHSHDTIDLSEIGLTR	17	Acetyl (Protein N-term)	_(ac)AFHSHDTIDLSEIGLTR_			1	0	0	TRINITY_DN25288_c0_g2_i3.p4;TRINITY_DN25288_c0_g2_i2.p4;TRINITY_DN25288_c0_g1_i8.p3;TRINITY_DN25288_c0_g1_i7.p3;TRINITY_DN25288_c0_g1_i4.p4;TRINITY_DN25288_c0_g1_i10.p4	TRINITY_DN25288_c0_g2_i3.p4	TRINITY_DN25288_c0_g2_i3.p4	MULTI-MSMS	20190213_QEP2_FBU_MS_bombyxmori_fract07_1	70	fract07_1	977.997	2	977.487	1952.96	34473.9	7.911	0.0077329	0.50267	0.00049135	8.4137	0.0082243	977.488	165.99	0.78391	164.09	163.76	164.54	-1.9028					87	31	4	0	0	0	8.946e-18	1	78767	165.9	159.93	1
AFHSHDTIDLSEIGLTR	17	Acetyl (Protein N-term)	_(ac)AFHSHDTIDLSEIGLTR_			1	0	0	TRINITY_DN25288_c0_g2_i3.p4;TRINITY_DN25288_c0_g2_i2.p4;TRINITY_DN25288_c0_g1_i8.p3;TRINITY_DN25288_c0_g1_i7.p3;TRINITY_DN25288_c0_g1_i4.p4;TRINITY_DN25288_c0_g1_i10.p4	TRINITY_DN25288_c0_g2_i3.p4	TRINITY_DN25288_c0_g2_i3.p4	MULTI-MSMS	20190213_QEP2_FBU_MS_bombyxmori_fract07_1	70	fract07_1	977.991	2	977.487	1952.96	35032.7	8.5357	0.0083435	-0.36095	-0.00035282	8.1747	0.0079907	977.987	166.71	0.60309	164.8	164.51	165.12	-1.9027					41	23	2	0	0	0	3.7206e-12	1	79060	148.44	137.83	1
AFHSHDTIDLSEIGLTR	17	Acetyl (Protein N-term)	_(ac)AFHSHDTIDLSEIGLTR_			1	0	0	TRINITY_DN25288_c0_g2_i3.p4;TRINITY_DN25288_c0_g2_i2.p4;TRINITY_DN25288_c0_g1_i8.p3;TRINITY_DN25288_c0_g1_i7.p3;TRINITY_DN25288_c0_g1_i4.p4;TRINITY_DN25288_c0_g1_i10.p4	TRINITY_DN25288_c0_g2_i3.p4	TRINITY_DN25288_c0_g2_i3.p4	MULTI-MSMS	20190213_QEP2_FBU_MS_bombyxmori_fract07_1	70	fract07_1	651.998	3	651.994	1952.96	43030.4	8.0673	0.0052598	-0.2991	-0.00019501	7.7682	0.0050648	652.328	168.83	1.229	167.13	166.52	167.75	-1.7023					180	48	5	0	0	0	1.9785e-52	1	80110	221.85	217.76	1
AFHSHDTIDLSEIGLTR	17	Acetyl (Protein N-term)	_(ac)AFHSHDTIDLSEIGLTR_			1	0	0	TRINITY_DN25288_c0_g2_i3.p4;TRINITY_DN25288_c0_g2_i2.p4;TRINITY_DN25288_c0_g1_i8.p3;TRINITY_DN25288_c0_g1_i7.p3;TRINITY_DN25288_c0_g1_i4.p4;TRINITY_DN25288_c0_g1_i10.p4	TRINITY_DN25288_c0_g2_i3.p4	TRINITY_DN25288_c0_g2_i3.p4	MULTI-MSMS	20190213_QEP2_FBU_MS_bombyxmori_fract07_1	70	fract07_1	652.334	3	651.994	1952.96	43070.6	8.501	0.0055426	-0.021158	-1.3795e-05	8.4798	0.0055288	651.994	169.59	2.0086	168.19	167.86	169.87	-1.4015					266	83	4	0	0	0	2.6724e-18	3	80715	158.17	152.88	1
AFHSHDTIDLSEIGLTR	17	Acetyl (Protein N-term)	_(ac)AFHSHDTIDLSEIGLTR_			1	0	0	TRINITY_DN25288_c0_g2_i3.p4;TRINITY_DN25288_c0_g2_i2.p4;TRINITY_DN25288_c0_g1_i8.p3;TRINITY_DN25288_c0_g1_i7.p3;TRINITY_DN25288_c0_g1_i4.p4;TRINITY_DN25288_c0_g1_i10.p4	TRINITY_DN25288_c0_g2_i3.p4	TRINITY_DN25288_c0_g2_i3.p4	MULTI-MSMS	20190213_QEP2_FBU_MS_bombyxmori_fract07_1	70	fract07_1	977.997	2	977.487	1952.96	35439.7	8.5366	0.0083444	-0.088876	-8.6875e-05	8.4477	0.0082575	977.488	169.6	0.7634	168.2	167.81	168.58	-1.4015					47	31	2	0	0	0	4.1552e-05	1	80503	98.062	84.077	1
AFHSHDTIDLSEIGLTR	17	Acetyl (Protein N-term)	_(ac)AFHSHDTIDLSEIGLTR_			1	0	0	TRINITY_DN25288_c0_g2_i3.p4;TRINITY_DN25288_c0_g2_i2.p4;TRINITY_DN25288_c0_g1_i8.p3;TRINITY_DN25288_c0_g1_i7.p3;TRINITY_DN25288_c0_g1_i4.p4;TRINITY_DN25288_c0_g1_i10.p4	TRINITY_DN25288_c0_g2_i3.p4	TRINITY_DN25288_c0_g2_i3.p4	MULTI-MSMS	20190213_QEP2_FBU_MS_bombyxmori_fract07_1	70	fract07_1	652.333	3	651.994	1952.96	44561.2	9.3854	0.0061192	-0.65026	-0.00042396	8.7351	0.0056952	652.327	214.69	2.4731	214.7	212.83	215.31	0.0019226					170	86	3	0	0	0	7.1108e-13	2	99900	144.73	137.22	1
AFHSHDTIDLSEIGLTR	17	Acetyl (Protein N-term)	_(ac)AFHSHDTIDLSEIGLTR_			1	0	0	TRINITY_DN25288_c0_g2_i3.p4;TRINITY_DN25288_c0_g2_i2.p4;TRINITY_DN25288_c0_g1_i8.p3;TRINITY_DN25288_c0_g1_i7.p3;TRINITY_DN25288_c0_g1_i4.p4;TRINITY_DN25288_c0_g1_i10.p4	TRINITY_DN25288_c0_g2_i3.p4	TRINITY_DN25288_c0_g2_i3.p4	MULTI-MSMS	20190213_QEP2_FBU_MS_bombyxmori_fract07_1	70	fract07_1	652.334	3	651.994	1952.96	44038.5	8.1747	0.0053299	0.13823	9.0128e-05	8.3129	0.00542	652.328	223.41	2.5325	223.41	222.48	225.02	0.0019531					190	90	3	0	0	0	5.144e-13	1	103766	147.83	137.33	1
AFHSHDTIDLSEIGLTR	17	Acetyl (Protein N-term)	_(ac)AFHSHDTIDLSEIGLTR_			1	0	0	TRINITY_DN25288_c0_g2_i3.p4;TRINITY_DN25288_c0_g2_i2.p4;TRINITY_DN25288_c0_g1_i8.p3;TRINITY_DN25288_c0_g1_i7.p3;TRINITY_DN25288_c0_g1_i4.p4;TRINITY_DN25288_c0_g1_i10.p4	TRINITY_DN25288_c0_g2_i3.p4	TRINITY_DN25288_c0_g2_i3.p4	MULTI-SECPEP	20190213_QEP2_FBU_MS_bombyxmori_fract07_1	70	fract07_1	651.868	3	651.994	1952.96	43761.8	8.7456	0.0057021	0.61573	0.00040145	9.3613	0.0061035	652.328	178.77	0.87843	178.07	177.74	178.62	-0.69978					73	37	3	0	0	0	0.027791	1	85060	40.014	36.868	1
AFHSHDTIDLSEIGLTR	17	Acetyl (Protein N-term)	_(ac)AFHSHDTIDLSEIGLTR_			1	0	0	TRINITY_DN25288_c0_g2_i3.p4;TRINITY_DN25288_c0_g2_i2.p4;TRINITY_DN25288_c0_g1_i8.p3;TRINITY_DN25288_c0_g1_i7.p3;TRINITY_DN25288_c0_g1_i4.p4;TRINITY_DN25288_c0_g1_i10.p4	TRINITY_DN25288_c0_g2_i3.p4	TRINITY_DN25288_c0_g2_i3.p4	MULTI-SECPEP	20190213_QEP2_FBU_MS_bombyxmori_fract07_1	70	fract07_1	652.332	3	651.994	1952.96	44809.4	9.2475	0.0060293	0.41447	0.00027023	9.6619	0.0062995	652.328	186.79	0.74713	186.19	185.85	186.6	-0.59955					60	28	3	0	0	0	7.7917e-11	1	88513	119.46	112.33	1
AFHSHDTIDLSEIGLTR	17	Acetyl (Protein N-term)	_(ac)AFHSHDTIDLSEIGLTR_			1	0	0	TRINITY_DN25288_c0_g2_i3.p4;TRINITY_DN25288_c0_g2_i2.p4;TRINITY_DN25288_c0_g1_i8.p3;TRINITY_DN25288_c0_g1_i7.p3;TRINITY_DN25288_c0_g1_i4.p4;TRINITY_DN25288_c0_g1_i10.p4	TRINITY_DN25288_c0_g2_i3.p4	TRINITY_DN25288_c0_g2_i3.p4	MULTI-SECPEP	20190213_QEP2_FBU_MS_bombyxmori_fract07_1	70	fract07_1	652.891	3	651.994	1952.96	45345.8	9.3163	0.0060742	0.66377	0.00043277	9.9801	0.006507	651.994	198.18	0.92111	197.68	197.44	198.36	-0.49933					56	33	2	0	0	0	0.019964	1	93413	42.059	35.785	1
AFHSHDTIDLSEIGLTR	17	Acetyl (Protein N-term)	_(ac)AFHSHDTIDLSEIGLTR_			1	0	0	TRINITY_DN25288_c0_g2_i3.p4;TRINITY_DN25288_c0_g2_i2.p4;TRINITY_DN25288_c0_g1_i8.p3;TRINITY_DN25288_c0_g1_i7.p3;TRINITY_DN25288_c0_g1_i4.p4;TRINITY_DN25288_c0_g1_i10.p4	TRINITY_DN25288_c0_g2_i3.p4	TRINITY_DN25288_c0_g2_i3.p4	MULTI-SECPEP	20190213_QEP2_FBU_MS_bombyxmori_fract07_1	70	fract07_1	651.87	3	651.994	1952.96	47266.8	8.8822	0.0057912	-0.37511	-0.00024457	8.5071	0.0055466	652.328	205.04	0.94708	204.64	203.91	204.86	-0.39909					41	33	2	0	0	0	0.00084323	1	95911	59.502	54.447	1
AFHSHDTIDLSEIGLTR	17	Acetyl (Protein N-term)	_(ac)AFHSHDTIDLSEIGLTR_			1	0	0	TRINITY_DN25288_c0_g2_i3.p4;TRINITY_DN25288_c0_g2_i2.p4;TRINITY_DN25288_c0_g1_i8.p3;TRINITY_DN25288_c0_g1_i7.p3;TRINITY_DN25288_c0_g1_i4.p4;TRINITY_DN25288_c0_g1_i10.p4	TRINITY_DN25288_c0_g2_i3.p4	TRINITY_DN25288_c0_g2_i3.p4	MULTI-SECPEP	20190213_QEP2_FBU_MS_bombyxmori_fract07_1	70	fract07_1	652.358	3	651.994	1952.96	45809.8	7.7671	0.0050641	-0.18594	-0.00012123	7.5812	0.0049429	652.327	206.48	0.36649	206.08	205.84	206.21	-0.39908					23	12	3	0	0	0	1.3184e-05	1	96683	78.441	68.967	1
AFHSHDTIDLSEIGLTR	17	Acetyl (Protein N-term)	_(ac)AFHSHDTIDLSEIGLTR_			1	0	0	TRINITY_DN25288_c0_g2_i3.p4;TRINITY_DN25288_c0_g2_i2.p4;TRINITY_DN25288_c0_g1_i8.p3;TRINITY_DN25288_c0_g1_i7.p3;TRINITY_DN25288_c0_g1_i4.p4;TRINITY_DN25288_c0_g1_i10.p4	TRINITY_DN25288_c0_g2_i3.p4	TRINITY_DN25288_c0_g2_i3.p4	MULTI-SECPEP	20190213_QEP2_FBU_MS_bombyxmori_fract07_1	70	fract07_1	652.723	3	651.994	1952.96	43937.8	9.5614	0.006234	1.158	0.00075501	10.719	0.006989	652.328	215.95	0.77296	215.95	215.78	216.56	0.0019073					64	29	3	0	0	0	3.3864e-05	1	100613	77.13	73.268	1
AFHSHDTIDLSEIGLTR	17	Acetyl (Protein N-term)	_(ac)AFHSHDTIDLSEIGLTR_			1	0	0	TRINITY_DN25288_c0_g2_i3.p4;TRINITY_DN25288_c0_g2_i2.p4;TRINITY_DN25288_c0_g1_i8.p3;TRINITY_DN25288_c0_g1_i7.p3;TRINITY_DN25288_c0_g1_i4.p4;TRINITY_DN25288_c0_g1_i10.p4	TRINITY_DN25288_c0_g2_i3.p4	TRINITY_DN25288_c0_g2_i3.p4	MULTI-MSMS	20190213_QEP2_FBU_MS_bombyxmori_fract07_2	70	fract07_2	651.996	3	651.994	1952.96	43634.4	9.1521	0.0059671	-0.40926	-0.00026684	8.7428	0.0057003	652.328	151.18	0.48747	147.92	147.63	148.12	-3.259					69	19	4	0	0	0	0.00041487	1	70875	75.548	64.433	1
AFHSHDTIDLSEIGLTR	17	Acetyl (Protein N-term)	_(ac)AFHSHDTIDLSEIGLTR_			1	0	0	TRINITY_DN25288_c0_g2_i3.p4;TRINITY_DN25288_c0_g2_i2.p4;TRINITY_DN25288_c0_g1_i8.p3;TRINITY_DN25288_c0_g1_i7.p3;TRINITY_DN25288_c0_g1_i4.p4;TRINITY_DN25288_c0_g1_i10.p4	TRINITY_DN25288_c0_g2_i3.p4	TRINITY_DN25288_c0_g2_i3.p4	MULTI-MSMS	20190213_QEP2_FBU_MS_bombyxmori_fract07_2	70	fract07_2	652.33	3	651.994	1952.96	44089.2	8.4402	0.005503	0.25873	0.00016869	8.6989	0.0056717	652.329	152.07	0.46475	148.81	148.58	149.04	-3.259					50	18	4	0	0	0	5.6478e-06	1	71278	97.291	91.328	1
AFHSHDTIDLSEIGLTR	17	Acetyl (Protein N-term)	_(ac)AFHSHDTIDLSEIGLTR_			1	0	0	TRINITY_DN25288_c0_g2_i3.p4;TRINITY_DN25288_c0_g2_i2.p4;TRINITY_DN25288_c0_g1_i8.p3;TRINITY_DN25288_c0_g1_i7.p3;TRINITY_DN25288_c0_g1_i4.p4;TRINITY_DN25288_c0_g1_i10.p4	TRINITY_DN25288_c0_g2_i3.p4	TRINITY_DN25288_c0_g2_i3.p4	MULTI-MSMS	20190213_QEP2_FBU_MS_bombyxmori_fract07_2	70	fract07_2	652.334	3	651.994	1952.96	42384.8	8.6929	0.0056677	0.22551	0.00014703	8.9184	0.0058147	652.328	162.22	3.5136	159.66	158.77	162.28	-2.5573					744	141	7	0	0	0	1.9026e-33	4	75657	190.19	182.67	1
AFHSHDTIDLSEIGLTR	17	Acetyl (Protein N-term)	_(ac)AFHSHDTIDLSEIGLTR_			1	0	0	TRINITY_DN25288_c0_g2_i3.p4;TRINITY_DN25288_c0_g2_i2.p4;TRINITY_DN25288_c0_g1_i8.p3;TRINITY_DN25288_c0_g1_i7.p3;TRINITY_DN25288_c0_g1_i4.p4;TRINITY_DN25288_c0_g1_i10.p4	TRINITY_DN25288_c0_g2_i3.p4	TRINITY_DN25288_c0_g2_i3.p4	MULTI-MSMS	20190213_QEP2_FBU_MS_bombyxmori_fract07_2	70	fract07_2	977.997	2	977.487	1952.96	34712.8	8.8571	0.0086577	-0.20149	-0.00019695	8.6556	0.0084608	977.988	162.03	2.5471	159.48	158.77	161.31	-2.5573					554	103	6	0	0	0	5.1004e-71	4	76009	269.51	260.72	1
AFHSHDTIDLSEIGLTR	17	Acetyl (Protein N-term)	_(ac)AFHSHDTIDLSEIGLTR_			1	0	0	TRINITY_DN25288_c0_g2_i3.p4;TRINITY_DN25288_c0_g2_i2.p4;TRINITY_DN25288_c0_g1_i8.p3;TRINITY_DN25288_c0_g1_i7.p3;TRINITY_DN25288_c0_g1_i4.p4;TRINITY_DN25288_c0_g1_i10.p4	TRINITY_DN25288_c0_g2_i3.p4	TRINITY_DN25288_c0_g2_i3.p4	MULTI-MSMS	20190213_QEP2_FBU_MS_bombyxmori_fract07_2	70	fract07_2	977.996	2	977.487	1952.96	34732.8	9.2466	0.0090384	-0.1724	-0.00016852	9.0742	0.0088699	977.487	164.14	0.94083	161.78	161.49	162.43	-2.3568					128	36	5	0	0	0	3.2775e-25	1	76780	183.74	172.39	1
AFHSHDTIDLSEIGLTR	17	Acetyl (Protein N-term)	_(ac)AFHSHDTIDLSEIGLTR_			1	0	0	TRINITY_DN25288_c0_g2_i3.p4;TRINITY_DN25288_c0_g2_i2.p4;TRINITY_DN25288_c0_g1_i8.p3;TRINITY_DN25288_c0_g1_i7.p3;TRINITY_DN25288_c0_g1_i4.p4;TRINITY_DN25288_c0_g1_i10.p4	TRINITY_DN25288_c0_g2_i3.p4	TRINITY_DN25288_c0_g2_i3.p4	MULTI-MSMS	20190213_QEP2_FBU_MS_bombyxmori_fract07_2	70	fract07_2	651.999	3	651.994	1952.96	42921.7	9.0562	0.0059046	0.044208	2.8823e-05	9.1004	0.0059334	652.328	165.43	1.4882	162.87	162	163.49	-2.5572					205	59	5	0	0	0	5.9929e-26	2	76944	182.15	178.18	1
AFHSHDTIDLSEIGLTR	17	Acetyl (Protein N-term)	_(ac)AFHSHDTIDLSEIGLTR_			1	0	0	TRINITY_DN25288_c0_g2_i3.p4;TRINITY_DN25288_c0_g2_i2.p4;TRINITY_DN25288_c0_g1_i8.p3;TRINITY_DN25288_c0_g1_i7.p3;TRINITY_DN25288_c0_g1_i4.p4;TRINITY_DN25288_c0_g1_i10.p4	TRINITY_DN25288_c0_g2_i3.p4	TRINITY_DN25288_c0_g2_i3.p4	MULTI-MSMS	20190213_QEP2_FBU_MS_bombyxmori_fract07_2	70	fract07_2	652.335	3	651.994	1952.96	43162.5	8.6853	0.0056627	0.23554	0.00015357	8.9208	0.0058163	652.328	166.49	2.6408	164.33	163.61	166.25	-2.1562					317	108	4	0	0	0	7.1108e-13	4	77484	144.73	140.11	1
AFHSHDTIDLSEIGLTR	17	Acetyl (Protein N-term)	_(ac)AFHSHDTIDLSEIGLTR_			1	0	0	TRINITY_DN25288_c0_g2_i3.p4;TRINITY_DN25288_c0_g2_i2.p4;TRINITY_DN25288_c0_g1_i8.p3;TRINITY_DN25288_c0_g1_i7.p3;TRINITY_DN25288_c0_g1_i4.p4;TRINITY_DN25288_c0_g1_i10.p4	TRINITY_DN25288_c0_g2_i3.p4	TRINITY_DN25288_c0_g2_i3.p4	MULTI-MSMS	20190213_QEP2_FBU_MS_bombyxmori_fract07_2	70	fract07_2	977.999	2	977.487	1952.96	34608.1	8.763	0.0085657	0.73585	0.00071928	9.4989	0.009285	977.488	166.5	1.2978	164.35	163.66	164.96	-2.1562					95	51	4	0	0	0	4.3672e-09	1	77621	138.66	134.68	1
AFHSHDTIDLSEIGLTR	17	Acetyl (Protein N-term)	_(ac)AFHSHDTIDLSEIGLTR_			1	0	0	TRINITY_DN25288_c0_g2_i3.p4;TRINITY_DN25288_c0_g2_i2.p4;TRINITY_DN25288_c0_g1_i8.p3;TRINITY_DN25288_c0_g1_i7.p3;TRINITY_DN25288_c0_g1_i4.p4;TRINITY_DN25288_c0_g1_i10.p4	TRINITY_DN25288_c0_g2_i3.p4	TRINITY_DN25288_c0_g2_i3.p4	MULTI-MSMS	20190213_QEP2_FBU_MS_bombyxmori_fract07_2	70	fract07_2	652.335	3	651.994	1952.96	42921.1	8.5204	0.0055553	0.25263	0.00016472	8.7731	0.00572	651.994	169.06	1.8776	167.1	165.9	167.78	-1.9557					142	75	2	0	0	0	1.4298e-25	2	79067	174.87	164.96	1
AFHSHDTIDLSEIGLTR	17	Acetyl (Protein N-term)	_(ac)AFHSHDTIDLSEIGLTR_			1	0	0	TRINITY_DN25288_c0_g2_i3.p4;TRINITY_DN25288_c0_g2_i2.p4;TRINITY_DN25288_c0_g1_i8.p3;TRINITY_DN25288_c0_g1_i7.p3;TRINITY_DN25288_c0_g1_i4.p4;TRINITY_DN25288_c0_g1_i10.p4	TRINITY_DN25288_c0_g2_i3.p4	TRINITY_DN25288_c0_g2_i3.p4	MULTI-MSMS	20190213_QEP2_FBU_MS_bombyxmori_fract07_2	70	fract07_2	652	3	651.994	1952.96	42921.1	9.0792	0.0059196	-0.026932	-1.756e-05	9.0523	0.005902	651.993	169.91	2.5118	167.85	167.58	170.1	-2.0587					154	102	2	0	0	0	3.0331e-07	2	80195	117.18	111.64	1
AFHSHDTIDLSEIGLTR	17	Acetyl (Protein N-term)	_(ac)AFHSHDTIDLSEIGLTR_			1	0	0	TRINITY_DN25288_c0_g2_i3.p4;TRINITY_DN25288_c0_g2_i2.p4;TRINITY_DN25288_c0_g1_i8.p3;TRINITY_DN25288_c0_g1_i7.p3;TRINITY_DN25288_c0_g1_i4.p4;TRINITY_DN25288_c0_g1_i10.p4	TRINITY_DN25288_c0_g2_i3.p4	TRINITY_DN25288_c0_g2_i3.p4	MULTI-MSMS	20190213_QEP2_FBU_MS_bombyxmori_fract07_2	70	fract07_2	651.997	3	651.994	1952.96	43800.1	8.1819	0.0053346	-2.2105	-0.0014412	5.9714	0.0038933	651.992	175.13	0.50487	173.48	173.32	173.82	-1.655					47	21	3	0	0	0	0.07036	1	81649	42.58	34.455	1
AFHSHDTIDLSEIGLTR	17	Acetyl (Protein N-term)	_(ac)AFHSHDTIDLSEIGLTR_			1	0	0	TRINITY_DN25288_c0_g2_i3.p4;TRINITY_DN25288_c0_g2_i2.p4;TRINITY_DN25288_c0_g1_i8.p3;TRINITY_DN25288_c0_g1_i7.p3;TRINITY_DN25288_c0_g1_i4.p4;TRINITY_DN25288_c0_g1_i10.p4	TRINITY_DN25288_c0_g2_i3.p4	TRINITY_DN25288_c0_g2_i3.p4	MULTI-MSMS	20190213_QEP2_FBU_MS_bombyxmori_fract07_2	70	fract07_2	652.333	3	651.994	1952.96	44945.6	10.647	0.0069419	0.16239	0.00010588	10.81	0.0070478	651.994	204.29	0.7193	203.33	202.74	203.46	-0.95317					42	24	2	0	0	0	0.00018483	1	93988	78.078	67.934	1
AFHSHDTIDLSEIGLTR	17	Acetyl (Protein N-term)	_(ac)AFHSHDTIDLSEIGLTR_			1	0	0	TRINITY_DN25288_c0_g2_i3.p4;TRINITY_DN25288_c0_g2_i2.p4;TRINITY_DN25288_c0_g1_i8.p3;TRINITY_DN25288_c0_g1_i7.p3;TRINITY_DN25288_c0_g1_i4.p4;TRINITY_DN25288_c0_g1_i10.p4	TRINITY_DN25288_c0_g2_i3.p4	TRINITY_DN25288_c0_g2_i3.p4	MULTI-MSMS	20190213_QEP2_FBU_MS_bombyxmori_fract07_2	70	fract07_2	652.338	3	651.994	1952.96	44649.1	9.4386	0.0061539	1.1363	0.00074085	10.575	0.0068948	651.994	215.84	1.2632	215.69	215.49	216.75	-0.15117					86	49	3	0	0	0	5.2021e-09	1	98798	125.86	121.61	1
AFHSHDTIDLSEIGLTR	17	Acetyl (Protein N-term)	_(ac)AFHSHDTIDLSEIGLTR_			1	0	0	TRINITY_DN25288_c0_g2_i3.p4;TRINITY_DN25288_c0_g2_i2.p4;TRINITY_DN25288_c0_g1_i8.p3;TRINITY_DN25288_c0_g1_i7.p3;TRINITY_DN25288_c0_g1_i4.p4;TRINITY_DN25288_c0_g1_i10.p4	TRINITY_DN25288_c0_g2_i3.p4	TRINITY_DN25288_c0_g2_i3.p4	MULTI-MSMS	20190213_QEP2_FBU_MS_bombyxmori_fract07_2	70	fract07_2	652.333	3	651.994	1952.96	42971.3	10.628	0.0069292	-0.31655	-0.00020639	10.311	0.0067228	652.328	217.27	1.0059	217.22	216.37	217.37	-0.050903					46	34	2	0	0	0	2.7904e-18	1	99173	157.58	150.97	1
AFHSHDTIDLSEIGLTR	17	Acetyl (Protein N-term)	_(ac)AFHSHDTIDLSEIGLTR_			1	0	0	TRINITY_DN25288_c0_g2_i3.p4;TRINITY_DN25288_c0_g2_i2.p4;TRINITY_DN25288_c0_g1_i8.p3;TRINITY_DN25288_c0_g1_i7.p3;TRINITY_DN25288_c0_g1_i4.p4;TRINITY_DN25288_c0_g1_i10.p4	TRINITY_DN25288_c0_g2_i3.p4	TRINITY_DN25288_c0_g2_i3.p4	MULTI-MSMS	20190213_QEP2_FBU_MS_bombyxmori_fract07_2	70	fract07_2	651.998	3	651.994	1952.96	43300.1	8.6491	0.0056392	-1.5982	-0.001042	7.0509	0.0045972	652.328	219.55	0.97351	219.49	218.85	219.82	-0.050903					56	42	2	0	0	0	0.00079988	1	99875	72.583	69.15	1
AFHSHDTIDLSEIGLTR	17	Acetyl (Protein N-term)	_(ac)AFHSHDTIDLSEIGLTR_			1	0	0	TRINITY_DN25288_c0_g2_i3.p4;TRINITY_DN25288_c0_g2_i2.p4;TRINITY_DN25288_c0_g1_i8.p3;TRINITY_DN25288_c0_g1_i7.p3;TRINITY_DN25288_c0_g1_i4.p4;TRINITY_DN25288_c0_g1_i10.p4	TRINITY_DN25288_c0_g2_i3.p4	TRINITY_DN25288_c0_g2_i3.p4	MULTI-MSMS	20190213_QEP2_FBU_MS_bombyxmori_fract07_2	70	fract07_2	652.335	3	651.994	1952.96	44179.4	9.1376	0.0059577	0.15498	0.00010104	9.2926	0.0060587	652.328	223.48	2.5987	223.53	222.46	225.06	0.049332					230	92	3	0	0	0	5.2644e-13	2	101700	147.64	141.04	1
AFHSHDTIDLSEIGLTR	17	Acetyl (Protein N-term)	_(ac)AFHSHDTIDLSEIGLTR_			1	0	0	TRINITY_DN25288_c0_g2_i3.p4;TRINITY_DN25288_c0_g2_i2.p4;TRINITY_DN25288_c0_g1_i8.p3;TRINITY_DN25288_c0_g1_i7.p3;TRINITY_DN25288_c0_g1_i4.p4;TRINITY_DN25288_c0_g1_i10.p4	TRINITY_DN25288_c0_g2_i3.p4	TRINITY_DN25288_c0_g2_i3.p4	MSMS	20190213_QEP2_FBU_MS_bombyxmori_fract07_2	70	fract07_2	652	3	651.994	1952.96	NaN	NaN	NaN	NaN	NaN	NaN	NaN	NaN	164.22	1	161.86	161.36	162.36	-2.3568								0	0	0	8.1773e-60	1	76680	220.59	210.21	1
AFHSHDTIDLSEIGLTR	17	Acetyl (Protein N-term)	_(ac)AFHSHDTIDLSEIGLTR_			1	0	0	TRINITY_DN25288_c0_g2_i3.p4;TRINITY_DN25288_c0_g2_i2.p4;TRINITY_DN25288_c0_g1_i8.p3;TRINITY_DN25288_c0_g1_i7.p3;TRINITY_DN25288_c0_g1_i4.p4;TRINITY_DN25288_c0_g1_i10.p4	TRINITY_DN25288_c0_g2_i3.p4	TRINITY_DN25288_c0_g2_i3.p4	MSMS	20190213_QEP2_FBU_MS_bombyxmori_fract07_2	70	fract07_2	977.496	2	977.487	1952.96	NaN	NaN	NaN	NaN	NaN	NaN	NaN	NaN	167.6	1	165.54	165.04	166.04	-2.056								0	0	0	2.0976e-05	1	78166	96.143	88.434	1
AFHSHDTIDLSEIGLTR	17	Acetyl (Protein N-term)	_(ac)AFHSHDTIDLSEIGLTR_			1	0	0	TRINITY_DN25288_c0_g2_i3.p4;TRINITY_DN25288_c0_g2_i2.p4;TRINITY_DN25288_c0_g1_i8.p3;TRINITY_DN25288_c0_g1_i7.p3;TRINITY_DN25288_c0_g1_i4.p4;TRINITY_DN25288_c0_g1_i10.p4	TRINITY_DN25288_c0_g2_i3.p4	TRINITY_DN25288_c0_g2_i3.p4	MSMS	20190213_QEP2_FBU_MS_bombyxmori_fract07_2	70	fract07_2	652.002	3	651.994	1952.96	NaN	NaN	NaN	NaN	NaN	NaN	NaN	NaN	183.32	1	182.07	181.57	182.57	-1.2539								0	0	0	3.6665e-05	1	85350	85.176	76.379	1
AFHSHDTIDLSEIGLTR	17	Acetyl (Protein N-term)	_(ac)AFHSHDTIDLSEIGLTR_			1	0	0	TRINITY_DN25288_c0_g2_i3.p4;TRINITY_DN25288_c0_g2_i2.p4;TRINITY_DN25288_c0_g1_i8.p3;TRINITY_DN25288_c0_g1_i7.p3;TRINITY_DN25288_c0_g1_i4.p4;TRINITY_DN25288_c0_g1_i10.p4	TRINITY_DN25288_c0_g2_i3.p4	TRINITY_DN25288_c0_g2_i3.p4	MSMS	20190213_QEP2_FBU_MS_bombyxmori_fract07_2	70	fract07_2	652.001	3	651.994	1952.96	NaN	NaN	NaN	NaN	NaN	NaN	NaN	NaN	214.71	1	214.39	213.89	214.89	-0.32654								0	0	0	4.0645e-10	1	98094	107.98	96.857	1
AFHSHDTIDLSEIGLTR	17	Acetyl (Protein N-term)	_(ac)AFHSHDTIDLSEIGLTR_			1	0	0	TRINITY_DN25288_c0_g2_i3.p4;TRINITY_DN25288_c0_g2_i2.p4;TRINITY_DN25288_c0_g1_i8.p3;TRINITY_DN25288_c0_g1_i7.p3;TRINITY_DN25288_c0_g1_i4.p4;TRINITY_DN25288_c0_g1_i10.p4	TRINITY_DN25288_c0_g2_i3.p4	TRINITY_DN25288_c0_g2_i3.p4	MSMS	20190213_QEP2_FBU_MS_bombyxmori_fract07_2	70	fract07_2	652	3	651.994	1952.96	NaN	NaN	NaN	NaN	NaN	NaN	NaN	NaN	220.11	1	220.06	219.56	220.56	-0.050888								0	0	0	3.2069e-06	1	100279	89.311	83.038	1
AFHSHDTIDLSEIGLTR	17	Acetyl (Protein N-term)	_(ac)AFHSHDTIDLSEIGLTR_			1	0	0	TRINITY_DN25288_c0_g2_i3.p4;TRINITY_DN25288_c0_g2_i2.p4;TRINITY_DN25288_c0_g1_i8.p3;TRINITY_DN25288_c0_g1_i7.p3;TRINITY_DN25288_c0_g1_i4.p4;TRINITY_DN25288_c0_g1_i10.p4	TRINITY_DN25288_c0_g2_i3.p4	TRINITY_DN25288_c0_g2_i3.p4	MSMS	20190213_QEP2_FBU_MS_bombyxmori_fract07_2	70	fract07_2	651.999	3	651.994	1952.96	NaN	NaN	NaN	NaN	NaN	NaN	NaN	NaN	220.79	1	220.74	220.24	221.24	-0.050903								0	0	0	3.2846e-07	1	100543	102.08	98.444	1
AFHSHDTIDLSEIGLTR	17	Acetyl (Protein N-term)	_(ac)AFHSHDTIDLSEIGLTR_			1	0	0	TRINITY_DN25288_c0_g2_i3.p4;TRINITY_DN25288_c0_g2_i2.p4;TRINITY_DN25288_c0_g1_i8.p3;TRINITY_DN25288_c0_g1_i7.p3;TRINITY_DN25288_c0_g1_i4.p4;TRINITY_DN25288_c0_g1_i10.p4	TRINITY_DN25288_c0_g2_i3.p4	TRINITY_DN25288_c0_g2_i3.p4	MULTI-SECPEP	20190213_QEP2_FBU_MS_bombyxmori_fract07_2	70	fract07_2	652.693	3	651.994	1952.96	46470.8	10.152	0.0066193	0.60242	0.00039278	10.755	0.007012	651.994	187.32	1.0479	186.07	185.59	186.64	-1.2539					84	39	3	0	0	0	9.5522e-06	1	87094	82.663	76.389	1
AFHSHDTIDLSEIGLTR	17	Acetyl (Protein N-term)	_(ac)AFHSHDTIDLSEIGLTR_			1	0	0	TRINITY_DN25288_c0_g2_i3.p4;TRINITY_DN25288_c0_g2_i2.p4;TRINITY_DN25288_c0_g1_i8.p3;TRINITY_DN25288_c0_g1_i7.p3;TRINITY_DN25288_c0_g1_i4.p4;TRINITY_DN25288_c0_g1_i10.p4	TRINITY_DN25288_c0_g2_i3.p4	TRINITY_DN25288_c0_g2_i3.p4	MULTI-SECPEP	20190213_QEP2_FBU_MS_bombyxmori_fract07_2	70	fract07_2	652.032	3	651.994	1952.96	46345.2	8.8686	0.0057823	-0.66276	-0.00043212	8.2059	0.0053502	652.327	180.24	0.35139	178.85	178.63	178.98	-1.3899					21	15	2	0	0	0	0.0073973	1	83953	45.342	34.481	1
AFHSHDTIDLSEIGLTR	17	Acetyl (Protein N-term)	_(ac)AFHSHDTIDLSEIGLTR_			1	0	0	TRINITY_DN25288_c0_g2_i3.p4;TRINITY_DN25288_c0_g2_i2.p4;TRINITY_DN25288_c0_g1_i8.p3;TRINITY_DN25288_c0_g1_i7.p3;TRINITY_DN25288_c0_g1_i4.p4;TRINITY_DN25288_c0_g1_i10.p4	TRINITY_DN25288_c0_g2_i3.p4	TRINITY_DN25288_c0_g2_i3.p4	MULTI-SECPEP	20190213_QEP2_FBU_MS_bombyxmori_fract07_2	70	fract07_2	652.696	3	651.994	1952.96	45267.5	10.105	0.0065884	2.9884	0.0019484	13.093	0.0085368	651.997	197.38	1.0312	196.23	195.62	196.65	-1.1537					60	37	2	0	0	0	0.0021134	1	91242	51.798	41.657	1
AFHSHDTIDLSEIGLTR	17	Acetyl (Protein N-term)	_(ac)AFHSHDTIDLSEIGLTR_			1	0	0	TRINITY_DN25288_c0_g2_i3.p4;TRINITY_DN25288_c0_g2_i2.p4;TRINITY_DN25288_c0_g1_i8.p3;TRINITY_DN25288_c0_g1_i7.p3;TRINITY_DN25288_c0_g1_i4.p4;TRINITY_DN25288_c0_g1_i10.p4	TRINITY_DN25288_c0_g2_i3.p4	TRINITY_DN25288_c0_g2_i3.p4	MULTI-SECPEP	20190213_QEP2_FBU_MS_bombyxmori_fract07_2	70	fract07_2	652.056	3	651.994	1952.96	44618.3	10.651	0.0069443	-0.13346	-8.7016e-05	10.517	0.0068572	652.328	204.98	0.88246	204.03	203.37	204.25	-0.95317					50	30	2	0	0	0	0.0063442	1	94082	45.618	41.137	1
AFHSHDTIDLSEIGLTR	17	Acetyl (Protein N-term)	_(ac)AFHSHDTIDLSEIGLTR_			1	0	0	TRINITY_DN25288_c0_g2_i3.p4;TRINITY_DN25288_c0_g2_i2.p4;TRINITY_DN25288_c0_g1_i8.p3;TRINITY_DN25288_c0_g1_i7.p3;TRINITY_DN25288_c0_g1_i4.p4;TRINITY_DN25288_c0_g1_i10.p4	TRINITY_DN25288_c0_g2_i3.p4	TRINITY_DN25288_c0_g2_i3.p4	MULTI-MSMS	20190213_QEP2_FBU_MS_bombyxmori_fract07_3	70	fract07_3	652.333	3	651.994	1952.96	43876.6	9.5639	0.0062356	-0.084749	-5.5256e-05	9.4791	0.0061803	652.328	150.32	0.50839	147.96	147.71	148.22	-2.3558					66	20	4	0	0	0	6.4701e-07	1	71606	108.77	96.363	1
AFHSHDTIDLSEIGLTR	17	Acetyl (Protein N-term)	_(ac)AFHSHDTIDLSEIGLTR_			1	0	0	TRINITY_DN25288_c0_g2_i3.p4;TRINITY_DN25288_c0_g2_i2.p4;TRINITY_DN25288_c0_g1_i8.p3;TRINITY_DN25288_c0_g1_i7.p3;TRINITY_DN25288_c0_g1_i4.p4;TRINITY_DN25288_c0_g1_i10.p4	TRINITY_DN25288_c0_g2_i3.p4	TRINITY_DN25288_c0_g2_i3.p4	MULTI-MSMS	20190213_QEP2_FBU_MS_bombyxmori_fract07_3	70	fract07_3	652	3	651.994	1952.96	44298	8.9278	0.0058208	-0.010946	-7.1366e-06	8.9168	0.0058137	652.328	151.3	0.55634	148.95	148.6	149.16	-2.3558					49	22	3	0	0	0	3.0931e-06	1	72028	103.13	96.092	1
AFHSHDTIDLSEIGLTR	17	Acetyl (Protein N-term)	_(ac)AFHSHDTIDLSEIGLTR_			1	0	0	TRINITY_DN25288_c0_g2_i3.p4;TRINITY_DN25288_c0_g2_i2.p4;TRINITY_DN25288_c0_g1_i8.p3;TRINITY_DN25288_c0_g1_i7.p3;TRINITY_DN25288_c0_g1_i4.p4;TRINITY_DN25288_c0_g1_i10.p4	TRINITY_DN25288_c0_g2_i3.p4	TRINITY_DN25288_c0_g2_i3.p4	MULTI-MSMS	20190213_QEP2_FBU_MS_bombyxmori_fract07_3	70	fract07_3	652.334	3	651.994	1952.96	42420.6	8.6115	0.0056147	0.1476	9.6237e-05	8.7591	0.0057109	652.328	161.42	3.4323	159.47	158.59	162.02	-1.9548					823	137	7	0	0	0	2.6951e-42	5	77286	211.12	204.52	1
AFHSHDTIDLSEIGLTR	17	Acetyl (Protein N-term)	_(ac)AFHSHDTIDLSEIGLTR_			1	0	0	TRINITY_DN25288_c0_g2_i3.p4;TRINITY_DN25288_c0_g2_i2.p4;TRINITY_DN25288_c0_g1_i8.p3;TRINITY_DN25288_c0_g1_i7.p3;TRINITY_DN25288_c0_g1_i4.p4;TRINITY_DN25288_c0_g1_i10.p4	TRINITY_DN25288_c0_g2_i3.p4	TRINITY_DN25288_c0_g2_i3.p4	MULTI-MSMS	20190213_QEP2_FBU_MS_bombyxmori_fract07_3	70	fract07_3	977.997	2	977.487	1952.96	34746.6	8.5612	0.0083684	0.040325	3.9417e-05	8.6015	0.0084079	977.988	161.42	3.4117	159.47	158.61	162.02	-1.9548					681	136	6	0	0	0	8.9083e-79	5	77033	292.28	280.08	1
AFHSHDTIDLSEIGLTR	17	Acetyl (Protein N-term)	_(ac)AFHSHDTIDLSEIGLTR_			1	0	0	TRINITY_DN25288_c0_g2_i3.p4;TRINITY_DN25288_c0_g2_i2.p4;TRINITY_DN25288_c0_g1_i8.p3;TRINITY_DN25288_c0_g1_i7.p3;TRINITY_DN25288_c0_g1_i4.p4;TRINITY_DN25288_c0_g1_i10.p4	TRINITY_DN25288_c0_g2_i3.p4	TRINITY_DN25288_c0_g2_i3.p4	MULTI-MSMS	20190213_QEP2_FBU_MS_bombyxmori_fract07_3	70	fract07_3	652.334	3	651.994	1952.96	43132.2	9.458	0.0061665	-0.07601	-4.9558e-05	9.382	0.006117	652.328	164.38	1.0981	162.52	162.04	163.14	-1.8546					195	43	5	0	0	0	2.3019e-33	2	77815	187.46	183.49	1
AFHSHDTIDLSEIGLTR	17	Acetyl (Protein N-term)	_(ac)AFHSHDTIDLSEIGLTR_			1	0	0	TRINITY_DN25288_c0_g2_i3.p4;TRINITY_DN25288_c0_g2_i2.p4;TRINITY_DN25288_c0_g1_i8.p3;TRINITY_DN25288_c0_g1_i7.p3;TRINITY_DN25288_c0_g1_i4.p4;TRINITY_DN25288_c0_g1_i10.p4	TRINITY_DN25288_c0_g2_i3.p4	TRINITY_DN25288_c0_g2_i3.p4	MULTI-MSMS	20190213_QEP2_FBU_MS_bombyxmori_fract07_3	70	fract07_3	977.996	2	977.487	1952.96	34703.4	9.3139	0.0091042	-0.34413	-0.00033638	8.9697	0.0087678	977.988	165.17	0.50079	163.41	163.09	163.59	-1.7543					33	19	2	0	0	0	0.00030115	1	78295	90.379	83.429	1
AFHSHDTIDLSEIGLTR	17	Acetyl (Protein N-term)	_(ac)AFHSHDTIDLSEIGLTR_			1	0	0	TRINITY_DN25288_c0_g2_i3.p4;TRINITY_DN25288_c0_g2_i2.p4;TRINITY_DN25288_c0_g1_i8.p3;TRINITY_DN25288_c0_g1_i7.p3;TRINITY_DN25288_c0_g1_i4.p4;TRINITY_DN25288_c0_g1_i10.p4	TRINITY_DN25288_c0_g2_i3.p4	TRINITY_DN25288_c0_g2_i3.p4	MULTI-MSMS	20190213_QEP2_FBU_MS_bombyxmori_fract07_3	70	fract07_3	652.334	3	651.994	1952.96	43230.8	8.9371	0.0058269	0.095742	6.2423e-05	9.0328	0.0058893	652.328	165.91	1.8676	164.16	163.64	165.51	-1.7543					256	75	4	0	0	0	9.8206e-13	2	78355	140.46	136.05	1
AFHSHDTIDLSEIGLTR	17	Acetyl (Protein N-term)	_(ac)AFHSHDTIDLSEIGLTR_			1	0	0	TRINITY_DN25288_c0_g2_i3.p4;TRINITY_DN25288_c0_g2_i2.p4;TRINITY_DN25288_c0_g1_i8.p3;TRINITY_DN25288_c0_g1_i7.p3;TRINITY_DN25288_c0_g1_i4.p4;TRINITY_DN25288_c0_g1_i10.p4	TRINITY_DN25288_c0_g2_i3.p4	TRINITY_DN25288_c0_g2_i3.p4	MULTI-MSMS	20190213_QEP2_FBU_MS_bombyxmori_fract07_3	70	fract07_3	977.998	2	977.487	1952.96	34521	8.8134	0.008615	0.71352	0.00069746	9.527	0.0093125	977.989	165.92	1.7386	164.16	163.72	165.46	-1.7543					144	70	4	0	0	0	2.7258e-41	2	78563	208.85	198.7	1
AFHSHDTIDLSEIGLTR	17	Acetyl (Protein N-term)	_(ac)AFHSHDTIDLSEIGLTR_			1	0	0	TRINITY_DN25288_c0_g2_i3.p4;TRINITY_DN25288_c0_g2_i2.p4;TRINITY_DN25288_c0_g1_i8.p3;TRINITY_DN25288_c0_g1_i7.p3;TRINITY_DN25288_c0_g1_i4.p4;TRINITY_DN25288_c0_g1_i10.p4	TRINITY_DN25288_c0_g2_i3.p4	TRINITY_DN25288_c0_g2_i3.p4	MULTI-MSMS	20190213_QEP2_FBU_MS_bombyxmori_fract07_3	70	fract07_3	652.001	3	651.994	1952.96	43008.5	8.6297	0.0056265	0.6692	0.00043631	9.2989	0.0060628	652.328	167.74	1.0169	166.19	165.66	166.67	-1.5538					60	41	2	0	0	0	0.01941	1	79198	47.68	40.64	1
AFHSHDTIDLSEIGLTR	17	Acetyl (Protein N-term)	_(ac)AFHSHDTIDLSEIGLTR_			1	0	0	TRINITY_DN25288_c0_g2_i3.p4;TRINITY_DN25288_c0_g2_i2.p4;TRINITY_DN25288_c0_g1_i8.p3;TRINITY_DN25288_c0_g1_i7.p3;TRINITY_DN25288_c0_g1_i4.p4;TRINITY_DN25288_c0_g1_i10.p4	TRINITY_DN25288_c0_g2_i3.p4	TRINITY_DN25288_c0_g2_i3.p4	MULTI-MSMS	20190213_QEP2_FBU_MS_bombyxmori_fract07_3	70	fract07_3	652	3	651.994	1952.96	43329.7	9.1097	0.0059395	-0.19719	-0.00012857	8.9126	0.0058109	652.328	168.71	2.0385	167.15	165.71	167.75	-1.5538					220	81	5	0	0	0	2.5703e-07	1	79654	118.31	115.69	1
AFHSHDTIDLSEIGLTR	17	Acetyl (Protein N-term)	_(ac)AFHSHDTIDLSEIGLTR_			1	0	0	TRINITY_DN25288_c0_g2_i3.p4;TRINITY_DN25288_c0_g2_i2.p4;TRINITY_DN25288_c0_g1_i8.p3;TRINITY_DN25288_c0_g1_i7.p3;TRINITY_DN25288_c0_g1_i4.p4;TRINITY_DN25288_c0_g1_i10.p4	TRINITY_DN25288_c0_g2_i3.p4	TRINITY_DN25288_c0_g2_i3.p4	MULTI-MSMS	20190213_QEP2_FBU_MS_bombyxmori_fract07_3	70	fract07_3	652.334	3	651.994	1952.96	42870.3	9.1902	0.005992	0.11308	7.3728e-05	9.3033	0.0060657	651.994	169.59	2.0585	168.23	167.83	169.89	-1.3533					206	84	4	0	0	0	5.2644e-13	3	80356	147.64	137.26	1
AFHSHDTIDLSEIGLTR	17	Acetyl (Protein N-term)	_(ac)AFHSHDTIDLSEIGLTR_			1	0	0	TRINITY_DN25288_c0_g2_i3.p4;TRINITY_DN25288_c0_g2_i2.p4;TRINITY_DN25288_c0_g1_i8.p3;TRINITY_DN25288_c0_g1_i7.p3;TRINITY_DN25288_c0_g1_i4.p4;TRINITY_DN25288_c0_g1_i10.p4	TRINITY_DN25288_c0_g2_i3.p4	TRINITY_DN25288_c0_g2_i3.p4	MULTI-MSMS	20190213_QEP2_FBU_MS_bombyxmori_fract07_3	70	fract07_3	652.336	3	651.994	1952.96	44813.3	10.13	0.0066046	-1.1423	-0.00074475	8.9876	0.0058599	651.993	182.23	0.61763	181.37	180.99	181.61	-0.85208					51	24	3	0	0	0	0.01828	1	86066	48.59	44.369	1
AFHSHDTIDLSEIGLTR	17	Acetyl (Protein N-term)	_(ac)AFHSHDTIDLSEIGLTR_			1	0	0	TRINITY_DN25288_c0_g2_i3.p4;TRINITY_DN25288_c0_g2_i2.p4;TRINITY_DN25288_c0_g1_i8.p3;TRINITY_DN25288_c0_g1_i7.p3;TRINITY_DN25288_c0_g1_i4.p4;TRINITY_DN25288_c0_g1_i10.p4	TRINITY_DN25288_c0_g2_i3.p4	TRINITY_DN25288_c0_g2_i3.p4	MULTI-MSMS	20190213_QEP2_FBU_MS_bombyxmori_fract07_3	70	fract07_3	652	3	651.994	1952.96	44620.8	10.336	0.006739	0.19745	0.00012873	10.533	0.0068677	652.663	208.5	1.0509	207.85	207.33	208.38	-0.6516					106	36	5	0	0	0	0.00019763	1	96971	77.221	59.969	1
AFHSHDTIDLSEIGLTR	17	Acetyl (Protein N-term)	_(ac)AFHSHDTIDLSEIGLTR_			1	0	0	TRINITY_DN25288_c0_g2_i3.p4;TRINITY_DN25288_c0_g2_i2.p4;TRINITY_DN25288_c0_g1_i8.p3;TRINITY_DN25288_c0_g1_i7.p3;TRINITY_DN25288_c0_g1_i4.p4;TRINITY_DN25288_c0_g1_i10.p4	TRINITY_DN25288_c0_g2_i3.p4	TRINITY_DN25288_c0_g2_i3.p4	MULTI-MSMS	20190213_QEP2_FBU_MS_bombyxmori_fract07_3	70	fract07_3	652.334	3	651.994	1952.96	43731.8	10.095	0.0065819	-0.3315	-0.00021613	9.7635	0.0063657	652.327	214.8	2.1811	214.59	212.96	215.14	-0.20972					176	76	4	0	0	0	5.632e-09	2	99465	124.68	117.9	1
AFHSHDTIDLSEIGLTR	17	Acetyl (Protein N-term)	_(ac)AFHSHDTIDLSEIGLTR_			1	0	0	TRINITY_DN25288_c0_g2_i3.p4;TRINITY_DN25288_c0_g2_i2.p4;TRINITY_DN25288_c0_g1_i8.p3;TRINITY_DN25288_c0_g1_i7.p3;TRINITY_DN25288_c0_g1_i4.p4;TRINITY_DN25288_c0_g1_i10.p4	TRINITY_DN25288_c0_g2_i3.p4	TRINITY_DN25288_c0_g2_i3.p4	MULTI-MSMS	20190213_QEP2_FBU_MS_bombyxmori_fract07_3	70	fract07_3	652.336	3	651.994	1952.96	44555.9	9.8058	0.0063933	1.5795	0.0010298	11.385	0.0074232	652.329	216.06	1.089	215.91	215.65	216.74	-0.15036					74	40	3	0	0	0	5.4667e-07	1	100120	111.22	106.7	1
AFHSHDTIDLSEIGLTR	17	Acetyl (Protein N-term)	_(ac)AFHSHDTIDLSEIGLTR_			1	0	0	TRINITY_DN25288_c0_g2_i3.p4;TRINITY_DN25288_c0_g2_i2.p4;TRINITY_DN25288_c0_g1_i8.p3;TRINITY_DN25288_c0_g1_i7.p3;TRINITY_DN25288_c0_g1_i4.p4;TRINITY_DN25288_c0_g1_i10.p4	TRINITY_DN25288_c0_g2_i3.p4	TRINITY_DN25288_c0_g2_i3.p4	MULTI-MSMS	20190213_QEP2_FBU_MS_bombyxmori_fract07_3	70	fract07_3	651.999	3	651.994	1952.96	46174.6	8.5784	0.0055931	-0.20523	-0.00013381	8.3732	0.0054592	652.328	221.1	1.3217	221.05	220.19	221.52	-0.050125					72	49	2	0	0	0	5.4165e-07	1	101974	111.34	106.86	1
AFHSHDTIDLSEIGLTR	17	Acetyl (Protein N-term)	_(ac)AFHSHDTIDLSEIGLTR_			1	0	0	TRINITY_DN25288_c0_g2_i3.p4;TRINITY_DN25288_c0_g2_i2.p4;TRINITY_DN25288_c0_g1_i8.p3;TRINITY_DN25288_c0_g1_i7.p3;TRINITY_DN25288_c0_g1_i4.p4;TRINITY_DN25288_c0_g1_i10.p4	TRINITY_DN25288_c0_g2_i3.p4	TRINITY_DN25288_c0_g2_i3.p4	MULTI-MSMS	20190213_QEP2_FBU_MS_bombyxmori_fract07_3	70	fract07_3	652.334	3	651.994	1952.96	43855	9.2984	0.0060625	-0.2029	-0.00013229	9.0955	0.0059302	652.328	223.96	2.6199	224.01	222.45	225.07	0.050125					234	91	3	0	0	0	5.2644e-13	2	103087	147.64	143.16	1
AFHSHDTIDLSEIGLTR	17	Acetyl (Protein N-term)	_(ac)AFHSHDTIDLSEIGLTR_			1	0	0	TRINITY_DN25288_c0_g2_i3.p4;TRINITY_DN25288_c0_g2_i2.p4;TRINITY_DN25288_c0_g1_i8.p3;TRINITY_DN25288_c0_g1_i7.p3;TRINITY_DN25288_c0_g1_i4.p4;TRINITY_DN25288_c0_g1_i10.p4	TRINITY_DN25288_c0_g2_i3.p4	TRINITY_DN25288_c0_g2_i3.p4	MSMS	20190213_QEP2_FBU_MS_bombyxmori_fract07_3	70	fract07_3	651.999	3	651.994	1952.96	NaN	NaN	NaN	NaN	NaN	NaN	NaN	NaN	199.42	1	198.57	198.07	199.07	-0.85208								0	0	0	3.0505e-10	1	93434	111.22	103.45	1
AFHSHDTIDLSEIGLTR	17	Acetyl (Protein N-term)	_(ac)AFHSHDTIDLSEIGLTR_			1	0	0	TRINITY_DN25288_c0_g2_i3.p4;TRINITY_DN25288_c0_g2_i2.p4;TRINITY_DN25288_c0_g1_i8.p3;TRINITY_DN25288_c0_g1_i7.p3;TRINITY_DN25288_c0_g1_i4.p4;TRINITY_DN25288_c0_g1_i10.p4	TRINITY_DN25288_c0_g2_i3.p4	TRINITY_DN25288_c0_g2_i3.p4	MULTI-SECPEP	20190213_QEP2_FBU_MS_bombyxmori_fract07_3	70	fract07_3	651.977	3	651.994	1952.96	44057.3	8.1665	0.0053245	-1.0499	-0.00068451	7.1166	0.00464	651.993	174.63	0.38499	173.58	173.35	173.73	-1.0526					26	16	2	0	0	0	0.00031917	1	82634	65.298	57.319	1
AFHSHDTIDLSEIGLTR	17	Acetyl (Protein N-term)	_(ac)AFHSHDTIDLSEIGLTR_			1	0	0	TRINITY_DN25288_c0_g2_i3.p4;TRINITY_DN25288_c0_g2_i2.p4;TRINITY_DN25288_c0_g1_i8.p3;TRINITY_DN25288_c0_g1_i7.p3;TRINITY_DN25288_c0_g1_i4.p4;TRINITY_DN25288_c0_g1_i10.p4	TRINITY_DN25288_c0_g2_i3.p4	TRINITY_DN25288_c0_g2_i3.p4	MULTI-SECPEP	20190213_QEP2_FBU_MS_bombyxmori_fract07_3	70	fract07_3	652.032	3	651.994	1952.96	44873.5	9.9817	0.006508	-0.48094	-0.00031357	9.5008	0.0061944	651.994	179.33	0.42058	178.48	178.4	178.82	-0.85208					25	17	2	0	0	0	0.0053564	1	84922	45.876	37.31	1
AFHSHDTIDLSEIGLTR	17	Acetyl (Protein N-term)	_(ac)AFHSHDTIDLSEIGLTR_			1	0	0	TRINITY_DN25288_c0_g2_i3.p4;TRINITY_DN25288_c0_g2_i2.p4;TRINITY_DN25288_c0_g1_i8.p3;TRINITY_DN25288_c0_g1_i7.p3;TRINITY_DN25288_c0_g1_i4.p4;TRINITY_DN25288_c0_g1_i10.p4	TRINITY_DN25288_c0_g2_i3.p4	TRINITY_DN25288_c0_g2_i3.p4	MULTI-SECPEP	20190213_QEP2_FBU_MS_bombyxmori_fract07_3	70	fract07_3	652.032	3	651.994	1952.96	48412.3	8.7521	0.0057063	0.22539	0.00014695	8.9775	0.0058533	652.328	179.8	0.59694	178.95	178.68	179.28	-0.85208					30	25	2	0	0	0	0.0053564	1	84922	45.876	37.31	1
AFHSHDTIDLSEIGLTR	17	Acetyl (Protein N-term)	_(ac)AFHSHDTIDLSEIGLTR_			1	0	0	TRINITY_DN25288_c0_g2_i3.p4;TRINITY_DN25288_c0_g2_i2.p4;TRINITY_DN25288_c0_g1_i8.p3;TRINITY_DN25288_c0_g1_i7.p3;TRINITY_DN25288_c0_g1_i4.p4;TRINITY_DN25288_c0_g1_i10.p4	TRINITY_DN25288_c0_g2_i3.p4	TRINITY_DN25288_c0_g2_i3.p4	MULTI-SECPEP	20190213_QEP2_FBU_MS_bombyxmori_fract07_3	70	fract07_3	652.057	3	651.994	1952.96	46079.6	8.617	0.0056183	-0.18335	-0.00011954	8.4337	0.0054987	651.994	180.65	0.53452	179.8	179.53	180.06	-0.85208					37	24	2	0	0	0	0.000461	1	85483	61.821	54.87	1
AFHSHDTIDLSEIGLTR	17	Acetyl (Protein N-term)	_(ac)AFHSHDTIDLSEIGLTR_			1	0	0	TRINITY_DN25288_c0_g2_i3.p4;TRINITY_DN25288_c0_g2_i2.p4;TRINITY_DN25288_c0_g1_i8.p3;TRINITY_DN25288_c0_g1_i7.p3;TRINITY_DN25288_c0_g1_i4.p4;TRINITY_DN25288_c0_g1_i10.p4	TRINITY_DN25288_c0_g2_i3.p4	TRINITY_DN25288_c0_g2_i3.p4	MULTI-SECPEP	20190213_QEP2_FBU_MS_bombyxmori_fract07_3	70	fract07_3	652.359	3	651.994	1952.96	47486	9.3808	0.0061162	3.6849	0.0024025	13.066	0.0085187	652.33	186.71	0.33505	185.86	185.63	185.97	-0.85208					20	12	3	0	0	0	0.00012736	1	88056	73.252	58.459	1
AFHSHDTIDLSEIGLTR	17	Acetyl (Protein N-term)	_(ac)AFHSHDTIDLSEIGLTR_			1	0	0	TRINITY_DN25288_c0_g2_i3.p4;TRINITY_DN25288_c0_g2_i2.p4;TRINITY_DN25288_c0_g1_i8.p3;TRINITY_DN25288_c0_g1_i7.p3;TRINITY_DN25288_c0_g1_i4.p4;TRINITY_DN25288_c0_g1_i10.p4	TRINITY_DN25288_c0_g2_i3.p4	TRINITY_DN25288_c0_g2_i3.p4	MULTI-SECPEP	20190213_QEP2_FBU_MS_bombyxmori_fract07_3	70	fract07_3	651.339	3	651.994	1952.96	43669.3	10.117	0.0065965	0.0043071	2.8082e-06	10.122	0.0065993	652.327	193.76	0.93947	192.91	192.21	193.15	-0.85208					59	35	3	0	0	0	0.013323	1	90895	43.794	35.245	1
AFHSHDTIDLSEIGLTR	17	Acetyl (Protein N-term)	_(ac)AFHSHDTIDLSEIGLTR_			1	0	0	TRINITY_DN25288_c0_g2_i3.p4;TRINITY_DN25288_c0_g2_i2.p4;TRINITY_DN25288_c0_g1_i8.p3;TRINITY_DN25288_c0_g1_i7.p3;TRINITY_DN25288_c0_g1_i4.p4;TRINITY_DN25288_c0_g1_i10.p4	TRINITY_DN25288_c0_g2_i3.p4	TRINITY_DN25288_c0_g2_i3.p4	MULTI-SECPEP	20190213_QEP2_FBU_MS_bombyxmori_fract07_3	70	fract07_3	651.87	3	651.994	1952.96	44611.1	9.8227	0.0064043	-0.061968	-4.0402e-05	9.7607	0.0063639	651.994	205.41	2.1093	204.65	203.18	205.29	-0.75185					95	74	2	0	0	0	0.0010503	1	95544	58.246	53.629	1
AFHSHDTIDLSEIGLTR	17	Acetyl (Protein N-term)	_(ac)AFHSHDTIDLSEIGLTR_			1	0	0	TRINITY_DN25288_c0_g2_i3.p4;TRINITY_DN25288_c0_g2_i2.p4;TRINITY_DN25288_c0_g1_i8.p3;TRINITY_DN25288_c0_g1_i7.p3;TRINITY_DN25288_c0_g1_i4.p4;TRINITY_DN25288_c0_g1_i10.p4	TRINITY_DN25288_c0_g2_i3.p4	TRINITY_DN25288_c0_g2_i3.p4	MULTI-SECPEP	20190213_QEP2_FBU_MS_bombyxmori_fract07_3	70	fract07_3	651.489	3	651.994	1952.96	45404.7	8.5295	0.0055612	-1.6151	-0.001053	6.9144	0.0045082	652.328	219.23	0.61519	219.18	218.79	219.41	-0.05011					48	25	3	0	0	0	0.00037604	1	101126	62.94	58.46	1
AFHSHDTIDLSEIGLTR	17	Acetyl (Protein N-term)	_(ac)AFHSHDTIDLSEIGLTR_			1	0	0	TRINITY_DN25288_c0_g2_i3.p4;TRINITY_DN25288_c0_g2_i2.p4;TRINITY_DN25288_c0_g1_i8.p3;TRINITY_DN25288_c0_g1_i7.p3;TRINITY_DN25288_c0_g1_i4.p4;TRINITY_DN25288_c0_g1_i10.p4	TRINITY_DN25288_c0_g2_i3.p4	TRINITY_DN25288_c0_g2_i3.p4	MULTI-SECPEP	20190213_QEP2_FBU_MS_bombyxmori_fract07_3	70	fract07_3	651.471	3	651.994	1952.96	45912.2	9.0295	0.0058872	-0.76783	-0.00050062	8.2617	0.0053866	652.328	219.95	0.6451	219.9	219.66	220.3	-0.05011					49	25	3	0	0	0	0.0053564	1	101642	45.876	39.273	1
AFHSHDTIDLSEIGLTR	17	Acetyl (Protein N-term)	_(ac)AFHSHDTIDLSEIGLTR_			1	0	0	TRINITY_DN25288_c0_g2_i3.p4;TRINITY_DN25288_c0_g2_i2.p4;TRINITY_DN25288_c0_g1_i8.p3;TRINITY_DN25288_c0_g1_i7.p3;TRINITY_DN25288_c0_g1_i4.p4;TRINITY_DN25288_c0_g1_i10.p4	TRINITY_DN25288_c0_g2_i3.p4	TRINITY_DN25288_c0_g2_i3.p4	MULTI-SECPEP	20190213_QEP2_FBU_MS_bombyxmori_fract07_3	70	fract07_3	651.447	3	651.994	1952.96	46174.6	8.2745	0.0053949	-0.59406	-0.00038732	7.6804	0.0050076	652.328	221.91	0.80092	221.96	221.62	222.42	0.05014					41	33	2	0	0	0	7.6629e-06	1	102351	84.859	81.425	1
AFHSHDTIDLSEIGLTR	17	Acetyl (Protein N-term)	_(ac)AFHSHDTIDLSEIGLTR_			1	0	0	TRINITY_DN25288_c0_g2_i3.p4;TRINITY_DN25288_c0_g2_i2.p4;TRINITY_DN25288_c0_g1_i8.p3;TRINITY_DN25288_c0_g1_i7.p3;TRINITY_DN25288_c0_g1_i4.p4;TRINITY_DN25288_c0_g1_i10.p4	TRINITY_DN25288_c0_g2_i3.p4	TRINITY_DN25288_c0_g2_i3.p4	MULTI-MSMS	20190213_QEP2_FBU_MS_bombyxmori_fract07_4	70	fract07_4	652.333	3	651.994	1952.96	44257.4	9.8065	0.0063938	-0.82852	-0.00054019	8.9779	0.0058536	652.327	152.53	0.53174	147.82	147.55	148.08	-4.7116					72	20	5	0	0	0	4.4859e-09	1	70227	127.83	120.88	1
AFHSHDTIDLSEIGLTR	17	Acetyl (Protein N-term)	_(ac)AFHSHDTIDLSEIGLTR_			1	0	0	TRINITY_DN25288_c0_g2_i3.p4;TRINITY_DN25288_c0_g2_i2.p4;TRINITY_DN25288_c0_g1_i8.p3;TRINITY_DN25288_c0_g1_i7.p3;TRINITY_DN25288_c0_g1_i4.p4;TRINITY_DN25288_c0_g1_i10.p4	TRINITY_DN25288_c0_g2_i3.p4	TRINITY_DN25288_c0_g2_i3.p4	MULTI-MSMS	20190213_QEP2_FBU_MS_bombyxmori_fract07_4	70	fract07_4	652.334	3	651.994	1952.96	44035	9.7479	0.0063556	-0.52836	-0.00034449	9.2195	0.0060111	652.327	153.46	0.58659	148.75	148.47	149.06	-4.7116					58	23	3	0	0	0	4.4458e-05	1	70637	89.877	83.103	1
AFHSHDTIDLSEIGLTR	17	Acetyl (Protein N-term)	_(ac)AFHSHDTIDLSEIGLTR_			1	0	0	TRINITY_DN25288_c0_g2_i3.p4;TRINITY_DN25288_c0_g2_i2.p4;TRINITY_DN25288_c0_g1_i8.p3;TRINITY_DN25288_c0_g1_i7.p3;TRINITY_DN25288_c0_g1_i4.p4;TRINITY_DN25288_c0_g1_i10.p4	TRINITY_DN25288_c0_g2_i3.p4	TRINITY_DN25288_c0_g2_i3.p4	MULTI-MSMS	20190213_QEP2_FBU_MS_bombyxmori_fract07_4	70	fract07_4	652.335	3	651.994	1952.96	42560.7	9.0093	0.005874	0.49652	0.00032373	9.5058	0.0061977	652.328	163.51	3.5998	159.6	158.71	162.31	-3.9096					846	141	8	0	0	0	3.4826e-34	6	75435	200.77	192.69	1
AFHSHDTIDLSEIGLTR	17	Acetyl (Protein N-term)	_(ac)AFHSHDTIDLSEIGLTR_			1	0	0	TRINITY_DN25288_c0_g2_i3.p4;TRINITY_DN25288_c0_g2_i2.p4;TRINITY_DN25288_c0_g1_i8.p3;TRINITY_DN25288_c0_g1_i7.p3;TRINITY_DN25288_c0_g1_i4.p4;TRINITY_DN25288_c0_g1_i10.p4	TRINITY_DN25288_c0_g2_i3.p4	TRINITY_DN25288_c0_g2_i3.p4	MULTI-MSMS	20190213_QEP2_FBU_MS_bombyxmori_fract07_4	70	fract07_4	977.998	2	977.487	1952.96	35087.6	9.0093	0.0088065	0.098772	9.6548e-05	9.1081	0.008903	977.988	163.43	3.5775	159.52	158.65	162.23	-3.9096					608	140	6	0	0	0	1.7883e-59	5	75468	241.87	234.16	1
AFHSHDTIDLSEIGLTR	17	Acetyl (Protein N-term)	_(ac)AFHSHDTIDLSEIGLTR_			1	0	0	TRINITY_DN25288_c0_g2_i3.p4;TRINITY_DN25288_c0_g2_i2.p4;TRINITY_DN25288_c0_g1_i8.p3;TRINITY_DN25288_c0_g1_i7.p3;TRINITY_DN25288_c0_g1_i4.p4;TRINITY_DN25288_c0_g1_i10.p4	TRINITY_DN25288_c0_g2_i3.p4	TRINITY_DN25288_c0_g2_i3.p4	MULTI-MSMS	20190213_QEP2_FBU_MS_bombyxmori_fract07_4	70	fract07_4	652.334	3	651.994	1952.96	43231.9	9.6595	0.0062979	0.13279	8.6577e-05	9.7923	0.0063845	652.328	166.4	1.0166	162.79	162.56	163.57	-3.6089					142	39	4	0	0	0	7.6567e-26	2	76195	180.7	176.72	1
AFHSHDTIDLSEIGLTR	17	Acetyl (Protein N-term)	_(ac)AFHSHDTIDLSEIGLTR_			1	0	0	TRINITY_DN25288_c0_g2_i3.p4;TRINITY_DN25288_c0_g2_i2.p4;TRINITY_DN25288_c0_g1_i8.p3;TRINITY_DN25288_c0_g1_i7.p3;TRINITY_DN25288_c0_g1_i4.p4;TRINITY_DN25288_c0_g1_i10.p4	TRINITY_DN25288_c0_g2_i3.p4	TRINITY_DN25288_c0_g2_i3.p4	MULTI-MSMS	20190213_QEP2_FBU_MS_bombyxmori_fract07_4	70	fract07_4	652.335	3	651.994	1952.96	43231.9	9.5927	0.0062544	0.41718	0.000272	10.01	0.0065264	652.328	167.47	1.9285	164.26	163.84	165.77	-3.2079					279	77	4	0	0	0	4.7071e-13	2	76725	148.52	144.42	1
AFHSHDTIDLSEIGLTR	17	Acetyl (Protein N-term)	_(ac)AFHSHDTIDLSEIGLTR_			1	0	0	TRINITY_DN25288_c0_g2_i3.p4;TRINITY_DN25288_c0_g2_i2.p4;TRINITY_DN25288_c0_g1_i8.p3;TRINITY_DN25288_c0_g1_i7.p3;TRINITY_DN25288_c0_g1_i4.p4;TRINITY_DN25288_c0_g1_i10.p4	TRINITY_DN25288_c0_g2_i3.p4	TRINITY_DN25288_c0_g2_i3.p4	MULTI-MSMS	20190213_QEP2_FBU_MS_bombyxmori_fract07_4	70	fract07_4	977.998	2	977.487	1952.96	34782.4	9.6187	0.0094021	1.133	0.0011075	10.752	0.01051	977.487	167.48	1.2161	164.28	163.84	165.06	-3.2079					104	47	4	0	0	0	0.0005535	1	76898	87.668	80.894	1
AFHSHDTIDLSEIGLTR	17	Acetyl (Protein N-term)	_(ac)AFHSHDTIDLSEIGLTR_			1	0	0	TRINITY_DN25288_c0_g2_i3.p4;TRINITY_DN25288_c0_g2_i2.p4;TRINITY_DN25288_c0_g1_i8.p3;TRINITY_DN25288_c0_g1_i7.p3;TRINITY_DN25288_c0_g1_i4.p4;TRINITY_DN25288_c0_g1_i10.p4	TRINITY_DN25288_c0_g2_i3.p4	TRINITY_DN25288_c0_g2_i3.p4	MULTI-MSMS	20190213_QEP2_FBU_MS_bombyxmori_fract07_4	70	fract07_4	652.334	3	651.994	1952.96	43236.5	9.6423	0.0062867	0.12131	7.9091e-05	9.7636	0.0063658	652.328	169.84	3.8517	166.93	165.95	169.81	-2.9071					357	153	3	0	0	0	4.6503e-14	4	77649	155.2	150.85	1
AFHSHDTIDLSEIGLTR	17	Acetyl (Protein N-term)	_(ac)AFHSHDTIDLSEIGLTR_			1	0	0	TRINITY_DN25288_c0_g2_i3.p4;TRINITY_DN25288_c0_g2_i2.p4;TRINITY_DN25288_c0_g1_i8.p3;TRINITY_DN25288_c0_g1_i7.p3;TRINITY_DN25288_c0_g1_i4.p4;TRINITY_DN25288_c0_g1_i10.p4	TRINITY_DN25288_c0_g2_i3.p4	TRINITY_DN25288_c0_g2_i3.p4	MULTI-MSMS	20190213_QEP2_FBU_MS_bombyxmori_fract07_4	70	fract07_4	652.002	3	651.994	1952.96	43758.3	9.6659	0.0063021	0.076889	5.0131e-05	9.7428	0.0063523	651.994	174.47	1.0395	172.17	171.28	172.32	-2.3056					56	41	2	0	0	0	3.1324e-06	1	79745	103.04	96.268	1
AFHSHDTIDLSEIGLTR	17	Acetyl (Protein N-term)	_(ac)AFHSHDTIDLSEIGLTR_			1	0	0	TRINITY_DN25288_c0_g2_i3.p4;TRINITY_DN25288_c0_g2_i2.p4;TRINITY_DN25288_c0_g1_i8.p3;TRINITY_DN25288_c0_g1_i7.p3;TRINITY_DN25288_c0_g1_i4.p4;TRINITY_DN25288_c0_g1_i10.p4	TRINITY_DN25288_c0_g2_i3.p4	TRINITY_DN25288_c0_g2_i3.p4	MULTI-MSMS	20190213_QEP2_FBU_MS_bombyxmori_fract07_4	70	fract07_4	652.334	3	651.994	1952.96	44561.4	9.8435	0.0064179	-0.047017	-3.0655e-05	9.7965	0.0063873	652.328	175.39	0.54794	173.18	172.83	173.37	-2.2054					41	22	3	0	0	0	0.0016672	1	80165	65.905	57.78	1
AFHSHDTIDLSEIGLTR	17	Acetyl (Protein N-term)	_(ac)AFHSHDTIDLSEIGLTR_			1	0	0	TRINITY_DN25288_c0_g2_i3.p4;TRINITY_DN25288_c0_g2_i2.p4;TRINITY_DN25288_c0_g1_i8.p3;TRINITY_DN25288_c0_g1_i7.p3;TRINITY_DN25288_c0_g1_i4.p4;TRINITY_DN25288_c0_g1_i10.p4	TRINITY_DN25288_c0_g2_i3.p4	TRINITY_DN25288_c0_g2_i3.p4	MULTI-MSMS	20190213_QEP2_FBU_MS_bombyxmori_fract07_4	70	fract07_4	652.335	3	651.994	1952.96	45110.8	10.053	0.0065545	0.95765	0.00062438	11.011	0.0071789	652.329	189.01	1.3809	187.4	186.72	188.1	-1.6039					69	51	2	0	0	0	7.3082e-06	1	86261	93.495	82.375	1
AFHSHDTIDLSEIGLTR	17	Acetyl (Protein N-term)	_(ac)AFHSHDTIDLSEIGLTR_			1	0	0	TRINITY_DN25288_c0_g2_i3.p4;TRINITY_DN25288_c0_g2_i2.p4;TRINITY_DN25288_c0_g1_i8.p3;TRINITY_DN25288_c0_g1_i7.p3;TRINITY_DN25288_c0_g1_i4.p4;TRINITY_DN25288_c0_g1_i10.p4	TRINITY_DN25288_c0_g2_i3.p4	TRINITY_DN25288_c0_g2_i3.p4	MULTI-MSMS	20190213_QEP2_FBU_MS_bombyxmori_fract07_4	70	fract07_4	652.334	3	651.994	1952.96	45618.7	10.696	0.0069736	0.14438	9.4137e-05	10.84	0.0070677	652.328	199.28	0.88943	197.87	197.51	198.4	-1.4034					53	31	2	0	0	0	0.0018788	1	90470	64.275	56.501	1
AFHSHDTIDLSEIGLTR	17	Acetyl (Protein N-term)	_(ac)AFHSHDTIDLSEIGLTR_			1	0	0	TRINITY_DN25288_c0_g2_i3.p4;TRINITY_DN25288_c0_g2_i2.p4;TRINITY_DN25288_c0_g1_i8.p3;TRINITY_DN25288_c0_g1_i7.p3;TRINITY_DN25288_c0_g1_i4.p4;TRINITY_DN25288_c0_g1_i10.p4	TRINITY_DN25288_c0_g2_i3.p4	TRINITY_DN25288_c0_g2_i3.p4	MULTI-MSMS	20190213_QEP2_FBU_MS_bombyxmori_fract07_4	70	fract07_4	652.334	3	651.994	1952.96	43434.2	10.612	0.006919	-0.24497	-0.00015972	10.367	0.0067593	652.328	214.95	1.7146	214.75	213.48	215.2	-0.20041					130	60	3	0	0	0	6.3918e-07	1	96413	108.96	102.18	1
AFHSHDTIDLSEIGLTR	17	Acetyl (Protein N-term)	_(ac)AFHSHDTIDLSEIGLTR_			1	0	0	TRINITY_DN25288_c0_g2_i3.p4;TRINITY_DN25288_c0_g2_i2.p4;TRINITY_DN25288_c0_g1_i8.p3;TRINITY_DN25288_c0_g1_i7.p3;TRINITY_DN25288_c0_g1_i4.p4;TRINITY_DN25288_c0_g1_i10.p4	TRINITY_DN25288_c0_g2_i3.p4	TRINITY_DN25288_c0_g2_i3.p4	MULTI-MSMS	20190213_QEP2_FBU_MS_bombyxmori_fract07_4	70	fract07_4	651.877	3	651.994	1952.96	44634.8	10.446	0.0068104	0.27792	0.0001812	10.723	0.0069916	652.328	215.88	0.85568	215.68	215.47	216.33	-0.20041					65	33	3	0	0	0	5.2716e-07	1	96941	111.7	107.35	1
AFHSHDTIDLSEIGLTR	17	Acetyl (Protein N-term)	_(ac)AFHSHDTIDLSEIGLTR_			1	0	0	TRINITY_DN25288_c0_g2_i3.p4;TRINITY_DN25288_c0_g2_i2.p4;TRINITY_DN25288_c0_g1_i8.p3;TRINITY_DN25288_c0_g1_i7.p3;TRINITY_DN25288_c0_g1_i4.p4;TRINITY_DN25288_c0_g1_i10.p4	TRINITY_DN25288_c0_g2_i3.p4	TRINITY_DN25288_c0_g2_i3.p4	MULTI-MSMS	20190213_QEP2_FBU_MS_bombyxmori_fract07_4	70	fract07_4	652	3	651.994	1952.96	44634.8	11.516	0.0075086	-0.59862	-0.0003903	10.918	0.0071184	652.328	217.23	1.1838	217.23	216.56	217.74	0.00010681					87	40	3	0	0	0	1.1368e-07	1	97518	121.82	118.17	1
AFHSHDTIDLSEIGLTR	17	Acetyl (Protein N-term)	_(ac)AFHSHDTIDLSEIGLTR_			1	0	0	TRINITY_DN25288_c0_g2_i3.p4;TRINITY_DN25288_c0_g2_i2.p4;TRINITY_DN25288_c0_g1_i8.p3;TRINITY_DN25288_c0_g1_i7.p3;TRINITY_DN25288_c0_g1_i4.p4;TRINITY_DN25288_c0_g1_i10.p4	TRINITY_DN25288_c0_g2_i3.p4	TRINITY_DN25288_c0_g2_i3.p4	MULTI-MSMS	20190213_QEP2_FBU_MS_bombyxmori_fract07_4	70	fract07_4	651.998	3	651.994	1952.96	44470.2	9.0278	0.005886	0.34154	0.00022268	9.3693	0.0061087	652.329	219.05	0.66774	219.05	218.82	219.48	7.6294e-05					40	29	2	0	0	0	4.1259e-06	1	98114	100.77	93.996	1
AFHSHDTIDLSEIGLTR	17	Acetyl (Protein N-term)	_(ac)AFHSHDTIDLSEIGLTR_			1	0	0	TRINITY_DN25288_c0_g2_i3.p4;TRINITY_DN25288_c0_g2_i2.p4;TRINITY_DN25288_c0_g1_i8.p3;TRINITY_DN25288_c0_g1_i7.p3;TRINITY_DN25288_c0_g1_i4.p4;TRINITY_DN25288_c0_g1_i10.p4	TRINITY_DN25288_c0_g2_i3.p4	TRINITY_DN25288_c0_g2_i3.p4	MULTI-MSMS	20190213_QEP2_FBU_MS_bombyxmori_fract07_4	70	fract07_4	652.334	3	651.994	1952.96	44067.4	10.428	0.0067989	-1.3046	-0.00085059	9.1233	0.0059483	651.992	223.35	2.7084	223.45	222.4	225.11	0.10034					232	97	3	0	0	0	7.7962e-10	3	100272	138.05	133.83	1
AFHSHDTIDLSEIGLTR	17	Acetyl (Protein N-term)	_(ac)AFHSHDTIDLSEIGLTR_			1	0	0	TRINITY_DN25288_c0_g2_i3.p4;TRINITY_DN25288_c0_g2_i2.p4;TRINITY_DN25288_c0_g1_i8.p3;TRINITY_DN25288_c0_g1_i7.p3;TRINITY_DN25288_c0_g1_i4.p4;TRINITY_DN25288_c0_g1_i10.p4	TRINITY_DN25288_c0_g2_i3.p4	TRINITY_DN25288_c0_g2_i3.p4	MSMS	20190213_QEP2_FBU_MS_bombyxmori_fract07_4	70	fract07_4	652.001	3	651.994	1952.96	NaN	NaN	NaN	NaN	NaN	NaN	NaN	NaN	171.97	1	169.36	168.86	169.86	-2.6064								0	0	0	9.4336e-16	1	78637	132.64	122.4	1
AFHSHDTIDLSEIGLTR	17	Acetyl (Protein N-term)	_(ac)AFHSHDTIDLSEIGLTR_			1	0	0	TRINITY_DN25288_c0_g2_i3.p4;TRINITY_DN25288_c0_g2_i2.p4;TRINITY_DN25288_c0_g1_i8.p3;TRINITY_DN25288_c0_g1_i7.p3;TRINITY_DN25288_c0_g1_i4.p4;TRINITY_DN25288_c0_g1_i10.p4	TRINITY_DN25288_c0_g2_i3.p4	TRINITY_DN25288_c0_g2_i3.p4	MULTI-SECPEP	20190213_QEP2_FBU_MS_bombyxmori_fract07_4	70	fract07_4	652.36	3	651.994	1952.96	42886.7	10.754	0.0070117	2.4821	0.0016183	13.236	0.00863	651.996	187.65	0.50302	186.05	185.87	186.37	-1.6039					45	18	3	0	0	0	0.00071054	1	85652	60.307	55.826	1
AFHSHDTIDLSEIGLTR	17	Acetyl (Protein N-term)	_(ac)AFHSHDTIDLSEIGLTR_			1	0	0	TRINITY_DN25288_c0_g2_i3.p4;TRINITY_DN25288_c0_g2_i2.p4;TRINITY_DN25288_c0_g1_i8.p3;TRINITY_DN25288_c0_g1_i7.p3;TRINITY_DN25288_c0_g1_i4.p4;TRINITY_DN25288_c0_g1_i10.p4	TRINITY_DN25288_c0_g2_i3.p4	TRINITY_DN25288_c0_g2_i3.p4	MULTI-SECPEP	20190213_QEP2_FBU_MS_bombyxmori_fract07_4	70	fract07_4	651.875	3	651.994	1952.96	45185.4	10.334	0.0067374	-1.5863	-0.0010342	8.7472	0.0057031	652.326	209.75	0.57043	208.74	208.5	209.07	-1.0024					31	19	2	0	0	0	0.0014955	1	94430	55.546	49.905	1
AFHSHDTIDLSEIGLTR	17	Acetyl (Protein N-term)	_(ac)AFHSHDTIDLSEIGLTR_			1	0	0	TRINITY_DN25288_c0_g2_i3.p4;TRINITY_DN25288_c0_g2_i2.p4;TRINITY_DN25288_c0_g1_i8.p3;TRINITY_DN25288_c0_g1_i7.p3;TRINITY_DN25288_c0_g1_i4.p4;TRINITY_DN25288_c0_g1_i10.p4	TRINITY_DN25288_c0_g2_i3.p4	TRINITY_DN25288_c0_g2_i3.p4	MULTI-SECPEP	20190213_QEP2_FBU_MS_bombyxmori_fract07_4	70	fract07_4	652.48	3	651.994	1952.96	43947.7	9.0756	0.0059172	-1.7588	-0.0011467	7.3169	0.0047705	652.328	218.47	0.45901	218.47	218.13	218.59	9.1553e-05					31	21	2	0	0	0	4.6296e-06	1	97781	88.385	85.952	1
AFHSHDTIDLSEIGLTR	17	Acetyl (Protein N-term)	_(ac)AFHSHDTIDLSEIGLTR_			1	0	0	TRINITY_DN25288_c0_g2_i3.p4;TRINITY_DN25288_c0_g2_i2.p4;TRINITY_DN25288_c0_g1_i8.p3;TRINITY_DN25288_c0_g1_i7.p3;TRINITY_DN25288_c0_g1_i4.p4;TRINITY_DN25288_c0_g1_i10.p4	TRINITY_DN25288_c0_g2_i3.p4	TRINITY_DN25288_c0_g2_i3.p4	MULTI-SECPEP	20190213_QEP2_FBU_MS_bombyxmori_fract07_4	70	fract07_4	652.477	3	651.994	1952.96	45669.3	8.403	0.0054787	-0.23703	-0.00015454	8.1659	0.0053241	651.993	221.79	0.71437	221.89	221.42	222.13	0.10034					75	38	3	0	0	0	2.0822e-08	1	99111	103.01	96.059	1
AFHSHDTIDLSEIGLTR	17	Acetyl (Protein N-term)	_(ac)AFHSHDTIDLSEIGLTR_			1	0	0	TRINITY_DN25288_c0_g2_i3.p4;TRINITY_DN25288_c0_g2_i2.p4;TRINITY_DN25288_c0_g1_i8.p3;TRINITY_DN25288_c0_g1_i7.p3;TRINITY_DN25288_c0_g1_i4.p4;TRINITY_DN25288_c0_g1_i10.p4	TRINITY_DN25288_c0_g2_i3.p4	TRINITY_DN25288_c0_g2_i3.p4	MULTI-MSMS	20190213_QEP2_FBU_MS_bombyxmori_fract08_1	80	fract08_1	652.335	3	651.994	1952.96	43227.9	8.4662	0.0055199	0.7692	0.00050151	9.2354	0.0060214	652.328	150.43	0.41052	148.07	147.87	148.28	-2.3545					57	16	4	0	0	0	0.00088751	1	72085	71.909	66.184	1
AFHSHDTIDLSEIGLTR	17	Acetyl (Protein N-term)	_(ac)AFHSHDTIDLSEIGLTR_			1	0	0	TRINITY_DN25288_c0_g2_i3.p4;TRINITY_DN25288_c0_g2_i2.p4;TRINITY_DN25288_c0_g1_i8.p3;TRINITY_DN25288_c0_g1_i7.p3;TRINITY_DN25288_c0_g1_i4.p4;TRINITY_DN25288_c0_g1_i10.p4	TRINITY_DN25288_c0_g2_i3.p4	TRINITY_DN25288_c0_g2_i3.p4	MULTI-MSMS	20190213_QEP2_FBU_MS_bombyxmori_fract08_1	80	fract08_1	652.335	3	651.994	1952.96	43527.7	8.3331	0.0054331	1.1062	0.00072124	9.4393	0.0061544	652.328	151.32	0.38446	148.87	148.68	149.06	-2.4548					24	15	2	0	0	0	3.4886e-07	1	72548	116.06	107.82	1
AFHSHDTIDLSEIGLTR	17	Acetyl (Protein N-term)	_(ac)AFHSHDTIDLSEIGLTR_			1	0	0	TRINITY_DN25288_c0_g2_i3.p4;TRINITY_DN25288_c0_g2_i2.p4;TRINITY_DN25288_c0_g1_i8.p3;TRINITY_DN25288_c0_g1_i7.p3;TRINITY_DN25288_c0_g1_i4.p4;TRINITY_DN25288_c0_g1_i10.p4	TRINITY_DN25288_c0_g2_i3.p4	TRINITY_DN25288_c0_g2_i3.p4	MULTI-MSMS	20190213_QEP2_FBU_MS_bombyxmori_fract08_1	80	fract08_1	652.333	3	651.994	1952.96	42855.8	8.1615	0.0053212	0.13549	8.8336e-05	8.2969	0.0054096	652.328	161.37	3.0505	159.42	158.82	161.87	-1.9535					674	122	7	0	0	0	1.1072e-33	5	77111	195.6	188.83	1
AFHSHDTIDLSEIGLTR	17	Acetyl (Protein N-term)	_(ac)AFHSHDTIDLSEIGLTR_			1	0	0	TRINITY_DN25288_c0_g2_i3.p4;TRINITY_DN25288_c0_g2_i2.p4;TRINITY_DN25288_c0_g1_i8.p3;TRINITY_DN25288_c0_g1_i7.p3;TRINITY_DN25288_c0_g1_i4.p4;TRINITY_DN25288_c0_g1_i10.p4	TRINITY_DN25288_c0_g2_i3.p4	TRINITY_DN25288_c0_g2_i3.p4	MULTI-MSMS	20190213_QEP2_FBU_MS_bombyxmori_fract08_1	80	fract08_1	977.495	2	977.487	1952.96	34534.8	8.2729	0.0080866	-0.13577	-0.00013272	8.1371	0.0079539	977.988	161.37	2.9716	159.41	158.9	161.87	-1.9535					489	119	6	0	0	0	2.3653e-71	3	77338	276.12	270.11	1
AFHSHDTIDLSEIGLTR	17	Acetyl (Protein N-term)	_(ac)AFHSHDTIDLSEIGLTR_			1	0	0	TRINITY_DN25288_c0_g2_i3.p4;TRINITY_DN25288_c0_g2_i2.p4;TRINITY_DN25288_c0_g1_i8.p3;TRINITY_DN25288_c0_g1_i7.p3;TRINITY_DN25288_c0_g1_i4.p4;TRINITY_DN25288_c0_g1_i10.p4	TRINITY_DN25288_c0_g2_i3.p4	TRINITY_DN25288_c0_g2_i3.p4	MULTI-MSMS	20190213_QEP2_FBU_MS_bombyxmori_fract08_1	80	fract08_1	651.999	3	651.994	1952.96	43216.5	8.5884	0.0055996	0.5226	0.00034073	9.111	0.0059403	652.329	164.3	1.803	162.55	161.9	163.7	-1.7531					228	72	4	0	0	0	1.2944e-09	3	78757	136.63	129.59	1
AFHSHDTIDLSEIGLTR	17	Acetyl (Protein N-term)	_(ac)AFHSHDTIDLSEIGLTR_			1	0	0	TRINITY_DN25288_c0_g2_i3.p4;TRINITY_DN25288_c0_g2_i2.p4;TRINITY_DN25288_c0_g1_i8.p3;TRINITY_DN25288_c0_g1_i7.p3;TRINITY_DN25288_c0_g1_i4.p4;TRINITY_DN25288_c0_g1_i10.p4	TRINITY_DN25288_c0_g2_i3.p4	TRINITY_DN25288_c0_g2_i3.p4	MULTI-MSMS	20190213_QEP2_FBU_MS_bombyxmori_fract08_1	80	fract08_1	977.996	2	977.487	1952.96	35147.7	8.3729	0.0081844	0.16616	0.00016242	8.539	0.0083468	977.988	165.79	0.79195	164.03	163.74	164.53	-1.7531					69	31	3	0	0	0	0.00063435	1	78937	86.8	80.137	1
AFHSHDTIDLSEIGLTR	17	Acetyl (Protein N-term)	_(ac)AFHSHDTIDLSEIGLTR_			1	0	0	TRINITY_DN25288_c0_g2_i3.p4;TRINITY_DN25288_c0_g2_i2.p4;TRINITY_DN25288_c0_g1_i8.p3;TRINITY_DN25288_c0_g1_i7.p3;TRINITY_DN25288_c0_g1_i4.p4;TRINITY_DN25288_c0_g1_i10.p4	TRINITY_DN25288_c0_g2_i3.p4	TRINITY_DN25288_c0_g2_i3.p4	MULTI-MSMS	20190213_QEP2_FBU_MS_bombyxmori_fract08_1	80	fract08_1	651.999	3	651.994	1952.96	43297.9	8.2986	0.0054106	0.22266	0.00014517	8.5212	0.0055558	651.994	165.78	1.628	164.03	163.55	165.18	-1.7531					200	65	5	0	0	0	1.7724e-25	2	79031	171.87	164.43	1
AFHSHDTIDLSEIGLTR	17	Acetyl (Protein N-term)	_(ac)AFHSHDTIDLSEIGLTR_			1	0	0	TRINITY_DN25288_c0_g2_i3.p4;TRINITY_DN25288_c0_g2_i2.p4;TRINITY_DN25288_c0_g1_i8.p3;TRINITY_DN25288_c0_g1_i7.p3;TRINITY_DN25288_c0_g1_i4.p4;TRINITY_DN25288_c0_g1_i10.p4	TRINITY_DN25288_c0_g2_i3.p4	TRINITY_DN25288_c0_g2_i3.p4	MULTI-MSMS	20190213_QEP2_FBU_MS_bombyxmori_fract08_1	80	fract08_1	652.334	3	651.994	1952.96	43337.5	8.5481	0.0055733	2.027	0.0013216	10.575	0.0068949	651.996	167.31	1.1282	165.75	165.38	166.51	-1.5526					108	48	3	0	0	0	1.6065e-05	1	80023	92.264	85.601	1
AFHSHDTIDLSEIGLTR	17	Acetyl (Protein N-term)	_(ac)AFHSHDTIDLSEIGLTR_			1	0	0	TRINITY_DN25288_c0_g2_i3.p4;TRINITY_DN25288_c0_g2_i2.p4;TRINITY_DN25288_c0_g1_i8.p3;TRINITY_DN25288_c0_g1_i7.p3;TRINITY_DN25288_c0_g1_i4.p4;TRINITY_DN25288_c0_g1_i10.p4	TRINITY_DN25288_c0_g2_i3.p4	TRINITY_DN25288_c0_g2_i3.p4	MULTI-MSMS	20190213_QEP2_FBU_MS_bombyxmori_fract08_1	80	fract08_1	652.333	3	651.994	1952.96	43337.4	8.3612	0.0054515	-0.22539	-0.00014695	8.1358	0.0053045	651.994	168.58	1.1244	167.03	166.44	167.56	-1.5526					151	45	5	0	0	0	3.8506e-42	1	80283	207.79	200.28	1
AFHSHDTIDLSEIGLTR	17	Acetyl (Protein N-term)	_(ac)AFHSHDTIDLSEIGLTR_			1	0	0	TRINITY_DN25288_c0_g2_i3.p4;TRINITY_DN25288_c0_g2_i2.p4;TRINITY_DN25288_c0_g1_i8.p3;TRINITY_DN25288_c0_g1_i7.p3;TRINITY_DN25288_c0_g1_i4.p4;TRINITY_DN25288_c0_g1_i10.p4	TRINITY_DN25288_c0_g2_i3.p4	TRINITY_DN25288_c0_g2_i3.p4	MULTI-MSMS	20190213_QEP2_FBU_MS_bombyxmori_fract08_1	80	fract08_1	651.999	3	651.994	1952.96	43337.4	8.6874	0.0056641	0.097043	6.3271e-05	8.7844	0.0057274	652.328	169.37	1.7135	168.11	167.72	169.43	-1.2518					112	71	3	0	0	0	0.0010336	1	80811	70.784	64.121	1
AFHSHDTIDLSEIGLTR	17	Acetyl (Protein N-term)	_(ac)AFHSHDTIDLSEIGLTR_			1	0	0	TRINITY_DN25288_c0_g2_i3.p4;TRINITY_DN25288_c0_g2_i2.p4;TRINITY_DN25288_c0_g1_i8.p3;TRINITY_DN25288_c0_g1_i7.p3;TRINITY_DN25288_c0_g1_i4.p4;TRINITY_DN25288_c0_g1_i10.p4	TRINITY_DN25288_c0_g2_i3.p4	TRINITY_DN25288_c0_g2_i3.p4	MULTI-MSMS	20190213_QEP2_FBU_MS_bombyxmori_fract08_1	80	fract08_1	652	3	651.994	1952.96	44966.8	9.7572	0.0063616	-0.24296	-0.00015841	9.5142	0.0062032	651.994	214.56	1.6763	214.31	213.43	215.11	-0.24937					90	59	2	0	0	0	0.00010661	1	99934	84.653	80.432	1
AFHSHDTIDLSEIGLTR	17	Acetyl (Protein N-term)	_(ac)AFHSHDTIDLSEIGLTR_			1	0	0	TRINITY_DN25288_c0_g2_i3.p4;TRINITY_DN25288_c0_g2_i2.p4;TRINITY_DN25288_c0_g1_i8.p3;TRINITY_DN25288_c0_g1_i7.p3;TRINITY_DN25288_c0_g1_i4.p4;TRINITY_DN25288_c0_g1_i10.p4	TRINITY_DN25288_c0_g2_i3.p4	TRINITY_DN25288_c0_g2_i3.p4	MULTI-MSMS	20190213_QEP2_FBU_MS_bombyxmori_fract08_1	80	fract08_1	652.332	3	651.994	1952.96	46282.1	9.7521	0.0063583	-1.199	-0.00078174	8.5531	0.0055766	652.327	224.13	1.8261	224.18	223.22	225.05	0.051392					105	64	2	0	0	0	1.6733e-06	2	104067	106.38	99.427	1
AFHSHDTIDLSEIGLTR	17	Acetyl (Protein N-term)	_(ac)AFHSHDTIDLSEIGLTR_			1	0	0	TRINITY_DN25288_c0_g2_i3.p4;TRINITY_DN25288_c0_g2_i2.p4;TRINITY_DN25288_c0_g1_i8.p3;TRINITY_DN25288_c0_g1_i7.p3;TRINITY_DN25288_c0_g1_i4.p4;TRINITY_DN25288_c0_g1_i10.p4	TRINITY_DN25288_c0_g2_i3.p4	TRINITY_DN25288_c0_g2_i3.p4	MULTI-MSMS	20190213_QEP2_FBU_MS_bombyxmori_fract08_2	80	fract08_2	652.335	3	651.994	1952.96	42972.3	9.1036	0.0059355	1.1899	0.0007758	10.293	0.0067113	652.329	150.28	0.45924	148.03	147.78	148.24	-2.2543					55	18	4	0	0	0	5.2644e-13	1	71203	147.64	142.73	1
AFHSHDTIDLSEIGLTR	17	Acetyl (Protein N-term)	_(ac)AFHSHDTIDLSEIGLTR_			1	0	0	TRINITY_DN25288_c0_g2_i3.p4;TRINITY_DN25288_c0_g2_i2.p4;TRINITY_DN25288_c0_g1_i8.p3;TRINITY_DN25288_c0_g1_i7.p3;TRINITY_DN25288_c0_g1_i4.p4;TRINITY_DN25288_c0_g1_i10.p4	TRINITY_DN25288_c0_g2_i3.p4	TRINITY_DN25288_c0_g2_i3.p4	MULTI-MSMS	20190213_QEP2_FBU_MS_bombyxmori_fract08_2	80	fract08_2	652.334	3	651.994	1952.96	42590.2	8.4147	0.0054863	0.29274	0.00019087	8.7074	0.0056772	652.328	161.02	3.1464	159.37	158.41	161.56	-1.6528					614	125	7	0	0	0	1.1618e-33	4	76332	195.23	187.58	1
AFHSHDTIDLSEIGLTR	17	Acetyl (Protein N-term)	_(ac)AFHSHDTIDLSEIGLTR_			1	0	0	TRINITY_DN25288_c0_g2_i3.p4;TRINITY_DN25288_c0_g2_i2.p4;TRINITY_DN25288_c0_g1_i8.p3;TRINITY_DN25288_c0_g1_i7.p3;TRINITY_DN25288_c0_g1_i4.p4;TRINITY_DN25288_c0_g1_i10.p4	TRINITY_DN25288_c0_g2_i3.p4	TRINITY_DN25288_c0_g2_i3.p4	MULTI-MSMS	20190213_QEP2_FBU_MS_bombyxmori_fract08_2	80	fract08_2	977.996	2	977.487	1952.96	34752.6	8.7289	0.0085323	-0.080758	-7.894e-05	8.6481	0.0084534	977.988	160.99	2.2883	159.34	158.74	161.03	-1.6528					487	92	6	0	0	0	2.5995e-41	4	76069	209.31	202.54	1
AFHSHDTIDLSEIGLTR	17	Acetyl (Protein N-term)	_(ac)AFHSHDTIDLSEIGLTR_			1	0	0	TRINITY_DN25288_c0_g2_i3.p4;TRINITY_DN25288_c0_g2_i2.p4;TRINITY_DN25288_c0_g1_i8.p3;TRINITY_DN25288_c0_g1_i7.p3;TRINITY_DN25288_c0_g1_i4.p4;TRINITY_DN25288_c0_g1_i10.p4	TRINITY_DN25288_c0_g2_i3.p4	TRINITY_DN25288_c0_g2_i3.p4	MULTI-MSMS	20190213_QEP2_FBU_MS_bombyxmori_fract08_2	80	fract08_2	652.334	3	651.994	1952.96	43247.7	9.0981	0.0059319	0.58022	0.0003783	9.6783	0.0063102	651.994	163.08	0.88635	161.53	161.1	161.99	-1.5526					126	33	4	0	0	0	8.6031e-34	1	76860	197.29	192.11	1
AFHSHDTIDLSEIGLTR	17	Acetyl (Protein N-term)	_(ac)AFHSHDTIDLSEIGLTR_			1	0	0	TRINITY_DN25288_c0_g2_i3.p4;TRINITY_DN25288_c0_g2_i2.p4;TRINITY_DN25288_c0_g1_i8.p3;TRINITY_DN25288_c0_g1_i7.p3;TRINITY_DN25288_c0_g1_i4.p4;TRINITY_DN25288_c0_g1_i10.p4	TRINITY_DN25288_c0_g2_i3.p4	TRINITY_DN25288_c0_g2_i3.p4	MULTI-MSMS	20190213_QEP2_FBU_MS_bombyxmori_fract08_2	80	fract08_2	977.495	2	977.487	1952.96	34752.6	9.3881	0.0091767	0.097816	9.5613e-05	9.4859	0.0092723	977.487	163.1	0.81061	161.55	161.1	161.91	-1.5526					97	30	4	0	0	0	1.1174e-08	1	76861	136.26	129.49	1
AFHSHDTIDLSEIGLTR	17	Acetyl (Protein N-term)	_(ac)AFHSHDTIDLSEIGLTR_			1	0	0	TRINITY_DN25288_c0_g2_i3.p4;TRINITY_DN25288_c0_g2_i2.p4;TRINITY_DN25288_c0_g1_i8.p3;TRINITY_DN25288_c0_g1_i7.p3;TRINITY_DN25288_c0_g1_i4.p4;TRINITY_DN25288_c0_g1_i10.p4	TRINITY_DN25288_c0_g2_i3.p4	TRINITY_DN25288_c0_g2_i3.p4	MULTI-MSMS	20190213_QEP2_FBU_MS_bombyxmori_fract08_2	80	fract08_2	652.335	3	651.994	1952.96	43247.7	8.658	0.0056449	0.44859	0.00029247	9.1065	0.0059374	652.328	164.21	1.5666	162.66	161.96	163.53	-1.5526					233	62	4	0	0	0	1.7979e-18	3	77114	162.59	158.24	1
AFHSHDTIDLSEIGLTR	17	Acetyl (Protein N-term)	_(ac)AFHSHDTIDLSEIGLTR_			1	0	0	TRINITY_DN25288_c0_g2_i3.p4;TRINITY_DN25288_c0_g2_i2.p4;TRINITY_DN25288_c0_g1_i8.p3;TRINITY_DN25288_c0_g1_i7.p3;TRINITY_DN25288_c0_g1_i4.p4;TRINITY_DN25288_c0_g1_i10.p4	TRINITY_DN25288_c0_g2_i3.p4	TRINITY_DN25288_c0_g2_i3.p4	MULTI-MSMS	20190213_QEP2_FBU_MS_bombyxmori_fract08_2	80	fract08_2	977.496	2	977.487	1952.96	34659.9	8.9949	0.0087924	-0.5513	-0.00053889	8.4436	0.0082535	977.988	164.56	0.94955	163.11	162.56	163.51	-1.4523					57	37	2	0	0	0	0.0024032	1	77651	76.378	71.977	1
AFHSHDTIDLSEIGLTR	17	Acetyl (Protein N-term)	_(ac)AFHSHDTIDLSEIGLTR_			1	0	0	TRINITY_DN25288_c0_g2_i3.p4;TRINITY_DN25288_c0_g2_i2.p4;TRINITY_DN25288_c0_g1_i8.p3;TRINITY_DN25288_c0_g1_i7.p3;TRINITY_DN25288_c0_g1_i4.p4;TRINITY_DN25288_c0_g1_i10.p4	TRINITY_DN25288_c0_g2_i3.p4	TRINITY_DN25288_c0_g2_i3.p4	MULTI-MSMS	20190213_QEP2_FBU_MS_bombyxmori_fract08_2	80	fract08_2	977.496	2	977.487	1952.96	34982.2	9.1246	0.0089192	-0.02988	-2.9207e-05	9.0947	0.00889	977.988	165.53	0.64388	163.98	163.74	164.38	-1.5526					63	25	4	0	0	0	1.1174e-08	1	77949	136.26	129.95	1
AFHSHDTIDLSEIGLTR	17	Acetyl (Protein N-term)	_(ac)AFHSHDTIDLSEIGLTR_			1	0	0	TRINITY_DN25288_c0_g2_i3.p4;TRINITY_DN25288_c0_g2_i2.p4;TRINITY_DN25288_c0_g1_i8.p3;TRINITY_DN25288_c0_g1_i7.p3;TRINITY_DN25288_c0_g1_i4.p4;TRINITY_DN25288_c0_g1_i10.p4	TRINITY_DN25288_c0_g2_i3.p4	TRINITY_DN25288_c0_g2_i3.p4	MULTI-MSMS	20190213_QEP2_FBU_MS_bombyxmori_fract08_2	80	fract08_2	652.001	3	651.994	1952.96	43578.8	8.7875	0.0057294	0.7711	0.00050275	9.5586	0.0062321	651.994	165.59	2.5236	164.03	163.43	165.96	-1.5526					313	103	5	0	0	0	7.5421e-05	1	78269	87.275	78.231	1
AFHSHDTIDLSEIGLTR	17	Acetyl (Protein N-term)	_(ac)AFHSHDTIDLSEIGLTR_			1	0	0	TRINITY_DN25288_c0_g2_i3.p4;TRINITY_DN25288_c0_g2_i2.p4;TRINITY_DN25288_c0_g1_i8.p3;TRINITY_DN25288_c0_g1_i7.p3;TRINITY_DN25288_c0_g1_i4.p4;TRINITY_DN25288_c0_g1_i10.p4	TRINITY_DN25288_c0_g2_i3.p4	TRINITY_DN25288_c0_g2_i3.p4	MULTI-MSMS	20190213_QEP2_FBU_MS_bombyxmori_fract08_2	80	fract08_2	652.334	3	651.994	1952.96	43455.4	8.4692	0.0055219	0.044195	2.8815e-05	8.5134	0.0055507	652.328	168.29	1.4621	166.94	166.16	167.62	-1.3521					148	57	5	0	0	0	5.8817e-13	1	79129	146.67	143.44	1
AFHSHDTIDLSEIGLTR	17	Acetyl (Protein N-term)	_(ac)AFHSHDTIDLSEIGLTR_			1	0	0	TRINITY_DN25288_c0_g2_i3.p4;TRINITY_DN25288_c0_g2_i2.p4;TRINITY_DN25288_c0_g1_i8.p3;TRINITY_DN25288_c0_g1_i7.p3;TRINITY_DN25288_c0_g1_i4.p4;TRINITY_DN25288_c0_g1_i10.p4	TRINITY_DN25288_c0_g2_i3.p4	TRINITY_DN25288_c0_g2_i3.p4	MULTI-MSMS	20190213_QEP2_FBU_MS_bombyxmori_fract08_2	80	fract08_2	652.001	3	651.994	1952.96	44779.6	10.086	0.0065758	0.11488	7.4898e-05	10.2	0.0066506	651.994	214.84	1.5587	214.79	213.78	215.34	-0.048828					96	55	3	0	0	0	1.1232e-06	1	99006	107.63	100.46	1
AFHSHDTIDLSEIGLTR	17	Acetyl (Protein N-term)	_(ac)AFHSHDTIDLSEIGLTR_			1	0	0	TRINITY_DN25288_c0_g2_i3.p4;TRINITY_DN25288_c0_g2_i2.p4;TRINITY_DN25288_c0_g1_i8.p3;TRINITY_DN25288_c0_g1_i7.p3;TRINITY_DN25288_c0_g1_i4.p4;TRINITY_DN25288_c0_g1_i10.p4	TRINITY_DN25288_c0_g2_i3.p4	TRINITY_DN25288_c0_g2_i3.p4	MULTI-MSMS	20190213_QEP2_FBU_MS_bombyxmori_fract08_2	80	fract08_2	652.334	3	651.994	1952.96	45584.8	8.137	0.0053053	0.017945	1.17e-05	8.1549	0.005317	652.328	224.22	1.1064	224.27	223.95	225.06	0.051422					65	38	2	0	0	0	3.5144e-07	1	102819	116	106.09	1
AFHSHDTIDLSEIGLTR	17	Acetyl (Protein N-term)	_(ac)AFHSHDTIDLSEIGLTR_			1	0	0	TRINITY_DN25288_c0_g2_i3.p4;TRINITY_DN25288_c0_g2_i2.p4;TRINITY_DN25288_c0_g1_i8.p3;TRINITY_DN25288_c0_g1_i7.p3;TRINITY_DN25288_c0_g1_i4.p4;TRINITY_DN25288_c0_g1_i10.p4	TRINITY_DN25288_c0_g2_i3.p4	TRINITY_DN25288_c0_g2_i3.p4	MULTI-SECPEP	20190213_QEP2_FBU_MS_bombyxmori_fract08_2	80	fract08_2	652.295	3	651.994	1952.96	44930.5	8.5785	0.0055931	1.8259	0.0011905	10.404	0.0067836	651.995	151.21	0.53926	148.96	148.68	149.22	-2.2543					32	21	2	0	0	0	0.0063442	1	71731	45.618	37.276	1
AFHSHDTIDLSEIGLTR	17	Acetyl (Protein N-term)	_(ac)AFHSHDTIDLSEIGLTR_			1	0	0	TRINITY_DN25288_c0_g2_i3.p4;TRINITY_DN25288_c0_g2_i2.p4;TRINITY_DN25288_c0_g1_i8.p3;TRINITY_DN25288_c0_g1_i7.p3;TRINITY_DN25288_c0_g1_i4.p4;TRINITY_DN25288_c0_g1_i10.p4	TRINITY_DN25288_c0_g2_i3.p4	TRINITY_DN25288_c0_g2_i3.p4	MULTI-SECPEP	20190213_QEP2_FBU_MS_bombyxmori_fract08_2	80	fract08_2	652.334	3	651.994	1952.96	43455.4	8.9732	0.0058505	-0.11089	-7.2296e-05	8.8623	0.0057782	651.994	169.34	1.0148	168.08	167.65	168.66	-1.2518					87	41	3	0	0	0	1.2958e-10	1	79556	115.66	109.91	1
AFHSHDTIDLSEIGLTR	17	Acetyl (Protein N-term)	_(ac)AFHSHDTIDLSEIGLTR_			1	0	0	TRINITY_DN25288_c0_g2_i3.p4;TRINITY_DN25288_c0_g2_i2.p4;TRINITY_DN25288_c0_g1_i8.p3;TRINITY_DN25288_c0_g1_i7.p3;TRINITY_DN25288_c0_g1_i4.p4;TRINITY_DN25288_c0_g1_i10.p4	TRINITY_DN25288_c0_g2_i3.p4	TRINITY_DN25288_c0_g2_i3.p4	MULTI-SECPEP	20190213_QEP2_FBU_MS_bombyxmori_fract08_2	80	fract08_2	652.723	3	651.994	1952.96	43925.7	10.67	0.0069567	0.89253	0.00058192	11.562	0.0075386	652.329	215.87	0.6958	215.82	215.69	216.38	-0.048828					38	27	2	0	0	0	1.7478e-10	1	99666	112.34	101.96	1
AFHSHDTIDLSEIGLTR	17	Acetyl (Protein N-term)	_(ac)AFHSHDTIDLSEIGLTR_			1	0	0	TRINITY_DN25288_c0_g2_i3.p4;TRINITY_DN25288_c0_g2_i2.p4;TRINITY_DN25288_c0_g1_i8.p3;TRINITY_DN25288_c0_g1_i7.p3;TRINITY_DN25288_c0_g1_i4.p4;TRINITY_DN25288_c0_g1_i10.p4	TRINITY_DN25288_c0_g2_i3.p4	TRINITY_DN25288_c0_g2_i3.p4	MULTI-MSMS	20190213_QEP2_FBU_MS_bombyxmori_fract08_3	80	fract08_3	652.333	3	651.994	1952.96	43482.1	9.517	0.006205	0.010951	7.1403e-06	9.528	0.0062122	651.994	152.04	0.45871	147.83	147.58	148.04	-4.2101					54	17	4	0	0	0	3.1227e-07	1	70351	116.96	106.69	1
AFHSHDTIDLSEIGLTR	17	Acetyl (Protein N-term)	_(ac)AFHSHDTIDLSEIGLTR_			1	0	0	TRINITY_DN25288_c0_g2_i3.p4;TRINITY_DN25288_c0_g2_i2.p4;TRINITY_DN25288_c0_g1_i8.p3;TRINITY_DN25288_c0_g1_i7.p3;TRINITY_DN25288_c0_g1_i4.p4;TRINITY_DN25288_c0_g1_i10.p4	TRINITY_DN25288_c0_g2_i3.p4	TRINITY_DN25288_c0_g2_i3.p4	MULTI-MSMS	20190213_QEP2_FBU_MS_bombyxmori_fract08_3	80	fract08_3	651.999	3	651.994	1952.96	44364.2	8.6815	0.0056603	0.15366	0.00010018	8.8352	0.0057605	652.328	152.87	0.51027	148.66	148.45	148.96	-4.2101					47	21	3	0	0	0	0.00043723	1	70716	75.376	68.774	1
AFHSHDTIDLSEIGLTR	17	Acetyl (Protein N-term)	_(ac)AFHSHDTIDLSEIGLTR_			1	0	0	TRINITY_DN25288_c0_g2_i3.p4;TRINITY_DN25288_c0_g2_i2.p4;TRINITY_DN25288_c0_g1_i8.p3;TRINITY_DN25288_c0_g1_i7.p3;TRINITY_DN25288_c0_g1_i4.p4;TRINITY_DN25288_c0_g1_i10.p4	TRINITY_DN25288_c0_g2_i3.p4	TRINITY_DN25288_c0_g2_i3.p4	MULTI-MSMS	20190213_QEP2_FBU_MS_bombyxmori_fract08_3	80	fract08_3	977.496	2	977.487	1952.96	34596.2	8.6762	0.0084808	-0.3122	-0.00030517	8.364	0.0081757	977.988	162.94	2.2769	159.43	158.67	160.95	-3.5084					452	90	6	0	0	0	8.3691e-66	4	74916	261.17	246.59	1
AFHSHDTIDLSEIGLTR	17	Acetyl (Protein N-term)	_(ac)AFHSHDTIDLSEIGLTR_			1	0	0	TRINITY_DN25288_c0_g2_i3.p4;TRINITY_DN25288_c0_g2_i2.p4;TRINITY_DN25288_c0_g1_i8.p3;TRINITY_DN25288_c0_g1_i7.p3;TRINITY_DN25288_c0_g1_i4.p4;TRINITY_DN25288_c0_g1_i10.p4	TRINITY_DN25288_c0_g2_i3.p4	TRINITY_DN25288_c0_g2_i3.p4	MULTI-MSMS	20190213_QEP2_FBU_MS_bombyxmori_fract08_3	80	fract08_3	652	3	651.994	1952.96	42571.4	8.2459	0.0053763	0.50713	0.00033065	8.7531	0.0057069	652.328	162.79	2.4047	159.29	158.63	161.03	-3.5084					602	95	8	0	0	0	1.7821e-25	3	75601	171.78	165.01	1
AFHSHDTIDLSEIGLTR	17	Acetyl (Protein N-term)	_(ac)AFHSHDTIDLSEIGLTR_			1	0	0	TRINITY_DN25288_c0_g2_i3.p4;TRINITY_DN25288_c0_g2_i2.p4;TRINITY_DN25288_c0_g1_i8.p3;TRINITY_DN25288_c0_g1_i7.p3;TRINITY_DN25288_c0_g1_i4.p4;TRINITY_DN25288_c0_g1_i10.p4	TRINITY_DN25288_c0_g2_i3.p4	TRINITY_DN25288_c0_g2_i3.p4	MULTI-MSMS	20190213_QEP2_FBU_MS_bombyxmori_fract08_3	80	fract08_3	652	3	651.994	1952.96	43199.3	8.9215	0.0058167	0.15216	9.9209e-05	9.0736	0.0059159	652.328	164.86	1.9134	161.55	161.13	163.04	-3.3079					232	73	6	0	0	0	1.2967e-25	2	76118	176.04	172.06	1
AFHSHDTIDLSEIGLTR	17	Acetyl (Protein N-term)	_(ac)AFHSHDTIDLSEIGLTR_			1	0	0	TRINITY_DN25288_c0_g2_i3.p4;TRINITY_DN25288_c0_g2_i2.p4;TRINITY_DN25288_c0_g1_i8.p3;TRINITY_DN25288_c0_g1_i7.p3;TRINITY_DN25288_c0_g1_i4.p4;TRINITY_DN25288_c0_g1_i10.p4	TRINITY_DN25288_c0_g2_i3.p4	TRINITY_DN25288_c0_g2_i3.p4	MULTI-MSMS	20190213_QEP2_FBU_MS_bombyxmori_fract08_3	80	fract08_3	977.496	2	977.487	1952.96	34533.8	9.314	0.0091043	-0.021907	-2.1414e-05	9.2921	0.0090829	977.988	164.83	0.92516	161.52	161.1	162.03	-3.3079					91	34	3	0	0	0	9.9906e-25	1	75955	176.21	165.17	1
AFHSHDTIDLSEIGLTR	17	Acetyl (Protein N-term)	_(ac)AFHSHDTIDLSEIGLTR_			1	0	0	TRINITY_DN25288_c0_g2_i3.p4;TRINITY_DN25288_c0_g2_i2.p4;TRINITY_DN25288_c0_g1_i8.p3;TRINITY_DN25288_c0_g1_i7.p3;TRINITY_DN25288_c0_g1_i4.p4;TRINITY_DN25288_c0_g1_i10.p4	TRINITY_DN25288_c0_g2_i3.p4	TRINITY_DN25288_c0_g2_i3.p4	MULTI-MSMS	20190213_QEP2_FBU_MS_bombyxmori_fract08_3	80	fract08_3	651.999	3	651.994	1952.96	43462.3	8.6215	0.0056211	0.3852	0.00025115	9.0067	0.0058723	652.328	167.08	2.3419	164.17	163.39	165.74	-2.907					310	94	5	0	0	0	6.3516e-27	2	76899	186.85	176.94	1
AFHSHDTIDLSEIGLTR	17	Acetyl (Protein N-term)	_(ac)AFHSHDTIDLSEIGLTR_			1	0	0	TRINITY_DN25288_c0_g2_i3.p4;TRINITY_DN25288_c0_g2_i2.p4;TRINITY_DN25288_c0_g1_i8.p3;TRINITY_DN25288_c0_g1_i7.p3;TRINITY_DN25288_c0_g1_i4.p4;TRINITY_DN25288_c0_g1_i10.p4	TRINITY_DN25288_c0_g2_i3.p4	TRINITY_DN25288_c0_g2_i3.p4	MULTI-MSMS	20190213_QEP2_FBU_MS_bombyxmori_fract08_3	80	fract08_3	977.5	2	977.487	1952.96	34447.5	9.0083	0.0088055	-0.54915	-0.00053679	8.4591	0.0082687	977.988	167.12	0.7722	164.21	163.9	164.68	-2.907					60	29	3	0	0	0	4.0099e-08	1	76890	126.07	117.73	1
AFHSHDTIDLSEIGLTR	17	Acetyl (Protein N-term)	_(ac)AFHSHDTIDLSEIGLTR_			1	0	0	TRINITY_DN25288_c0_g2_i3.p4;TRINITY_DN25288_c0_g2_i2.p4;TRINITY_DN25288_c0_g1_i8.p3;TRINITY_DN25288_c0_g1_i7.p3;TRINITY_DN25288_c0_g1_i4.p4;TRINITY_DN25288_c0_g1_i10.p4	TRINITY_DN25288_c0_g2_i3.p4	TRINITY_DN25288_c0_g2_i3.p4	MULTI-MSMS	20190213_QEP2_FBU_MS_bombyxmori_fract08_3	80	fract08_3	652.334	3	651.994	1952.96	43129.8	8.1834	0.0053355	0.047574	3.1018e-05	8.231	0.0053665	652.328	169.36	1.4481	167.05	166.34	167.79	-2.3055					152	57	4	0	0	0	3.7872e-13	1	77885	149.97	145.75	1
AFHSHDTIDLSEIGLTR	17	Acetyl (Protein N-term)	_(ac)AFHSHDTIDLSEIGLTR_			1	0	0	TRINITY_DN25288_c0_g2_i3.p4;TRINITY_DN25288_c0_g2_i2.p4;TRINITY_DN25288_c0_g1_i8.p3;TRINITY_DN25288_c0_g1_i7.p3;TRINITY_DN25288_c0_g1_i4.p4;TRINITY_DN25288_c0_g1_i10.p4	TRINITY_DN25288_c0_g2_i3.p4	TRINITY_DN25288_c0_g2_i3.p4	MULTI-MSMS	20190213_QEP2_FBU_MS_bombyxmori_fract08_3	80	fract08_3	652.336	3	651.994	1952.96	43462.3	9.0281	0.0058862	-0.0053445	-3.4846e-06	9.0227	0.0058828	651.994	170.32	1.3779	168.12	167.7	169.07	-2.2052					91	55	3	0	0	0	6.7574e-08	1	78348	122.94	113.03	1
AFHSHDTIDLSEIGLTR	17	Acetyl (Protein N-term)	_(ac)AFHSHDTIDLSEIGLTR_			1	0	0	TRINITY_DN25288_c0_g2_i3.p4;TRINITY_DN25288_c0_g2_i2.p4;TRINITY_DN25288_c0_g1_i8.p3;TRINITY_DN25288_c0_g1_i7.p3;TRINITY_DN25288_c0_g1_i4.p4;TRINITY_DN25288_c0_g1_i10.p4	TRINITY_DN25288_c0_g2_i3.p4	TRINITY_DN25288_c0_g2_i3.p4	MULTI-MSMS	20190213_QEP2_FBU_MS_bombyxmori_fract08_3	80	fract08_3	652.333	3	651.994	1952.96	43019.5	9.2076	0.0060033	-1.0484	-0.00068357	8.1592	0.0053197	651.993	171.84	0.78255	169.74	169.18	169.96	-2.105					53	30	2	0	0	0	3.6523e-07	1	78931	115.66	107.17	1
AFHSHDTIDLSEIGLTR	17	Acetyl (Protein N-term)	_(ac)AFHSHDTIDLSEIGLTR_			1	0	0	TRINITY_DN25288_c0_g2_i3.p4;TRINITY_DN25288_c0_g2_i2.p4;TRINITY_DN25288_c0_g1_i8.p3;TRINITY_DN25288_c0_g1_i7.p3;TRINITY_DN25288_c0_g1_i4.p4;TRINITY_DN25288_c0_g1_i10.p4	TRINITY_DN25288_c0_g2_i3.p4	TRINITY_DN25288_c0_g2_i3.p4	MULTI-MSMS	20190213_QEP2_FBU_MS_bombyxmori_fract08_3	80	fract08_3	652.001	3	651.994	1952.96	43900	10.268	0.0066948	-0.13322	-8.6859e-05	10.135	0.0066079	652.328	214.55	1.6014	214.25	213.35	214.95	-0.30063					101	55	3	0	0	0	4.1934e-09	1	97001	128.64	121.6	1
AFHSHDTIDLSEIGLTR	17	Acetyl (Protein N-term)	_(ac)AFHSHDTIDLSEIGLTR_			1	0	0	TRINITY_DN25288_c0_g2_i3.p4;TRINITY_DN25288_c0_g2_i2.p4;TRINITY_DN25288_c0_g1_i8.p3;TRINITY_DN25288_c0_g1_i7.p3;TRINITY_DN25288_c0_g1_i4.p4;TRINITY_DN25288_c0_g1_i10.p4	TRINITY_DN25288_c0_g2_i3.p4	TRINITY_DN25288_c0_g2_i3.p4	MULTI-MSMS	20190213_QEP2_FBU_MS_bombyxmori_fract08_3	80	fract08_3	651.876	3	651.994	1952.96	44426.1	10.716	0.0069865	0.99289	0.00064736	11.708	0.0076339	652.329	216.05	0.59032	215.95	215.81	216.4	-0.10013					32	21	2	0	0	0	9.5782e-05	1	97746	85.563	78.961	1
AFHSHDTIDLSEIGLTR	17	Acetyl (Protein N-term)	_(ac)AFHSHDTIDLSEIGLTR_			1	0	0	TRINITY_DN25288_c0_g2_i3.p4;TRINITY_DN25288_c0_g2_i2.p4;TRINITY_DN25288_c0_g1_i8.p3;TRINITY_DN25288_c0_g1_i7.p3;TRINITY_DN25288_c0_g1_i4.p4;TRINITY_DN25288_c0_g1_i10.p4	TRINITY_DN25288_c0_g2_i3.p4	TRINITY_DN25288_c0_g2_i3.p4	MULTI-MSMS	20190213_QEP2_FBU_MS_bombyxmori_fract08_3	80	fract08_3	652.335	3	651.994	1952.96	45219	7.9687	0.0051955	0.23973	0.0001563	8.2084	0.0053518	651.993	224.3	1.2762	224.4	223.82	225.09	0.10037					92	44	3	0	0	0	2.0451e-06	2	100895	105.53	102.09	1
AFHSHDTIDLSEIGLTR	17	Acetyl (Protein N-term)	_(ac)AFHSHDTIDLSEIGLTR_			1	0	0	TRINITY_DN25288_c0_g2_i3.p4;TRINITY_DN25288_c0_g2_i2.p4;TRINITY_DN25288_c0_g1_i8.p3;TRINITY_DN25288_c0_g1_i7.p3;TRINITY_DN25288_c0_g1_i4.p4;TRINITY_DN25288_c0_g1_i10.p4	TRINITY_DN25288_c0_g2_i3.p4	TRINITY_DN25288_c0_g2_i3.p4	MULTI-SECPEP	20190213_QEP2_FBU_MS_bombyxmori_fract08_3	80	fract08_3	651.994	3	651.994	1952.96	44151.9	8.6508	0.0056402	-2.2641	-0.0014761	6.3867	0.0041641	651.991	223.26	1.3182	223.36	222.39	223.71	0.10037					84	49	3	0	0	0	0.0010503	1	100605	58.246	54.813	1
AFHSHDTIDLSEIGLTR	17	Acetyl (Protein N-term)	_(ac)AFHSHDTIDLSEIGLTR_			1	0	0	TRINITY_DN25288_c0_g2_i3.p4;TRINITY_DN25288_c0_g2_i2.p4;TRINITY_DN25288_c0_g1_i8.p3;TRINITY_DN25288_c0_g1_i7.p3;TRINITY_DN25288_c0_g1_i4.p4;TRINITY_DN25288_c0_g1_i10.p4	TRINITY_DN25288_c0_g2_i3.p4	TRINITY_DN25288_c0_g2_i3.p4	MULTI-MSMS	20190213_QEP2_FBU_MS_bombyxmori_fract08_4	80	fract08_4	652.334	3	651.994	1952.96	44217.4	9.9309	0.0064749	0.30828	0.000201	10.239	0.0066759	651.994	150.22	0.43997	148.02	147.82	148.26	-2.2053					59	18	4	0	0	0	5.711e-09	1	71438	124.46	119.1	1
AFHSHDTIDLSEIGLTR	17	Acetyl (Protein N-term)	_(ac)AFHSHDTIDLSEIGLTR_			1	0	0	TRINITY_DN25288_c0_g2_i3.p4;TRINITY_DN25288_c0_g2_i2.p4;TRINITY_DN25288_c0_g1_i8.p3;TRINITY_DN25288_c0_g1_i7.p3;TRINITY_DN25288_c0_g1_i4.p4;TRINITY_DN25288_c0_g1_i10.p4	TRINITY_DN25288_c0_g2_i3.p4	TRINITY_DN25288_c0_g2_i3.p4	MULTI-MSMS	20190213_QEP2_FBU_MS_bombyxmori_fract08_4	80	fract08_4	652.001	3	651.994	1952.96	42612.1	9.1873	0.00599	0.14687	9.5755e-05	9.3341	0.0060858	652.328	161.2	3.1677	159.49	158.8	161.97	-1.7041					733	122	8	0	0	0	4.2345e-26	6	76846	183.7	176.18	1
AFHSHDTIDLSEIGLTR	17	Acetyl (Protein N-term)	_(ac)AFHSHDTIDLSEIGLTR_			1	0	0	TRINITY_DN25288_c0_g2_i3.p4;TRINITY_DN25288_c0_g2_i2.p4;TRINITY_DN25288_c0_g1_i8.p3;TRINITY_DN25288_c0_g1_i7.p3;TRINITY_DN25288_c0_g1_i4.p4;TRINITY_DN25288_c0_g1_i10.p4	TRINITY_DN25288_c0_g2_i3.p4	TRINITY_DN25288_c0_g2_i3.p4	MULTI-MSMS	20190213_QEP2_FBU_MS_bombyxmori_fract08_4	80	fract08_4	977.497	2	977.487	1952.96	34827.9	9.2177	0.0090102	-0.0069502	-6.7937e-06	9.2107	0.0090034	977.988	161.17	3.0566	159.47	158.88	161.94	-1.7041					589	118	6	0	0	0	1.4529e-51	5	76868	222.64	217.97	1
AFHSHDTIDLSEIGLTR	17	Acetyl (Protein N-term)	_(ac)AFHSHDTIDLSEIGLTR_			1	0	0	TRINITY_DN25288_c0_g2_i3.p4;TRINITY_DN25288_c0_g2_i2.p4;TRINITY_DN25288_c0_g1_i8.p3;TRINITY_DN25288_c0_g1_i7.p3;TRINITY_DN25288_c0_g1_i4.p4;TRINITY_DN25288_c0_g1_i10.p4	TRINITY_DN25288_c0_g2_i3.p4	TRINITY_DN25288_c0_g2_i3.p4	MULTI-MSMS	20190213_QEP2_FBU_MS_bombyxmori_fract08_4	80	fract08_4	652.334	3	651.994	1952.96	43432.7	9.5257	0.0062107	0.28584	0.00018637	9.8115	0.0063971	651.994	164.09	1.7214	162.49	161.99	163.71	-1.6038					224	68	5	0	0	0	1.3592e-18	2	77616	164.8	158.89	1
AFHSHDTIDLSEIGLTR	17	Acetyl (Protein N-term)	_(ac)AFHSHDTIDLSEIGLTR_			1	0	0	TRINITY_DN25288_c0_g2_i3.p4;TRINITY_DN25288_c0_g2_i2.p4;TRINITY_DN25288_c0_g1_i8.p3;TRINITY_DN25288_c0_g1_i7.p3;TRINITY_DN25288_c0_g1_i4.p4;TRINITY_DN25288_c0_g1_i10.p4	TRINITY_DN25288_c0_g2_i3.p4	TRINITY_DN25288_c0_g2_i3.p4	MULTI-MSMS	20190213_QEP2_FBU_MS_bombyxmori_fract08_4	80	fract08_4	978.504	2	977.487	1952.96	34129.3	9.6346	0.0094177	1.2172	0.0011898	10.852	0.010608	978.493	165.65	1.1524	164.05	163.19	164.35	-1.6039					83	44	4	0	0	0	0.012332	2	78231	66.606	60.613	1
AFHSHDTIDLSEIGLTR	17	Acetyl (Protein N-term)	_(ac)AFHSHDTIDLSEIGLTR_			1	0	0	TRINITY_DN25288_c0_g2_i3.p4;TRINITY_DN25288_c0_g2_i2.p4;TRINITY_DN25288_c0_g1_i8.p3;TRINITY_DN25288_c0_g1_i7.p3;TRINITY_DN25288_c0_g1_i4.p4;TRINITY_DN25288_c0_g1_i10.p4	TRINITY_DN25288_c0_g2_i3.p4	TRINITY_DN25288_c0_g2_i3.p4	MULTI-MSMS	20190213_QEP2_FBU_MS_bombyxmori_fract08_4	80	fract08_4	652	3	651.994	1952.96	43432.7	9.5746	0.0062426	0.2805	0.00018288	9.8551	0.0064255	652.328	165.63	1.3551	164.03	163.15	164.5	-1.6039					141	52	5	0	0	0	1.2743e-13	1	78148	153.92	147.32	1
AFHSHDTIDLSEIGLTR	17	Acetyl (Protein N-term)	_(ac)AFHSHDTIDLSEIGLTR_			1	0	0	TRINITY_DN25288_c0_g2_i3.p4;TRINITY_DN25288_c0_g2_i2.p4;TRINITY_DN25288_c0_g1_i8.p3;TRINITY_DN25288_c0_g1_i7.p3;TRINITY_DN25288_c0_g1_i4.p4;TRINITY_DN25288_c0_g1_i10.p4	TRINITY_DN25288_c0_g2_i3.p4	TRINITY_DN25288_c0_g2_i3.p4	MULTI-MSMS	20190213_QEP2_FBU_MS_bombyxmori_fract08_4	80	fract08_4	652.001	3	651.994	1952.96	43294.4	10.287	0.0067072	0.56938	0.00037123	10.857	0.0070784	652.328	166.34	1.4493	164.74	164.32	165.77	-1.6039					171	58	4	0	0	0	2.3718e-06	1	78559	104.78	96.866	1
AFHSHDTIDLSEIGLTR	17	Acetyl (Protein N-term)	_(ac)AFHSHDTIDLSEIGLTR_			1	0	0	TRINITY_DN25288_c0_g2_i3.p4;TRINITY_DN25288_c0_g2_i2.p4;TRINITY_DN25288_c0_g1_i8.p3;TRINITY_DN25288_c0_g1_i7.p3;TRINITY_DN25288_c0_g1_i4.p4;TRINITY_DN25288_c0_g1_i10.p4	TRINITY_DN25288_c0_g2_i3.p4	TRINITY_DN25288_c0_g2_i3.p4	MULTI-MSMS	20190213_QEP2_FBU_MS_bombyxmori_fract08_4	80	fract08_4	652.334	3	651.994	1952.96	43432.7	9.7323	0.0063454	-0.065088	-4.2437e-05	9.6672	0.0063029	652.328	168.52	3.3773	167.12	165.5	168.87	-1.4033					287	136	5	0	0	0	1.1551e-33	3	79524	195.28	190.61	1
AFHSHDTIDLSEIGLTR	17	Acetyl (Protein N-term)	_(ac)AFHSHDTIDLSEIGLTR_			1	0	0	TRINITY_DN25288_c0_g2_i3.p4;TRINITY_DN25288_c0_g2_i2.p4;TRINITY_DN25288_c0_g1_i8.p3;TRINITY_DN25288_c0_g1_i7.p3;TRINITY_DN25288_c0_g1_i4.p4;TRINITY_DN25288_c0_g1_i10.p4	TRINITY_DN25288_c0_g2_i3.p4	TRINITY_DN25288_c0_g2_i3.p4	MULTI-MSMS	20190213_QEP2_FBU_MS_bombyxmori_fract08_4	80	fract08_4	652.335	3	651.994	1952.96	44394.7	11.141	0.0072638	-0.60753	-0.00039611	10.533	0.0068677	652.327	214.93	1.6558	214.83	213.6	215.26	-0.10013					109	58	3	0	0	0	6.956e-13	1	98949	144.97	134.6	1
AFHSHDTIDLSEIGLTR	17	Acetyl (Protein N-term)	_(ac)AFHSHDTIDLSEIGLTR_			1	0	0	TRINITY_DN25288_c0_g2_i3.p4;TRINITY_DN25288_c0_g2_i2.p4;TRINITY_DN25288_c0_g1_i8.p3;TRINITY_DN25288_c0_g1_i7.p3;TRINITY_DN25288_c0_g1_i4.p4;TRINITY_DN25288_c0_g1_i10.p4	TRINITY_DN25288_c0_g2_i3.p4	TRINITY_DN25288_c0_g2_i3.p4	MSMS	20190213_QEP2_FBU_MS_bombyxmori_fract08_4	80	fract08_4	652.001	3	651.994	1952.96	NaN	NaN	NaN	NaN	NaN	NaN	NaN	NaN	151.11	1	148.9	148.4	149.4	-2.2053								0	0	0	1.192e-06	1	71870	93.768	87.953	1
AFHSHDTIDLSEIGLTR	17	Acetyl (Protein N-term)	_(ac)AFHSHDTIDLSEIGLTR_			1	0	0	TRINITY_DN25288_c0_g2_i3.p4;TRINITY_DN25288_c0_g2_i2.p4;TRINITY_DN25288_c0_g1_i8.p3;TRINITY_DN25288_c0_g1_i7.p3;TRINITY_DN25288_c0_g1_i4.p4;TRINITY_DN25288_c0_g1_i10.p4	TRINITY_DN25288_c0_g2_i3.p4	TRINITY_DN25288_c0_g2_i3.p4	MSMS	20190213_QEP2_FBU_MS_bombyxmori_fract08_4	80	fract08_4	977.497	2	977.487	1952.96	NaN	NaN	NaN	NaN	NaN	NaN	NaN	NaN	166.25	1	164.65	164.15	165.15	-1.6038								0	0	0	0.0090235	1	78491	69.081	64.323	1
AFHSHDTIDLSEIGLTR	17	Acetyl (Protein N-term)	_(ac)AFHSHDTIDLSEIGLTR_			1	0	0	TRINITY_DN25288_c0_g2_i3.p4;TRINITY_DN25288_c0_g2_i2.p4;TRINITY_DN25288_c0_g1_i8.p3;TRINITY_DN25288_c0_g1_i7.p3;TRINITY_DN25288_c0_g1_i4.p4;TRINITY_DN25288_c0_g1_i10.p4	TRINITY_DN25288_c0_g2_i3.p4	TRINITY_DN25288_c0_g2_i3.p4	MULTI-SECPEP	20190213_QEP2_FBU_MS_bombyxmori_fract08_4	80	fract08_4	651.802	3	651.994	1952.96	42655	10.003	0.0065217	-1.144	-0.00074586	8.8587	0.0057758	651.993	171.27	0.62357	170.07	169.79	170.41	-1.2029					57	25	3	0	0	0	0.0014007	1	80874	56.121	50.99	1
AFHSHDTIDLSEIGLTR	17	Acetyl (Protein N-term)	_(ac)AFHSHDTIDLSEIGLTR_			1	0	0	TRINITY_DN25288_c0_g2_i3.p4;TRINITY_DN25288_c0_g2_i2.p4;TRINITY_DN25288_c0_g1_i8.p3;TRINITY_DN25288_c0_g1_i7.p3;TRINITY_DN25288_c0_g1_i4.p4;TRINITY_DN25288_c0_g1_i10.p4	TRINITY_DN25288_c0_g2_i3.p4	TRINITY_DN25288_c0_g2_i3.p4	MULTI-SECPEP	20190213_QEP2_FBU_MS_bombyxmori_fract08_4	80	fract08_4	652.359	3	651.994	1952.96	45740.3	9.8499	0.0064221	-1.6931	-0.0011039	8.1568	0.0053182	652.327	206.91	0.44905	206.11	205.73	206.18	-0.80186					18	15	2	0	0	0	0.0026194	1	95930	48.729	30.148	1
AFHSHDTIDLSEIGLTR	17	Acetyl (Protein N-term)	_(ac)AFHSHDTIDLSEIGLTR_			1	0	0	TRINITY_DN25288_c0_g2_i3.p4;TRINITY_DN25288_c0_g2_i2.p4;TRINITY_DN25288_c0_g1_i8.p3;TRINITY_DN25288_c0_g1_i7.p3;TRINITY_DN25288_c0_g1_i4.p4;TRINITY_DN25288_c0_g1_i10.p4	TRINITY_DN25288_c0_g2_i3.p4	TRINITY_DN25288_c0_g2_i3.p4	MULTI-MSMS	20190213_QEP2_FBU_MS_bombyxmori_fract09_1	90	fract09_1	651.998	3	651.994	1952.96	43180.1	8.2911	0.0054057	0.17223	0.00011229	8.4633	0.005518	652.328	161.47	1.472	159.57	159.11	160.59	-1.9045					269	60	7	0	0	0	2.8524e-13	2	76894	151.44	147.46	1
AFHSHDTIDLSEIGLTR	17	Acetyl (Protein N-term)	_(ac)AFHSHDTIDLSEIGLTR_			1	0	0	TRINITY_DN25288_c0_g2_i3.p4;TRINITY_DN25288_c0_g2_i2.p4;TRINITY_DN25288_c0_g1_i8.p3;TRINITY_DN25288_c0_g1_i7.p3;TRINITY_DN25288_c0_g1_i4.p4;TRINITY_DN25288_c0_g1_i10.p4	TRINITY_DN25288_c0_g2_i3.p4	TRINITY_DN25288_c0_g2_i3.p4	MULTI-MSMS	20190213_QEP2_FBU_MS_bombyxmori_fract09_1	90	fract09_1	978.002	2	977.487	1952.96	34303.1	8.8541	0.0086547	-0.093969	-9.1854e-05	8.7601	0.0085629	977.487	161.47	0.66414	159.57	159.23	159.9	-1.9045					115	27	5	0	0	0	4.4189e-08	1	76613	124.63	117.32	1
AFHSHDTIDLSEIGLTR	17	Acetyl (Protein N-term)	_(ac)AFHSHDTIDLSEIGLTR_			1	0	0	TRINITY_DN25288_c0_g2_i3.p4;TRINITY_DN25288_c0_g2_i2.p4;TRINITY_DN25288_c0_g1_i8.p3;TRINITY_DN25288_c0_g1_i7.p3;TRINITY_DN25288_c0_g1_i4.p4;TRINITY_DN25288_c0_g1_i10.p4	TRINITY_DN25288_c0_g2_i3.p4	TRINITY_DN25288_c0_g2_i3.p4	MULTI-MSMS	20190213_QEP2_FBU_MS_bombyxmori_fract09_1	90	fract09_1	652.335	3	651.994	1952.96	43120.7	8.2601	0.0053855	0.29628	0.00019317	8.5564	0.0055787	652.328	163.17	1.063	161.46	160.71	161.77	-1.704					80	42	2	0	0	0	4.9324e-05	1	77527	89.468	82.029	1
AFHSHDTIDLSEIGLTR	17	Acetyl (Protein N-term)	_(ac)AFHSHDTIDLSEIGLTR_			1	0	0	TRINITY_DN25288_c0_g2_i3.p4;TRINITY_DN25288_c0_g2_i2.p4;TRINITY_DN25288_c0_g1_i8.p3;TRINITY_DN25288_c0_g1_i7.p3;TRINITY_DN25288_c0_g1_i4.p4;TRINITY_DN25288_c0_g1_i10.p4	TRINITY_DN25288_c0_g2_i3.p4	TRINITY_DN25288_c0_g2_i3.p4	MULTI-MSMS	20190213_QEP2_FBU_MS_bombyxmori_fract09_2	90	fract09_2	652.334	3	651.994	1952.96	43072.6	8.5382	0.0055668	-0.22461	-0.00014645	8.3135	0.0054204	652.328	160.45	1.655	159.55	159.18	160.83	-0.89946					296	68	6	0	0	0	4.0422e-10	2	77298	139.08	134.6	1
AFHSHDTIDLSEIGLTR	17	Acetyl (Protein N-term)	_(ac)AFHSHDTIDLSEIGLTR_			1	0	0	TRINITY_DN25288_c0_g2_i3.p4;TRINITY_DN25288_c0_g2_i2.p4;TRINITY_DN25288_c0_g1_i8.p3;TRINITY_DN25288_c0_g1_i7.p3;TRINITY_DN25288_c0_g1_i4.p4;TRINITY_DN25288_c0_g1_i10.p4	TRINITY_DN25288_c0_g2_i3.p4	TRINITY_DN25288_c0_g2_i3.p4	MULTI-MSMS	20190213_QEP2_FBU_MS_bombyxmori_fract09_2	90	fract09_2	977.998	2	977.487	1952.96	34466.3	8.478	0.0082871	0.5574	0.00054485	9.0354	0.008832	977.989	160.5	0.89362	159.6	159.2	160.09	-0.89946					148	37	5	0	0	0	9.31e-18	2	77332	165.66	151.8	1
AFHSHDTIDLSEIGLTR	17	Acetyl (Protein N-term)	_(ac)AFHSHDTIDLSEIGLTR_			1	0	0	TRINITY_DN25288_c0_g2_i3.p4;TRINITY_DN25288_c0_g2_i2.p4;TRINITY_DN25288_c0_g1_i8.p3;TRINITY_DN25288_c0_g1_i7.p3;TRINITY_DN25288_c0_g1_i4.p4;TRINITY_DN25288_c0_g1_i10.p4	TRINITY_DN25288_c0_g2_i3.p4	TRINITY_DN25288_c0_g2_i3.p4	MULTI-MSMS	20190213_QEP2_FBU_MS_bombyxmori_fract09_2	90	fract09_2	652.333	3	651.994	1952.96	46217.8	8.8978	0.0058013	0.53806	0.00035081	9.4359	0.0061521	652.328	167.48	0.29318	166.68	166.52	166.81	-0.79919					17	11	2	0	0	0	0.010607	1	80563	54.768	48.652	1
AFHSHDTIDLSEIGLTR	17	Acetyl (Protein N-term)	_(ac)AFHSHDTIDLSEIGLTR_			1	0	0	TRINITY_DN25288_c0_g2_i3.p4;TRINITY_DN25288_c0_g2_i2.p4;TRINITY_DN25288_c0_g1_i8.p3;TRINITY_DN25288_c0_g1_i7.p3;TRINITY_DN25288_c0_g1_i4.p4;TRINITY_DN25288_c0_g1_i10.p4	TRINITY_DN25288_c0_g2_i3.p4	TRINITY_DN25288_c0_g2_i3.p4	MULTI-MSMS	20190213_QEP2_FBU_MS_bombyxmori_fract09_3	90	fract09_3	652.333	3	651.994	1952.96	43238.8	8.9137	0.0058117	-0.4725	-0.00030807	8.4412	0.0055036	652.328	160.67	1.2608	159.51	159.08	160.34	-1.1527					241	51	6	0	0	0	3.7741e-13	2	76933	149.99	145.46	1
AFHSHDTIDLSEIGLTR	17	Acetyl (Protein N-term)	_(ac)AFHSHDTIDLSEIGLTR_			1	0	0	TRINITY_DN25288_c0_g2_i3.p4;TRINITY_DN25288_c0_g2_i2.p4;TRINITY_DN25288_c0_g1_i8.p3;TRINITY_DN25288_c0_g1_i7.p3;TRINITY_DN25288_c0_g1_i4.p4;TRINITY_DN25288_c0_g1_i10.p4	TRINITY_DN25288_c0_g2_i3.p4	TRINITY_DN25288_c0_g2_i3.p4	MULTI-MSMS	20190213_QEP2_FBU_MS_bombyxmori_fract09_3	90	fract09_3	977.498	2	977.487	1952.96	34503.6	8.8823	0.0086824	0.29617	0.0002895	9.1785	0.0089719	977.988	160.7	1.0827	159.54	158.96	160.04	-1.1527					139	44	5	0	0	0	2.2449e-12	1	76670	151.41	141.9	1
AFHSHDTIDLSEIGLTR	17	Acetyl (Protein N-term)	_(ac)AFHSHDTIDLSEIGLTR_			1	0	0	TRINITY_DN25288_c0_g2_i3.p4;TRINITY_DN25288_c0_g2_i2.p4;TRINITY_DN25288_c0_g1_i8.p3;TRINITY_DN25288_c0_g1_i7.p3;TRINITY_DN25288_c0_g1_i4.p4;TRINITY_DN25288_c0_g1_i10.p4	TRINITY_DN25288_c0_g2_i3.p4	TRINITY_DN25288_c0_g2_i3.p4	MULTI-MSMS	20190213_QEP2_FBU_MS_bombyxmori_fract09_4	90	fract09_4	652.334	3	651.994	1952.96	43178	9.2662	0.0060415	-0.41081	-0.00026785	8.8554	0.0057737	652.328	160.67	1.5466	159.72	159.24	160.79	-0.95119					289	62	6	0	0	0	1.1351e-10	3	76425	139.88	135.4	1
AFHSHDTIDLSEIGLTR	17	Acetyl (Protein N-term)	_(ac)AFHSHDTIDLSEIGLTR_			1	0	0	TRINITY_DN25288_c0_g2_i3.p4;TRINITY_DN25288_c0_g2_i2.p4;TRINITY_DN25288_c0_g1_i8.p3;TRINITY_DN25288_c0_g1_i7.p3;TRINITY_DN25288_c0_g1_i4.p4;TRINITY_DN25288_c0_g1_i10.p4	TRINITY_DN25288_c0_g2_i3.p4	TRINITY_DN25288_c0_g2_i3.p4	MULTI-MSMS	20190213_QEP2_FBU_MS_bombyxmori_fract09_4	90	fract09_4	977.998	2	977.487	1952.96	34532.9	9.1389	0.0089332	0.11864	0.00011597	9.2575	0.0090491	977.988	160.66	0.95688	159.71	159.27	160.22	-0.95119					164	38	5	0	0	0	6.9e-33	2	76707	197.14	189.59	1
AFHSHDTIDLSEIGLTR	17	Acetyl (Protein N-term)	_(ac)AFHSHDTIDLSEIGLTR_			1	0	0	TRINITY_DN25288_c0_g2_i3.p4;TRINITY_DN25288_c0_g2_i2.p4;TRINITY_DN25288_c0_g1_i8.p3;TRINITY_DN25288_c0_g1_i7.p3;TRINITY_DN25288_c0_g1_i4.p4;TRINITY_DN25288_c0_g1_i10.p4	TRINITY_DN25288_c0_g2_i3.p4	TRINITY_DN25288_c0_g2_i3.p4	MULTI-MSMS	20190213_QEP2_FBU_MS_bombyxmori_fract09_4	90	fract09_4	652.338	3	651.994	1952.96	43152.1	9.7595	0.0063631	0.67721	0.00044153	10.437	0.0068046	652.329	162.39	0.5769	161.64	161.43	162.01	-0.75069					52	22	3	0	0	0	2.3718e-06	1	77404	104.78	98.178	1
AFHSHDTIDLSEIGLTR	17	Acetyl (Protein N-term)	_(ac)AFHSHDTIDLSEIGLTR_			1	0	0	TRINITY_DN25288_c0_g2_i3.p4;TRINITY_DN25288_c0_g2_i2.p4;TRINITY_DN25288_c0_g1_i8.p3;TRINITY_DN25288_c0_g1_i7.p3;TRINITY_DN25288_c0_g1_i4.p4;TRINITY_DN25288_c0_g1_i10.p4	TRINITY_DN25288_c0_g2_i3.p4	TRINITY_DN25288_c0_g2_i3.p4	MSMS	20190213_QEP2_FBU_MS_bombyxmori_fract09_4	90	fract09_4	977.494	2	977.487	1952.96	NaN	NaN	NaN	NaN	NaN	NaN	NaN	NaN	161.34	1	160.39	159.89	160.89	-0.95119								0	0	0	0.00062739	1	76884	86.213	77.271	1
AFHSHDTIDLSEIGLTR	17	Acetyl (Protein N-term)	_(ac)AFHSHDTIDLSEIGLTR_			1	0	0	TRINITY_DN25288_c0_g2_i3.p4;TRINITY_DN25288_c0_g2_i2.p4;TRINITY_DN25288_c0_g1_i8.p3;TRINITY_DN25288_c0_g1_i7.p3;TRINITY_DN25288_c0_g1_i4.p4;TRINITY_DN25288_c0_g1_i10.p4	TRINITY_DN25288_c0_g2_i3.p4	TRINITY_DN25288_c0_g2_i3.p4	MSMS	20190213_QEP2_FBU_MS_bombyxmori_fract09_4	90	fract09_4	652.001	3	651.994	1952.96	NaN	NaN	NaN	NaN	NaN	NaN	NaN	NaN	163.42	1	162.56	162.06	163.06	-0.85094								0	0	0	7.4592e-05	1	77810	80.488	66.503	1
AFHSHDTIDLSEIGLTR	17	Acetyl (Protein N-term)	_(ac)AFHSHDTIDLSEIGLTR_			1	0	0	TRINITY_DN25288_c0_g2_i3.p4;TRINITY_DN25288_c0_g2_i2.p4;TRINITY_DN25288_c0_g1_i8.p3;TRINITY_DN25288_c0_g1_i7.p3;TRINITY_DN25288_c0_g1_i4.p4;TRINITY_DN25288_c0_g1_i10.p4	TRINITY_DN25288_c0_g2_i3.p4	TRINITY_DN25288_c0_g2_i3.p4	MULTI-MSMS	20190213_QEP2_FBU_MS_bombyxmori_fract10_1	100	fract10_1	652.333	3	651.994	1952.96	43162.6	8.4088	0.0054825	-2.0725	-0.0013512	6.3363	0.0041313	652.327	161.96	0.54225	160.06	159.81	160.36	-1.9015					69	21	4	0	0	0	5.1603e-09	1	73006	125.98	119.86	1
AFHSHDTIDLSEIGLTR	17	Acetyl (Protein N-term)	_(ac)AFHSHDTIDLSEIGLTR_			1	0	0	TRINITY_DN25288_c0_g2_i3.p4;TRINITY_DN25288_c0_g2_i2.p4;TRINITY_DN25288_c0_g1_i8.p3;TRINITY_DN25288_c0_g1_i7.p3;TRINITY_DN25288_c0_g1_i4.p4;TRINITY_DN25288_c0_g1_i10.p4	TRINITY_DN25288_c0_g2_i3.p4	TRINITY_DN25288_c0_g2_i3.p4	MULTI-MSMS	20190213_QEP2_FBU_MS_bombyxmori_fract10_2	100	fract10_2	652.334	3	651.994	1952.96	42932.1	9.298	0.0060622	0.23497	0.0001532	9.533	0.0062154	652.328	158.85	0.82628	159.9	159.49	160.32	1.0526					121	33	5	0	0	0	2.8524e-13	1	75437	151.44	147.8	1
AFHSHDTIDLSEIGLTR	17	Acetyl (Protein N-term)	_(ac)AFHSHDTIDLSEIGLTR_			1	0	0	TRINITY_DN25288_c0_g2_i3.p4;TRINITY_DN25288_c0_g2_i2.p4;TRINITY_DN25288_c0_g1_i8.p3;TRINITY_DN25288_c0_g1_i7.p3;TRINITY_DN25288_c0_g1_i4.p4;TRINITY_DN25288_c0_g1_i10.p4	TRINITY_DN25288_c0_g2_i3.p4	TRINITY_DN25288_c0_g2_i3.p4	MULTI-MSMS	20190213_QEP2_FBU_MS_bombyxmori_fract10_2	100	fract10_2	977.497	2	977.487	1952.96	33933.6	9.2477	0.0090395	2.1146	0.002067	11.362	0.011106	977.488	158.84	0.56596	159.9	159.56	160.13	1.0526					56	22	3	0	0	0	2.7877e-08	1	75483	130.38	120.46	1
AFHSHDTIDLSEIGLTR	17	Acetyl (Protein N-term)	_(ac)AFHSHDTIDLSEIGLTR_			1	0	0	TRINITY_DN25288_c0_g2_i3.p4;TRINITY_DN25288_c0_g2_i2.p4;TRINITY_DN25288_c0_g1_i8.p3;TRINITY_DN25288_c0_g1_i7.p3;TRINITY_DN25288_c0_g1_i4.p4;TRINITY_DN25288_c0_g1_i10.p4	TRINITY_DN25288_c0_g2_i3.p4	TRINITY_DN25288_c0_g2_i3.p4	MULTI-MSMS	20190213_QEP2_FBU_MS_bombyxmori_fract10_4	100	fract10_4	652.668	3	651.994	1952.96	44710.5	9.2885	0.006056	-0.34244	-0.00022327	8.946	0.0058327	652.328	159.69	0.76672	160.29	159.76	160.53	0.6008					91	29	4	0	0	0	5.1603e-09	1	74027	125.98	118.54	1
AFHSHDTIDLSEIGLTR	17	Acetyl (Protein N-term)	_(ac)AFHSHDTIDLSEIGLTR_			1	0	0	TRINITY_DN25288_c0_g2_i3.p4;TRINITY_DN25288_c0_g2_i2.p4;TRINITY_DN25288_c0_g1_i8.p3;TRINITY_DN25288_c0_g1_i7.p3;TRINITY_DN25288_c0_g1_i4.p4;TRINITY_DN25288_c0_g1_i10.p4	TRINITY_DN25288_c0_g2_i3.p4	TRINITY_DN25288_c0_g2_i3.p4	MULTI-MATCH	20190213_QEP2_FBU_MS_bombyxmori_fract01_2	10	fract01_2		2	977.487	1952.96	35214.1	8.538	0.0083458	-5.0854	-0.0049709	3.4527	0.0033749	977.481	158.11	0.44395	161.17	161.02	161.46	3.0574	0.18763	-0.0035121	NaN	53.536	26	18	2	NaN	NaN	NaN	NaN	0		NaN	NaN	0
AFHSHDTIDLSEIGLTR	17	Acetyl (Protein N-term)	_(ac)AFHSHDTIDLSEIGLTR_			1	0	0	TRINITY_DN25288_c0_g2_i3.p4;TRINITY_DN25288_c0_g2_i2.p4;TRINITY_DN25288_c0_g1_i8.p3;TRINITY_DN25288_c0_g1_i7.p3;TRINITY_DN25288_c0_g1_i4.p4;TRINITY_DN25288_c0_g1_i10.p4	TRINITY_DN25288_c0_g2_i3.p4	TRINITY_DN25288_c0_g2_i3.p4	MULTI-MATCH	20190213_QEP2_FBU_MS_bombyxmori_fract01_2	10	fract01_2		3	651.994	1952.96	44160.4	8.4058	0.0054805	0.026234	1.7104e-05	8.432	0.0054976	652.328	159.43	0.27225	162.48	162.32	162.59	3.0574	0.36277	-0.00015059	NaN	54.412	18	11	2	NaN	NaN	NaN	NaN	0		NaN	NaN	0
AFHSHDTIDLSEIGLTR	17	Acetyl (Protein N-term)	_(ac)AFHSHDTIDLSEIGLTR_			1	0	0	TRINITY_DN25288_c0_g2_i3.p4;TRINITY_DN25288_c0_g2_i2.p4;TRINITY_DN25288_c0_g1_i8.p3;TRINITY_DN25288_c0_g1_i7.p3;TRINITY_DN25288_c0_g1_i4.p4;TRINITY_DN25288_c0_g1_i10.p4	TRINITY_DN25288_c0_g2_i3.p4	TRINITY_DN25288_c0_g2_i3.p4	MULTI-MATCH	20190213_QEP2_FBU_MS_bombyxmori_fract01_3	10	fract01_3		2	977.487	1952.96	34310.7	9.0012	0.0087985	-3.4757	-0.0033974	5.5255	0.0054011	977.984	160.36	0.87584	161.02	160.67	161.55	0.65195	0.036396	-0.00036518	NaN	53.536	59	35	2	NaN	NaN	NaN	NaN	0		NaN	NaN	0
AFHSHDTIDLSEIGLTR	17	Acetyl (Protein N-term)	_(ac)AFHSHDTIDLSEIGLTR_			1	0	0	TRINITY_DN25288_c0_g2_i3.p4;TRINITY_DN25288_c0_g2_i2.p4;TRINITY_DN25288_c0_g1_i8.p3;TRINITY_DN25288_c0_g1_i7.p3;TRINITY_DN25288_c0_g1_i4.p4;TRINITY_DN25288_c0_g1_i10.p4	TRINITY_DN25288_c0_g2_i3.p4	TRINITY_DN25288_c0_g2_i3.p4	MULTI-MATCH	20190213_QEP2_FBU_MS_bombyxmori_fract01_3	10	fract01_3		3	651.994	1952.96	44509.9	9.7103	0.0063311	-1.354	-0.00088277	8.3564	0.0054483	652.327	163.43	0.90193	164.08	163.61	164.51	0.65193	-0.033855	-0.001581	NaN	57.315	52	35	2	NaN	NaN	NaN	NaN	0		NaN	NaN	0
AFHSHDTIDLSEIGLTR	17	Acetyl (Protein N-term)	_(ac)AFHSHDTIDLSEIGLTR_			1	0	0	TRINITY_DN25288_c0_g2_i3.p4;TRINITY_DN25288_c0_g2_i2.p4;TRINITY_DN25288_c0_g1_i8.p3;TRINITY_DN25288_c0_g1_i7.p3;TRINITY_DN25288_c0_g1_i4.p4;TRINITY_DN25288_c0_g1_i10.p4	TRINITY_DN25288_c0_g2_i3.p4	TRINITY_DN25288_c0_g2_i3.p4	MULTI-MATCH	20190213_QEP2_FBU_MS_bombyxmori_fract01_3	10	fract01_3		3	651.994	1952.96	53016.7	9.3563	0.0061002	1.1802	0.00076947	10.536	0.0068697	652.329	167.61	0.32004	167.96	167.77	168.09	0.35118	0.40787	0.0029442	NaN	54.708	17	12	2	NaN	NaN	NaN	NaN	0		NaN	NaN	0
AFHSHDTIDLSEIGLTR	17	Acetyl (Protein N-term)	_(ac)AFHSHDTIDLSEIGLTR_			1	0	0	TRINITY_DN25288_c0_g2_i3.p4;TRINITY_DN25288_c0_g2_i2.p4;TRINITY_DN25288_c0_g1_i8.p3;TRINITY_DN25288_c0_g1_i7.p3;TRINITY_DN25288_c0_g1_i4.p4;TRINITY_DN25288_c0_g1_i10.p4	TRINITY_DN25288_c0_g2_i3.p4	TRINITY_DN25288_c0_g2_i3.p4	MULTI-MATCH	20190213_QEP2_FBU_MS_bombyxmori_fract01_4	10	fract01_4		2	977.487	1952.96	33865.2	9.6105	0.0093942	-2.9653	-0.0028985	6.6453	0.0064957	977.483	160.55	0.78207	160.9	160.57	161.35	0.34958	-0.084896	0.00063267	NaN	53.536	44	31	2	NaN	NaN	NaN	NaN	0		NaN	NaN	0
AFHSHDTIDLSEIGLTR	17	Acetyl (Protein N-term)	_(ac)AFHSHDTIDLSEIGLTR_			1	0	0	TRINITY_DN25288_c0_g2_i3.p4;TRINITY_DN25288_c0_g2_i2.p4;TRINITY_DN25288_c0_g1_i8.p3;TRINITY_DN25288_c0_g1_i7.p3;TRINITY_DN25288_c0_g1_i4.p4;TRINITY_DN25288_c0_g1_i10.p4	TRINITY_DN25288_c0_g2_i3.p4	TRINITY_DN25288_c0_g2_i3.p4	MULTI-MATCH	20190213_QEP2_FBU_MS_bombyxmori_fract01_4	10	fract01_4		3	651.994	1952.96	49061	8.8052	0.005741	-1.0094	-0.00065813	7.7958	0.0050828	651.992	167.13	0.35683	167.38	167.14	167.49	0.24934	-0.17282	-0.0013386	NaN	54.708	27	14	3	NaN	NaN	NaN	NaN	0		NaN	NaN	0
AFHSHDTIDLSEIGLTR	17	Acetyl (Protein N-term)	_(ac)AFHSHDTIDLSEIGLTR_			1	0	0	TRINITY_DN25288_c0_g2_i3.p4;TRINITY_DN25288_c0_g2_i2.p4;TRINITY_DN25288_c0_g1_i8.p3;TRINITY_DN25288_c0_g1_i7.p3;TRINITY_DN25288_c0_g1_i4.p4;TRINITY_DN25288_c0_g1_i10.p4	TRINITY_DN25288_c0_g2_i3.p4	TRINITY_DN25288_c0_g2_i3.p4	MULTI-MATCH	20190213_QEP2_FBU_MS_bombyxmori_fract01_4	10	fract01_4		3	651.994	1952.96	43482.6	9.2925	0.0060587	0.34562	0.00022534	9.6381	0.006284	652.329	161.64	0.28903	161.99	161.84	162.13	0.34958	-0.13505	0.00047412	NaN	54.412	19	11	2	NaN	NaN	NaN	NaN	0		NaN	NaN	0
AFHSHDTIDLSEIGLTR	17	Acetyl (Protein N-term)	_(ac)AFHSHDTIDLSEIGLTR_			1	0	0	TRINITY_DN25288_c0_g2_i3.p4;TRINITY_DN25288_c0_g2_i2.p4;TRINITY_DN25288_c0_g1_i8.p3;TRINITY_DN25288_c0_g1_i7.p3;TRINITY_DN25288_c0_g1_i4.p4;TRINITY_DN25288_c0_g1_i10.p4	TRINITY_DN25288_c0_g2_i3.p4	TRINITY_DN25288_c0_g2_i3.p4	MULTI-MATCH	20190213_QEP2_FBU_MS_bombyxmori_fract02_1	20	fract02_1		3	651.994	1952.96	44822.4	7.9449	0.00518	-1.1757	-0.00076652	6.7693	0.0044135	652.327	162.62	0.80212	164.12	163.73	164.53	1.5036	0.0062485	-0.0017257	NaN	43.883	66	33	3	NaN	NaN	NaN	NaN	0		NaN	NaN	0
AFHSHDTIDLSEIGLTR	17	Acetyl (Protein N-term)	_(ac)AFHSHDTIDLSEIGLTR_			1	0	0	TRINITY_DN25288_c0_g2_i3.p4;TRINITY_DN25288_c0_g2_i2.p4;TRINITY_DN25288_c0_g1_i8.p3;TRINITY_DN25288_c0_g1_i7.p3;TRINITY_DN25288_c0_g1_i4.p4;TRINITY_DN25288_c0_g1_i10.p4	TRINITY_DN25288_c0_g2_i3.p4	TRINITY_DN25288_c0_g2_i3.p4	MULTI-MATCH	20190213_QEP2_FBU_MS_bombyxmori_fract03_2	30	fract03_2		3	651.994	1952.96	44127.8	8.3267	0.005429	1.0492	0.0006841	9.3759	0.0061131	652.329	166.27	0.64925	163.66	163.38	164.03	-2.6071	-0.091442	0.0017496	NaN	53.395	43	25	2	NaN	NaN	NaN	NaN	0		NaN	NaN	0
AFHSHDTIDLSEIGLTR	17	Acetyl (Protein N-term)	_(ac)AFHSHDTIDLSEIGLTR_			1	0	0	TRINITY_DN25288_c0_g2_i3.p4;TRINITY_DN25288_c0_g2_i2.p4;TRINITY_DN25288_c0_g1_i8.p3;TRINITY_DN25288_c0_g1_i7.p3;TRINITY_DN25288_c0_g1_i4.p4;TRINITY_DN25288_c0_g1_i10.p4	TRINITY_DN25288_c0_g2_i3.p4	TRINITY_DN25288_c0_g2_i3.p4	MULTI-MATCH	20190213_QEP2_FBU_MS_bombyxmori_fract03_2	30	fract03_2		3	651.994	1952.96	43292.7	8.1807	0.0053337	0.35017	0.00022831	8.5308	0.005562	652.329	168.66	0.70633	167.05	166.59	167.3	-1.6047	-0.062157	0.0003137	NaN	79.514	48	28	3	NaN	NaN	NaN	NaN	0		NaN	NaN	0
AFHSHDTIDLSEIGLTR	17	Acetyl (Protein N-term)	_(ac)AFHSHDTIDLSEIGLTR_			1	0	0	TRINITY_DN25288_c0_g2_i3.p4;TRINITY_DN25288_c0_g2_i2.p4;TRINITY_DN25288_c0_g1_i8.p3;TRINITY_DN25288_c0_g1_i7.p3;TRINITY_DN25288_c0_g1_i4.p4;TRINITY_DN25288_c0_g1_i10.p4	TRINITY_DN25288_c0_g2_i3.p4	TRINITY_DN25288_c0_g2_i3.p4	MULTI-MATCH	20190213_QEP2_FBU_MS_bombyxmori_fract03_2	30	fract03_2		3	651.994	1952.96	43406.4	8.5406	0.0055684	0.86781	0.0005658	9.4084	0.0061342	652.329	163.68	0.86115	161.17	160.87	161.73	-2.5069	-0.0059776	0.0011856	NaN	131.82	82	33	3	NaN	NaN	NaN	NaN	0		NaN	NaN	0
AFHSHDTIDLSEIGLTR	17	Acetyl (Protein N-term)	_(ac)AFHSHDTIDLSEIGLTR_			1	0	0	TRINITY_DN25288_c0_g2_i3.p4;TRINITY_DN25288_c0_g2_i2.p4;TRINITY_DN25288_c0_g1_i8.p3;TRINITY_DN25288_c0_g1_i7.p3;TRINITY_DN25288_c0_g1_i4.p4;TRINITY_DN25288_c0_g1_i10.p4	TRINITY_DN25288_c0_g2_i3.p4	TRINITY_DN25288_c0_g2_i3.p4	MULTI-MATCH	20190213_QEP2_FBU_MS_bombyxmori_fract03_3	30	fract03_3		3	651.994	1952.96	45746.9	8.1709	0.0053274	0.4207	0.00027429	8.5916	0.0056017	651.993	166.04	0.536	163.79	163.44	163.97	-2.2556	0.038319	0.00052022	NaN	53.395	37	21	2	NaN	NaN	NaN	NaN	0		NaN	NaN	0
AFHSHDTIDLSEIGLTR	17	Acetyl (Protein N-term)	_(ac)AFHSHDTIDLSEIGLTR_			1	0	0	TRINITY_DN25288_c0_g2_i3.p4;TRINITY_DN25288_c0_g2_i2.p4;TRINITY_DN25288_c0_g1_i8.p3;TRINITY_DN25288_c0_g1_i7.p3;TRINITY_DN25288_c0_g1_i4.p4;TRINITY_DN25288_c0_g1_i10.p4	TRINITY_DN25288_c0_g2_i3.p4	TRINITY_DN25288_c0_g2_i3.p4	MULTI-MATCH	20190213_QEP2_FBU_MS_bombyxmori_fract03_3	30	fract03_3		3	651.994	1952.96	42954.4	7.6503	0.0049879	0.67095	0.00043746	8.3212	0.0054254	651.994	168.4	0.65968	167.15	166.62	167.28	-1.2532	0.030785	0.00094114	NaN	79.514	49	26	4	NaN	NaN	NaN	NaN	0		NaN	NaN	0
AFHSHDTIDLSEIGLTR	17	Acetyl (Protein N-term)	_(ac)AFHSHDTIDLSEIGLTR_			1	0	0	TRINITY_DN25288_c0_g2_i3.p4;TRINITY_DN25288_c0_g2_i2.p4;TRINITY_DN25288_c0_g1_i8.p3;TRINITY_DN25288_c0_g1_i7.p3;TRINITY_DN25288_c0_g1_i4.p4;TRINITY_DN25288_c0_g1_i10.p4	TRINITY_DN25288_c0_g2_i3.p4	TRINITY_DN25288_c0_g2_i3.p4	MULTI-MATCH	20190213_QEP2_FBU_MS_bombyxmori_fract03_3	30	fract03_3		3	651.994	1952.96	52044	7.6542	0.0049905	-0.1951	-0.0001272	7.4591	0.0048633	652.328	165.61	0.37056	163.35	163.06	163.44	-2.2556	0.0584	-0.0019632	NaN	55.437	21	14	2	NaN	NaN	NaN	NaN	0		NaN	NaN	0
AFHSHDTIDLSEIGLTR	17	Acetyl (Protein N-term)	_(ac)AFHSHDTIDLSEIGLTR_			1	0	0	TRINITY_DN25288_c0_g2_i3.p4;TRINITY_DN25288_c0_g2_i2.p4;TRINITY_DN25288_c0_g1_i8.p3;TRINITY_DN25288_c0_g1_i7.p3;TRINITY_DN25288_c0_g1_i4.p4;TRINITY_DN25288_c0_g1_i10.p4	TRINITY_DN25288_c0_g2_i3.p4	TRINITY_DN25288_c0_g2_i3.p4	MULTI-MATCH	20190213_QEP2_FBU_MS_bombyxmori_fract03_4	30	fract03_4		3	651.994	1952.96	43489.4	9.3646	0.0061056	-0.4149	-0.00027051	8.9497	0.0058351	652.327	162.97	0.51653	161.96	161.69	162.21	-1.0029	0.040565	2.8022e-05	NaN	88.19	41	21	3	NaN	NaN	NaN	NaN	0		NaN	NaN	0
AFHSHDTIDLSEIGLTR	17	Acetyl (Protein N-term)	_(ac)AFHSHDTIDLSEIGLTR_			1	0	0	TRINITY_DN25288_c0_g2_i3.p4;TRINITY_DN25288_c0_g2_i2.p4;TRINITY_DN25288_c0_g1_i8.p3;TRINITY_DN25288_c0_g1_i7.p3;TRINITY_DN25288_c0_g1_i4.p4;TRINITY_DN25288_c0_g1_i10.p4	TRINITY_DN25288_c0_g2_i3.p4	TRINITY_DN25288_c0_g2_i3.p4	MULTI-MATCH	20190213_QEP2_FBU_MS_bombyxmori_fract03_4	30	fract03_4		3	651.994	1952.96	44861.7	9.5367	0.0062179	0.049153	3.2047e-05	9.5858	0.0062499	652.328	167.7	0.45868	167.1	166.82	167.28	-0.60191	-0.01487	-0.00027509	NaN	79.514	45	18	3	NaN	NaN	NaN	NaN	0		NaN	NaN	0
AFHSHDTIDLSEIGLTR	17	Acetyl (Protein N-term)	_(ac)AFHSHDTIDLSEIGLTR_			1	0	0	TRINITY_DN25288_c0_g2_i3.p4;TRINITY_DN25288_c0_g2_i2.p4;TRINITY_DN25288_c0_g1_i8.p3;TRINITY_DN25288_c0_g1_i7.p3;TRINITY_DN25288_c0_g1_i4.p4;TRINITY_DN25288_c0_g1_i10.p4	TRINITY_DN25288_c0_g2_i3.p4	TRINITY_DN25288_c0_g2_i3.p4	MULTI-MATCH	20190213_QEP2_FBU_MS_bombyxmori_fract03_4	30	fract03_4		3	651.994	1952.96	44950.1	9.5019	0.0061952	0.28871	0.00018823	9.7906	0.0063834	652.329	164.46	0.54637	163.37	162.98	163.53	-1.088	0.073781	-0.0010169	NaN	55.437	36	20	3	NaN	NaN	NaN	NaN	0		NaN	NaN	0
AFHSHDTIDLSEIGLTR	17	Acetyl (Protein N-term)	_(ac)AFHSHDTIDLSEIGLTR_			1	0	0	TRINITY_DN25288_c0_g2_i3.p4;TRINITY_DN25288_c0_g2_i2.p4;TRINITY_DN25288_c0_g1_i8.p3;TRINITY_DN25288_c0_g1_i7.p3;TRINITY_DN25288_c0_g1_i4.p4;TRINITY_DN25288_c0_g1_i10.p4	TRINITY_DN25288_c0_g2_i3.p4	TRINITY_DN25288_c0_g2_i3.p4	MULTI-MATCH	20190213_QEP2_FBU_MS_bombyxmori_fract04_1	40	fract04_1		3	651.994	1952.96	46182.6	7.7926	0.0050807	2.3075	0.0015045	10.1	0.0065852	651.995	167.62	0.41685	167.62	167.32	167.74	0.00035095	0.089127	0.0026206	NaN	49.535	27	16	2	NaN	NaN	NaN	NaN	0		NaN	NaN	0
AFHSHDTIDLSEIGLTR	17	Acetyl (Protein N-term)	_(ac)AFHSHDTIDLSEIGLTR_			1	0	0	TRINITY_DN25288_c0_g2_i3.p4;TRINITY_DN25288_c0_g2_i2.p4;TRINITY_DN25288_c0_g1_i8.p3;TRINITY_DN25288_c0_g1_i7.p3;TRINITY_DN25288_c0_g1_i4.p4;TRINITY_DN25288_c0_g1_i10.p4	TRINITY_DN25288_c0_g2_i3.p4	TRINITY_DN25288_c0_g2_i3.p4	MULTI-MATCH	20190213_QEP2_FBU_MS_bombyxmori_fract04_2	40	fract04_2		2	977.487	1952.96	34284.2	8.8432	0.0086441	-4.2502	-0.0041545	4.593	0.0044896	977.985	160.9	1.1204	161.01	160.58	161.7	0.10068	0.078929	-0.0023198	NaN	160.43	109	45	3	NaN	NaN	NaN	NaN	0		NaN	NaN	0
AFHSHDTIDLSEIGLTR	17	Acetyl (Protein N-term)	_(ac)AFHSHDTIDLSEIGLTR_			1	0	0	TRINITY_DN25288_c0_g2_i3.p4;TRINITY_DN25288_c0_g2_i2.p4;TRINITY_DN25288_c0_g1_i8.p3;TRINITY_DN25288_c0_g1_i7.p3;TRINITY_DN25288_c0_g1_i4.p4;TRINITY_DN25288_c0_g1_i10.p4	TRINITY_DN25288_c0_g2_i3.p4	TRINITY_DN25288_c0_g2_i3.p4	MULTI-MATCH	20190213_QEP2_FBU_MS_bombyxmori_fract04_2	40	fract04_2		3	651.994	1952.96	47385.6	8.9233	0.005818	0.88306	0.00057575	9.8064	0.0063937	652.329	167.99	1.3782	167.59	167.28	168.65	-0.40057	0.056763	-0.0001655	NaN	49.535	78	56	3	NaN	NaN	NaN	NaN	0		NaN	NaN	0
AFHSHDTIDLSEIGLTR	17	Acetyl (Protein N-term)	_(ac)AFHSHDTIDLSEIGLTR_			1	0	0	TRINITY_DN25288_c0_g2_i3.p4;TRINITY_DN25288_c0_g2_i2.p4;TRINITY_DN25288_c0_g1_i8.p3;TRINITY_DN25288_c0_g1_i7.p3;TRINITY_DN25288_c0_g1_i4.p4;TRINITY_DN25288_c0_g1_i10.p4	TRINITY_DN25288_c0_g2_i3.p4	TRINITY_DN25288_c0_g2_i3.p4	MULTI-MATCH	20190213_QEP2_FBU_MS_bombyxmori_fract04_3	40	fract04_3		3	651.994	1952.96	43057.7	8.9809	0.0058555	-0.17815	-0.00011616	8.8028	0.0057394	651.993	163.04	0.89726	162.28	161.94	162.84	-0.75189	0.12701	0.00073514	NaN	130.27	52	36	2	NaN	NaN	NaN	NaN	0		NaN	NaN	0
AFHSHDTIDLSEIGLTR	17	Acetyl (Protein N-term)	_(ac)AFHSHDTIDLSEIGLTR_			1	0	0	TRINITY_DN25288_c0_g2_i3.p4;TRINITY_DN25288_c0_g2_i2.p4;TRINITY_DN25288_c0_g1_i8.p3;TRINITY_DN25288_c0_g1_i7.p3;TRINITY_DN25288_c0_g1_i4.p4;TRINITY_DN25288_c0_g1_i10.p4	TRINITY_DN25288_c0_g2_i3.p4	TRINITY_DN25288_c0_g2_i3.p4	MULTI-MATCH	20190213_QEP2_FBU_MS_bombyxmori_fract05_1	50	fract05_1		3	651.994	1952.96	51108.6	8.7818	0.0057257	-1.3739	-0.00089578	7.4079	0.0048299	652.327	224.72	0.40547	224.82	224.59	224.99	0.1001	0.28208	-0.00025276	NaN	115.38	17	13	2	NaN	NaN	NaN	NaN	0		NaN	NaN	0
AFHSHDTIDLSEIGLTR	17	Acetyl (Protein N-term)	_(ac)AFHSHDTIDLSEIGLTR_			1	0	0	TRINITY_DN25288_c0_g2_i3.p4;TRINITY_DN25288_c0_g2_i2.p4;TRINITY_DN25288_c0_g1_i8.p3;TRINITY_DN25288_c0_g1_i7.p3;TRINITY_DN25288_c0_g1_i4.p4;TRINITY_DN25288_c0_g1_i10.p4	TRINITY_DN25288_c0_g2_i3.p4	TRINITY_DN25288_c0_g2_i3.p4	MULTI-MATCH	20190213_QEP2_FBU_MS_bombyxmori_fract05_1	50	fract05_1		3	651.994	1952.96	46330.9	8.6495	0.0056394	-0.76306	-0.00049751	7.8864	0.0051419	651.994	213.99	0.28282	214.09	213.93	214.22	0.1001	-0.052113	-0.00071662	NaN	101.05	20	9	4	NaN	NaN	NaN	NaN	0		NaN	NaN	0
AFHSHDTIDLSEIGLTR	17	Acetyl (Protein N-term)	_(ac)AFHSHDTIDLSEIGLTR_			1	0	0	TRINITY_DN25288_c0_g2_i3.p4;TRINITY_DN25288_c0_g2_i2.p4;TRINITY_DN25288_c0_g1_i8.p3;TRINITY_DN25288_c0_g1_i7.p3;TRINITY_DN25288_c0_g1_i4.p4;TRINITY_DN25288_c0_g1_i10.p4	TRINITY_DN25288_c0_g2_i3.p4	TRINITY_DN25288_c0_g2_i3.p4	MULTI-MATCH	20190213_QEP2_FBU_MS_bombyxmori_fract05_1	50	fract05_1		3	651.994	1952.96	42940.9	8.6395	0.0056329	0.47135	0.00030731	9.1109	0.0059402	652.329	168.38	0.82401	168.58	168.32	169.15	0.20033	0.20964	0.00081104	NaN	50.252	53	34	2	NaN	NaN	NaN	NaN	0		NaN	NaN	0
AFHSHDTIDLSEIGLTR	17	Acetyl (Protein N-term)	_(ac)AFHSHDTIDLSEIGLTR_			1	0	0	TRINITY_DN25288_c0_g2_i3.p4;TRINITY_DN25288_c0_g2_i2.p4;TRINITY_DN25288_c0_g1_i8.p3;TRINITY_DN25288_c0_g1_i7.p3;TRINITY_DN25288_c0_g1_i4.p4;TRINITY_DN25288_c0_g1_i10.p4	TRINITY_DN25288_c0_g2_i3.p4	TRINITY_DN25288_c0_g2_i3.p4	MULTI-MATCH	20190213_QEP2_FBU_MS_bombyxmori_fract05_1	50	fract05_1		3	651.994	1952.96	44598.9	8.3269	0.0054291	2.8688	0.0018705	11.196	0.0072995	652.33	148.66	0.27251	148.98	148.83	149.1	0.32207	0.15571	0.0041064	NaN	85.563	23	10	3	NaN	NaN	NaN	NaN	0		NaN	NaN	0
AFHSHDTIDLSEIGLTR	17	Acetyl (Protein N-term)	_(ac)AFHSHDTIDLSEIGLTR_			1	0	0	TRINITY_DN25288_c0_g2_i3.p4;TRINITY_DN25288_c0_g2_i2.p4;TRINITY_DN25288_c0_g1_i8.p3;TRINITY_DN25288_c0_g1_i7.p3;TRINITY_DN25288_c0_g1_i4.p4;TRINITY_DN25288_c0_g1_i10.p4	TRINITY_DN25288_c0_g2_i3.p4	TRINITY_DN25288_c0_g2_i3.p4	MULTI-MATCH	20190213_QEP2_FBU_MS_bombyxmori_fract05_3	50	fract05_3		3	651.994	1952.96	45483.4	8.0036	0.0052183	-0.33017	-0.00021527	7.6734	0.005003	652.328	154.23	0.38593	148.62	148.48	148.86	-5.6136	-0.21328	-0.0021509	NaN	85.563	19	15	2	NaN	NaN	NaN	NaN	0		NaN	NaN	0
AFHSHDTIDLSEIGLTR	17	Acetyl (Protein N-term)	_(ac)AFHSHDTIDLSEIGLTR_			1	0	0	TRINITY_DN25288_c0_g2_i3.p4;TRINITY_DN25288_c0_g2_i2.p4;TRINITY_DN25288_c0_g1_i8.p3;TRINITY_DN25288_c0_g1_i7.p3;TRINITY_DN25288_c0_g1_i4.p4;TRINITY_DN25288_c0_g1_i10.p4	TRINITY_DN25288_c0_g2_i3.p4	TRINITY_DN25288_c0_g2_i3.p4	MULTI-MATCH	20190213_QEP2_FBU_MS_bombyxmori_fract05_4	50	fract05_4		3	651.994	1952.96	43053.1	10.577	0.0068961	-0.32803	-0.00021387	10.249	0.0066822	651.994	213.79	0.1725	213.74	213.62	213.79	-0.050995	-0.40636	0.00013428	NaN	101.05	9	5	2	NaN	NaN	NaN	NaN	0		NaN	NaN	0
AFHSHDTIDLSEIGLTR	17	Acetyl (Protein N-term)	_(ac)AFHSHDTIDLSEIGLTR_			1	0	0	TRINITY_DN25288_c0_g2_i3.p4;TRINITY_DN25288_c0_g2_i2.p4;TRINITY_DN25288_c0_g1_i8.p3;TRINITY_DN25288_c0_g1_i7.p3;TRINITY_DN25288_c0_g1_i4.p4;TRINITY_DN25288_c0_g1_i10.p4	TRINITY_DN25288_c0_g2_i3.p4	TRINITY_DN25288_c0_g2_i3.p4	MULTI-MATCH	20190213_QEP2_FBU_MS_bombyxmori_fract06_1	60	fract06_1		3	651.994	1952.96	46060.3	10.228	0.0066688	-0.54457	-0.00035506	9.6838	0.0063138	652.327	194.53	0.38945	194.28	194.07	194.46	-0.25089	0.19366	0.00055556	NaN	100.04	18	13	2	NaN	NaN	NaN	NaN	0		NaN	NaN	0
AFHSHDTIDLSEIGLTR	17	Acetyl (Protein N-term)	_(ac)AFHSHDTIDLSEIGLTR_			1	0	0	TRINITY_DN25288_c0_g2_i3.p4;TRINITY_DN25288_c0_g2_i2.p4;TRINITY_DN25288_c0_g1_i8.p3;TRINITY_DN25288_c0_g1_i7.p3;TRINITY_DN25288_c0_g1_i4.p4;TRINITY_DN25288_c0_g1_i10.p4	TRINITY_DN25288_c0_g2_i3.p4	TRINITY_DN25288_c0_g2_i3.p4	MULTI-MATCH	20190213_QEP2_FBU_MS_bombyxmori_fract06_1	60	fract06_1		3	651.994	1952.96	48278.8	10.037	0.0065438	-0.38391	-0.00025031	9.6527	0.0062935	652.327	217.22	0.52232	217.27	216.85	217.37	0.04985	-0.067543	0.00065709	NaN	112.67	29	17	3	NaN	NaN	NaN	NaN	0		NaN	NaN	0
AFHSHDTIDLSEIGLTR	17	Acetyl (Protein N-term)	_(ac)AFHSHDTIDLSEIGLTR_			1	0	0	TRINITY_DN25288_c0_g2_i3.p4;TRINITY_DN25288_c0_g2_i2.p4;TRINITY_DN25288_c0_g1_i8.p3;TRINITY_DN25288_c0_g1_i7.p3;TRINITY_DN25288_c0_g1_i4.p4;TRINITY_DN25288_c0_g1_i10.p4	TRINITY_DN25288_c0_g2_i3.p4	TRINITY_DN25288_c0_g2_i3.p4	MULTI-MATCH	20190213_QEP2_FBU_MS_bombyxmori_fract06_1	60	fract06_1		3	651.994	1952.96	46014	10.247	0.0066812	0.044753	2.9179e-05	10.292	0.0067104	652.328	205.49	0.4505	205.34	205.04	205.49	-0.15065	0.34391	0.001199	NaN	56.817	29	15	3	NaN	NaN	NaN	NaN	0		NaN	NaN	0
AFHSHDTIDLSEIGLTR	17	Acetyl (Protein N-term)	_(ac)AFHSHDTIDLSEIGLTR_			1	0	0	TRINITY_DN25288_c0_g2_i3.p4;TRINITY_DN25288_c0_g2_i2.p4;TRINITY_DN25288_c0_g1_i8.p3;TRINITY_DN25288_c0_g1_i7.p3;TRINITY_DN25288_c0_g1_i4.p4;TRINITY_DN25288_c0_g1_i10.p4	TRINITY_DN25288_c0_g2_i3.p4	TRINITY_DN25288_c0_g2_i3.p4	MULTI-MATCH	20190213_QEP2_FBU_MS_bombyxmori_fract06_1	60	fract06_1		3	651.994	1952.96	50132.5	8.0588	0.0052543	-1.3004	-0.00084785	6.7584	0.0044064	652.328	220.11	0.33723	220.16	219.99	220.32	0.04985	-0.10713	-0.0018945	NaN	69.979	19	13	2	NaN	NaN	NaN	NaN	0		NaN	NaN	0
AFHSHDTIDLSEIGLTR	17	Acetyl (Protein N-term)	_(ac)AFHSHDTIDLSEIGLTR_			1	0	0	TRINITY_DN25288_c0_g2_i3.p4;TRINITY_DN25288_c0_g2_i2.p4;TRINITY_DN25288_c0_g1_i8.p3;TRINITY_DN25288_c0_g1_i7.p3;TRINITY_DN25288_c0_g1_i4.p4;TRINITY_DN25288_c0_g1_i10.p4	TRINITY_DN25288_c0_g2_i3.p4	TRINITY_DN25288_c0_g2_i3.p4	MULTI-MATCH	20190213_QEP2_FBU_MS_bombyxmori_fract06_1	60	fract06_1		3	651.994	1952.96	44350.4	9.1178	0.0059448	-0.069738	-4.5469e-05	9.0481	0.0058993	651.993	216.45	0.22446	216.5	216.45	216.68	0.04985	0.16991	-0.00077475	NaN	119.47	13	7	2	NaN	NaN	NaN	NaN	0		NaN	NaN	0
AFHSHDTIDLSEIGLTR	17	Acetyl (Protein N-term)	_(ac)AFHSHDTIDLSEIGLTR_			1	0	0	TRINITY_DN25288_c0_g2_i3.p4;TRINITY_DN25288_c0_g2_i2.p4;TRINITY_DN25288_c0_g1_i8.p3;TRINITY_DN25288_c0_g1_i7.p3;TRINITY_DN25288_c0_g1_i4.p4;TRINITY_DN25288_c0_g1_i10.p4	TRINITY_DN25288_c0_g2_i3.p4	TRINITY_DN25288_c0_g2_i3.p4	MULTI-MATCH	20190213_QEP2_FBU_MS_bombyxmori_fract06_1	60	fract06_1		3	651.994	1952.96	43749.3	9.1313	0.0059535	1.097	0.00071525	10.228	0.0066688	652.329	187.33	0.69476	186.98	186.57	187.26	-0.35115	-0.138	0.00063588	NaN	50.252	43	27	2	NaN	NaN	NaN	NaN	0		NaN	NaN	0
AFHSHDTIDLSEIGLTR	17	Acetyl (Protein N-term)	_(ac)AFHSHDTIDLSEIGLTR_			1	0	0	TRINITY_DN25288_c0_g2_i3.p4;TRINITY_DN25288_c0_g2_i2.p4;TRINITY_DN25288_c0_g1_i8.p3;TRINITY_DN25288_c0_g1_i7.p3;TRINITY_DN25288_c0_g1_i4.p4;TRINITY_DN25288_c0_g1_i10.p4	TRINITY_DN25288_c0_g2_i3.p4	TRINITY_DN25288_c0_g2_i3.p4	MULTI-MATCH	20190213_QEP2_FBU_MS_bombyxmori_fract06_1	60	fract06_1		3	651.994	1952.96	43296.5	10.116	0.0065957	2.8832	0.0018798	12.999	0.0084756	651.996	192.43	0.73351	192.08	191.66	192.4	-0.35114	0.16235	0.0028612	NaN	55.437	35	26	2	NaN	NaN	NaN	NaN	0		NaN	NaN	0
AFHSHDTIDLSEIGLTR	17	Acetyl (Protein N-term)	_(ac)AFHSHDTIDLSEIGLTR_			1	0	0	TRINITY_DN25288_c0_g2_i3.p4;TRINITY_DN25288_c0_g2_i2.p4;TRINITY_DN25288_c0_g1_i8.p3;TRINITY_DN25288_c0_g1_i7.p3;TRINITY_DN25288_c0_g1_i4.p4;TRINITY_DN25288_c0_g1_i10.p4	TRINITY_DN25288_c0_g2_i3.p4	TRINITY_DN25288_c0_g2_i3.p4	MULTI-MATCH	20190213_QEP2_FBU_MS_bombyxmori_fract06_1	60	fract06_1		3	651.994	1952.96	43306.1	9.667	0.0063028	4.422	0.0028831	14.089	0.009186	651.997	186.08	0.38867	185.73	185.47	185.85	-0.35117	-0.039101	0.0020037	NaN	58.712	26	14	3	NaN	NaN	NaN	NaN	0		NaN	NaN	0
AFHSHDTIDLSEIGLTR	17	Acetyl (Protein N-term)	_(ac)AFHSHDTIDLSEIGLTR_			1	0	0	TRINITY_DN25288_c0_g2_i3.p4;TRINITY_DN25288_c0_g2_i2.p4;TRINITY_DN25288_c0_g1_i8.p3;TRINITY_DN25288_c0_g1_i7.p3;TRINITY_DN25288_c0_g1_i4.p4;TRINITY_DN25288_c0_g1_i10.p4	TRINITY_DN25288_c0_g2_i3.p4	TRINITY_DN25288_c0_g2_i3.p4	MULTI-MATCH	20190213_QEP2_FBU_MS_bombyxmori_fract06_2	60	fract06_2		2	977.487	1952.96	36688.1	9.5117	0.0092976	-3.3416	-0.0032664	6.1701	0.0060312	977.485	167.6	0.11906	165.59	165.52	165.64	-2.0052	0.33705	-0.0051959	NaN	120.9	8	4	3	NaN	NaN	NaN	NaN	0		NaN	NaN	0
AFHSHDTIDLSEIGLTR	17	Acetyl (Protein N-term)	_(ac)AFHSHDTIDLSEIGLTR_			1	0	0	TRINITY_DN25288_c0_g2_i3.p4;TRINITY_DN25288_c0_g2_i2.p4;TRINITY_DN25288_c0_g1_i8.p3;TRINITY_DN25288_c0_g1_i7.p3;TRINITY_DN25288_c0_g1_i4.p4;TRINITY_DN25288_c0_g1_i10.p4	TRINITY_DN25288_c0_g2_i3.p4	TRINITY_DN25288_c0_g2_i3.p4	MULTI-MATCH	20190213_QEP2_FBU_MS_bombyxmori_fract06_2	60	fract06_2		3	651.994	1952.96	43387.9	10.002	0.0065211	-0.23077	-0.00015046	9.771	0.0063706	652.328	217.06	0.51698	217.16	217.03	217.55	0.10004	-0.17724	0.00095663	NaN	112.67	23	17	2	NaN	NaN	NaN	NaN	0		NaN	NaN	0
AFHSHDTIDLSEIGLTR	17	Acetyl (Protein N-term)	_(ac)AFHSHDTIDLSEIGLTR_			1	0	0	TRINITY_DN25288_c0_g2_i3.p4;TRINITY_DN25288_c0_g2_i2.p4;TRINITY_DN25288_c0_g1_i8.p3;TRINITY_DN25288_c0_g1_i7.p3;TRINITY_DN25288_c0_g1_i4.p4;TRINITY_DN25288_c0_g1_i10.p4	TRINITY_DN25288_c0_g2_i3.p4	TRINITY_DN25288_c0_g2_i3.p4	MULTI-MATCH	20190213_QEP2_FBU_MS_bombyxmori_fract06_2	60	fract06_2		3	651.994	1952.96	45114.2	8.1025	0.0052828	-0.62653	-0.00040849	7.4759	0.0048743	652.328	220.42	0.56282	220.42	220.12	220.68	-0.00021362	0.15125	-0.0005764	NaN	69.979	33	21	2	NaN	NaN	NaN	NaN	0		NaN	NaN	0
AFHSHDTIDLSEIGLTR	17	Acetyl (Protein N-term)	_(ac)AFHSHDTIDLSEIGLTR_			1	0	0	TRINITY_DN25288_c0_g2_i3.p4;TRINITY_DN25288_c0_g2_i2.p4;TRINITY_DN25288_c0_g1_i8.p3;TRINITY_DN25288_c0_g1_i7.p3;TRINITY_DN25288_c0_g1_i4.p4;TRINITY_DN25288_c0_g1_i10.p4	TRINITY_DN25288_c0_g2_i3.p4	TRINITY_DN25288_c0_g2_i3.p4	MULTI-MATCH	20190213_QEP2_FBU_MS_bombyxmori_fract06_3	60	fract06_3		3	651.994	1952.96	43147.4	10.161	0.0066246	-3.2929	-0.002147	6.8677	0.0044777	651.99	217.92	0.285	217.97	217.78	218.07	0.050598	0.013062	-0.0018183	NaN	72.489	17	9	2	NaN	NaN	NaN	NaN	0		NaN	NaN	0
AFHSHDTIDLSEIGLTR	17	Acetyl (Protein N-term)	_(ac)AFHSHDTIDLSEIGLTR_			1	0	0	TRINITY_DN25288_c0_g2_i3.p4;TRINITY_DN25288_c0_g2_i2.p4;TRINITY_DN25288_c0_g1_i8.p3;TRINITY_DN25288_c0_g1_i7.p3;TRINITY_DN25288_c0_g1_i4.p4;TRINITY_DN25288_c0_g1_i10.p4	TRINITY_DN25288_c0_g2_i3.p4	TRINITY_DN25288_c0_g2_i3.p4	MULTI-MATCH	20190213_QEP2_FBU_MS_bombyxmori_fract06_3	60	fract06_3		3	651.994	1952.96	40563.9	9.7873	0.0063812	-2.4012	-0.0015655	7.3861	0.0048157	652.326	200.96	0.39288	200.61	200.44	200.83	-0.35037	0.19845	-0.0010255	NaN	52.567	18	13	2	NaN	NaN	NaN	NaN	0		NaN	NaN	0
AFHSHDTIDLSEIGLTR	17	Acetyl (Protein N-term)	_(ac)AFHSHDTIDLSEIGLTR_			1	0	0	TRINITY_DN25288_c0_g2_i3.p4;TRINITY_DN25288_c0_g2_i2.p4;TRINITY_DN25288_c0_g1_i8.p3;TRINITY_DN25288_c0_g1_i7.p3;TRINITY_DN25288_c0_g1_i4.p4;TRINITY_DN25288_c0_g1_i10.p4	TRINITY_DN25288_c0_g2_i3.p4	TRINITY_DN25288_c0_g2_i3.p4	MULTI-MATCH	20190213_QEP2_FBU_MS_bombyxmori_fract06_3	60	fract06_3		3	651.994	1952.96	45432.3	8.5631	0.0055831	-0.040173	-2.6192e-05	8.5229	0.0055569	652.328	174	0.54414	173.85	173.64	174.18	-0.14989	0.11496	0.0020751	NaN	49.141	37	22	3	NaN	NaN	NaN	NaN	0		NaN	NaN	0
AFHSHDTIDLSEIGLTR	17	Acetyl (Protein N-term)	_(ac)AFHSHDTIDLSEIGLTR_			1	0	0	TRINITY_DN25288_c0_g2_i3.p4;TRINITY_DN25288_c0_g2_i2.p4;TRINITY_DN25288_c0_g1_i8.p3;TRINITY_DN25288_c0_g1_i7.p3;TRINITY_DN25288_c0_g1_i4.p4;TRINITY_DN25288_c0_g1_i10.p4	TRINITY_DN25288_c0_g2_i3.p4	TRINITY_DN25288_c0_g2_i3.p4	MULTI-MATCH	20190213_QEP2_FBU_MS_bombyxmori_fract06_3	60	fract06_3		3	651.994	1952.96	44376	11.359	0.0074058	-2.1122	-0.0013771	9.2464	0.0060286	652.328	217.33	1.0956	217.38	216.72	217.81	0.050583	0.040672	-0.0027234	NaN	112.67	51	37	2	NaN	NaN	NaN	NaN	0		NaN	NaN	0
AFHSHDTIDLSEIGLTR	17	Acetyl (Protein N-term)	_(ac)AFHSHDTIDLSEIGLTR_			1	0	0	TRINITY_DN25288_c0_g2_i3.p4;TRINITY_DN25288_c0_g2_i2.p4;TRINITY_DN25288_c0_g1_i8.p3;TRINITY_DN25288_c0_g1_i7.p3;TRINITY_DN25288_c0_g1_i4.p4;TRINITY_DN25288_c0_g1_i10.p4	TRINITY_DN25288_c0_g2_i3.p4	TRINITY_DN25288_c0_g2_i3.p4	MULTI-MATCH	20190213_QEP2_FBU_MS_bombyxmori_fract06_3	60	fract06_3		3	651.994	1952.96	44160.2	10.054	0.0065549	-0.35235	-0.00022973	9.7013	0.0063252	652.328	213.27	0.59875	213.22	212.94	213.54	-0.049637	0.17723	-0.0014212	NaN	68.845	28	20	2	NaN	NaN	NaN	NaN	0		NaN	NaN	0
AFHSHDTIDLSEIGLTR	17	Acetyl (Protein N-term)	_(ac)AFHSHDTIDLSEIGLTR_			1	0	0	TRINITY_DN25288_c0_g2_i3.p4;TRINITY_DN25288_c0_g2_i2.p4;TRINITY_DN25288_c0_g1_i8.p3;TRINITY_DN25288_c0_g1_i7.p3;TRINITY_DN25288_c0_g1_i4.p4;TRINITY_DN25288_c0_g1_i10.p4	TRINITY_DN25288_c0_g2_i3.p4	TRINITY_DN25288_c0_g2_i3.p4	MULTI-MATCH	20190213_QEP2_FBU_MS_bombyxmori_fract06_4	60	fract06_4		2	977.487	1952.96	34253.1	9.6777	0.0094599	1.4453	0.0014128	11.123	0.010873	977.489	167.95	0.58292	167.7	167.41	167.99	-0.24825	-0.18993	0.0015401	NaN	62.589	33	22	3	NaN	NaN	NaN	NaN	0		NaN	NaN	0
AFHSHDTIDLSEIGLTR	17	Acetyl (Protein N-term)	_(ac)AFHSHDTIDLSEIGLTR_			1	0	0	TRINITY_DN25288_c0_g2_i3.p4;TRINITY_DN25288_c0_g2_i2.p4;TRINITY_DN25288_c0_g1_i8.p3;TRINITY_DN25288_c0_g1_i7.p3;TRINITY_DN25288_c0_g1_i4.p4;TRINITY_DN25288_c0_g1_i10.p4	TRINITY_DN25288_c0_g2_i3.p4	TRINITY_DN25288_c0_g2_i3.p4	MULTI-MATCH	20190213_QEP2_FBU_MS_bombyxmori_fract06_4	60	fract06_4		3	651.994	1952.96	51503.6	9.5673	0.0062378	-1.2715	-0.000829	8.2958	0.0054088	652.327	200.78	0.16678	200.33	200.24	200.41	-0.44872	-0.0805	0.0011842	NaN	52.567	8	5	2	NaN	NaN	NaN	NaN	0		NaN	NaN	0
AFHSHDTIDLSEIGLTR	17	Acetyl (Protein N-term)	_(ac)AFHSHDTIDLSEIGLTR_			1	0	0	TRINITY_DN25288_c0_g2_i3.p4;TRINITY_DN25288_c0_g2_i2.p4;TRINITY_DN25288_c0_g1_i8.p3;TRINITY_DN25288_c0_g1_i7.p3;TRINITY_DN25288_c0_g1_i4.p4;TRINITY_DN25288_c0_g1_i10.p4	TRINITY_DN25288_c0_g2_i3.p4	TRINITY_DN25288_c0_g2_i3.p4	MULTI-MATCH	20190213_QEP2_FBU_MS_bombyxmori_fract06_4	60	fract06_4		3	651.994	1952.96	47107.2	9.565	0.0062363	-1.6095	-0.0010494	7.9556	0.005187	652.327	173.85	0.67589	173.81	173.48	174.15	-0.047745	0.068756	-0.00099439	NaN	49.141	59	27	3	NaN	NaN	NaN	NaN	0		NaN	NaN	0
AFHSHDTIDLSEIGLTR	17	Acetyl (Protein N-term)	_(ac)AFHSHDTIDLSEIGLTR_			1	0	0	TRINITY_DN25288_c0_g2_i3.p4;TRINITY_DN25288_c0_g2_i2.p4;TRINITY_DN25288_c0_g1_i8.p3;TRINITY_DN25288_c0_g1_i7.p3;TRINITY_DN25288_c0_g1_i4.p4;TRINITY_DN25288_c0_g1_i10.p4	TRINITY_DN25288_c0_g2_i3.p4	TRINITY_DN25288_c0_g2_i3.p4	MULTI-MATCH	20190213_QEP2_FBU_MS_bombyxmori_fract06_4	60	fract06_4		3	651.994	1952.96	45379.5	11.33	0.0073874	-0.65047	-0.0004241	10.68	0.0069633	652.327	208.32	1.0262	207.87	207.24	208.26	-0.4487	-0.0053024	-0.00020983	NaN	78.95	74	35	3	NaN	NaN	NaN	NaN	0		NaN	NaN	0
AFHSHDTIDLSEIGLTR	17	Acetyl (Protein N-term)	_(ac)AFHSHDTIDLSEIGLTR_			1	0	0	TRINITY_DN25288_c0_g2_i3.p4;TRINITY_DN25288_c0_g2_i2.p4;TRINITY_DN25288_c0_g1_i8.p3;TRINITY_DN25288_c0_g1_i7.p3;TRINITY_DN25288_c0_g1_i4.p4;TRINITY_DN25288_c0_g1_i10.p4	TRINITY_DN25288_c0_g2_i3.p4	TRINITY_DN25288_c0_g2_i3.p4	MULTI-MATCH	20190213_QEP2_FBU_MS_bombyxmori_fract06_4	60	fract06_4		3	651.994	1952.96	44344.1	11.279	0.0073539	1.2791	0.00083399	12.558	0.0081879	652.664	213.09	0.82751	212.94	212.39	213.21	-0.14798	-0.1088	0.00177	NaN	68.845	46	28	3	NaN	NaN	NaN	NaN	0		NaN	NaN	0
AFHSHDTIDLSEIGLTR	17	Acetyl (Protein N-term)	_(ac)AFHSHDTIDLSEIGLTR_			1	0	0	TRINITY_DN25288_c0_g2_i3.p4;TRINITY_DN25288_c0_g2_i2.p4;TRINITY_DN25288_c0_g1_i8.p3;TRINITY_DN25288_c0_g1_i7.p3;TRINITY_DN25288_c0_g1_i4.p4;TRINITY_DN25288_c0_g1_i10.p4	TRINITY_DN25288_c0_g2_i3.p4	TRINITY_DN25288_c0_g2_i3.p4	MULTI-MATCH	20190213_QEP2_FBU_MS_bombyxmori_fract06_4	60	fract06_4		3	651.994	1952.96	47849.2	11.368	0.0074121	1.977	0.001289	13.345	0.0087011	651.995	192.25	0.82101	191.8	191.51	192.33	-0.44872	-0.12203	0.0010887	NaN	55.437	42	29	3	NaN	NaN	NaN	NaN	0		NaN	NaN	0
AFHSHDTIDLSEIGLTR	17	Acetyl (Protein N-term)	_(ac)AFHSHDTIDLSEIGLTR_			1	0	0	TRINITY_DN25288_c0_g2_i3.p4;TRINITY_DN25288_c0_g2_i2.p4;TRINITY_DN25288_c0_g1_i8.p3;TRINITY_DN25288_c0_g1_i7.p3;TRINITY_DN25288_c0_g1_i4.p4;TRINITY_DN25288_c0_g1_i10.p4	TRINITY_DN25288_c0_g2_i3.p4	TRINITY_DN25288_c0_g2_i3.p4	MULTI-MATCH	20190213_QEP2_FBU_MS_bombyxmori_fract07_1	70	fract07_1		2	977.487	1952.96	35032.7	8.5181	0.0083263	-1.2703	-0.0012417	7.2478	0.0070846	977.986	165.26	0.87302	163.36	162.88	163.76	-1.9028	-0.026802	-0.0010886	NaN	90.379	57	35	2	NaN	NaN	NaN	NaN	0		NaN	NaN	0
AFHSHDTIDLSEIGLTR	17	Acetyl (Protein N-term)	_(ac)AFHSHDTIDLSEIGLTR_			1	0	0	TRINITY_DN25288_c0_g2_i3.p4;TRINITY_DN25288_c0_g2_i2.p4;TRINITY_DN25288_c0_g1_i8.p3;TRINITY_DN25288_c0_g1_i7.p3;TRINITY_DN25288_c0_g1_i4.p4;TRINITY_DN25288_c0_g1_i10.p4	TRINITY_DN25288_c0_g2_i3.p4	TRINITY_DN25288_c0_g2_i3.p4	MULTI-MATCH	20190213_QEP2_FBU_MS_bombyxmori_fract07_1	70	fract07_1		3	651.994	1952.96	43942.5	8.9708	0.0058489	-1.2373	-0.0008067	7.7336	0.0050422	651.993	181.88	0.7701	181.28	180.8	181.57	-0.59955	0.030813	-0.00027011	NaN	48.59	50	30	3	NaN	NaN	NaN	NaN	0		NaN	NaN	0
AFHSHDTIDLSEIGLTR	17	Acetyl (Protein N-term)	_(ac)AFHSHDTIDLSEIGLTR_			1	0	0	TRINITY_DN25288_c0_g2_i3.p4;TRINITY_DN25288_c0_g2_i2.p4;TRINITY_DN25288_c0_g1_i8.p3;TRINITY_DN25288_c0_g1_i7.p3;TRINITY_DN25288_c0_g1_i4.p4;TRINITY_DN25288_c0_g1_i10.p4	TRINITY_DN25288_c0_g2_i3.p4	TRINITY_DN25288_c0_g2_i3.p4	MULTI-MATCH	20190213_QEP2_FBU_MS_bombyxmori_fract07_1	70	fract07_1		3	651.994	1952.96	44577.1	8.1482	0.0053125	0.36604	0.00023866	8.5142	0.0055512	651.993	217.24	0.31509	217.25	216.99	217.3	0.0019379	0.014267	0.0012107	NaN	157.58	19	10	2	NaN	NaN	NaN	NaN	0		NaN	NaN	0
AFHSHDTIDLSEIGLTR	17	Acetyl (Protein N-term)	_(ac)AFHSHDTIDLSEIGLTR_			1	0	0	TRINITY_DN25288_c0_g2_i3.p4;TRINITY_DN25288_c0_g2_i2.p4;TRINITY_DN25288_c0_g1_i8.p3;TRINITY_DN25288_c0_g1_i7.p3;TRINITY_DN25288_c0_g1_i4.p4;TRINITY_DN25288_c0_g1_i10.p4	TRINITY_DN25288_c0_g2_i3.p4	TRINITY_DN25288_c0_g2_i3.p4	MULTI-MATCH	20190213_QEP2_FBU_MS_bombyxmori_fract07_1	70	fract07_1		3	651.994	1952.96	44488.5	9.4493	0.0061609	-0.84076	-0.00054817	8.6086	0.0056127	652.327	208.4	1.2825	208.1	207.29	208.57	-0.29886	0.13278	-0.0015179	NaN	77.221	81	44	3	NaN	NaN	NaN	NaN	0		NaN	NaN	0
AFHSHDTIDLSEIGLTR	17	Acetyl (Protein N-term)	_(ac)AFHSHDTIDLSEIGLTR_			1	0	0	TRINITY_DN25288_c0_g2_i3.p4;TRINITY_DN25288_c0_g2_i2.p4;TRINITY_DN25288_c0_g1_i8.p3;TRINITY_DN25288_c0_g1_i7.p3;TRINITY_DN25288_c0_g1_i4.p4;TRINITY_DN25288_c0_g1_i10.p4	TRINITY_DN25288_c0_g2_i3.p4	TRINITY_DN25288_c0_g2_i3.p4	MULTI-MATCH	20190213_QEP2_FBU_MS_bombyxmori_fract07_1	70	fract07_1		3	651.994	1952.96	44058.2	8.7845	0.0057274	-0.18738	-0.00012217	8.5971	0.0056053	651.993	203.12	0.82227	202.72	202.41	203.23	-0.39909	-0.30748	-0.00047365	NaN	78.078	38	28	2	NaN	NaN	NaN	NaN	0		NaN	NaN	0
AFHSHDTIDLSEIGLTR	17	Acetyl (Protein N-term)	_(ac)AFHSHDTIDLSEIGLTR_			1	0	0	TRINITY_DN25288_c0_g2_i3.p4;TRINITY_DN25288_c0_g2_i2.p4;TRINITY_DN25288_c0_g1_i8.p3;TRINITY_DN25288_c0_g1_i7.p3;TRINITY_DN25288_c0_g1_i4.p4;TRINITY_DN25288_c0_g1_i10.p4	TRINITY_DN25288_c0_g2_i3.p4	TRINITY_DN25288_c0_g2_i3.p4	MULTI-MATCH	20190213_QEP2_FBU_MS_bombyxmori_fract07_1	70	fract07_1		3	651.994	1952.96	43425.2	9.6431	0.0062872	1.2004	0.00078267	10.843	0.0070699	651.995	192.86	0.59741	192.26	191.79	192.39	-0.59958	-0.32311	0.0013962	NaN	50.178	33	21	2	NaN	NaN	NaN	NaN	0		NaN	NaN	0
AFHSHDTIDLSEIGLTR	17	Acetyl (Protein N-term)	_(ac)AFHSHDTIDLSEIGLTR_			1	0	0	TRINITY_DN25288_c0_g2_i3.p4;TRINITY_DN25288_c0_g2_i2.p4;TRINITY_DN25288_c0_g1_i8.p3;TRINITY_DN25288_c0_g1_i7.p3;TRINITY_DN25288_c0_g1_i4.p4;TRINITY_DN25288_c0_g1_i10.p4	TRINITY_DN25288_c0_g2_i3.p4	TRINITY_DN25288_c0_g2_i3.p4	MULTI-MATCH	20190213_QEP2_FBU_MS_bombyxmori_fract07_1	70	fract07_1		3	651.994	1952.96	45022.4	7.9591	0.0051893	1.2235	0.00079771	9.1826	0.005987	651.994	180.03	0.49016	179.33	179.01	179.5	-0.6998	-0.01089	0.0013596	NaN	45.876	34	21	3	NaN	NaN	NaN	NaN	0		NaN	NaN	0
AFHSHDTIDLSEIGLTR	17	Acetyl (Protein N-term)	_(ac)AFHSHDTIDLSEIGLTR_			1	0	0	TRINITY_DN25288_c0_g2_i3.p4;TRINITY_DN25288_c0_g2_i2.p4;TRINITY_DN25288_c0_g1_i8.p3;TRINITY_DN25288_c0_g1_i7.p3;TRINITY_DN25288_c0_g1_i4.p4;TRINITY_DN25288_c0_g1_i10.p4	TRINITY_DN25288_c0_g2_i3.p4	TRINITY_DN25288_c0_g2_i3.p4	MULTI-MATCH	20190213_QEP2_FBU_MS_bombyxmori_fract07_2	70	fract07_2		2	977.487	1952.96	30940.4	9.5441	0.0093293	-0.2175	-0.00021261	9.3266	0.0091166	977.987	167.4	0.38911	165.14	164.93	165.32	-2.2565	0.16754	0.0001934	NaN	148.44	31	15	3	NaN	NaN	NaN	NaN	0		NaN	NaN	0
AFHSHDTIDLSEIGLTR	17	Acetyl (Protein N-term)	_(ac)AFHSHDTIDLSEIGLTR_			1	0	0	TRINITY_DN25288_c0_g2_i3.p4;TRINITY_DN25288_c0_g2_i2.p4;TRINITY_DN25288_c0_g1_i8.p3;TRINITY_DN25288_c0_g1_i7.p3;TRINITY_DN25288_c0_g1_i4.p4;TRINITY_DN25288_c0_g1_i10.p4	TRINITY_DN25288_c0_g2_i3.p4	TRINITY_DN25288_c0_g2_i3.p4	MULTI-MATCH	20190213_QEP2_FBU_MS_bombyxmori_fract07_2	70	fract07_2		2	977.487	1952.96	35057.4	9.0349	0.0088315	-1.6582	-0.0016208	7.3768	0.0072107	977.484	169.77	0.38898	167.61	167.36	167.75	-2.1562	-0.37987	-0.003271	NaN	98.062	22	15	2	NaN	NaN	NaN	NaN	0		NaN	NaN	0
AFHSHDTIDLSEIGLTR	17	Acetyl (Protein N-term)	_(ac)AFHSHDTIDLSEIGLTR_			1	0	0	TRINITY_DN25288_c0_g2_i3.p4;TRINITY_DN25288_c0_g2_i2.p4;TRINITY_DN25288_c0_g1_i8.p3;TRINITY_DN25288_c0_g1_i7.p3;TRINITY_DN25288_c0_g1_i4.p4;TRINITY_DN25288_c0_g1_i10.p4	TRINITY_DN25288_c0_g2_i3.p4	TRINITY_DN25288_c0_g2_i3.p4	MULTI-MATCH	20190213_QEP2_FBU_MS_bombyxmori_fract07_2	70	fract07_2		2	977.487	1952.96	32650	9.3488	0.0091384	-1.4437	-0.0014112	7.9051	0.0077272	977.485	151.08	0.31615	147.82	147.68	147.99	-3.259	-0.071232	-0.0047266	NaN	79.489	15	12	2	NaN	NaN	NaN	NaN	0		NaN	NaN	0
AFHSHDTIDLSEIGLTR	17	Acetyl (Protein N-term)	_(ac)AFHSHDTIDLSEIGLTR_			1	0	0	TRINITY_DN25288_c0_g2_i3.p4;TRINITY_DN25288_c0_g2_i2.p4;TRINITY_DN25288_c0_g1_i8.p3;TRINITY_DN25288_c0_g1_i7.p3;TRINITY_DN25288_c0_g1_i4.p4;TRINITY_DN25288_c0_g1_i10.p4	TRINITY_DN25288_c0_g2_i3.p4	TRINITY_DN25288_c0_g2_i3.p4	MULTI-MATCH	20190213_QEP2_FBU_MS_bombyxmori_fract07_2	70	fract07_2		3	651.994	1952.96	45082.1	9.2464	0.0060286	-0.71808	-0.00046818	8.5283	0.0055604	652.327	207.16	0.72925	206.21	205.75	206.48	-0.95317	0.067245	-0.00060843	NaN	78.441	45	25	3	NaN	NaN	NaN	NaN	0		NaN	NaN	0
AFHSHDTIDLSEIGLTR	17	Acetyl (Protein N-term)	_(ac)AFHSHDTIDLSEIGLTR_			1	0	0	TRINITY_DN25288_c0_g2_i3.p4;TRINITY_DN25288_c0_g2_i2.p4;TRINITY_DN25288_c0_g1_i8.p3;TRINITY_DN25288_c0_g1_i7.p3;TRINITY_DN25288_c0_g1_i4.p4;TRINITY_DN25288_c0_g1_i10.p4	TRINITY_DN25288_c0_g2_i3.p4	TRINITY_DN25288_c0_g2_i3.p4	MULTI-MATCH	20190213_QEP2_FBU_MS_bombyxmori_fract07_2	70	fract07_2		3	651.994	1952.96	46534.5	8.742	0.0056998	0.19367	0.00012627	8.9357	0.005826	651.994	181.1	0.30365	179.74	179.6	179.91	-1.3542	0.40267	-0.00065476	NaN	45.876	20	13	2	NaN	NaN	NaN	NaN	0		NaN	NaN	0
AFHSHDTIDLSEIGLTR	17	Acetyl (Protein N-term)	_(ac)AFHSHDTIDLSEIGLTR_			1	0	0	TRINITY_DN25288_c0_g2_i3.p4;TRINITY_DN25288_c0_g2_i2.p4;TRINITY_DN25288_c0_g1_i8.p3;TRINITY_DN25288_c0_g1_i7.p3;TRINITY_DN25288_c0_g1_i4.p4;TRINITY_DN25288_c0_g1_i10.p4	TRINITY_DN25288_c0_g2_i3.p4	TRINITY_DN25288_c0_g2_i3.p4	MULTI-MATCH	20190213_QEP2_FBU_MS_bombyxmori_fract07_2	70	fract07_2		3	651.994	1952.96	45681.7	8.932	0.0058236	0.282	0.00018386	9.214	0.0060075	652.328	188.32	1.1579	187.06	186.53	187.69	-1.2539	0.55947	-0.0005903	NaN	43.261	56	44	2	NaN	NaN	NaN	NaN	0		NaN	NaN	0
AFHSHDTIDLSEIGLTR	17	Acetyl (Protein N-term)	_(ac)AFHSHDTIDLSEIGLTR_			1	0	0	TRINITY_DN25288_c0_g2_i3.p4;TRINITY_DN25288_c0_g2_i2.p4;TRINITY_DN25288_c0_g1_i8.p3;TRINITY_DN25288_c0_g1_i7.p3;TRINITY_DN25288_c0_g1_i4.p4;TRINITY_DN25288_c0_g1_i10.p4	TRINITY_DN25288_c0_g2_i3.p4	TRINITY_DN25288_c0_g2_i3.p4	MULTI-MATCH	20190213_QEP2_FBU_MS_bombyxmori_fract07_3	70	fract07_3		2	977.487	1952.96	34680.6	8.9848	0.0087825	0.41114	0.00040189	9.3959	0.0091844	977.487	169.51	0.76767	168.16	167.9	168.67	-1.3533	0.16798	0.00077439	NaN	98.062	41	31	2	NaN	NaN	NaN	NaN	0		NaN	NaN	0
AFHSHDTIDLSEIGLTR	17	Acetyl (Protein N-term)	_(ac)AFHSHDTIDLSEIGLTR_			1	0	0	TRINITY_DN25288_c0_g2_i3.p4;TRINITY_DN25288_c0_g2_i2.p4;TRINITY_DN25288_c0_g1_i8.p3;TRINITY_DN25288_c0_g1_i7.p3;TRINITY_DN25288_c0_g1_i4.p4;TRINITY_DN25288_c0_g1_i10.p4	TRINITY_DN25288_c0_g2_i3.p4	TRINITY_DN25288_c0_g2_i3.p4	MULTI-MATCH	20190213_QEP2_FBU_MS_bombyxmori_fract07_3	70	fract07_3		2	977.487	1952.96	35403	9.495	0.0092812	2.6851	0.0026247	12.18	0.011906	977.992	150.31	0.2662	147.96	147.83	148.1	-2.3558	0.068386	0.0033451	NaN	79.489	16	10	2	NaN	NaN	NaN	NaN	0		NaN	NaN	0
AFHSHDTIDLSEIGLTR	17	Acetyl (Protein N-term)	_(ac)AFHSHDTIDLSEIGLTR_			1	0	0	TRINITY_DN25288_c0_g2_i3.p4;TRINITY_DN25288_c0_g2_i2.p4;TRINITY_DN25288_c0_g1_i8.p3;TRINITY_DN25288_c0_g1_i7.p3;TRINITY_DN25288_c0_g1_i4.p4;TRINITY_DN25288_c0_g1_i10.p4	TRINITY_DN25288_c0_g2_i3.p4	TRINITY_DN25288_c0_g2_i3.p4	MULTI-MATCH	20190213_QEP2_FBU_MS_bombyxmori_fract07_3	70	fract07_3		3	651.994	1952.96	45753.4	9.865	0.0064319	-1.8854	-0.0012293	7.9796	0.0052026	652.326	209.28	0.87605	208.63	208.35	209.22	-0.6516	-0.056549	-0.00029123	NaN	55.546	55	30	2	NaN	NaN	NaN	NaN	0		NaN	NaN	0
AFHSHDTIDLSEIGLTR	17	Acetyl (Protein N-term)	_(ac)AFHSHDTIDLSEIGLTR_			1	0	0	TRINITY_DN25288_c0_g2_i3.p4;TRINITY_DN25288_c0_g2_i2.p4;TRINITY_DN25288_c0_g1_i8.p3;TRINITY_DN25288_c0_g1_i7.p3;TRINITY_DN25288_c0_g1_i4.p4;TRINITY_DN25288_c0_g1_i10.p4	TRINITY_DN25288_c0_g2_i3.p4	TRINITY_DN25288_c0_g2_i3.p4	MULTI-MATCH	20190213_QEP2_FBU_MS_bombyxmori_fract07_3	70	fract07_3		3	651.994	1952.96	45623.7	8.978	0.0058536	-0.1614	-0.00010523	8.8166	0.0057484	651.993	187.81	0.7215	186.96	186.61	187.34	-0.85208	-0.22437	-0.0011258	NaN	93.495	40	28	2	NaN	NaN	NaN	NaN	0		NaN	NaN	0
AFHSHDTIDLSEIGLTR	17	Acetyl (Protein N-term)	_(ac)AFHSHDTIDLSEIGLTR_			1	0	0	TRINITY_DN25288_c0_g2_i3.p4;TRINITY_DN25288_c0_g2_i2.p4;TRINITY_DN25288_c0_g1_i8.p3;TRINITY_DN25288_c0_g1_i7.p3;TRINITY_DN25288_c0_g1_i4.p4;TRINITY_DN25288_c0_g1_i10.p4	TRINITY_DN25288_c0_g2_i3.p4	TRINITY_DN25288_c0_g2_i3.p4	MULTI-MATCH	20190213_QEP2_FBU_MS_bombyxmori_fract07_3	70	fract07_3		3	651.994	1952.96	44066.7	10.205	0.0066537	-0.22921	-0.00014944	9.976	0.0065043	651.993	187.25	0.54953	186.4	186.09	186.64	-0.85208	-0.10302	-0.0015902	NaN	43.261	47	20	3	NaN	NaN	NaN	NaN	0		NaN	NaN	0
AFHSHDTIDLSEIGLTR	17	Acetyl (Protein N-term)	_(ac)AFHSHDTIDLSEIGLTR_			1	0	0	TRINITY_DN25288_c0_g2_i3.p4;TRINITY_DN25288_c0_g2_i2.p4;TRINITY_DN25288_c0_g1_i8.p3;TRINITY_DN25288_c0_g1_i7.p3;TRINITY_DN25288_c0_g1_i4.p4;TRINITY_DN25288_c0_g1_i10.p4	TRINITY_DN25288_c0_g2_i3.p4	TRINITY_DN25288_c0_g2_i3.p4	MULTI-MATCH	20190213_QEP2_FBU_MS_bombyxmori_fract07_4	70	fract07_4		2	977.487	1952.96	35562.5	9.8663	0.0096442	-0.033719	-3.296e-05	9.8326	0.0096113	977.988	152.52	0.23872	147.81	147.69	147.93	-4.7116	-0.078556	-0.0019701	NaN	79.489	9	8	2	NaN	NaN	NaN	NaN	0		NaN	NaN	0
AFHSHDTIDLSEIGLTR	17	Acetyl (Protein N-term)	_(ac)AFHSHDTIDLSEIGLTR_			1	0	0	TRINITY_DN25288_c0_g2_i3.p4;TRINITY_DN25288_c0_g2_i2.p4;TRINITY_DN25288_c0_g1_i8.p3;TRINITY_DN25288_c0_g1_i7.p3;TRINITY_DN25288_c0_g1_i4.p4;TRINITY_DN25288_c0_g1_i10.p4	TRINITY_DN25288_c0_g2_i3.p4	TRINITY_DN25288_c0_g2_i3.p4	MULTI-MATCH	20190213_QEP2_FBU_MS_bombyxmori_fract07_4	70	fract07_4		3	651.994	1952.96	43777.4	10.349	0.0067478	-0.92854	-0.0006054	9.4209	0.0061424	652.327	182.9	1.0147	181.1	180.83	181.84	-1.8044	-0.15376	0.00033376	NaN	48.59	63	39	2	NaN	NaN	NaN	NaN	0		NaN	NaN	0
AFHSHDTIDLSEIGLTR	17	Acetyl (Protein N-term)	_(ac)AFHSHDTIDLSEIGLTR_			1	0	0	TRINITY_DN25288_c0_g2_i3.p4;TRINITY_DN25288_c0_g2_i2.p4;TRINITY_DN25288_c0_g1_i8.p3;TRINITY_DN25288_c0_g1_i7.p3;TRINITY_DN25288_c0_g1_i4.p4;TRINITY_DN25288_c0_g1_i10.p4	TRINITY_DN25288_c0_g2_i3.p4	TRINITY_DN25288_c0_g2_i3.p4	MULTI-MATCH	20190213_QEP2_FBU_MS_bombyxmori_fract07_4	70	fract07_4		3	651.994	1952.96	44634.8	8.8747	0.0057863	-0.3749	-0.00024443	8.4998	0.0055418	652.328	215.54	0.25166	215.34	215.26	215.51	-0.20041	-0.38304	-0.0028258	NaN	125.86	19	12	3	NaN	NaN	NaN	NaN	0		NaN	NaN	0
AFHSHDTIDLSEIGLTR	17	Acetyl (Protein N-term)	_(ac)AFHSHDTIDLSEIGLTR_			1	0	0	TRINITY_DN25288_c0_g2_i3.p4;TRINITY_DN25288_c0_g2_i2.p4;TRINITY_DN25288_c0_g1_i8.p3;TRINITY_DN25288_c0_g1_i7.p3;TRINITY_DN25288_c0_g1_i4.p4;TRINITY_DN25288_c0_g1_i10.p4	TRINITY_DN25288_c0_g2_i3.p4	TRINITY_DN25288_c0_g2_i3.p4	MULTI-MATCH	20190213_QEP2_FBU_MS_bombyxmori_fract07_4	70	fract07_4		3	651.994	1952.96	43807.2	9.9358	0.0064781	2.1228	0.001384	12.059	0.0078621	652.33	179.98	0.88055	178.07	177.67	178.55	-1.9046	0.0044022	0.0019861	NaN	40.014	60	34	3	NaN	NaN	NaN	NaN	0		NaN	NaN	0
AFHSHDTIDLSEIGLTR	17	Acetyl (Protein N-term)	_(ac)AFHSHDTIDLSEIGLTR_			1	0	0	TRINITY_DN25288_c0_g2_i3.p4;TRINITY_DN25288_c0_g2_i2.p4;TRINITY_DN25288_c0_g1_i8.p3;TRINITY_DN25288_c0_g1_i7.p3;TRINITY_DN25288_c0_g1_i4.p4;TRINITY_DN25288_c0_g1_i10.p4	TRINITY_DN25288_c0_g2_i3.p4	TRINITY_DN25288_c0_g2_i3.p4	MULTI-MATCH	20190213_QEP2_FBU_MS_bombyxmori_fract07_4	70	fract07_4		3	651.994	1952.96	43815.6	11.156	0.0072735	1.1212	0.00073102	12.277	0.0080045	652.329	187.3	0.51366	185.6	185.33	185.85	-1.7041	-0.33142	-0.00016019	NaN	119.46	26	18	2	NaN	NaN	NaN	NaN	0		NaN	NaN	0
AFHSHDTIDLSEIGLTR	17	Acetyl (Protein N-term)	_(ac)AFHSHDTIDLSEIGLTR_			1	0	0	TRINITY_DN25288_c0_g2_i3.p4;TRINITY_DN25288_c0_g2_i2.p4;TRINITY_DN25288_c0_g1_i8.p3;TRINITY_DN25288_c0_g1_i7.p3;TRINITY_DN25288_c0_g1_i4.p4;TRINITY_DN25288_c0_g1_i10.p4	TRINITY_DN25288_c0_g2_i3.p4	TRINITY_DN25288_c0_g2_i3.p4	MULTI-MATCH	20190213_QEP2_FBU_MS_bombyxmori_fract08_1	80	fract08_1		2	977.487	1952.96	34648.2	8.0554	0.007874	-1.1158	-0.0010907	6.9396	0.0067834	977.486	165.1	0.35838	163.35	163.11	163.47	-1.7531	0.090118	-0.00012979	NaN	76.378	22	13	3	NaN	NaN	NaN	NaN	0		NaN	NaN	0
AFHSHDTIDLSEIGLTR	17	Acetyl (Protein N-term)	_(ac)AFHSHDTIDLSEIGLTR_			1	0	0	TRINITY_DN25288_c0_g2_i3.p4;TRINITY_DN25288_c0_g2_i2.p4;TRINITY_DN25288_c0_g1_i8.p3;TRINITY_DN25288_c0_g1_i7.p3;TRINITY_DN25288_c0_g1_i4.p4;TRINITY_DN25288_c0_g1_i10.p4	TRINITY_DN25288_c0_g2_i3.p4	TRINITY_DN25288_c0_g2_i3.p4	MULTI-MATCH	20190213_QEP2_FBU_MS_bombyxmori_fract08_1	80	fract08_1		3	651.994	1952.96	NaN	8.1912	0.0053406	-0.72783	-0.00047454	7.4634	0.0048661	652.328	222.97	0.30437	223.03	222.89	223.2	0.051392	-0.16718	0.0022888	NaN	58.246	15	10	2	NaN	NaN	NaN	NaN	0		NaN	NaN	0
AFHSHDTIDLSEIGLTR	17	Acetyl (Protein N-term)	_(ac)AFHSHDTIDLSEIGLTR_			1	0	0	TRINITY_DN25288_c0_g2_i3.p4;TRINITY_DN25288_c0_g2_i2.p4;TRINITY_DN25288_c0_g1_i8.p3;TRINITY_DN25288_c0_g1_i7.p3;TRINITY_DN25288_c0_g1_i4.p4;TRINITY_DN25288_c0_g1_i10.p4	TRINITY_DN25288_c0_g2_i3.p4	TRINITY_DN25288_c0_g2_i3.p4	MULTI-MATCH	20190213_QEP2_FBU_MS_bombyxmori_fract08_1	80	fract08_1		3	651.994	1952.96	37535.2	8.6561	0.0056437	1.0589	0.00069043	9.715	0.0063341	652.329	206.91	0.082413	206.26	206.21	206.29	-0.65036	0.077286	0.002316	NaN	48.729	4	2	2	NaN	NaN	NaN	NaN	0		NaN	NaN	0
AFHSHDTIDLSEIGLTR	17	Acetyl (Protein N-term)	_(ac)AFHSHDTIDLSEIGLTR_			1	0	0	TRINITY_DN25288_c0_g2_i3.p4;TRINITY_DN25288_c0_g2_i2.p4;TRINITY_DN25288_c0_g1_i8.p3;TRINITY_DN25288_c0_g1_i7.p3;TRINITY_DN25288_c0_g1_i4.p4;TRINITY_DN25288_c0_g1_i10.p4	TRINITY_DN25288_c0_g2_i3.p4	TRINITY_DN25288_c0_g2_i3.p4	MULTI-MATCH	20190213_QEP2_FBU_MS_bombyxmori_fract08_1	80	fract08_1		3	651.994	1952.96	44624.7	11.137	0.0072615	-0.35764	-0.00023318	10.78	0.0070283	651.994	216.08	0.61694	216.03	215.76	216.38	-0.048874	0.18776	-0.00093088	NaN	112.34	40	23	3	NaN	NaN	NaN	NaN	0		NaN	NaN	0
AFHSHDTIDLSEIGLTR	17	Acetyl (Protein N-term)	_(ac)AFHSHDTIDLSEIGLTR_			1	0	0	TRINITY_DN25288_c0_g2_i3.p4;TRINITY_DN25288_c0_g2_i2.p4;TRINITY_DN25288_c0_g1_i8.p3;TRINITY_DN25288_c0_g1_i7.p3;TRINITY_DN25288_c0_g1_i4.p4;TRINITY_DN25288_c0_g1_i10.p4	TRINITY_DN25288_c0_g2_i3.p4	TRINITY_DN25288_c0_g2_i3.p4	MULTI-MATCH	20190213_QEP2_FBU_MS_bombyxmori_fract08_1	80	fract08_1		3	651.994	1952.96	44624.7	9.9616	0.0064949	0.88073	0.00057423	10.842	0.0070692	651.994	216.74	0.52127	216.69	216.35	216.87	-0.048874	0.28923	0.00068078	NaN	85.563	23	17	2	NaN	NaN	NaN	NaN	0		NaN	NaN	0
AFHSHDTIDLSEIGLTR	17	Acetyl (Protein N-term)	_(ac)AFHSHDTIDLSEIGLTR_			1	0	0	TRINITY_DN25288_c0_g2_i3.p4;TRINITY_DN25288_c0_g2_i2.p4;TRINITY_DN25288_c0_g1_i8.p3;TRINITY_DN25288_c0_g1_i7.p3;TRINITY_DN25288_c0_g1_i4.p4;TRINITY_DN25288_c0_g1_i10.p4	TRINITY_DN25288_c0_g2_i3.p4	TRINITY_DN25288_c0_g2_i3.p4	MULTI-MATCH	20190213_QEP2_FBU_MS_bombyxmori_fract08_2	80	fract08_2		3	651.994	1952.96	42884.2	8.946	0.0058327	-2.5487	-0.0016618	6.3973	0.004171	651.992	171.31	0.57761	170.06	169.76	170.34	-1.2518	-0.029984	-0.0012188	NaN	42.028	39	23	2	NaN	NaN	NaN	NaN	0		NaN	NaN	0
AFHSHDTIDLSEIGLTR	17	Acetyl (Protein N-term)	_(ac)AFHSHDTIDLSEIGLTR_			1	0	0	TRINITY_DN25288_c0_g2_i3.p4;TRINITY_DN25288_c0_g2_i2.p4;TRINITY_DN25288_c0_g1_i8.p3;TRINITY_DN25288_c0_g1_i7.p3;TRINITY_DN25288_c0_g1_i4.p4;TRINITY_DN25288_c0_g1_i10.p4	TRINITY_DN25288_c0_g2_i3.p4	TRINITY_DN25288_c0_g2_i3.p4	MULTI-MATCH	20190213_QEP2_FBU_MS_bombyxmori_fract08_2	80	fract08_2		3	651.994	1952.96	43925.6	10.466	0.0068237	0.14202	9.2598e-05	10.608	0.0069163	652.328	216.58	0.43117	216.53	216.27	216.7	-0.048859	0.12163	-0.00076412	NaN	85.563	19	14	2	NaN	NaN	NaN	NaN	0		NaN	NaN	0
AFHSHDTIDLSEIGLTR	17	Acetyl (Protein N-term)	_(ac)AFHSHDTIDLSEIGLTR_			1	0	0	TRINITY_DN25288_c0_g2_i3.p4;TRINITY_DN25288_c0_g2_i2.p4;TRINITY_DN25288_c0_g1_i8.p3;TRINITY_DN25288_c0_g1_i7.p3;TRINITY_DN25288_c0_g1_i4.p4;TRINITY_DN25288_c0_g1_i10.p4	TRINITY_DN25288_c0_g2_i3.p4	TRINITY_DN25288_c0_g2_i3.p4	MULTI-MATCH	20190213_QEP2_FBU_MS_bombyxmori_fract08_3	80	fract08_3		2	977.487	1952.96	34725.5	9.3667	0.0091558	-1.9228	-0.0018796	7.4439	0.0072763	977.486	166.62	0.28658	163.31	163.09	163.38	-3.3079	0.052704	-0.0017076	NaN	76.378	19	11	2	NaN	NaN	NaN	NaN	0		NaN	NaN	0
AFHSHDTIDLSEIGLTR	17	Acetyl (Protein N-term)	_(ac)AFHSHDTIDLSEIGLTR_			1	0	0	TRINITY_DN25288_c0_g2_i3.p4;TRINITY_DN25288_c0_g2_i2.p4;TRINITY_DN25288_c0_g1_i8.p3;TRINITY_DN25288_c0_g1_i7.p3;TRINITY_DN25288_c0_g1_i4.p4;TRINITY_DN25288_c0_g1_i10.p4	TRINITY_DN25288_c0_g2_i3.p4	TRINITY_DN25288_c0_g2_i3.p4	MULTI-MATCH	20190213_QEP2_FBU_MS_bombyxmori_fract08_3	80	fract08_3		3	651.994	1952.96	43019.4	8.8085	0.0057431	-2.2713	-0.0014809	6.5372	0.0042622	651.992	172.25	0.57333	170.14	169.93	170.51	-2.105	0.051651	-0.00067612	NaN	42.028	38	23	2	NaN	NaN	NaN	NaN	0		NaN	NaN	0
AFHSHDTIDLSEIGLTR	17	Acetyl (Protein N-term)	_(ac)AFHSHDTIDLSEIGLTR_			1	0	0	TRINITY_DN25288_c0_g2_i3.p4;TRINITY_DN25288_c0_g2_i2.p4;TRINITY_DN25288_c0_g1_i8.p3;TRINITY_DN25288_c0_g1_i7.p3;TRINITY_DN25288_c0_g1_i4.p4;TRINITY_DN25288_c0_g1_i10.p4	TRINITY_DN25288_c0_g2_i3.p4	TRINITY_DN25288_c0_g2_i3.p4	MULTI-MATCH	20190213_QEP2_FBU_MS_bombyxmori_fract08_3	80	fract08_3		3	651.994	1952.96	39608.6	9.23	0.0060179	0.57545	0.00037519	9.8055	0.0063931	651.993	215.83	0.10324	215.73	215.69	215.79	-0.10013	-0.11144	0.00089422	NaN	112.34	6	4	2	NaN	NaN	NaN	NaN	0		NaN	NaN	0
AFHSHDTIDLSEIGLTR	17	Acetyl (Protein N-term)	_(ac)AFHSHDTIDLSEIGLTR_			1	0	0	TRINITY_DN25288_c0_g2_i3.p4;TRINITY_DN25288_c0_g2_i2.p4;TRINITY_DN25288_c0_g1_i8.p3;TRINITY_DN25288_c0_g1_i7.p3;TRINITY_DN25288_c0_g1_i4.p4;TRINITY_DN25288_c0_g1_i10.p4	TRINITY_DN25288_c0_g2_i3.p4	TRINITY_DN25288_c0_g2_i3.p4	MULTI-MATCH	20190213_QEP2_FBU_MS_bombyxmori_fract08_4	80	fract08_4		3	651.994	1952.96	45558.4	11.545	0.0075275	0.14826	9.6664e-05	11.694	0.0076241	652.328	215.88	0.92496	215.78	215.51	216.43	-0.10014	-0.060398	5.8644e-05	NaN	112.34	52	38	2	NaN	NaN	NaN	NaN	0		NaN	NaN	0
AFHSHDTIDLSEIGLTR	17	Acetyl (Protein N-term)	_(ac)AFHSHDTIDLSEIGLTR_			1	0	0	TRINITY_DN25288_c0_g2_i3.p4;TRINITY_DN25288_c0_g2_i2.p4;TRINITY_DN25288_c0_g1_i8.p3;TRINITY_DN25288_c0_g1_i7.p3;TRINITY_DN25288_c0_g1_i4.p4;TRINITY_DN25288_c0_g1_i10.p4	TRINITY_DN25288_c0_g2_i3.p4	TRINITY_DN25288_c0_g2_i3.p4	MULTI-MATCH	20190213_QEP2_FBU_MS_bombyxmori_fract08_4	80	fract08_4		3	651.994	1952.96	45914	12.995	0.0084728	-0.057338	-3.7384e-05	12.938	0.0084354	651.994	216.55	0.40164	216.45	216.35	216.75	-0.10011	0.049107	-0.0011541	NaN	85.563	16	13	2	NaN	NaN	NaN	NaN	0		NaN	NaN	0
AFHSHDTIDLSEIGLTR	17	Acetyl (Protein N-term)	_(ac)AFHSHDTIDLSEIGLTR_			1	0	0	TRINITY_DN25288_c0_g2_i3.p4;TRINITY_DN25288_c0_g2_i2.p4;TRINITY_DN25288_c0_g1_i8.p3;TRINITY_DN25288_c0_g1_i7.p3;TRINITY_DN25288_c0_g1_i4.p4;TRINITY_DN25288_c0_g1_i10.p4	TRINITY_DN25288_c0_g2_i3.p4	TRINITY_DN25288_c0_g2_i3.p4	MULTI-MATCH	20190213_QEP2_FBU_MS_bombyxmori_fract09_1	90	fract09_1		3	651.994	1952.96	44192.3	7.9949	0.0052126	1.839	0.001199	9.8339	0.0064116	652.329	168.06	0.37581	166.66	166.47	166.84	-1.4032	-0.051656	0.0020847	NaN	54.768	23	15	2	NaN	NaN	NaN	NaN	0		NaN	NaN	0
AFHSHDTIDLSEIGLTR	17	Acetyl (Protein N-term)	_(ac)AFHSHDTIDLSEIGLTR_			1	0	0	TRINITY_DN25288_c0_g2_i3.p4;TRINITY_DN25288_c0_g2_i2.p4;TRINITY_DN25288_c0_g1_i8.p3;TRINITY_DN25288_c0_g1_i7.p3;TRINITY_DN25288_c0_g1_i4.p4;TRINITY_DN25288_c0_g1_i10.p4	TRINITY_DN25288_c0_g2_i3.p4	TRINITY_DN25288_c0_g2_i3.p4	MULTI-MATCH	20190213_QEP2_FBU_MS_bombyxmori_fract09_2	90	fract09_2		3	651.994	1952.96	43207.8	9.1909	0.0059924	0.53638	0.00034971	9.7273	0.0063421	651.994	162.34	0.59247	161.65	161.29	161.88	-0.69896	0.084232	0.00015615	NaN	104.78	53	23	3	NaN	NaN	NaN	NaN	0		NaN	NaN	0
AFHSHDTIDLSEIGLTR	17	Acetyl (Protein N-term)	_(ac)AFHSHDTIDLSEIGLTR_			1	0	0	TRINITY_DN25288_c0_g2_i3.p4;TRINITY_DN25288_c0_g2_i2.p4;TRINITY_DN25288_c0_g1_i8.p3;TRINITY_DN25288_c0_g1_i7.p3;TRINITY_DN25288_c0_g1_i4.p4;TRINITY_DN25288_c0_g1_i10.p4	TRINITY_DN25288_c0_g2_i3.p4	TRINITY_DN25288_c0_g2_i3.p4	MULTI-MATCH	20190213_QEP2_FBU_MS_bombyxmori_fract09_3	90	fract09_3		3	651.994	1952.96	43180.8	8.937	0.0058269	0.31955	0.00020835	9.2566	0.0060352	652.328	162.45	0.59459	161.5	161.17	161.76	-0.95222	-0.066204	-0.00026795	NaN	104.78	31	23	2	NaN	NaN	NaN	NaN	0		NaN	NaN	0
AFHSHDTIDLSEIGLTR	17	Acetyl (Protein N-term)	_(ac)AFHSHDTIDLSEIGLTR_			1	0	0	TRINITY_DN25288_c0_g2_i3.p4;TRINITY_DN25288_c0_g2_i2.p4;TRINITY_DN25288_c0_g1_i8.p3;TRINITY_DN25288_c0_g1_i7.p3;TRINITY_DN25288_c0_g1_i4.p4;TRINITY_DN25288_c0_g1_i10.p4	TRINITY_DN25288_c0_g2_i3.p4	TRINITY_DN25288_c0_g2_i3.p4	MULTI-MATCH	20190213_QEP2_FBU_MS_bombyxmori_fract09_4	90	fract09_4		3	651.994	1952.96	44814	9.5112	0.0062012	0.12114	7.8984e-05	9.6323	0.0062802	651.993	167.63	0.37903	166.78	166.6	166.98	-0.85092	0.075953	-0.0012754	NaN	54.768	21	14	2	NaN	NaN	NaN	NaN	0		NaN	NaN	0
AFHSHDTIDLSEIGLTR	17	Acetyl (Protein N-term)	_(ac)AFHSHDTIDLSEIGLTR_			1	0	0	TRINITY_DN25288_c0_g2_i3.p4;TRINITY_DN25288_c0_g2_i2.p4;TRINITY_DN25288_c0_g1_i8.p3;TRINITY_DN25288_c0_g1_i7.p3;TRINITY_DN25288_c0_g1_i4.p4;TRINITY_DN25288_c0_g1_i10.p4	TRINITY_DN25288_c0_g2_i3.p4	TRINITY_DN25288_c0_g2_i3.p4	MULTI-MATCH	20190213_QEP2_FBU_MS_bombyxmori_fract10_3	100	fract10_3		3	651.994	1952.96	43547.2	8.5142	0.0055512	-0.037807	-2.465e-05	8.4764	0.0055265	651.993	160.68	0.74586	159.98	159.5	160.24	-0.70369	-0.079765	-7.4167e-05	NaN	151.44	93	30	5	NaN	NaN	NaN	NaN	0		NaN	NaN	0
AFIENEAVSGGGQIDGTR	18	Unmodified	_AFIENEAVSGGGQIDGTR_			0	0	0	TRINITY_DN25828_c0_g3_i3.p1;TRINITY_DN25828_c0_g3_i1.p1;TRINITY_DN25828_c0_g3_i2.p1	TRINITY_DN25828_c0_g3_i3.p1	TRINITY_DN25828_c0_g3_i3.p1	MSMS	20190213_QEP2_FBU_MS_bombyxmori_fract01_1	10	fract01_1	910.949	2	910.942	1819.87	NaN	NaN	NaN	NaN	NaN	NaN	NaN	NaN	96.3	1	96.3	95.8	96.8	0								0	0	0	1.221e-06	1	47129	97.384	84.283	1
AFIENEAVSGGGQIDGTR	18	Unmodified	_AFIENEAVSGGGQIDGTR_			0	0	0	TRINITY_DN25828_c0_g3_i3.p1;TRINITY_DN25828_c0_g3_i1.p1;TRINITY_DN25828_c0_g3_i2.p1	TRINITY_DN25828_c0_g3_i3.p1	TRINITY_DN25828_c0_g3_i3.p1	MSMS	20190213_QEP2_FBU_MS_bombyxmori_fract01_3	10	fract01_3	910.952	2	910.942	1819.87	NaN	NaN	NaN	NaN	NaN	NaN	NaN	NaN	96.024	1	96.375	95.875	96.875	0.3512								0	0	0	0.00014141	1	47581	76.301	69.169	1
AFIENEAVSGGGQIDGTR	18	Unmodified	_AFIENEAVSGGGQIDGTR_			0	0	0	TRINITY_DN25828_c0_g3_i3.p1;TRINITY_DN25828_c0_g3_i1.p1;TRINITY_DN25828_c0_g3_i2.p1	TRINITY_DN25828_c0_g3_i3.p1	TRINITY_DN25828_c0_g3_i3.p1	MSMS	20190213_QEP2_FBU_MS_bombyxmori_fract04_1	40	fract04_1	910.95	2	910.942	1819.87	NaN	NaN	NaN	NaN	NaN	NaN	NaN	NaN	96.184	1	96.385	95.885	96.885	0.20081								0	0	0	1.4888e-06	1	48775	95.658	87.744	1
AFIENEAVSGGGQIDGTR	18	Unmodified	_AFIENEAVSGGGQIDGTR_			0	0	0	TRINITY_DN25828_c0_g3_i3.p1;TRINITY_DN25828_c0_g3_i1.p1;TRINITY_DN25828_c0_g3_i2.p1	TRINITY_DN25828_c0_g3_i3.p1	TRINITY_DN25828_c0_g3_i3.p1	MULTI-MSMS	20190213_QEP2_FBU_MS_bombyxmori_fract04_4	40	fract04_4	910.951	2	910.942	1819.87	38058.6	8.7425	0.0079639	0.053044	4.832e-05	8.7955	0.0080122	910.943	95.27	0.49821	96.775	96.473	96.972	1.5053					32	32	2	0	0	0	0.0053414	1	47998	57.537	47.967	1
AFIENEAVSGGGQIDGTR	18	Unmodified	_AFIENEAVSGGGQIDGTR_			0	0	0	TRINITY_DN25828_c0_g3_i3.p1;TRINITY_DN25828_c0_g3_i1.p1;TRINITY_DN25828_c0_g3_i2.p1	TRINITY_DN25828_c0_g3_i3.p1	TRINITY_DN25828_c0_g3_i3.p1	MULTI-MSMS	20190213_QEP2_FBU_MS_bombyxmori_fract05_3	50	fract05_3	910.95	2	910.942	1819.87	39927.3	8.8813	0.0080904	0.7301	0.00066508	9.6114	0.0087555	911.444	101.61	0.26199	94.188	94.015	94.277	-7.4181					16	12	2	0	0	0	1.8494e-06	1	47860	100.97	86.086	1
AFIENEAVSGGGQIDGTR	18	Unmodified	_AFIENEAVSGGGQIDGTR_			0	0	0	TRINITY_DN25828_c0_g3_i3.p1;TRINITY_DN25828_c0_g3_i1.p1;TRINITY_DN25828_c0_g3_i2.p1	TRINITY_DN25828_c0_g3_i3.p1	TRINITY_DN25828_c0_g3_i3.p1	MSMS	20190213_QEP2_FBU_MS_bombyxmori_fract06_2	60	fract06_2	910.949	2	910.942	1819.87	NaN	NaN	NaN	NaN	NaN	NaN	NaN	NaN	99.498	1	94.786	94.286	95.286	-4.7119								0	0	0	7.646e-06	1	47895	89.011	77.572	1
AFIENEAVSGGGQIDGTR	18	Unmodified	_AFIENEAVSGGGQIDGTR_			0	0	0	TRINITY_DN25828_c0_g3_i3.p1;TRINITY_DN25828_c0_g3_i1.p1;TRINITY_DN25828_c0_g3_i2.p1	TRINITY_DN25828_c0_g3_i3.p1	TRINITY_DN25828_c0_g3_i3.p1	MULTI-MSMS	20190213_QEP2_FBU_MS_bombyxmori_fract06_4	60	fract06_4	910.952	2	910.942	1819.87	37377.1	9.1588	0.0083431	1.1342	0.0010332	10.293	0.0093763	910.943	97.046	0.15758	96.196	96.166	96.323	-0.84977					10	9	2	0	0	0	8.0817e-05	1	47906	84.249	74.967	1
AFIENEAVSGGGQIDGTR	18	Unmodified	_AFIENEAVSGGGQIDGTR_			0	0	0	TRINITY_DN25828_c0_g3_i3.p1;TRINITY_DN25828_c0_g3_i1.p1;TRINITY_DN25828_c0_g3_i2.p1	TRINITY_DN25828_c0_g3_i3.p1	TRINITY_DN25828_c0_g3_i3.p1	MSMS	20190213_QEP2_FBU_MS_bombyxmori_fract07_1	70	fract07_1	910.951	2	910.942	1819.87	NaN	NaN	NaN	NaN	NaN	NaN	NaN	NaN	98.62	1	95.314	94.814	95.814	-3.3062								0	0	0	2.4361e-06	1	47311	89.557	81.841	1
AFIENEAVSGGGQIDGTR	18	Unmodified	_AFIENEAVSGGGQIDGTR_			0	0	0	TRINITY_DN25828_c0_g3_i3.p1;TRINITY_DN25828_c0_g3_i1.p1;TRINITY_DN25828_c0_g3_i2.p1	TRINITY_DN25828_c0_g3_i3.p1	TRINITY_DN25828_c0_g3_i3.p1	MULTI-MSMS	20190213_QEP2_FBU_MS_bombyxmori_fract07_2	70	fract07_2	911.451	2	910.942	1819.87	36302.8	8.9088	0.0081154	-0.32806	-0.00029884	8.5808	0.0078166	910.942	99.692	0.48611	94.829	94.562	95.048	-4.8631					54	24	3	0	0	0	5.4019e-27	1	47185	173.21	163.08	1
AFIENEAVSGGGQIDGTR	18	Unmodified	_AFIENEAVSGGGQIDGTR_			0	0	0	TRINITY_DN25828_c0_g3_i3.p1;TRINITY_DN25828_c0_g3_i1.p1;TRINITY_DN25828_c0_g3_i2.p1	TRINITY_DN25828_c0_g3_i3.p1	TRINITY_DN25828_c0_g3_i3.p1	MULTI-SECPEP	20190213_QEP2_FBU_MS_bombyxmori_fract07_3	70	fract07_3	910.448	2	910.942	1819.87	36318.5	8.8008	0.008017	0.026658	2.4284e-05	8.8275	0.0080413	910.942	98.537	0.51966	95.279	94.927	95.447	-3.258					66	28	3	0	0	0	0.046625	1	47298	33.918	26.599	1
AFIENEAVSGGGQIDGTR	18	Unmodified	_AFIENEAVSGGGQIDGTR_			0	0	0	TRINITY_DN25828_c0_g3_i3.p1;TRINITY_DN25828_c0_g3_i1.p1;TRINITY_DN25828_c0_g3_i2.p1	TRINITY_DN25828_c0_g3_i3.p1	TRINITY_DN25828_c0_g3_i3.p1	MSMS	20190213_QEP2_FBU_MS_bombyxmori_fract07_4	70	fract07_4	910.952	2	910.942	1819.87	NaN	NaN	NaN	NaN	NaN	NaN	NaN	NaN	101.6	1	94.381	93.881	94.881	-7.2178								0	0	0	2.799e-15	1	47333	126.4	115.54	1
AFIENEAVSGGGQIDGTR	18	Unmodified	_AFIENEAVSGGGQIDGTR_			0	0	0	TRINITY_DN25828_c0_g3_i3.p1;TRINITY_DN25828_c0_g3_i1.p1;TRINITY_DN25828_c0_g3_i2.p1	TRINITY_DN25828_c0_g3_i3.p1	TRINITY_DN25828_c0_g3_i3.p1	MULTI-MSMS	20190213_QEP2_FBU_MS_bombyxmori_fract08_1	80	fract08_1	911.452	2	910.942	1819.87	36401	7.72	0.0070325	0.10678	9.7272e-05	7.8268	0.0071298	910.942	98.22	0.68642	95.865	95.537	96.224	-2.3547					124	48	3	0	0	0	9.4415e-36	1	47479	188.84	167.59	1
AFIENEAVSGGGQIDGTR	18	Unmodified	_AFIENEAVSGGGQIDGTR_			0	0	0	TRINITY_DN25828_c0_g3_i3.p1;TRINITY_DN25828_c0_g3_i1.p1;TRINITY_DN25828_c0_g3_i2.p1	TRINITY_DN25828_c0_g3_i3.p1	TRINITY_DN25828_c0_g3_i3.p1	MULTI-MSMS	20190213_QEP2_FBU_MS_bombyxmori_fract08_2	80	fract08_2	911.453	2	910.942	1819.87	37217.6	8.853	0.0080646	0.36802	0.00033524	9.221	0.0083998	911.444	98.711	0.70714	95.354	95.02	95.727	-3.357					85	36	3	0	0	0	3.0783e-20	1	47124	163.79	151.07	1
AFIENEAVSGGGQIDGTR	18	Unmodified	_AFIENEAVSGGGQIDGTR_			0	0	0	TRINITY_DN25828_c0_g3_i3.p1;TRINITY_DN25828_c0_g3_i1.p1;TRINITY_DN25828_c0_g3_i2.p1	TRINITY_DN25828_c0_g3_i3.p1	TRINITY_DN25828_c0_g3_i3.p1	MULTI-MSMS	20190213_QEP2_FBU_MS_bombyxmori_fract08_3	80	fract08_3	910.951	2	910.942	1819.87	37092.6	8.4054	0.0076568	-0.30381	-0.00027675	8.1016	0.0073801	910.942	99.818	0.67876	94.906	94.631	95.31	-4.9119					96	35	4	0	0	0	1.4838e-11	1	46552	132.79	124.93	1
AFIENEAVSGGGQIDGTR	18	Unmodified	_AFIENEAVSGGGQIDGTR_			0	0	0	TRINITY_DN25828_c0_g3_i3.p1;TRINITY_DN25828_c0_g3_i1.p1;TRINITY_DN25828_c0_g3_i2.p1	TRINITY_DN25828_c0_g3_i3.p1	TRINITY_DN25828_c0_g3_i3.p1	MULTI-MSMS	20190213_QEP2_FBU_MS_bombyxmori_fract08_4	80	fract08_4	910.949	2	910.942	1819.87	36608.3	8.7752	0.0079937	0.37012	0.00033716	9.1454	0.0083309	910.942	98.724	0.78647	95.717	95.347	96.134	-3.0073					122	47	3	0	0	0	4.9438e-20	1	47625	159.01	145.9	1
AFIENEAVSGGGQIDGTR	18	Unmodified	_AFIENEAVSGGGQIDGTR_			0	0	0	TRINITY_DN25828_c0_g3_i3.p1;TRINITY_DN25828_c0_g3_i1.p1;TRINITY_DN25828_c0_g3_i2.p1	TRINITY_DN25828_c0_g3_i3.p1	TRINITY_DN25828_c0_g3_i3.p1	MULTI-MSMS	20190213_QEP2_FBU_MS_bombyxmori_fract09_1	90	fract09_1	910.949	2	910.942	1819.87	35678.2	8.0263	0.0073115	0.55056	0.00050153	8.5768	0.007813	910.942	98.455	0.79269	95.648	95.237	96.03	-2.8067					135	52	3	0	0	0	9.1106e-16	2	47025	154.55	142.64	1
AFIENEAVSGGGQIDGTR	18	Unmodified	_AFIENEAVSGGGQIDGTR_			0	0	0	TRINITY_DN25828_c0_g3_i3.p1;TRINITY_DN25828_c0_g3_i1.p1;TRINITY_DN25828_c0_g3_i2.p1	TRINITY_DN25828_c0_g3_i3.p1	TRINITY_DN25828_c0_g3_i3.p1	MULTI-MSMS	20190213_QEP2_FBU_MS_bombyxmori_fract09_2	90	fract09_2	911.453	2	910.942	1819.87	36388.3	8.4411	0.0076894	0.39352	0.00035847	8.8346	0.0080479	910.942	97.9	0.84891	95.797	95.464	96.313	-2.1024					130	54	3	0	0	0	1.3991e-15	1	47700	153.82	144.78	1
AFIENEAVSGGGQIDGTR	18	Unmodified	_AFIENEAVSGGGQIDGTR_			0	0	0	TRINITY_DN25828_c0_g3_i3.p1;TRINITY_DN25828_c0_g3_i1.p1;TRINITY_DN25828_c0_g3_i2.p1	TRINITY_DN25828_c0_g3_i3.p1	TRINITY_DN25828_c0_g3_i3.p1	MULTI-MSMS	20190213_QEP2_FBU_MS_bombyxmori_fract09_3	90	fract09_3	911.453	2	910.942	1819.87	36731.4	8.8074	0.0080231	-0.044313	-4.0367e-05	8.7631	0.0079827	911.444	97.808	0.71352	95.953	95.628	96.342	-1.8545					114	41	4	0	0	0	5.0461e-09	1	47063	110.64	102.11	1
AFIENEAVSGGGQIDGTR	18	Unmodified	_AFIENEAVSGGGQIDGTR_			0	0	0	TRINITY_DN25828_c0_g3_i3.p1;TRINITY_DN25828_c0_g3_i1.p1;TRINITY_DN25828_c0_g3_i2.p1	TRINITY_DN25828_c0_g3_i3.p1	TRINITY_DN25828_c0_g3_i3.p1	MULTI-MSMS	20190213_QEP2_FBU_MS_bombyxmori_fract09_4	90	fract09_4	911.451	2	910.942	1819.87	36390.2	8.641	0.0078714	0.2052	0.00018693	8.8462	0.0080584	910.942	97.65	1.034	95.796	95.525	96.559	-1.8534					132	59	3	0	0	0	4.0121e-09	2	47141	113.49	102.37	1
AFPETIFVVPK	11	Unmodified	_AFPETIFVVPK_			0	0	0	TRINITY_DN4510_c0_g1_i1.p1	TRINITY_DN4510_c0_g1_i1.p1	TRINITY_DN4510_c0_g1_i1.p1	MULTI-SECPEP	20190213_QEP2_FBU_MS_bombyxmori_fract01_2	10	fract01_2	624.402	2	624.355	1246.7	45362.5	8.1592	0.0050942	0.17561	0.00010964	8.3348	0.0052039	624.355	165.25	1.4384	167.1	166.57	168.01	1.8544					104	58	2	0	0	0	0.10798	1	82197	37.18	24.912	1
AFPETIFVVPK	11	Unmodified	_AFPETIFVVPK_			0	0	0	TRINITY_DN4510_c0_g1_i1.p1	TRINITY_DN4510_c0_g1_i1.p1	TRINITY_DN4510_c0_g1_i1.p1	MULTI-SECPEP	20190213_QEP2_FBU_MS_bombyxmori_fract02_1	20	fract02_1	624.402	2	624.355	1246.7	45789.5	7.3354	0.0045799	0.93342	0.00058279	8.2689	0.0051627	624.356	166.71	1.3266	167.21	166.62	167.94	0.50116					119	54	3	0	0	0	0.10647	1	82597	37.343	27.113	1
AFPETIFVVPK	11	Unmodified	_AFPETIFVVPK_			0	0	0	TRINITY_DN4510_c0_g1_i1.p1	TRINITY_DN4510_c0_g1_i1.p1	TRINITY_DN4510_c0_g1_i1.p1	MULTI-MSMS	20190213_QEP2_FBU_MS_bombyxmori_fract02_3	20	fract02_3	624.36	2	624.355	1246.7	46491.2	8.1222	0.0050711	0.41949	0.00026191	8.5417	0.005333	624.356	167.84	1.4191	168.34	167.5	168.92	0.50082					120	58	3	0	0	0	0.047669	1	81567	44.847	27.68	1
AFPETIFVVPK	11	Unmodified	_AFPETIFVVPK_			0	0	0	TRINITY_DN4510_c0_g1_i1.p1	TRINITY_DN4510_c0_g1_i1.p1	TRINITY_DN4510_c0_g1_i1.p1	MULTI-MSMS	20190213_QEP2_FBU_MS_bombyxmori_fract02_4	20	fract02_4	624.36	2	624.355	1246.7	45792.3	9.846	0.0061474	0.21013	0.00013119	10.056	0.0062786	624.356	168.17	1.3307	168.27	167.67	169	0.10008					134	53	3	0	0	0	0.034285	1	81434	46.73	29.562	1
AFPETIFVVPK	11	Unmodified	_AFPETIFVVPK_			0	0	0	TRINITY_DN4510_c0_g1_i1.p1	TRINITY_DN4510_c0_g1_i1.p1	TRINITY_DN4510_c0_g1_i1.p1	MULTI-MSMS	20190213_QEP2_FBU_MS_bombyxmori_fract03_1	30	fract03_1	624.862	2	624.355	1246.7	45289.1	7.9318	0.0049523	1.0529	0.00065737	8.9847	0.0056096	624.356	167.74	1.6573	168.09	167.17	168.83	0.35056					127	68	2	0	0	0	0.004595	2	83353	62.466	50.198	1
AFPETIFVVPK	11	Unmodified	_AFPETIFVVPK_			0	0	0	TRINITY_DN4510_c0_g1_i1.p1	TRINITY_DN4510_c0_g1_i1.p1	TRINITY_DN4510_c0_g1_i1.p1	MULTI-MSMS	20190213_QEP2_FBU_MS_bombyxmori_fract03_3	30	fract03_3	624.36	2	624.355	1246.7	45268.4	8.8069	0.0054987	0.3434	0.0002144	9.1503	0.0057131	624.355	170.23	1.3248	169.08	168.42	169.75	-1.1529					100	54	2	0	0	0	0.020663	1	81266	53.567	45.497	1
AFPETIFVVPK	11	Unmodified	_AFPETIFVVPK_			0	0	0	TRINITY_DN4510_c0_g1_i1.p1	TRINITY_DN4510_c0_g1_i1.p1	TRINITY_DN4510_c0_g1_i1.p1	MULTI-MSMS	20190213_QEP2_FBU_MS_bombyxmori_fract03_4	30	fract03_4	624.863	2	624.355	1246.7	45270.5	9.7499	0.0060874	0.55345	0.00034555	10.303	0.006433	624.356	169.33	1.3482	168.73	168.09	169.43	-0.60188					131	54	3	0	0	0	0.031379	1	81546	48.188	32.095	1
AFPETIFVVPK	11	Unmodified	_AFPETIFVVPK_			0	0	0	TRINITY_DN4510_c0_g1_i1.p1	TRINITY_DN4510_c0_g1_i1.p1	TRINITY_DN4510_c0_g1_i1.p1	MULTI-MSMS	20190213_QEP2_FBU_MS_bombyxmori_fract04_1	40	fract04_1	624.361	2	624.355	1246.7	45168.8	8.3141	0.005191	0.59982	0.0003745	8.914	0.0055655	624.356	168.28	1.6007	168.28	167.4	169	0.00033569					181	66	4	0	0	0	0.019284	2	83431	54.259	46.127	1
AFPETIFVVPK	11	Unmodified	_AFPETIFVVPK_			0	0	0	TRINITY_DN4510_c0_g1_i1.p1	TRINITY_DN4510_c0_g1_i1.p1	TRINITY_DN4510_c0_g1_i1.p1	MULTI-MSMS	20190213_QEP2_FBU_MS_bombyxmori_fract04_2	40	fract04_2	624.361	2	624.355	1246.7	45056.8	9.0335	0.0056401	0.64018	0.0003997	9.6737	0.0060398	624.356	168.73	1.3597	168.33	167.55	168.91	-0.40057					109	56	2	0	0	0	0.018832	1	82976	54.486	48.054	1
AFPETIFVVPK	11	Unmodified	_AFPETIFVVPK_			0	0	0	TRINITY_DN4510_c0_g1_i1.p1	TRINITY_DN4510_c0_g1_i1.p1	TRINITY_DN4510_c0_g1_i1.p1	MULTI-MSMS	20190213_QEP2_FBU_MS_bombyxmori_fract04_3	40	fract04_3	624.361	2	624.355	1246.7	44956	9.3912	0.0058635	0.68333	0.00042664	10.075	0.0062901	624.356	169.45	1.2508	168.7	167.87	169.12	-0.75192					97	51	2	0	0	0	0.020663	1	82488	53.567	45.497	1
AFPETIFVVPK	11	Unmodified	_AFPETIFVVPK_			0	0	0	TRINITY_DN4510_c0_g1_i1.p1	TRINITY_DN4510_c0_g1_i1.p1	TRINITY_DN4510_c0_g1_i1.p1	MULTI-MSMS	20190213_QEP2_FBU_MS_bombyxmori_fract04_4	40	fract04_4	624.361	2	624.355	1246.7	45102.2	8.9976	0.0056177	0.92433	0.00057711	9.9219	0.0061948	624.356	167.18	1.9256	167.98	166.86	168.78	0.80362					204	77	3	0	0	0	0.004595	2	81822	62.466	52.278	1
AFPETIFVVPK	11	Unmodified	_AFPETIFVVPK_			0	0	0	TRINITY_DN4510_c0_g1_i1.p1	TRINITY_DN4510_c0_g1_i1.p1	TRINITY_DN4510_c0_g1_i1.p1	MULTI-MSMS	20190213_QEP2_FBU_MS_bombyxmori_fract05_1	50	fract05_1	624.361	2	624.355	1246.7	43687.3	8.3828	0.0052338	0.46496	0.0002903	8.8478	0.0055241	624.356	168.26	1.6134	168.46	167.47	169.08	0.20035					171	66	3	0	0	0	0.0045511	2	84341	62.633	54.563	1
AFPETIFVVPK	11	Unmodified	_AFPETIFVVPK_			0	0	0	TRINITY_DN4510_c0_g1_i1.p1	TRINITY_DN4510_c0_g1_i1.p1	TRINITY_DN4510_c0_g1_i1.p1	MULTI-MSMS	20190213_QEP2_FBU_MS_bombyxmori_fract05_2	50	fract05_2	624.863	2	624.355	1246.7	43741	9.1981	0.0057429	-0.95926	-0.00059892	8.2388	0.0051439	624.355	170.75	1.4097	169.19	168.49	169.9	-1.5538					102	58	2	0	0	0	0.019284	1	81362	54.259	41.251	1
AFPETIFVVPK	11	Unmodified	_AFPETIFVVPK_			0	0	0	TRINITY_DN4510_c0_g1_i1.p1	TRINITY_DN4510_c0_g1_i1.p1	TRINITY_DN4510_c0_g1_i1.p1	MULTI-MSMS	20190213_QEP2_FBU_MS_bombyxmori_fract05_4	50	fract05_4	624.863	2	624.355	1246.7	44988.7	9.7143	0.0060652	0.6824	0.00042606	10.397	0.0064913	624.356	168.51	1.5935	168.36	167.59	169.18	-0.15128					168	64	3	0	0	0	0.0019679	2	82342	72.434	59.426	1
AFPETIFVVPK	11	Unmodified	_AFPETIFVVPK_			0	0	0	TRINITY_DN4510_c0_g1_i1.p1	TRINITY_DN4510_c0_g1_i1.p1	TRINITY_DN4510_c0_g1_i1.p1	MULTI-MSMS	20190213_QEP2_FBU_MS_bombyxmori_fract06_1	60	fract06_1	624.361	2	624.355	1246.7	44766.8	9.0858	0.0056728	-0.0084148	-5.2539e-06	9.0774	0.0056675	624.355	170.35	1.3677	169.3	168.56	169.93	-1.0529					118	56	3	0	0	0	0.020663	2	82491	53.567	43.724	1
AFPETIFVVPK	11	Unmodified	_AFPETIFVVPK_			0	0	0	TRINITY_DN4510_c0_g1_i1.p1	TRINITY_DN4510_c0_g1_i1.p1	TRINITY_DN4510_c0_g1_i1.p1	MULTI-MSMS	20190213_QEP2_FBU_MS_bombyxmori_fract06_3	60	fract06_3	624.361	2	624.355	1246.7	44680.2	9.5131	0.0059396	0.86961	0.00054295	10.383	0.0064825	624.356	168.73	1.7633	168.48	167.57	169.34	-0.25014					183	71	3	0	0	0	0.0020294	2	82815	72.2	62.012	1
AFPETIFVVPK	11	Unmodified	_AFPETIFVVPK_			0	0	0	TRINITY_DN4510_c0_g1_i1.p1	TRINITY_DN4510_c0_g1_i1.p1	TRINITY_DN4510_c0_g1_i1.p1	MULTI-MSMS	20190213_QEP2_FBU_MS_bombyxmori_fract06_4	60	fract06_4	624.361	2	624.355	1246.7	44702.9	10.094	0.0063021	0.30575	0.0001909	10.4	0.006493	624.355	168.36	1.6515	168.32	167.56	169.21	-0.04776					174	65	3	0	0	0	0.020663	2	81132	53.567	45.435	1
AFPETIFVVPK	11	Unmodified	_AFPETIFVVPK_			0	0	0	TRINITY_DN4510_c0_g1_i1.p1	TRINITY_DN4510_c0_g1_i1.p1	TRINITY_DN4510_c0_g1_i1.p1	MULTI-MSMS	20190213_QEP2_FBU_MS_bombyxmori_fract07_1	70	fract07_1	624.361	2	624.355	1246.7	44238.6	8.5235	0.0053217	0.37658	0.00023512	8.9001	0.0055568	624.355	170.58	1.3896	169.18	168.41	169.8	-1.4015					149	57	3	0	0	0	0.0047289	1	80945	61.958	51.77	1
AFPETIFVVPK	11	Unmodified	_AFPETIFVVPK_			0	0	0	TRINITY_DN4510_c0_g1_i1.p1	TRINITY_DN4510_c0_g1_i1.p1	TRINITY_DN4510_c0_g1_i1.p1	MULTI-MSMS	20190213_QEP2_FBU_MS_bombyxmori_fract07_2	70	fract07_2	624.359	2	624.355	1246.7	43177.1	9.3215	0.0058199	-0.48355	-0.00030191	8.8379	0.005518	624.355	171.21	1.7336	169.36	168.47	170.2	-1.8554					165	70	3	0	0	0	0.040369	1	79980	45.433	30.972	1
AFPETIFVVPK	11	Unmodified	_AFPETIFVVPK_			0	0	0	TRINITY_DN4510_c0_g1_i1.p1	TRINITY_DN4510_c0_g1_i1.p1	TRINITY_DN4510_c0_g1_i1.p1	MULTI-MSMS	20190213_QEP2_FBU_MS_bombyxmori_fract07_3	70	fract07_3	624.36	2	624.355	1246.7	44813.6	9.17	0.0057253	0.037292	2.3283e-05	9.2073	0.0057486	624.355	170.63	1.4018	169.28	168.37	169.77	-1.3533					145	56	4	0	0	0	0.037527	1	80631	45.661	33.03	1
AFPETIFVVPK	11	Unmodified	_AFPETIFVVPK_			0	0	0	TRINITY_DN4510_c0_g1_i1.p1	TRINITY_DN4510_c0_g1_i1.p1	TRINITY_DN4510_c0_g1_i1.p1	MULTI-MSMS	20190213_QEP2_FBU_MS_bombyxmori_fract07_4	70	fract07_4	624.361	2	624.355	1246.7	43419.9	10.05	0.0062745	-0.98339	-0.00061399	9.0661	0.0056605	624.354	172.26	1.6181	169.65	168.76	170.38	-2.6064					117	64	2	0	0	0	0.051464	1	78691	44.543	34.7	1
AFPETIFVVPK	11	Unmodified	_AFPETIFVVPK_			0	0	0	TRINITY_DN4510_c0_g1_i1.p1	TRINITY_DN4510_c0_g1_i1.p1	TRINITY_DN4510_c0_g1_i1.p1	MULTI-MSMS	20190213_QEP2_FBU_MS_bombyxmori_fract08_1	80	fract08_1	624.361	2	624.355	1246.7	44363.8	8.8558	0.0055291	-0.98741	-0.0006165	7.8683	0.0049126	624.354	170.44	1.8832	169.19	168.33	170.21	-1.2518					209	77	4	0	0	0	0.018832	2	80892	54.486	47.439	1
AFPETIFVVPK	11	Unmodified	_AFPETIFVVPK_			0	0	0	TRINITY_DN4510_c0_g1_i1.p1	TRINITY_DN4510_c0_g1_i1.p1	TRINITY_DN4510_c0_g1_i1.p1	MULTI-MSMS	20190213_QEP2_FBU_MS_bombyxmori_fract08_2	80	fract08_2	624.361	2	624.355	1246.7	43676.3	9.2889	0.0057995	-1.1873	-0.00074129	8.1016	0.0050583	624.354	170.08	1.8396	168.83	168.17	170.01	-1.2518					208	73	4	0	0	0	0.0047289	1	80133	61.958	50.039	1
AFPETIFVVPK	11	Unmodified	_AFPETIFVVPK_			0	0	0	TRINITY_DN4510_c0_g1_i1.p1	TRINITY_DN4510_c0_g1_i1.p1	TRINITY_DN4510_c0_g1_i1.p1	MULTI-MSMS	20190213_QEP2_FBU_MS_bombyxmori_fract08_3	80	fract08_3	624.361	2	624.355	1246.7	43422.5	9.1913	0.0057386	-0.94813	-0.00059197	8.2432	0.0051467	624.354	171.44	1.6862	169.23	168.53	170.21	-2.2052					180	67	4	0	0	0	0.0066565	1	78912	60.598	47.967	1
AFPETIFVVPK	11	Unmodified	_AFPETIFVVPK_			0	0	0	TRINITY_DN4510_c0_g1_i1.p1	TRINITY_DN4510_c0_g1_i1.p1	TRINITY_DN4510_c0_g1_i1.p1	MULTI-MSMS	20190213_QEP2_FBU_MS_bombyxmori_fract08_4	80	fract08_4	624.862	2	624.355	1246.7	44701.6	10.252	0.0064008	-0.76826	-0.00047966	9.4836	0.0059212	624.354	170.29	1.9185	169.09	168.16	170.08	-1.2029					205	76	4	0	0	0	0.019284	1	80079	54.259	41.251	1
AFPETIFVVPK	11	Unmodified	_AFPETIFVVPK_			0	0	0	TRINITY_DN4510_c0_g1_i1.p1	TRINITY_DN4510_c0_g1_i1.p1	TRINITY_DN4510_c0_g1_i1.p1	MULTI-MSMS	20190213_QEP2_FBU_MS_bombyxmori_fract09_2	90	fract09_2	624.362	2	624.355	1246.7	44388	9.3511	0.0058384	0.31978	0.00019966	9.6709	0.0060381	624.356	169.38	1.4901	168.53	167.83	169.32	-0.8499					186	59	4	0	0	0	0.0047665	1	81401	61.815	49.185	1
AFPETIFVVPK	11	Unmodified	_AFPETIFVVPK_			0	0	0	TRINITY_DN4510_c0_g1_i1.p1	TRINITY_DN4510_c0_g1_i1.p1	TRINITY_DN4510_c0_g1_i1.p1	MULTI-MSMS	20190213_QEP2_FBU_MS_bombyxmori_fract09_3	90	fract09_3	624.362	2	624.355	1246.7	44136.2	9.085	0.0056723	0.55306	0.00034531	9.6381	0.0060176	624.356	169.62	1.8542	168.77	167.72	169.57	-0.85197					197	75	3	0	0	0	0.0023964	1	80727	70.808	57.8	1
AFPETIFVVPK	11	Unmodified	_AFPETIFVVPK_			0	0	0	TRINITY_DN4510_c0_g1_i1.p1	TRINITY_DN4510_c0_g1_i1.p1	TRINITY_DN4510_c0_g1_i1.p1	MULTI-MSMS	20190213_QEP2_FBU_MS_bombyxmori_fract09_4	90	fract09_4	624.362	2	624.355	1246.7	44756	9.9982	0.0062424	0.31979	0.00019966	10.318	0.0064421	624.355	169.46	1.4347	168.61	167.89	169.32	-0.85088					193	56	4	0	0	0	0.0047289	1	80457	61.958	49.9	1
AFPETIFVVPK	11	Unmodified	_AFPETIFVVPK_			0	0	0	TRINITY_DN4510_c0_g1_i1.p1	TRINITY_DN4510_c0_g1_i1.p1	TRINITY_DN4510_c0_g1_i1.p1	MULTI-MATCH	20190213_QEP2_FBU_MS_bombyxmori_fract02_2	20	fract02_2		2	624.355	1246.7	44231	7.5808	0.0047331	-0.32496	-0.00020289	7.2558	0.0045302	624.355	170.59	1.005	168.94	168.41	169.42	-1.6543	0.41996	-0.00055921	NaN	46.73	65	42	2	NaN	NaN	NaN	NaN	0		NaN	NaN	0
AFPETIFVVPK	11	Unmodified	_AFPETIFVVPK_			0	0	0	TRINITY_DN4510_c0_g1_i1.p1	TRINITY_DN4510_c0_g1_i1.p1	TRINITY_DN4510_c0_g1_i1.p1	MULTI-MATCH	20190213_QEP2_FBU_MS_bombyxmori_fract03_2	30	fract03_2		2	624.355	1246.7	44874.1	8.9189	0.0055685	-0.081228	-5.0715e-05	8.8376	0.0055178	624.355	170.73	1.3231	169.33	168.44	169.76	-1.4042	0.28043	-0.00049893	NaN	53.567	85	54	2	NaN	NaN	NaN	NaN	0		NaN	NaN	0
AFPETIFVVPK	11	Unmodified	_AFPETIFVVPK_			0	0	0	TRINITY_DN4510_c0_g1_i1.p1	TRINITY_DN4510_c0_g1_i1.p1	TRINITY_DN4510_c0_g1_i1.p1	MULTI-MATCH	20190213_QEP2_FBU_MS_bombyxmori_fract05_3	50	fract05_3		2	624.355	1246.7	43777.4	8.4542	0.0052785	-0.94978	-0.000593	7.5045	0.0046855	624.354	172.49	1.4038	169.78	169.07	170.47	-2.7064	0.29601	4.356e-06	NaN	54.259	109	57	2	NaN	NaN	NaN	NaN	0		NaN	NaN	0
AFPETIFVVPK	11	Unmodified	_AFPETIFVVPK_			0	0	0	TRINITY_DN4510_c0_g1_i1.p1	TRINITY_DN4510_c0_g1_i1.p1	TRINITY_DN4510_c0_g1_i1.p1	MULTI-MATCH	20190213_QEP2_FBU_MS_bombyxmori_fract06_2	60	fract06_2		2	624.355	1246.7	43340.7	9.2649	0.0057846	-1.2095	-0.00075515	8.0554	0.0050294	624.354	170.94	1.5497	169.23	168.45	170	-1.7044	-0.033646	-0.0011903	NaN	53.567	119	63	2	NaN	NaN	NaN	NaN	0		NaN	NaN	0
AFPETIFVVPK	11	Unmodified	_AFPETIFVVPK_			0	0	0	TRINITY_DN4510_c0_g1_i1.p1	TRINITY_DN4510_c0_g1_i1.p1	TRINITY_DN4510_c0_g1_i1.p1	MULTI-MATCH	20190213_QEP2_FBU_MS_bombyxmori_fract09_1	90	fract09_1		2	624.355	1246.7	44417.9	8.6581	0.0054058	-0.0064201	-4.0084e-06	8.6517	0.0054017	624.355	170.23	1.4116	169.03	168.23	169.64	-1.2027	0.2938	-0.00034512	NaN	70.808	174	57	4	NaN	NaN	NaN	NaN	0		NaN	NaN	0
AGDLPCLDPLR	11	Unmodified	_AGDLPCLDPLR_			0	0	0	TRINITY_DN24317_c3_g4_i1.p2	TRINITY_DN24317_c3_g4_i1.p2	TRINITY_DN24317_c3_g4_i1.p2	MULTI-MSMS	20190213_QEP2_FBU_MS_bombyxmori_fract05_2	50	fract05_2	613.819	2	613.814	1225.61	42792.6	9.1426	0.0056119	-1.7537	-0.0010765	7.3889	0.0045354	613.814	135.22	0.73894	131.66	131.32	132.05	-3.5588					83	30	4	0	0	0	0.024873	1	65446	51.454	41.203	1
AGDLPCLDPLR	11	Unmodified	_AGDLPCLDPLR_			0	0	0	TRINITY_DN24317_c3_g4_i1.p2	TRINITY_DN24317_c3_g4_i1.p2	TRINITY_DN24317_c3_g4_i1.p2	MULTI-MSMS	20190213_QEP2_FBU_MS_bombyxmori_fract05_3	50	fract05_3	613.818	2	613.814	1225.61	43664.1	8.5967	0.0052768	0.20406	0.00012526	8.8007	0.005402	613.813	138.53	0.82779	131.82	131.34	132.16	-6.7164					55	34	2	0	0	0	0.10413	1	64932	40.317	31.055	1
AGDLPCLDPLR	11	Unmodified	_AGDLPCLDPLR_			0	0	0	TRINITY_DN24317_c3_g4_i1.p2	TRINITY_DN24317_c3_g4_i1.p2	TRINITY_DN24317_c3_g4_i1.p2	MULTI-MSMS	20190213_QEP2_FBU_MS_bombyxmori_fract06_2	60	fract06_2	613.819	2	613.814	1225.61	43081.2	8.8114	0.0054086	-0.76501	-0.00046958	8.0464	0.004939	613.814	135.41	0.87791	131.6	131.19	132.07	-3.8096					79	36	3	0	0	0	0.028869	1	64977	49.448	38.793	1
AGDLPCLDPLR	11	Unmodified	_AGDLPCLDPLR_			0	0	0	TRINITY_DN24317_c3_g4_i1.p2	TRINITY_DN24317_c3_g4_i1.p2	TRINITY_DN24317_c3_g4_i1.p2	MULTI-MSMS	20190213_QEP2_FBU_MS_bombyxmori_fract07_1	70	fract07_1	613.818	2	613.814	1225.61	44818.1	8.2873	0.0050868	0.35467	0.0002177	8.6419	0.0053045	613.813	135.63	0.86134	132.12	131.64	132.5	-3.5067					98	38	3	0	0	0	0.072646	1	64927	42.843	29.723	1
AGDLPCLDPLR	11	Unmodified	_AGDLPCLDPLR_			0	0	0	TRINITY_DN24317_c3_g4_i1.p2	TRINITY_DN24317_c3_g4_i1.p2	TRINITY_DN24317_c3_g4_i1.p2	MULTI-MSMS	20190213_QEP2_FBU_MS_bombyxmori_fract07_2	70	fract07_2	613.82	2	613.814	1225.61	43780.4	8.6742	0.0053243	0.94275	0.00057867	9.617	0.005903	613.814	135.78	0.7655	131.62	131.25	132.02	-4.1613					54	31	2	0	0	0	0.030622	1	64058	48.568	40.702	1
AGDLPCLDPLR	11	Unmodified	_AGDLPCLDPLR_			0	0	0	TRINITY_DN24317_c3_g4_i1.p2	TRINITY_DN24317_c3_g4_i1.p2	TRINITY_DN24317_c3_g4_i1.p2	MULTI-MSMS	20190213_QEP2_FBU_MS_bombyxmori_fract08_2	80	fract08_2	613.818	2	613.814	1225.61	44141.9	9.1172	0.0055963	1.0975	0.00067366	10.215	0.0062699	613.814	134.94	0.83684	131.78	131.35	132.19	-3.1565					83	34	3	0	0	0	0.028869	1	64213	49.448	34.754	1
AGDLPCLDPLR	11	Unmodified	_AGDLPCLDPLR_			0	0	0	TRINITY_DN24317_c3_g4_i1.p2	TRINITY_DN24317_c3_g4_i1.p2	TRINITY_DN24317_c3_g4_i1.p2	MULTI-MSMS	20190213_QEP2_FBU_MS_bombyxmori_fract08_3	80	fract08_3	613.818	2	613.814	1225.61	44324.7	9.3769	0.0057557	0.30434	0.00018681	9.6812	0.0059425	613.813	136.87	0.91693	131.76	131.32	132.24	-5.1123					89	39	3	0	0	0	0.10215	1	63567	40.475	32.378	1
AGDLPCLDPLR	11	Unmodified	_AGDLPCLDPLR_			0	0	0	TRINITY_DN24317_c3_g4_i1.p2	TRINITY_DN24317_c3_g4_i1.p2	TRINITY_DN24317_c3_g4_i1.p2	MULTI-MSMS	20190213_QEP2_FBU_MS_bombyxmori_fract08_4	80	fract08_4	613.82	2	613.814	1225.61	45316	9.7584	0.0059898	0.54147	0.00033236	10.3	0.0063222	613.814	134.62	0.83211	131.81	131.45	132.28	-2.8068					91	35	4	0	0	0	0.033775	1	64488	46.985	34.03	1
AGDLPCLDPLR	11	Unmodified	_AGDLPCLDPLR_			0	0	0	TRINITY_DN24317_c3_g4_i1.p2	TRINITY_DN24317_c3_g4_i1.p2	TRINITY_DN24317_c3_g4_i1.p2	MULTI-MSMS	20190213_QEP2_FBU_MS_bombyxmori_fract09_4	90	fract09_4	613.819	2	613.814	1225.61	45140.7	9.6193	0.0059045	0.14927	9.1622e-05	9.7686	0.0059961	613.813	133.54	0.70111	131.79	131.39	132.09	-1.7532					82	29	4	0	0	0	0.049379	1	64330	44.71	26.89	1
AGDLPCLDPLR	11	Unmodified	_AGDLPCLDPLR_			0	0	0	TRINITY_DN24317_c3_g4_i1.p2	TRINITY_DN24317_c3_g4_i1.p2	TRINITY_DN24317_c3_g4_i1.p2	MULTI-MATCH	20190213_QEP2_FBU_MS_bombyxmori_fract05_1	50	fract05_1		2	613.814	1225.61	45792	8.1802	0.0050211	-0.010987	-6.744e-06	8.1692	0.0050144	613.814	132.23	0.64618	131.93	131.58	132.23	-0.30093	0.11587	-1.6313e-06	NaN	51.454	87	27	5	NaN	NaN	NaN	NaN	0		NaN	NaN	0
AGDLPCLDPLR	11	Unmodified	_AGDLPCLDPLR_			0	0	0	TRINITY_DN24317_c3_g4_i1.p2	TRINITY_DN24317_c3_g4_i1.p2	TRINITY_DN24317_c3_g4_i1.p2	MULTI-MATCH	20190213_QEP2_FBU_MS_bombyxmori_fract05_4	50	fract05_4		2	613.814	1225.61	44391.3	8.9487	0.0054928	0.47773	0.00029324	9.4264	0.0057861	613.814	132.31	0.60272	131.86	131.64	132.25	-0.45203	0.038033	0.00059833	NaN	51.454	57	25	3	NaN	NaN	NaN	NaN	0		NaN	NaN	0
AGDLPCLDPLR	11	Unmodified	_AGDLPCLDPLR_			0	0	0	TRINITY_DN24317_c3_g4_i1.p2	TRINITY_DN24317_c3_g4_i1.p2	TRINITY_DN24317_c3_g4_i1.p2	MULTI-MATCH	20190213_QEP2_FBU_MS_bombyxmori_fract06_1	60	fract06_1		2	613.814	1225.61	44400.8	8.511	0.0052242	1.0061	0.00061757	9.5172	0.0058418	613.813	135.11	0.7178	132.16	131.76	132.48	-2.9577	0.19118	0.00067396	NaN	49.448	84	33	3	NaN	NaN	NaN	NaN	0		NaN	NaN	0
AGDLPCLDPLR	11	Unmodified	_AGDLPCLDPLR_			0	0	0	TRINITY_DN24317_c3_g4_i1.p2	TRINITY_DN24317_c3_g4_i1.p2	TRINITY_DN24317_c3_g4_i1.p2	MULTI-MATCH	20190213_QEP2_FBU_MS_bombyxmori_fract06_3	60	fract06_3		2	613.814	1225.61	44632	9.1631	0.0056244	0.85833	0.00052686	10.021	0.0061513	613.813	132.87	0.80829	132.11	131.69	132.5	-0.76036	0.14264	0.00049253	NaN	49.448	70	34	3	NaN	NaN	NaN	NaN	0		NaN	NaN	0
AGDLPCLDPLR	11	Unmodified	_AGDLPCLDPLR_			0	0	0	TRINITY_DN24317_c3_g4_i1.p2	TRINITY_DN24317_c3_g4_i1.p2	TRINITY_DN24317_c3_g4_i1.p2	MULTI-MATCH	20190213_QEP2_FBU_MS_bombyxmori_fract06_4	60	fract06_4		2	613.814	1225.61	44768.7	9.489	0.0058245	1.3215	0.00081116	10.81	0.0066356	613.813	132.64	0.71426	132	131.55	132.26	-0.64925	0.029404	0.0010611	NaN	49.448	71	30	3	NaN	NaN	NaN	NaN	0		NaN	NaN	0
AGDLPCLDPLR	11	Unmodified	_AGDLPCLDPLR_			0	0	0	TRINITY_DN24317_c3_g4_i1.p2	TRINITY_DN24317_c3_g4_i1.p2	TRINITY_DN24317_c3_g4_i1.p2	MULTI-MATCH	20190213_QEP2_FBU_MS_bombyxmori_fract07_3	70	fract07_3		2	613.814	1225.61	44310.7	8.9565	0.0054976	0.60727	0.00037275	9.5638	0.0058704	613.814	134.99	0.84976	131.84	131.44	132.29	-3.1578	0.073181	-0.00019302	NaN	48.568	82	35	4	NaN	NaN	NaN	NaN	0		NaN	NaN	0
AGDLPCLDPLR	11	Unmodified	_AGDLPCLDPLR_			0	0	0	TRINITY_DN24317_c3_g4_i1.p2	TRINITY_DN24317_c3_g4_i1.p2	TRINITY_DN24317_c3_g4_i1.p2	MULTI-MATCH	20190213_QEP2_FBU_MS_bombyxmori_fract07_4	70	fract07_4		2	613.814	1225.61	44116.1	9.9001	0.0060768	1.0351	0.00063536	10.935	0.0067122	613.814	137.53	1.0539	131.47	130.94	132	-6.0539	-0.29221	0.0003322	NaN	48.568	71	41	2	NaN	NaN	NaN	NaN	0		NaN	NaN	0
AGDLPCLDPLR	11	Unmodified	_AGDLPCLDPLR_			0	0	0	TRINITY_DN24317_c3_g4_i1.p2	TRINITY_DN24317_c3_g4_i1.p2	TRINITY_DN24317_c3_g4_i1.p2	MULTI-MATCH	20190213_QEP2_FBU_MS_bombyxmori_fract09_1	90	fract09_1		2	613.814	1225.61	45741.5	8.2315	0.0050526	2.1594	0.0013255	10.391	0.0063781	613.813	134.69	1.0466	131.88	131.57	132.62	-2.8067	0.061117	0.001221	NaN	44.71	94	44	3	NaN	NaN	NaN	NaN	0		NaN	NaN	0
AGDLPCLDPLR	11	Unmodified	_AGDLPCLDPLR_			0	0	0	TRINITY_DN24317_c3_g4_i1.p2	TRINITY_DN24317_c3_g4_i1.p2	TRINITY_DN24317_c3_g4_i1.p2	MULTI-MATCH	20190213_QEP2_FBU_MS_bombyxmori_fract09_2	90	fract09_2		2	613.814	1225.61	45784.9	9.2515	0.0056787	2.0818	0.0012778	11.333	0.0069565	613.813	133.7	0.51372	131.8	131.55	132.06	-1.9019	-0.02537	0.0011257	NaN	44.71	73	23	4	NaN	NaN	NaN	NaN	0		NaN	NaN	0
AGDSSVDESQLK	12	Unmodified	_AGDSSVDESQLK_			0	0	0	TRINITY_DN19676_c0_g1_i1.p2	TRINITY_DN19676_c0_g1_i1.p2	TRINITY_DN19676_c0_g1_i1.p2	MULTI-MSMS	20190213_QEP2_FBU_MS_bombyxmori_fract01_1	10	fract01_1	618.296	2	618.291	1234.57	43720.7	7.9765	0.0049318	-0.17253	-0.00010668	7.804	0.0048251	618.291	29.718	0.61061	29.718	29.373	29.984	1.9073e-06					149	40	5	0	0	0	4.3637e-17	1	12707	177.83	148.76	1
AGDSSVDESQLK	12	Unmodified	_AGDSSVDESQLK_			0	0	0	TRINITY_DN19676_c0_g1_i1.p2	TRINITY_DN19676_c0_g1_i1.p2	TRINITY_DN19676_c0_g1_i1.p2	MULTI-MSMS	20190213_QEP2_FBU_MS_bombyxmori_fract01_2	10	fract01_2	618.296	2	618.291	1234.57	45281.7	8.362	0.0051701	0.080806	4.9961e-05	8.4428	0.0052201	618.291	28.157	0.50805	30.212	29.923	30.431	2.0549					94	36	4	0	0	0	1.1566e-05	1	13100	118.76	96.73	1
[truncated: 27,307 more rows]
[truncated: 11 more columns]
