# Supplementary material for: Proteotranscriptomics assisted gene annotation and spatial proteomics of Bombyx mori BmN4 cell line
Source: BMC Genomics. 2020 Oct 6;21:690. doi: 10.1186/s12864-020-07088-7 (PMC7541253; doi:10.1186/s12864-020-07088-7)
Supplement: Supplementary file 5 — Additional file 5. BOMOPTA annotation CDS sequences. [file 12864_2020_7088_MOESM5_ESM.txt]

>TRINITY_DN10117_c0_g1_i1.p1 TRINITY_DN10117_c0_g1~~TRINITY_DN10117_c0_g1_i1.p1 ORF type:complete len:334 (+),score=91.97 TRINITY_DN10117_c0_g1_i1:151-1152(+)	ATGTGGGTTCCCAGCACGCCGGTAACTTTGGTGACTGCAGTAGCGGCCGTGGCTGGTGGGGTGTGCATATTCAAAGATTACTACAGCGGTCCTCCGTACGACCGGTCCGTCCGCGCCGACAACAGAACAATTATCATTACTGGTGCTAACAGCGGTATCGGGAAAGCTGCAGCAAAAGACTTCGCCAAAAGGGGTGCTAAGGTGTTTATGGCGTGCCGTGACGTCAAGAAGTGCGAGGAGCAACGGCGCGACATCGTGCTTGAGACGAACAACAAATACGTGTACTGCAGACCCTGCGACCTGGCCAGCACGGCCTCCATCAGAGAGTTCGTTGCCAGATTCAAAGGAGAGGAGCCACACCTTCACGTGCTGGTCAATAACGCCGGGGTGATGGAACCA…
>TRINITY_DN10119_c0_g1_i1.p1 TRINITY_DN10119_c0_g1~~TRINITY_DN10119_c0_g1_i1.p1 ORF type:complete len:287 (+),score=61.60 TRINITY_DN10119_c0_g1_i1:123-983(+)	ATGACTTCCCAAGCGTTAGCGTCGCTCACAGCGACTTACACCGACTCTGAAGGCGAAGAAGATATGGAAGACCAAACGCCTGAAAAAGAAGAGCCAAAAGAAGCTCATTCCGTCCCGACCAGTCCTCGGAAAGTGGAGGAAAGTAACAAGCCAGCCTCAGCTCCAGTTTCCCCTAAGAAAAGTCTAGTTAGCTACGTAGATGACACGATAGTGTCTGACGAAGAACCGACATCACCAGTTAATGAAAATGAAGATGACATGCGCCGTTTGTCCATGGAGACCGACACAGACGAAGCAGTACAGCGATCAGACCCTGATGACTCTGAAGACGGCATCACAATCCCACCTGAACCATCAGGAAAGTGTCCCAAAGAACTACAAGAATCTATAGCAAAATTT…
>TRINITY_DN10242_c0_g1_i1.p3 TRINITY_DN10242_c0_g1~~TRINITY_DN10242_c0_g1_i1.p3 ORF type:internal len:130 (+),score=91.56 TRINITY_DN10242_c0_g1_i1:3-389(+)	CCCGCCGCGCTGGCCGTGCGCGAGCCGCCCGTGCACACCGCGCGCACAGTCTGCACGCCGGAAGAGTACCTGCGGCGCCTGGACTCGCAGATCCGGCGCGCGATGCTGGCCAAGCGCGACATCGTGGCCGACATGCTGGGCGTGCCGCGCCGCGACTACGAGCAGCTGGCCGAGCTGTGCGTGGCCGACACGCTGGGGACCGTCGACATAGACCAGGAGCTGCGTTCGACGGGCGACCGGCTGTCCCGCTCCGACAGCACGGAGGAGGAGGGCGACAGGTCGGAGCCGGACGTGCACCAGCTGCTGCTGGCGACGTTCGCGCAGGCGGACGAGATCCTGTCGTGCGTGCGGCGCGGCCTGCGCGCGTCCGAGCCCGCCGCCGTGCTG
>TRINITY_DN10247_c0_g1_i1.p1 TRINITY_DN10247_c0_g1~~TRINITY_DN10247_c0_g1_i1.p1 ORF type:complete len:70 (+),score=15.87 TRINITY_DN10247_c0_g1_i1:125-334(+)	ATGACTATAAAACCTCGAGAACAGATCGGCAGTGATGATGATCCCGTGGAAGGCATGCTGAAAAAAACTGGCTGTCTGGAACTACACTATAAAGTGCAGGAATGCATCGCCGAAACGAAAGACTGGAGAAAGTGTCAAACCGCAGTTAATAATTTCAGAGATTGTATCAACAAACATAAACAGGAAGAAACAACTAAAAATAAACATTAA
>TRINITY_DN10283_c0_g1_i1.p1 TRINITY_DN10283_c0_g1~~TRINITY_DN10283_c0_g1_i1.p1 ORF type:complete len:91 (+),score=15.01 TRINITY_DN10283_c0_g1_i1:310-582(+)	ATGGATGCATTATCAACTGGGACGCTCAGTGGCGCGCAAAAAGAAGAATTGATGGATCAAGTAAAACAACAGATCGCCATAGCGAACGCTCAAGAACTCTTAACAAAAATGACTGAAAAATGTTTCAAAAAGTGCATCAATAAGCCAGGTACTTCTTTGGATAGCTCCGAACAGAAGTGCATAGCTATGTGTATGGATAGGTACATGGATTCATGGAATCTCGTATCGAGGACATACAGCAGTCGAATTCAACGCGAGAGAAACAACATGTAA
>TRINITY_DN10335_c0_g1_i1.p1 TRINITY_DN10335_c0_g1~~TRINITY_DN10335_c0_g1_i1.p1 ORF type:complete len:140 (+),score=20.71 TRINITY_DN10335_c0_g1_i1:148-567(+)	ATGTTGCCGCTATCTTTGTTACGGACAGCGCAGAACCACCCTATGCTTGTCGAATTGAAAAATGGCGAAACTTACAATGGTCATCTCGTAAGCTGCGATAATTGGATGAACATTAATTTACGTGAAGTTATTTGCACGTCGAGAGACGGCGACAAGTTCTGGAGGATGCCGGAATGTTATATACGTGGTAGTACGATCAAATACTTGAGAATACCGGACGAGGTCATCGACATGGTGAAGGAGGAGACACAGGTTAAAGCGCGCGGTCGTAACGAGGTTTCCAAGGGACGCGGGCAAAACATGAGGACCGGTGGCCGTGGTGGTAGCCGAGGCGCATTCGGTAACCGCGGCAGAGCACCTCCACTAGCCCGTGGCGGCGGGAACCCGCGACCACAGAAC…
>TRINITY_DN10479_c0_g1_i2.p3 TRINITY_DN10479_c0_g1~~TRINITY_DN10479_c0_g1_i2.p3 ORF type:5prime_partial len:79 (+),score=43.50 TRINITY_DN10479_c0_g1_i2:2-238(+)	GAGCGGGCGCTGCATCTGGAGCGCGCGCTGTCGGCCGAGACGCGCGTCAAGCTGGACCTGCTGTCCGCGCTGGGGGAGGCCAAGCGCAACATGCACATCCAGGAAGGGCTGATATCCCGACAAGAGAAGGAGATATCCGAGCTGAAGGCGCAGATGGTGGCGGTGATGCCGCCCGAGTTCGTGCTGGACCCCGCGGCGCCGGTGTACACGCCGCGACAGCTCGCCTCCGATGTGTGA
>TRINITY_DN10555_c0_g1_i1.p1 TRINITY_DN10555_c0_g1~~TRINITY_DN10555_c0_g1_i1.p1 ORF type:complete len:68 (+),score=6.89 TRINITY_DN10555_c0_g1_i1:234-437(+)	ATGATTATTCCAGTACGATGTTTCACATGCGGGAAAGTTATAGGAAACAAATGGGAAGCTTACTTAGGCCTGCTACAGGCGGATTACACAGAAGGTGATGCTTTGGATGTCCTTGGATTGAAAAGATACTGCTGCAGAAGAATGTTGCTCGGACACGTGGATCTCATTGAAAAACTGTTGAATTATTCCCCATTAGAAAAATAA
>TRINITY_DN10570_c0_g1_i1.p1 TRINITY_DN10570_c0_g1~~TRINITY_DN10570_c0_g1_i1.p1 ORF type:3prime_partial len:312 (+),score=95.08 TRINITY_DN10570_c0_g1_i1:82-1014(+)	ATGTCGTTTTTTGGTGTAGGGAATCCCTTTTCTACGCCGGTGGGTCAAAAAATTGAACAAGCCACAGATGGCGCATTACCATCCGAAAATTGGGCTCTGAACATGGAAATATGCGATATAATAAACAGCAGTACGGACGGACCTAAAGATGCCATTAAAGCAATAAGAAAAAGGTTGACTACAAGCGCTGGGAAGAACTACACAGTGGTGATGTACACGCTGACTGTCCTGGAAACATGCGTAAAAAACTGTGGAAAGCCGTTCCATGTTCTCGTCTGCAATAAGGAATTTATATCAGAGTTGGTAAAATTGATTGGCCCCAAAAATGATCCGCCGACGGTGGTGCAAGACAAAGTATTGAGCCTCATCCAATGTTGGGCCGATGCCTTCCAGAACCAA…
>TRINITY_DN10625_c0_g1_i2.p1 TRINITY_DN10625_c0_g1~~TRINITY_DN10625_c0_g1_i2.p1 ORF type:internal len:282 (+),score=113.89 TRINITY_DN10625_c0_g1_i2:2-844(+)	TCTTCCCCCGCTCCCCCCGCGCAGCCCGCCCTCCCCGCCGCCCTCCCCACCGCGCTCTCGGCCGCCACGCATCCGCAACATAACCCACAGCCTGCGGTTCAACAAGTACAACAGGTTCAGCAAGTCCAACAACAAGTTCAGCAAGTCCAACAACAAGTACAGCAAGTACAACAACAAGTGCAGCAAGTTGTTGTGCAGCAAGCGTCCCACCGCGCGTGCTCGCCGCCGGAGGTGTCCGCGATGTCCGGCGCTCCTCCCGAACACCACAAGCGGCCTCCGCCCCACCAGACGCCTCCTGCACATCATAATAAGTCTGTCTCTACACAACAACAAACGCAACAGCAGCAGACTGAGAGTGGCTCAGAGCGAGAGAGTCCGGCAGCTGTCTCCCCCGGAGTG…
>TRINITY_DN10661_c0_g1_i1.p1 TRINITY_DN10661_c0_g1~~TRINITY_DN10661_c0_g1_i1.p1 ORF type:complete len:557 (+),score=123.85 TRINITY_DN10661_c0_g1_i1:276-1946(+)	ATGGCTAAACTAAATCCAAGAACGGGATTTGTGATCAAACTTTCCGAAGAGACAGTTCAAAAGTTAGCGGAAGAGGAAAAAGAAACAAAAGAAAAATCTACATATAATCAGATAGAGGATACTACATCGGTAGAAGATATTAATAATGACAAAATTCAAAATGTTCAAGATGTGAAAACAACATCACAAACTTTAGATGTACCTACTTCCGATTCCATAGAAAAATCTACTGTAGAAAGTACTCTGCAGAAAGAAAATTCATCACAAACTGAAAAAACAGTTCTGAACATAACTGATGATAAGGGTGAAAATGATAAGGATAATACACTTGAAGATAATGAAAAAACAAAGAAACCCTCCAAATCTATTACTGATTCTAGTACTTGGGGTGAGTATGCA…
>TRINITY_DN10664_c0_g1_i1.p1 TRINITY_DN10664_c0_g1~~TRINITY_DN10664_c0_g1_i1.p1 ORF type:internal len:110 (+),score=61.14 TRINITY_DN10664_c0_g1_i1:3-329(+)	CTCGCCTCCGCCCTCGAGCGGGCCGCCGCCGCCGCGCATCACCTGCTGCACCAGTACCTACAGAGGTGTAGTGAAGTGTTCGCTGCGATGGGAGGCGCCACGTCCGGCGGCGAACTCGTCTCGCTGCAAGCCGTGCGGGACGCGATGGCGCCGTGCAGCAACACGCTCCAAGATTTGCTCAATCAAGCTGTAGAGAGCCTCGCGCTGACTGCCTGCGAGAACCTGGACAGCGCGGACAGCGAACCCGCGACCGGCGCGGAAGGCAACATGCCCGACCTGCTGACGCCCGTGTCGCACTCCGGAGCGACGCCGCTGGGCGGGCGGCGG
>TRINITY_DN10775_c0_g1_i2.p1 TRINITY_DN10775_c0_g1~~TRINITY_DN10775_c0_g1_i2.p1 ORF type:3prime_partial len:90 (+),score=6.21 TRINITY_DN10775_c0_g1_i2:335-601(+)	ATGATTACGAGATTTAAATTATGTGTGTTAGTGGGTTTGGCATGGCATTTTATCGAAGTACACAGTCACGATCATCTCCTCGAAGGCATTTACTGTGGGAAACAAAATTGTTACGAAGTTTTGGGTGTAACGCGAGAGGCTACCAAGAATGAGATCGCTAAAAGTTATCGACAACTCGCTAAAAAATTCCATCCGGACTTGCACAGAAAAGCTGAAGATAAAAAAATAGCAGAAGAAAAGTTTAAAGAAATAGCAACGGCCTACGAG
>TRINITY_DN10793_c0_g1_i2.p1 TRINITY_DN10793_c0_g1~~TRINITY_DN10793_c0_g1_i2.p1 ORF type:internal len:143 (+),score=81.59 TRINITY_DN10793_c0_g1_i2:1-426(+)	GCCTGGAGCTGCCGCGAGGACTCGGACTGCCTGCTGCTGGCGGGCGCCGCGCTGTCGCTGTGGAAGTGCAGCGAGCGGGCGCACCCCGTGCACAAGGTGTTCGCGAAGGGTAACCTGCAGAGCAACCCCACCACGGGGGGCGGACAGAAGGCGTCCGCGGACTGCTTCAACACCCTGGTGTGGCAGCGCACGGCCGTGCTGCAGCAGGAGGGAGGCCGCGCCGTGTCGGTGTGCGGGGCGCGCTTACCGCAGTCCGTGCCCGCCGTGCTGCTAGCCACGCCGCACGCCGTGCACTACAAGCCCAAGGACAGTCACGTGGCGTTGATCAGCAGGCCGGTGACGAGCCACGGCGCGGCGGACGCGCAGGCCGGGGGCGCCACTCCGCCCAAGAACACTAAA…
>TRINITY_DN10892_c0_g1_i2.p2 TRINITY_DN10892_c0_g1~~TRINITY_DN10892_c0_g1_i2.p2 ORF type:internal len:136 (+),score=69.70 TRINITY_DN10892_c0_g1_i2:3-407(+)	CTGGTGGTGCGCGACCTGGCGCACGTCACCCCCTACAACTGCCGCGCCACCGTCGCCGCGCTGCGCATCGTCGCGCGCGCCGCCATGCGACACGGTCAAGAGAAGAGCCGCGACGACATCAAGTCACGATCCGGCTCGTCCCGGACCCGCGACGACTCCAGCGACGAGGAGACGGAGGACGTGGACCAGTACCACCTCATCAGCATACAGGTGCTGGACCTGATGCACACGCTGCACAGCCGCACGGCGCAGATCTTCGCGTGGTGGCGCGACGAGGCGGAGCAGCGGGGCCCGGCCGACCACGACCTCTGGGACATCGCCTGGAGCCCGCTGCTGCAGGCCATTGCGCTGTTCTGCACCGACCGCCGGAAGCAGGTGTCGAGGTGTGCCATGCGCTAC…
>TRINITY_DN11124_c0_g1_i1.p1 TRINITY_DN11124_c0_g1~~TRINITY_DN11124_c0_g1_i1.p1 ORF type:complete len:145 (+),score=12.27 TRINITY_DN11124_c0_g1_i1:68-502(+)	ATGTCTATTCCGTATAGCGGTACAATTAGAAGATCCAAAGGTGTTGTTTCAGCCATTGGAAAACAACTAAAAGCAGTTAATTTAAAGGCTGCTAAAAAAATTACCATAAAATTTGATCCATTTGGAGAAAACGCAACTCACACAAGGAATTTTGCTCATTACATCAGTGCACCTAAAATAGCAATCACAAATCCCAATTGCTCTGTGAAGACCGAAGTGTTGTGTGACAGGAGTGAGCCAACAGTAGAAATAACACTCTTGCCTGCAATTGCAGCAACTGCAAAAATACAGAAAGTGACTTTAAGAAGTGAGAATCTTACTTGTCTTGAAATTCTCCAATTATTGAATAAGCACATTTCTTCTTTAGCACCTGTAGAACTACCACCAACTACACTACAA…
>TRINITY_DN1113_c0_g1_i2.p1 TRINITY_DN1113_c0_g1~~TRINITY_DN1113_c0_g1_i2.p1 ORF type:internal len:202 (+),score=90.94 TRINITY_DN1113_c0_g1_i2:2-604(+)	GCCGACATCCTGCGCAACGCCTCCTGCACCTCCGGCCTGCCCGCCGGCTTCCTCGCCATGCTCAGAGGCCTGGGCAAACCAGTAAGGGTCCGCGGCCACGGCGGCTGGACTGGCCACGTGGACACCAGCTACGACACTCCGCATCTGCAGGATCTGCCGCCAGCCAACAACGTCGGGGAGAAAGCGCCCGCTATATACGACGGGAGGGAGCAGGTGCTGTACTGGTCGGACTCCACGAGCGAGATAGCGTTCGTGGTCCCGTCGGGGCTCGGGCCGAGCGACGCGCCGCCCGACCGCCGCAGCGACAGCATCAAGTCCGACACCGACGGGTCCTGTACATCCTCGAGGAGCTCAGAGAAGGGAGCGGGCTCGTGCTGGGACGTGTCGAGCGAGACGCAC…
>TRINITY_DN11150_c0_g1_i1.p1 TRINITY_DN11150_c0_g1~~TRINITY_DN11150_c0_g1_i1.p1 ORF type:complete len:684 (+),score=85.45 TRINITY_DN11150_c0_g1_i1:228-2279(+)	ATGACGGATATGAACGAAAAGAGGTTAGAAGAGCGAACAACCAGGGCCGAAAAAGAAGCCCGGGCTATCGAAGAAGAGCTAGAGAAATTAAGTAAAGGTGATCTTAGCTATGTCGGGAATCCAGAATTGGATAAGCTGCTGACCGAAAACGAAAAGCTCAAACATCGTCTCGCTATTCTTGAAAATGCCATAAAAGTAGAGACCGAATCTTCAGCGGCGATCAAGAAGGAAGCTAAAAAACGCACATTACCAATGCTTGTAACAGATACTAAGTCTGTTGAAAGTAATTTTTGCATATTAGAAGAACTGAAAAATCTTTTTGAAGTTGCCATTACCAATGCCTATCCAGATTTAGAGAATCCACCCATCGCACTGACGTTGTCAGGTAACAATCCTAAA…
>TRINITY_DN11441_c0_g1_i1.p1 TRINITY_DN11441_c0_g1~~TRINITY_DN11441_c0_g1_i1.p1 ORF type:internal len:128 (+),score=52.13 TRINITY_DN11441_c0_g1_i1:2-382(+)	TGGCTGGCCGCCGCCGCCGAGCGCTGGCTGCGCACGCGCACGCCGCCCCCCGCCGCCTTCACGCACACACTCGCCAACGTTTTATGGACATTGAAAGAAAAACAGCTGCTGGATAATGTAGAAGAATTAATTACGGATGATCTCTTTGACTTGGTCTATACTTGGATCAAAGAAGTGCCAGAAGCAAGTCTGCTGAAGAAATCACTCGACGCAGTTTTATGCTCGATGTGCTACATACGTCCGGAACTATTCAAGATGCTACTGGAGCATATGGATATACCAATGGATCAAGATGAAAGCATGGAAGGCGTGACCGACGACACTAAGGTACAGGGCTCCAGCAGAGAGGGCGGCGCGGCGGACGGCGGCGTGGCGTGGCGC
>TRINITY_DN11514_c0_g1_i1.p1 TRINITY_DN11514_c0_g1~~TRINITY_DN11514_c0_g1_i1.p1 ORF type:internal len:502 (+),score=65.17 TRINITY_DN11514_c0_g1_i1:3-1505(+)	TTAAGTGACAGCAAGTCCGCTATGCTTATCACTTTATTAATTTTATTATTTTCTGCACTGAAATGTACTGCAAATGATATATTAGGATGCGGTGGATTCGTCAAAAGTCATGTCACTTTGGATTTCTCTAAAATAGAAATAGGACTATACACGAAAGATGGGAGTCTCAAAGAAAAGACAGAATGCGCTCCTACTAATGGATACTATTTTCTACCTCTATATGAGAAGGGTGACTACGTATTGAAGGTCCACCCACCACCAGGCTGGAGCTTTGAGCCATCCACAGTTGACCTTTCTGTGGATGGTGTCACAGACAAATGTTCTGCAGGGCAGGACATAAATTTCGCCTTTAATGGTTTCGGTATAGCCGGTAAAGTAATCACCGATGGCCAAACCCAA…
>TRINITY_DN11579_c0_g1_i1.p1 TRINITY_DN11579_c0_g1~~TRINITY_DN11579_c0_g1_i1.p1 ORF type:5prime_partial len:167 (+),score=61.30 TRINITY_DN11579_c0_g1_i1:2-502(+)	GCCGCCGGGCCCGCCTTGGCGCCCTCGCCCGCGCCCGCTGCTCTCGACTTTGCCGACGCAGCCTCGCGAGCCGCAGTCGCTTACCGCGACGGATCTCTTCTGCTCTACGACCTTGAGACTGGCCAGGCCGTGTTGCGGTTGGGTTGCGACAGTCCCGCGAACCGCGTTCGTTCTCATCCGACGCTGCCGATGTTGGTGACCGCGCACGAGGACCGACACATTCGGTTCTGGGACGCGGTCTCGGGGCAGTGCTCGCACGCGATGGTGGCCCACTTGGACGCCGTCACGGGACTCGCTCTCGATCCCAACGGCCTGTTCCTGCTATCGGGCTCGCACGACTGCTCCGTGCGCCTCTGGAATCTCGACACGAAGACTTGCGTGCAGGAGATCACCGCGCAC…
>TRINITY_DN11829_c0_g1_i2.p1 TRINITY_DN11829_c0_g1~~TRINITY_DN11829_c0_g1_i2.p1 ORF type:complete len:228 (+),score=50.00 TRINITY_DN11829_c0_g1_i2:111-794(+)	ATGTCGTTCATTGTGAAGCAACTAAGTCGAAGTGTACTGTCGCCGGCTTTCAATGTAGCAAAAAGGATTAATTTTTCTACGACCAGCACTACAAGAGCTCTTAAAGTTCAGAAGCCTGCTCCAGACTTCAGTGCGACAGCAGTTGTCAATGGAGAGTTCAATCAACTTAAACTTTCAGATTTCACAGGAAAATACGTAGTTCTGTTCTTCTATCCATTGGATTTCACATTTGTATGTCCGACAGAGCTCATAGCGTTCAGTGATAAAGCTAAAGACTTTGCTGGAATCGATTGTCAGGTGATTGGAGTGTCCACAGACTCTGAGTTCAGTCACCTCGCATGGATCAACACTCCTAGGAAGGATGGTGGATTGGGAAAAATGGAAATTCCTCTGCTTGCT…
>TRINITY_DN11834_c0_g1_i2.p1 TRINITY_DN11834_c0_g1~~TRINITY_DN11834_c0_g1_i2.p1 ORF type:complete len:203 (+),score=23.53 TRINITY_DN11834_c0_g1_i2:71-679(+)	ATGAATCAAGCAGAAGTTTCCAAACTTGTTTCAAAACTACGTATGAATATTAAACCAGAACACCGTCGGTTAAAAAATCTTAAAGGTCCTGAGGGCAGGATTGATAAATTACGTAAAACAGTAACAGGATTAATAAAATTCGAGAGAATAGAATTAAATATTAACCGAGGTGATGAAGCTCGCCAATATGCAGAAAGGCTTATATCAGAAGCTATCCGTCATGGTGACTGTCACAAACCAACTATGGACATGGCCAATTTTTGGCTTCTTGAAAAACAGCTTGTTCATAAATTATTCAAAGTTTTGGTTCCAAGATTTGAAAACTCGACAGTTTCTTATACAAAAATGATTAAAGCACCTAAAGCTCAGAATACTGAACATACAAATAAAATTGTATTA…
>TRINITY_DN11906_c0_g1_i1.p1 TRINITY_DN11906_c0_g1~~TRINITY_DN11906_c0_g1_i1.p1 ORF type:5prime_partial len:193 (+),score=30.84 TRINITY_DN11906_c0_g1_i1:2-580(+)	ATAGTCATATGGAAGTGTGAGGTTAGTTTTAAACTGTATACATTGAAAATACGAATAACAAATTATACAAAAATACTAACAAAAATCGTAATGGCTGATGAAACGCAGGCGAAGGTGTCTTCAATTGTCACAGATATTACAAAGTCTCGGGATAAATACAAAGAGGTCACAATAGCAAATAATGCGCCCGTTCTAAGCGAGAAAAGAAAGCAGGAGAAGGGGAAAACAATCAGAGGTATCCCAAAATCTGGCAGGTTCTGGAAGTCTAAAAAAGAAAAATTCTCGACCATTAATAAAACAAAGGGTCTCCAACAAGACTTTTCCAAGAAAACAGCATTGAGATTGGAACTAAAGCGAACTAAGGAGTTATCTAAGCAGGCTCTTGAACAATTGAAAGAA…
>TRINITY_DN11909_c0_g1_i1.p1 TRINITY_DN11909_c0_g1~~TRINITY_DN11909_c0_g1_i1.p1 ORF type:internal len:128 (+),score=61.78 TRINITY_DN11909_c0_g1_i1:2-382(+)	CTGGCGGCGCGCACCCGCACCGCGCCCGCCGCCGCCGCGCTGCTCGCGCACGCATTCGCGGAGTACAACGGCGCCAGCGGGAAACTCACTTCCAGCGAAGATAAGATTGCAGTTCTCAATGGAGTACGCGCCCTGAGCCAGCTGGCCGTCGCCCCGGAGGACAGACGGGCGCTGTTCGCGGAGACGGCCGCCCACACCGCGCGCATACTGGACTCCGAGTCCCACGAGCGAACCTTGTGCGTGGCCCTGGACGTACTGCAGCACTGGACCACAGGCCTGGATGGACCGCTGCCCGATGTCATTCTTGAGATATTCACGAAGAACATATCGGCGAAGAGCAGCACGCAGACCGTCCGCACGGCGTACACCAGCCTGCTGGGC
>TRINITY_DN11941_c0_g1_i2.p2 TRINITY_DN11941_c0_g1~~TRINITY_DN11941_c0_g1_i2.p2 ORF type:3prime_partial len:188 (+),score=67.06 TRINITY_DN11941_c0_g1_i2:187-747(+)	ATGGTCATGGAGGCGTCCCCATCTCCGCAGAGCGTCGGCCGCGAATTCGTCCGCCAGTACTACACGCTCCTGAACAAGGCGCCCGCCCATCTCCATAGATTCTACAACAATTACTCGTCGTTCATCCACGGCGGTCTCGACGCCCCCAACCGCGAGACGCTTCCCGTTGTGGGACAGAAGCAGATCCACAATCGCATCCAGCAGCTCAACTTCCGCGACTGCCATGCCAAGATCAGTCAGGTGGACGCTCAAGCGACCCTGGGCAACGGCGTCGTGGTCCAAGTGACGGGCGAGCTCTCCAACGGCGGGGCTCCGATGCGCCGCTTCACGCAGACCTTCGTACTGGCCGCGCAGTCTCCGAAGAAGTATTACGTTCACAACGACATCTTCCGTTATCAG…
>TRINITY_DN12071_c0_g1_i1.p1 TRINITY_DN12071_c0_g1~~TRINITY_DN12071_c0_g1_i1.p1 ORF type:3prime_partial len:380 (+),score=100.67 TRINITY_DN12071_c0_g1_i1:490-1626(+)	ATGAATGTGGGAGTCTTCAACAGAGTTAATCATAAAGATAAAGATAGTGACGGGATGTATGCAGAATGGAGCTCAATACCACTGGAGGGTGGGGGACAAGGAGTACTGGGAGCAGTTGGAGGCCGAGATGTTGTACTGGCAGTTGTGAAACAATTGAGCTCCCCTGATCCTAGTCCTTTAACTACTGATGCTGAGGTGGAGTGGGTTCTAGAAGTGATCAGATATGGTTTGTCACTGCCACTGAGCGAGCACAGTGCTGTACGGGATTGCGTGCGTGTCGCGTGTGCTTGGTTGACCCCACTACTGGCTCCCACTCCCGCCGCGCAACCCACCCCCCCAGCTCTTCCTCCACCCGTAGTCGCCGAGCCACACAGATACGCAAGGAAGATACTGCGCCAC…
>TRINITY_DN12073_c0_g1_i1.p1 TRINITY_DN12073_c0_g1~~TRINITY_DN12073_c0_g1_i1.p1 ORF type:5prime_partial len:219 (+),score=7.13 TRINITY_DN12073_c0_g1_i1:2-658(+)	AAAAACAGAAAGCTTTATGTGCCTACCGTATTGAAACTATTATTTTTTTACTTATTTAACGCACATCATCTGATGTGTCATATATTAACACGATTGAATATCCGACCGTTATGTTCTATTCAATATCATCTATTAAATTATACGGATTCTACGAATAATTCCTTTAAAGCACATAACATTATCACTGGTCTCCAAGACAAAATTTACAGTATAAAATTTAAAAAATATTTCTTGCCTTACAACAACAACTTGCATCTACTAGGCTCTATTAGGCTCTTAGTATCGGATAAAAAGGAAAATAAAATGGTTGATCCGCGACGAGTAGTAAGCTACGAAGATGTATTGAAAGTTATTCATCAACCCGAAAAGGTGTTGATCGACGTGCGTAATCCTGATGAA…
>TRINITY_DN1212_c0_g1_i1.p1 TRINITY_DN1212_c0_g1~~TRINITY_DN1212_c0_g1_i1.p1 ORF type:5prime_partial len:263 (+),score=71.93 TRINITY_DN1212_c0_g1_i1:2-790(+)	GTCAACGTGTCGGTGCTGCGCGGTGCCGCCTCGCTGTCCGCCCTCACGCCGCTGCAGCACGCCGAGGAACTGCTCAAAGCCGAGATGGTCACCATGCTGCACTACGATGCCCTCAGGGACCCGCCTGAAGGTGTAGATAAAAAGCGTGCTATTCAACTACAAGCATCCCATTTAGCATACTTAGAACAGCATCCATATGAAGAGTTTGCTGACGAAGAATTAGCTGCCGCTAAAGAAGCACTGAAGAAAGAAATGGAAGTCGTGAAAGCGGGAATGAGTCATGGGGACCTTAGTATAGACGCGTACACTCAAGTCTGGGAGGAATGTTTAGCACAGGTACTTTTTCTACCCGGTCAACATCGTTACACGCGTGCTAATTTGGCAAGCAAGAAGGATCGT…
>TRINITY_DN12250_c0_g1_i1.p1 TRINITY_DN12250_c0_g1~~TRINITY_DN12250_c0_g1_i1.p1 ORF type:internal len:69 (+),score=51.72 TRINITY_DN12250_c0_g1_i1:1-204(+)	GCCGCCGACACGCAGCAGCCGGAGAGCGGGCCGGCCGCGGCGCCGCGCCGCCTCGTCACCAGCGACGGCACCTACGCCACGCAGTCCGCCTTCAACCTGCCCGCGTCGGGTGCGGCGGAGGGCGGCGCGGCGGAGGGCGGTGCGAGACTGGGCGGCGCGCTGCTGGAGGGCGAGAGTTTCACGGCGGTGTGCGCGTGCTCGGCC
>TRINITY_DN12309_c0_g1_i2.p1 TRINITY_DN12309_c0_g1~~TRINITY_DN12309_c0_g1_i2.p1 ORF type:complete len:243 (+),score=41.42 TRINITY_DN12309_c0_g1_i2:178-906(+)	ATGGCACCGGCCGCTGCAGCCACGAAACTAAAACCTGATGAGGATCCTTTAGGAATAAGGGCCGTGCTACTTGGCCCTCCTGGATCCGGTAAGGGGACTCAGGCTCCTCGTCTGAAAGAAAAGTATTGTGTTTGTCACCTATCCACTGGTGACATGCTGCGTGCTGAAGTCTCATCGGGATCAGACCTGGGACGACGCCTTAAGAAGGTCATGGATGAGGGCAAACTTGTTTCCGATGAAATGGTGGTTGATATGATTGACAAGAACTTGGATCAACCTGAGTGCAAGAATGGTTTCTTACTTGATGGATTCCCTAGAACTGTACCCCAGGCTGAGAAGTTGGACGATCTATTGGCGAAGCGCAAGACTGCACTGGACGCCGTAATCGAGTTCGGAATC…
>TRINITY_DN12381_c0_g1_i1.p1 TRINITY_DN12381_c0_g1~~TRINITY_DN12381_c0_g1_i1.p1 ORF type:complete len:230 (+),score=5.34 TRINITY_DN12381_c0_g1_i1:118-807(+)	ATGACCCTATATCACTTCGGGAATTGCTTAGCCTTAATATATGCACCTTATCATATGGCTTACAAATATTCTGGGATCTCGGAATATGCTTCGTTTTCTAAGTGCGTGTATGCTGGAGGATTATATATTTTCACTCAACTTTGCAAAATGCTACTGTTAGCAACATTTTTTCCGGACTCTGATAGTAGTCCCGTTGAAGGTGAATATAATGTGATTTTGGAAATACTGAAGTCAACAGTAGATTTTGCTGATCTACTGGGCATATACTTTGCATTAAACTCTGTGCCTGGTAAAGGCCATGCTAAGATCCTTACATCAGCTATTGGATGGGCCAGTGCTGAATTGGTAGTAACACGTACTGTGTTACTCTGGGTGGGAGCAAGAGGCTCGGAATTTGAC…
>TRINITY_DN12460_c0_g1_i1.p1 TRINITY_DN12460_c0_g1~~TRINITY_DN12460_c0_g1_i1.p1 ORF type:5prime_partial len:760 (+),score=78.85 TRINITY_DN12460_c0_g1_i1:1-2280(+)	TCTCTACTTGTTGTAAATGCTCTTGCGACAGTAGTGACGGAAGTTCGCTGTTCGGGGACGGTCGAACTTATATTTATGATGTGGTTCACTCAAAAAATGGGACTTTTTATACAATTAATATTATGTGTATTTGTTATTCTTTTCAACAGTCATACACAAGCTACAGATGAAGTGGTTGTGTTGACTGTTGCCACTGACGATAACCATGGCCTAGAGAGGTTTTTACGTTCTGCCAAAGTGTACAATATTGATGTCGAGGTATTGGGCAAGGGTGAAGAGTGGTCAGGTGGTGACATGAACTTCCCCGGTGGTGGACAAAAAGTAATTCTTCTGAAAAACAGGCTTGAGAAGCTGATGAAAGCTGACAACAAAGAGAAAATAATACTTTTCACTGACAGT…
>TRINITY_DN12467_c0_g1_i2.p1 TRINITY_DN12467_c0_g1~~TRINITY_DN12467_c0_g1_i2.p1 ORF type:internal len:126 (+),score=70.96 TRINITY_DN12467_c0_g1_i2:3-377(+)	GCGCCGCTGCGGGACCACGTGGCCGCCGTGCGCAGCGCCGGTAAGGACGACAAATTGGTGCAGAGCATCCTGCAGAGCATCTCGCGAGACGCGCTGGAGCACGGCGTGGCCACCGAGCAGGAGCTCCGGGACAGCTTCGACAGGATGGAAAAGACAGTACTGAAGGTGGCGCTGGTGGGGCGCGAGGGAGCCTCCCTGCCGGTGTACTTCCTGTCCTGGCTGCAGTCCAAGCTGCTGTTCTACAAGCTGTCGGAGCTTCCCGAGGAGGAGATGGAGGACAAGCCCGTGGACTACACCAAGCTGGACAACTTCGAGATCATGCAGCGGGCCAGATGGCAGCTGGAGCGCGGCGCGGTGGAGCGGGCGGCGCGGCTG
>TRINITY_DN1249_c0_g1_i2.p1 TRINITY_DN1249_c0_g1~~TRINITY_DN1249_c0_g1_i2.p1 ORF type:5prime_partial len:136 (+),score=57.14 TRINITY_DN1249_c0_g1_i2:3-410(+)	CAGGCCTCCCCCGCCTACCCCGCGCTGCGCACCGACCTCATCCGCCCCTTCGTGGAGCAGGGGGAGCCGGAGCGCGCGGCGGCCCTGGCGGAGAAGTACCAGGAGTTCTCCGTGCTGGTGGAGCTGTGCGTGTCGGGCGGCGACACGGCGCGCCTGTGCGACTACGTGGACCGGTACAGCGACCGCGGCATGGCGGAGGTCGCGTACGAGTGGATGTCGCGCAAGGGTGGCGCCGCCGCCGCCGCCCTCGTCAGAGGTAACCACACTCCTACTAGCTCGCGTAATGTAGAGACAACTATCTATTATCTAGTGGATAATCGGCACTCAATGTCCTTTTGTACTGCTAAGGTGTCACAGATAGAACTTGTGCAAGATTTAAAACTTCTCTGTCTTCACGCC…
>TRINITY_DN12647_c0_g1_i1.p1 TRINITY_DN12647_c0_g1~~TRINITY_DN12647_c0_g1_i1.p1 ORF type:internal len:215 (+),score=76.54 TRINITY_DN12647_c0_g1_i1:2-643(+)	TGGGAGGAGTGGGTGTGGTGTGGCGCAGGGCGGGGGCTGGCGAGGGTGCGACGCCGCCCCCTTCCCGCCACACCTGACCTGCCCCGTGCGCCCCCATCACGGCCCCTGCGCTTGCCGCCCCTCACTGCGCTGACTCTATTGCATCCCATCATGTTTACTTCGAGTCCGGACCCGTGCGAGCAGGCGTGCGACGCGAGCGCGCTGTGTGTCCGCACCGAGCGGGACCCCGGACACGACTGTCTCTGTCCAGACGGACTCACGCAAAGGGAAATCAAGGGTCGTCGGCAATGCGTGATTCCTTCAGGCGAAGTTCCCAACACCACAACATCCGGTGGATCATCGTGTCCTCTCCGGTGCGGGGCGGGGACCTGCGAGGAGGCGGGGGGTCTGCCGCGGTGT…
>TRINITY_DN12685_c0_g1_i1.p1 TRINITY_DN12685_c0_g1~~TRINITY_DN12685_c0_g1_i1.p1 ORF type:complete len:216 (+),score=29.47 TRINITY_DN12685_c0_g1_i1:367-1014(+)	ATGAGTGAAGTATCAATTGAAACCGGAGCCTACGCTAAAATAATATTGCACGCCGCTAAGTATCCACACTGTGCTGTGAATGGTGTGCTTCTTGCTGATGCCGGAAAGACTAAGGAAGGTGGCAGGAACCAAAGTTTAGATATCGTTGATGCTATACCACTATTCCACCACAGCCATTACGTCTCACCAATGGCCGAAGTAGCACTCACACAGATTGAAACCATTGCTCAATCAGAAAACCGTGTGATAGCAGGTTACTATGCAGCCTGCGAGAACTTCCGTGATAATATTGTTGAAAGATGTCCAGGGTTGAAGATAGCTGAAAAGATTGTTGAGTATTTCCCTTCTGCTGTGTTTATTGTGGTGGATAACAAAAAAATGGTTCAACATTTAGATTCA…
>TRINITY_DN12690_c0_g1_i1.p1 TRINITY_DN12690_c0_g1~~TRINITY_DN12690_c0_g1_i1.p1 ORF type:3prime_partial len:436 (+),score=105.91 TRINITY_DN12690_c0_g1_i1:188-1492(+)	ATGACAATGGGTACTGTGGTCGGGAAGTGTTCCTTCGCGTTTTTAGTTTATTTGGCGTGTATTGAACTTTTGTATCCTGTTTTGGCTGAAGACAATGGAATTAGTTTAACAGCAAAAGGTGAAATCGGTAATGAATCAAATATTACTTGTGTTGTGCCCCTAGAAAATGCTACTGTTGAGTGGCAGTTTCAAGGAGAATCACTCAAAAAAGATAACAGACTACACATCACCGCATCTCAAGGTACACTGTCGAGGAAAGATCAAGATGGCTCATTGCAGAAGACTACAATTTCCACAATCATCATAACCAATACTACATCAGATTATGAAGGGAATTATACTTGTATAGCCAAGCAAGGAACCGAAGGACCCAGTATAAAGGAGTCTAGATTTCTGGAC…
>TRINITY_DN12744_c0_g1_i1.p1 TRINITY_DN12744_c0_g1~~TRINITY_DN12744_c0_g1_i1.p1 ORF type:5prime_partial len:223 (+),score=56.89 TRINITY_DN12744_c0_g1_i1:1-669(+)	GGCGTGCTGACGGAGGCGCGCGTCATGCGGGACCTCCGCGCGCCGGTCGGGAGGGACGGGAAACATCCATCTAAAGGTTACGGTTTCGTGATGTTCACAAGACACGAAGACGCCTTGGCCTGTCTCAGGAAATTGAACAATAATCCGGATATATTTGATAAAAATAACAGACCAATCGTATCGTTCTCAATAGAAGATCGGACAGCTCTGAACGCAAGAAAGAAGAGACTAGAAAAGTCAGTCGCCAACAATCCGCTCGCTAAAAAACAAGAAAATAACGGAGCCATAGACTACGGGAAAAACAGAAAGAGAAAAGCGAACAAAGCACCCGAAGAAGGTTACGCAAAGAAAGGGAGATACGATAAGAAGAATAAACAGAACAACACTGAATACGGCAGC…
>TRINITY_DN12856_c0_g1_i1.p1 TRINITY_DN12856_c0_g1~~TRINITY_DN12856_c0_g1_i1.p1 ORF type:complete len:139 (+),score=14.98 TRINITY_DN12856_c0_g1_i1:153-569(+)	ATGGCTAAAACGGTGGATCTAGAATTAAAACAAGCGTTTGTCGATTTACAAGTGCTAATGATTGAAACTAAAAAGACTATTGAAAATATAGATCACCAGCTTGCCGTATTGGGACGCATGCAAATGCATACAAATCTTACTCAGCGTGAAATCGACGTGCTACCACCTGGAACGAAAACCTATGAATCTATGGCAAGAATGTTTGTTCAATCAGACTTAGAGCATATTAAACAGAATTTGAGACAAAAAACCAATACATTGATAAGCCGCATTGACGATTTAAATAATCGCAAGGTATGTTTAAACCACACTTTAAATGAAAGTGAGTCCAACATCAGAGATTTGATTCAGCAAAAAAGGATGAAAAATGAAAATCAGCCAGCAGCAGAATCAAACCCA…
>TRINITY_DN12995_c0_g1_i1.p1 TRINITY_DN12995_c0_g1~~TRINITY_DN12995_c0_g1_i1.p1 ORF type:complete len:433 (+),score=43.31 TRINITY_DN12995_c0_g1_i1:406-1704(+)	ATGTCCAGAGATATACTACAAACGAACTGCGATTTGTGTTCAGAAGTCGCACACGAGCCTTTTATCGAATGTTGCGAGTGCGAAAGCAATGTTTGCACTCCTTGTTTTTCATCCGGCAAGGAAACAGAAATGCATAAAAATGACCACAAATACGCGATAAGAAGAAATGATTTTCCATTATTCGGTAATTGCAATTGGTCTGCTAAAGAAGAGTGCAAATTGTTATCAGCACTTTCTACATACGGATTCGGAAATTGGGAAGAAATATCTAAGAATGTGCACACACGTTCTAAACTCGAATGTCAAGAGCATTATAGGAAATATTACATAGAGAATGTGCAGTATAAAGAATTGAGATTACTAAAGGAAACACAACAGTCACTTTTTCCAATGCCAATT…
>TRINITY_DN1322_c0_g1_i2.p1 TRINITY_DN1322_c0_g1~~TRINITY_DN1322_c0_g1_i2.p1 ORF type:complete len:185 (+),score=33.39 TRINITY_DN1322_c0_g1_i2:100-654(+)	ATGGTTAAAACTGTGCTAATCGCATTGATTTTATGGATTTCATTATGTTCTGCAAAAAAGGCTGCACAAAAACCGGATTGGGCTAAAAAAGATATACGAGACTTTTCTGATGCTGATATGGAAAGGCTTCTAGATCAATGGGAAGAAGATGAAGAGCCTCTTCCTGAAGATGAACTCCCTGAGCACTTAAGAAAACCTCCAGCTTTAGATCTTACAAAGATGGATATGTCGAACCCTGAGGCAGTTTTACAAGCAACTAAAAAAGGCCAGACTCTGATGATGTTTGTGTCTGTGGCCAACAAACCTTCTAGAGCAAGAACAGAAGAAATTACTAAGATATGGCAAACATCACTTTGGAGCAATCATATTCAAGCAGAAAGGTACTTAATAGATGATGAC…
>TRINITY_DN13336_c0_g1_i1.p1 TRINITY_DN13336_c0_g1~~TRINITY_DN13336_c0_g1_i1.p1 ORF type:complete len:170 (+),score=31.53 TRINITY_DN13336_c0_g1_i1:436-945(+)	ATGATGGCTGGTTCTGCATTGCGGAGGTTGATGGCAGAATATAAGCAATTAACAGTAAATCCGCCGGAAGGTATTATAGCTGGGCCTATAAATGAAGATAACTTCTTCGAATGGGAAGCCTTCATAACAGGTCCTGAAGGCACGTGTTTTGAAGGTGGCATTTTTCCAGCAAAATTAGTCTTCCCACCTGATTATCCATTGAGTCCTCCAAAGATGCAATTTTTGTGTGAAATGTTTCATCCGAACATATATGCTGATGGTCGGGTATGCATATCAATCTTACATGCACCAGGTGATGATCCAATGGGCTACGAAACCAGTGCTGAAAGATGGTCACCTGTACAAAGTGTCGAAAAAATACTGCTCTCTGTTGTCAGCATGTTAGCAGAACCCAACGAC…
>TRINITY_DN1340_c0_g1_i2.p1 TRINITY_DN1340_c0_g1~~TRINITY_DN1340_c0_g1_i2.p1 ORF type:3prime_partial len:253 (+),score=64.80 TRINITY_DN1340_c0_g1_i2:118-873(+)	ATGTTGGAAGGTCTAGTTGCTTGGGTCTTGAACAATTATCTTGGGAAATACGTGGAGAACTTGAATACAGACCAATTGAGTATCGCTCTACTTTCTGGCAAAGTAGAGTTGGAAAATCTTCCTCTGAAGAAAGATGCTCTGCGTCACTTGGGTCTACCTGTGGAAGTCAAGGCTGGCTTCATTGGGAAGGTACAGCTTCAGATTCCAGTCCGTCAGATACGCTCAGCACCATGGGTTATTGCAATAGAAAAACTTTATTTGGTAGCAGCTCCTGTTAACCTTGATGAATGGGATAGTGAAGCAGAGGCTCATCATGCACATGAACGTAAAGTAGCCCTTCTAGACGCCCTGGAGGCTCAGTGGCGCGCCGAACACGAGGCCTCCGACGCTGGGTACTAC…
>TRINITY_DN13479_c0_g1_i1.p1 TRINITY_DN13479_c0_g1~~TRINITY_DN13479_c0_g1_i1.p1 ORF type:internal len:132 (+),score=38.93 TRINITY_DN13479_c0_g1_i1:3-395(+)	CACCCCGCGCCGCTACAGGACTGGTGCTGGGACCCCTTCAGGGACGACCGGCTCATGGTCGCGTGCGACGACGGTCTCATCAGGGAGTGGATCATACCAGAGAACGGTCTTCAAGAATCAACAAACGAACCAAATCGCATATTCTCAGCTCATCCGGACAAAATCTACATTATACGTTTCCACCCCACGGCCTCCGACATCCTGACCACGGCCGCCCACGACCTCACCGTCAAGATCTGGGATCTCAGCGTCGACGAACCGAAGGCGGAAATTATATTGACCGGTCACACCGAACAAATATACGCTCTAGACTGGTCACCCTGCGGAGAACATTTGGCTACACTGTGTAAAGATGGCTTAATTAGGGTGTACGCCCCCCGCTCGTCCGCGTCC
>TRINITY_DN13515_c0_g1_i1.p1 TRINITY_DN13515_c0_g1~~TRINITY_DN13515_c0_g1_i1.p1 ORF type:complete len:189 (+),score=44.26 TRINITY_DN13515_c0_g1_i1:132-698(+)	ATGGCAAACAACCGAGCGACCAAATCAGGATTTGCAGCTGAAGCCCAGAGAAAGATCAACAGCAAATACAGCGAGGAGCTGGCCCACGAGTCCTTGGAATGGATTCGGATGATCACCGGCGAACCAGAGAACACCTCAGGGGATATGGACAACTTCTACGAAGTGCTTAAAGACGGCACTCTTCTGTGCAAGCTAGCCAACAACATCCACCCGAACATGATCAAAAAGATCAACACATCGTCGATGGCCTTCAAGTGCATGGAGAATATCAACGCTTTCCTCGAAGCCGCAAGACAGTTGGGTGTACCGGCACAGGAAACTTTTCAAACTGTCGACCTGTGGGAGAGACAGAATCTCAACTCCGTCGTGATCTGCTTGCAGTCACTGGGCAGAAAGGCT…
>TRINITY_DN13516_c0_g1_i3.p1 TRINITY_DN13516_c0_g1~~TRINITY_DN13516_c0_g1_i3.p1 ORF type:3prime_partial len:545 (+),score=79.98 TRINITY_DN13516_c0_g1_i3:160-1791(+)	ATGGCTCAACGACGAGTCAATCGAGGTGAAAACAAAATAACCTGCAATTTTTCAAAAGTTATTCAAACAAAATTAATAAAATTTAAAAAATTTCAGGAAACTGAAGATTGTGTATTAAATTGCTGTGATAAAAATGAGTTTGTGTCCTATTTCTTGGCTTATTTGAGGAACCAAACGGACAGTATCACACAAACGAACAGCACTGCAGCACAATTACTACAGCACAGCACACCAGAACAGCTCTTCAGCTCGCAAAGGAAGCACCATCGTTCAATCAGCGATCCGACTAGTGAGGATCGATCAAAGGATAGCCTGTCAGTAAAGTCCGAGAAACACAGTAGCCATGAATCACCTAACAGAGACAGAAAAAGAGGAAAAAAAGTCAAGACGAAACTCTTC…
>TRINITY_DN13529_c0_g1_i1.p1 TRINITY_DN13529_c0_g1~~TRINITY_DN13529_c0_g1_i1.p1 ORF type:internal len:287 (+),score=68.09 TRINITY_DN13529_c0_g1_i1:3-860(+)	GCGGACGCGTTGGCTGCCGGCGCCGGCCGACGACCTCCACTGCGCCGCGCTCTCATTGCGCAACTGTTGCACTATTGTCGTAGGATGCTGGCTCTACCTTTGCCGCAGAACGATCAATCTGCCGGATCCTCATCGTCATCCTCTAATGCGGGATCGTCGGGTCCGGAACAGTCTCAGACAGACGAGAGCAAGGCACAAAACAACGCTCGTGAAGCCAACGTCGAAGATGAAAGAAAACAGCAAGCGGCCCGAACTCCGTGCTTTGCTGACACCGTATTACAACAACATCAAATAATGTACAATCTTTATAAAACCCTGTCCATATGTGATGGACTCAACATGGCTCTCTTAAATTCAGACAAAAACTTTTCGGACTTGAGCATGAACTCTGAGACTGCT…
>TRINITY_DN13547_c0_g1_i1.p1 TRINITY_DN13547_c0_g1~~TRINITY_DN13547_c0_g1_i1.p1 ORF type:internal len:161 (+),score=63.11 TRINITY_DN13547_c0_g1_i1:3-482(+)	GCGGGCCCGTGGGGAGCGCAGCGCAAGACGCGCGCGCCGCCGCCGTCCACTACGTCCGTCGTCTTCAACTTCTCCGACCGGAAAGAAGTACCTGATTACATTGAAAATGACGGTATCATCCTCCGCGGGAGCCGCAGAAACAGGATCAAGGCGGGCGAGCCCGGCATAGTGGTGCTTAGACCTGAAGCCCTCACCCGCACCGAGTCGGAGGAGGAGGACGAGGCAGACTGCGGCCCGCCCTCGCCCTGCGGAGTACGCTTCGTCAACGACAACGTGCTCATCAACGGGAAGTCTTCGATGCCGAACAAACCTAACAGAGACAGGATCGCTAAGCTGAAGCTACAATTTGACGACTCGCTAACCCGCACGTTCGAGTATCCTTCAGAGACGTCGATGTGC…
>TRINITY_DN13570_c0_g1_i1.p1 TRINITY_DN13570_c0_g1~~TRINITY_DN13570_c0_g1_i1.p1 ORF type:3prime_partial len:407 (+),score=85.23 TRINITY_DN13570_c0_g1_i1:253-1470(+)	ATGGCTGTGCAATCGGACTCTGGAGGGAAGGACGAAGTAAAGACTCAGTTTGTGACACGCGAAGGGACTTACCGCTTGATGACTTTGTCGGAGTACTCAAGACCAAATCGCGTGGGTTATACCAGCGGGTCGGGGTCTTCGCACGTCCGCGTGTCTCTGGTGTCATTGCCGCCAAGTCCTGGAGTCGGAAACTCGGACTCTCAAAACTCGGACGACAGAATATGTTTCAATCATGGCAAAGAACTCTATGTTTACGTGTACAGAGGTGTCAAAAAGGCAGCTGATCTCACCAAACCTGTAGACAAGAAAATGTACAAAGGAACTAATCCTACATGTCATGATTTCAATACTGTCACAATGACGGCTGATAGTGTATCATTAGTTATAGGATTTTCTACT…
>TRINITY_DN13595_c0_g1_i1.p1 TRINITY_DN13595_c0_g1~~TRINITY_DN13595_c0_g1_i1.p1 ORF type:complete len:471 (+),score=54.10 TRINITY_DN13595_c0_g1_i1:116-1528(+)	ATGGAAGAAACGAAAACGGGCGTATCTTGTGATTTTAGTAAAGAAAACGATGAGAAACCTCAGAAAAAGAAAAATAAAAACAAGAAAAAACGTGGTGGAGACGGAGATCATGGTATATCTACGGCAAATGAGAGTTCGTCATCAATGCCAGATCCAACTGAAGGTCATCAAAACATTTCATTAAAAGACTTAAAAATGGCAATGGAGGTACTAAATTTACAGCAAAAGCCTGCAAAAACTACAGAGGAGGCATTGCATAAAGCATACCAATTCTGGTCAACCCAACCGGTGCCAAAAATGGATGAAAAAATTATTGCCAACGAGCCTATAGAACTACCAAAATCACCGGAAGAAATAAGGGCAGAACCCTATACTTTACCTGACGGATTCCAATGGGAT…
>TRINITY_DN1364_c0_g1_i1.p2 TRINITY_DN1364_c0_g1~~TRINITY_DN1364_c0_g1_i1.p2 ORF type:internal len:94 (+),score=47.68 TRINITY_DN1364_c0_g1_i1:2-280(+)	CGGGTACCGTCGGTGCTGCTGGCCACGTGCGCCAAGCCCAGCACCATGCCCACCCACGGCAAAGCCGTCACGCTAACCGCTGTAGCGGCGCGCGTGCGGAGGGCGCCCCCCACGGCGGAGCCCGGCGCCAGGGACATATCGGATCAGCTACCCTTCTTAGAGTACGAGCTGCACAAGCTGCTGTTAGCCAAACTGAGGATGCAGGGTGCCAACGCGCTGTTCTCGCTGTGCACGCGCGTGGCGGTGGGCGAGCGCTGCGTGGTGGCGCTGGCCAGCGGG
>TRINITY_DN13656_c0_g1_i2.p1 TRINITY_DN13656_c0_g1~~TRINITY_DN13656_c0_g1_i2.p1 ORF type:internal len:114 (+),score=35.91 TRINITY_DN13656_c0_g1_i2:2-340(+)	CTCAACGACGACTTGTGCGGGGTCGTGAAGGACATCTCGCACGTCATGAGACGACGCGCCCAAACCGACTACGGCCTCAAGCAAGACCTGTGGCAGAACGCAGACCTCGCCGATGACGACGCGCTCAGTGCCCTGTGGCACTTCATGGCCTTGAGCAAGTCCTTGGTGGAAGATGGTTGCATAAGGAACAGTCCGTGGAAGCACCCGGGCGTGCTGACCGTGCTGCGGTCCCCGGGCGACGGCGGCTACCGCTCCGAGATAGTGCCCTCCCTGCTGCCCGATATGCCTAACCGCAGGGTCACGCTCTACAGGAGTGCAGAGCGAACTCGTGCACTGCAG
>TRINITY_DN13720_c0_g1_i2.p1 TRINITY_DN13720_c0_g1~~TRINITY_DN13720_c0_g1_i2.p1 ORF type:complete len:211 (+),score=25.48 TRINITY_DN13720_c0_g1_i2:82-714(+)	ATGAGTGAAATTATTGTTTTATTTGATGGGTTCTCAAACATGAGTGGAAAAGATCAGTTAGATGCCAATTGCAGTTGTACTCTGATAAAAGGAATGCATAATATTATTGTTGACACCATGACAGCTTGGGATGCGGATAAGATAAAAAATGCCCTACAACAAAACCAAATGATACCTGAAGCAATAAACTATGTTGTGTCAACACATGGACATTCAGACCATGTAGGAAATAACAATCTCTTTTTAAATGCAAAACATATTGTTGGGTTCAGTATATCATTTAGAGAAAAATATTTTATGCACCCTTTTGATAAAGGTGAAGAATACAAAATTAATGATAGTGTGAAAGTGATACCAACCCCTGGACACACACAATCTGATGTCACAGTAATTGCAACA…
>TRINITY_DN13754_c0_g1_i1.p1 TRINITY_DN13754_c0_g1~~TRINITY_DN13754_c0_g1_i1.p1 ORF type:complete len:356 (+),score=21.36 TRINITY_DN13754_c0_g1_i1:137-1204(+)	ATGAGTCTCTGGGTTGATAAACATAGACCAAAAGATTTAATGAAGTTGGATTACCACAAAGAACAAGCTGTACGTCTGAAAAATCTTGTGCAACAAAGTGACTTTCCTCACCTTCTTATTTACGGGCCCTCTGGAGCCGGTAAGAAAACACGAGTTATGTGCTTATTGAGAGAGCTTTATGGATCAGGTGTGGAGCGCTTAAGGCAAGAAACAATGAATTTTACAACACCCTCAAACAAGAAAATCGAAATTATGACAGTTAGCAGTAACTATCACATTGAAGTTAACCCAACCGACGTCGGAATTCATGATCGCGTTGTCATTATGGATTTAGTAAAAAACGTTGCTCAAACTCATCAGATAGATTCAAACGGGCAACGTGAATTCAAGGTTGTCATT…
>TRINITY_DN13764_c0_g1_i1.p1 TRINITY_DN13764_c0_g1~~TRINITY_DN13764_c0_g1_i1.p1 ORF type:complete len:197 (+),score=32.84 TRINITY_DN13764_c0_g1_i1:180-770(+)	ATGTCTAAATCGGTAGCTCGATTGAAATCCATGAGAAAGGTGGCTGAAAAAATCGATCATAGTTCAAAAATGAGGACCAATATTCCAGCTGGTATGGCTGCAGCTGGTCCGCCTCTAGGCCCTATGCTGGGTCAAAGGAATATCAATATAGCCGCTTTCTGTAAAGATTTTAATGAGAAGACTGCTAACATTAAGCAAGGAATACCTTTACCAACAAGAGTGAAAGTTAATTCGGATCGTTCTTATCATCTTGTAATACATCAACCACCGGCTTCATATTTTTTAAAACAAGCTGCTGGAATAAGTAAAGGAGCCATGGAACCTGTTAGAGAAACCAGTGGGAAAATAACTTTGAAGCATTTGTATGAAATAGCAAAAATAAAACAGCAGGATCCTCCT…
>TRINITY_DN13775_c0_g1_i1.p1 TRINITY_DN13775_c0_g1~~TRINITY_DN13775_c0_g1_i1.p1 ORF type:complete len:349 (+),score=39.48 TRINITY_DN13775_c0_g1_i1:164-1210(+)	ATGAAGGGTTGCATATTTAATATTGATGCTGGGTATTTGGAGGGCTTGTGCCGTGGTTTCAAATGTGGTATTCTGAAACAATCTGACTACTTGAACTTGGTGCAGTGTGAGACACTTGAAGATCTAAAGCTCCATCTTCAGGGTACAGATTATGGCACTTTCCTTGCCAACGAGCCCAGCCCCCTGTCTGTATCTACTATTGATGACAAGCTTCGTGAAAAGCTTGTTATTGAATTCCAACATCTTCGGAATCACTCTGTAGAGCCTCTGTCAACATTTTTGGATTTCATTACCTACAGCTATATGATTGATAACATCATCTTGTTGATTACTGGTACATTGCACCAGAGACCTATCTCGGAGTTAATTCCAAAGTGCCATCCATTAGGCTCATTTGAG…
>TRINITY_DN13791_c0_g1_i1.p1 TRINITY_DN13791_c0_g1~~TRINITY_DN13791_c0_g1_i1.p1 ORF type:internal len:537 (+),score=211.81 TRINITY_DN13791_c0_g1_i1:1-1608(+)	GCTGGGTGGCCCGCCGCCGAGCCCGCGCCCTCCCGCCTCGCCAAGAAGCTGGAGCAGCGCGCGCAGGACATATACGCGAGATACGAAAAGCTAGTGGAACGCTCGGCCAAACGCTCCGAATTCTTGGACGAAGTGTCGGCCGAGTTGGCCCAGTTCACCCAACAGGCCAACGTGTTGGATGCGGCGTACGGCCAACTCATCGAGCAGTCCGAGGGCCGGGAGCTGGCCAGGATGCCGGCCGACCAGCTCGGGGCTAGACTGGCCGACCTGGCCAACTATAGGGACAAACAAATGCCGCTTCTAGACGAATGTCTGCGTATGGGGAAGAGGTTGGTCGCGAAGAAAGACGTCACCGACACGCACGTTGTACTCGATAAGATGAAGGCTCTGGAGAACCAG…
>TRINITY_DN13791_c0_g2_i1.p1 TRINITY_DN13791_c0_g2~~TRINITY_DN13791_c0_g2_i1.p1 ORF type:internal len:157 (+),score=71.02 TRINITY_DN13791_c0_g2_i1:3-470(+)	CAGCGCTTCCTCGACGAGGTGGAGCCCCAGGTCCGCGGCGTGCTGTCGGAGCCAGTGGGTGGGGAGCCTCGCGCTGTGGAGGCGCAGCTGTCCCGCGCCAAACATCTGCACAACGAGATCCTGGCGCAGGGACGACTCATCGACAACGCCAAGGATGCTTGTGACCAACTAGTAAAATCTCTAGAGGGTCACCTGACTCCTGCCGAGATTCGACAGTTGGAAGTGCCGGTGGTGGACCTCACTAGCCGGTACCATGACCTCTCCGAGGCTGTTGGTAGCCGATGCTCGGAACTGGAGGCCGCCCTGCTGCAGTGCCAGGGTCTGCAGGACTCCGTCGAGGCCCAGGCGCATTGGTTGGGCGAAGCCGAGGACTTGTTTAAACAGCAGCTGGGTGGCGCG…
>TRINITY_DN13844_c0_g1_i1.p1 TRINITY_DN13844_c0_g1~~TRINITY_DN13844_c0_g1_i1.p1 ORF type:3prime_partial len:475 (+),score=151.85 TRINITY_DN13844_c0_g1_i1:365-1786(+)	ATGATGGTGGAAACCATCCTCGAGTCCTCGCAGGACTTTGGCATGTCCAACGGATCGCTACCACAATGGAAGCGCGAGCTGCTGCAGCGTCGAGCCGCACGCTCTCGCGTAGTCGCTCCGCCTGCCGCGCCGCCTCCCCCGCCCCCTCCGCCTCCACCTCCCGCTGACGACGAAGACGAGGAACTGCGGTACGGGCCGGGCATCGTTAAGCGCCTCAAGTCCCGGTATCTCAGTCTCGCCCTACGAGATGCTCCCCGTCGTCGACCCTCGGTGTTGCGGCGCGCCACTTCCCTCGAGCATTTGCTGGACGAGCGGCCCCCGCCCACGCCCGCGCCTCGCCCCGTACCTTTGCACTGTAGACCTCCACGCCCCGTCTCCGTGGCGGCTCCTCCTGTGCAT…
>TRINITY_DN1388_c0_g1_i1.p1 TRINITY_DN1388_c0_g1~~TRINITY_DN1388_c0_g1_i1.p1 ORF type:3prime_partial len:252 (+),score=54.63 TRINITY_DN1388_c0_g1_i1:90-842(+)	ATGCGTTGGATATTTTTGTTGTTGTTAACGTTTGTTTTGAGCGTCGCTGCGTGGGACGATGATGATTTAGAAGTATTTGACGTGGTGGAAGAAGTTAACCAGAACTTTTATGAACTGATGGGAGTTAGTCAGGATGCGACGCCAGCACAAATAAAATCAGCGTTCAAAAAACTGACACTGAAACTGCATCCGGACAAAAATGATTCTCCAGATGCTGATGTACAGTTTAGAAACTTGGTTTCTGTGCATAATGTACTTAAAGACCCTGGAAAGAGAGAAAAGTACAATGAAGTCCTCAAAAATGGTTTACCTAACTGGCGCTCAGCAGTATACTACTATCGACATCTACGCAAGATGGGCTTGGCAGAGGCCTCCATAATATTGTTCATAATCATTTCA…
>TRINITY_DN13894_c0_g1_i2.p1 TRINITY_DN13894_c0_g1~~TRINITY_DN13894_c0_g1_i2.p1 ORF type:internal len:128 (+),score=66.52 TRINITY_DN13894_c0_g1_i2:2-382(+)	GCGCAGTGCGTGTGCGAGGCGCTGGGCGGCACCGACACCGCGCCGCACCGCCGCGTGGCGCGCCTCTACCTGCTCTCCGACATCCTGCACAACGCCGGCGCCAAGCTCACCAACGCCAGCGCCTACCGCGCCGCATTCCAGCAGCGGCTGGCTGAGATCATGCGCAACTGCCAGCAGGCCTGGGCCCGCATGCCGTCCCGCCTGCAGCAGGAGGGCTTCCGGGCCCGGGTCACGCGCATCCTGCAGGCCTGGGCCGACTGGGCAGTCTATCCCACTGACTTCCTACTACATATTAACGACATCTTCCTGGGACAAGATAAGGAGCGTCGTCCCTCGACCGAGGCGGGTGCGGGCGGCGCCGGCGCGGTGGAGGAGGCGGAG
>TRINITY_DN1392_c0_g1_i1.p1 TRINITY_DN1392_c0_g1~~TRINITY_DN1392_c0_g1_i1.p1 ORF type:3prime_partial len:264 (+),score=98.32 TRINITY_DN1392_c0_g1_i1:166-954(+)	ATGATGAACACGTTCGCAAGAGTAAGTCGAGGTTTAAAAGTGGCACGAAGTTGTCGGACTCGGAGTTCTCGCAGTGAAGATACTCCGTTGCGAAGGTTGCTGGACGAAGCCAGCGCTTTTAATGAAGGTGCTGCAACGGAACCTGAGCTGCGTTGGGCCACTCAGCCGTATGCGGTGCGGCCCAACGAGGGCGATACGAACAAGGCACGTGTGGAGCCCTCGCACACTACCGTTCTGCTGTTTCCAGGCCAGGGCTCGCAACATGTTGGAATGGGCAAGAAACTAATGCATCTGCCCCCAGTAAGAGAACTCTACGAATTAGCCTCTAGCATTGTTGGATGGGATGTGGCTCGAGTTTGCACTGAGGGACCTGAAGAAGAACTGAGTCGACACTGTCAG…
>TRINITY_DN13925_c0_g1_i1.p1 TRINITY_DN13925_c0_g1~~TRINITY_DN13925_c0_g1_i1.p1 ORF type:internal len:84 (+),score=47.62 TRINITY_DN13925_c0_g1_i1:1-249(+)	CGCGCAGTGCCGCACCACGAGCGCTGCCCCTCCGCGCACGCAGAGCACGCCACCACTGACGACGACGGCTCCTTCAGGATCCGCGGCCTGCTGCCGGGCTGCACCTACACCATCGAGCTGCAAGAGTCCGACGCCCCCGAGCTGGCGGGGCTGAAGATCGTCAGAGCGCCGGCTACAATCGAGGTGACGGACAACAAGGACATCCTGGGCGTGGAGCTGGTGGCGGTGCGGCCGCAGCGCACCACGGAC
>TRINITY_DN13956_c0_g1_i1.p1 TRINITY_DN13956_c0_g1~~TRINITY_DN13956_c0_g1_i1.p1 ORF type:internal len:153 (+),score=68.74 TRINITY_DN13956_c0_g1_i1:1-456(+)	GCCGTGTCGCAGCGAGCGCGCCCGCTCGTGCCGCACGACGCCGCGCTGCGCCTGGTCACCGCCAGCACGGACTACAGCACGGGCTGGATAGAGGAGGGTATAGCCATGGCGGAAGAGGCCCTGGCCATAGAGGAGGAGCAGCAGGGTCCGCTGCTGGCCCGCTGCTGTCTGTACGCCGGGATCGGTTACCAGATGAAAGCCCAGAAAACGAATTATCGTCTAGACAAAGAAGCGGCTAACGAGACGTCCCTGAAGTACCTGGTGAGGGCGGCGCAGCTGGACCCCAACGACCACCTGGCGTTCTACCACCTCGCGCTGCAGTACATGGACATGGGGATGCTCAACGAGGCGATGGATGCGACGCGATCCTGTCTGGAAGCGCGTGCTGAGTGCAGTGGC…
>TRINITY_DN13973_c0_g1_i1.p1 TRINITY_DN13973_c0_g1~~TRINITY_DN13973_c0_g1_i1.p1 ORF type:complete len:125 (+),score=23.51 TRINITY_DN13973_c0_g1_i1:110-484(+)	ATGAGGTTGCTCTCGGTACTCCGCGGGCCACCTTCCAGCAACAATGCGAGAAGACCACAAAGAGAACCTGTTCCCTTCAAACTGTTATTACCTCTGGAACTAAAGAAAACTGTTTCAGGAAAAGGAGACAAGCAAAAGGAAAGTGCATGTATGCAAGAATTGGCTGTGATGTTCGCTTGTTTTAAAAAAGCTGATTTTAATGAACAAAAATGCCTTAAAGAGGTTACCGCTTTCAGTAGTTGTTTCAAAGAATATTCAGAAAGGATGGCAACTCAAAGAGAACAAGGGAAAAAAGGAATCCTGGTGCCCGGAGAGAAGAAGTTAACACATCGACAAATGAATGAACTATTAAAACGGTTTCCTCCTAAAAAGTAA
>TRINITY_DN13975_c0_g1_i1.p1 TRINITY_DN13975_c0_g1~~TRINITY_DN13975_c0_g1_i1.p1 ORF type:complete len:930 (+),score=92.09 TRINITY_DN13975_c0_g1_i1:564-3353(+)	ATGCCTGCCGTCAGAGGAGATGGTATGCGAGGGCTCGCTGTCTTTATCTCAGACATAAGAAACTGTAAGAGTAAAGAAGCAGAAATAAAGAGAATCAACAAGGAGCTTGCAAATATAAGAAGTAAGTTTAAGGGTGATAAAACTCTAGATGGATATCAAAAGAAGAAGTATGTGTGTAAACTTCTGTTTATATTTCTGCTCGGACATGATATCGACTTCGGGCACATGGAAGCAGTAAACTTACTTTCATCCAATAAATACTCCGAAAAACAGATTGGATACCTTTTCATATCTGTCCTAGTCAATACCAACAGTGACCTCATTAAACTTATCATTCAGAGCATTAAAAACGACTTGCAGTCTCGCAATCCTATTCATGTAAACTTAGCTCTTCAATGT…
>TRINITY_DN13992_c0_g1_i1.p1 TRINITY_DN13992_c0_g1~~TRINITY_DN13992_c0_g1_i1.p1 ORF type:complete len:869 (+),score=148.28 TRINITY_DN13992_c0_g1_i1:190-2796(+)	ATGAAGTCCGTTAAATCGAAACAGAGATTAAACGAGATGCGAACGCCGGCGCGTAGTAAACAAAATCTCGCTCAGGACCGCGATCCTGTACAAGTCTACTGTAGACTTCGCCCCATGCAAAGAGAAAGTGATGTGTCGTGTATGAAGATTATATCACCAACCACATTACTCCTAACGCCGCCAGCAACGGCGTTAAGCTACAGAAATGAAGGCAGCAAAACCATGAAATACACATTCAAAGAGATTTTCCCGCCGGAAGCGTCACAGCAAGAAGTTTTCGATAAAGTCTCACTGCCGTTAGTCGAAGGCTTGATTAAAGGTAAAAACGGCTTGTTATTCACCTACGGGGTCACGGGCAGCGGGAAAACGTTCACGATGACCGGGGAGCCCCAGAACTGC…
>TRINITY_DN13999_c0_g1_i1.p1 TRINITY_DN13999_c0_g1~~TRINITY_DN13999_c0_g1_i1.p1 ORF type:complete len:106 (+),score=18.57 TRINITY_DN13999_c0_g1_i1:129-446(+)	ATGAATTTCGTCAGTGTGGCGTTGTTAATAGCCACAGTAGTAATGGCGTCCTCGGCGGATACAGATCCTCCGAGACATTATGACCTCAATCAAGCCAAAGAATTGTTCGAAATTTTCGTCAAAGAACATAACAGGGAATACAAGGATGATGCCGACAGAGAGCTGCATTTTCAATCATTCAAGAAAAACTTGGCAGAGATAAACCAATTGAACGAGAAGAATCCATATACTACGTTTGGCATTAACAAATTTGCTGATTATACTCCTGAGGAACAGCAGAGCAGGTTGGGATTGAGGCTGCCTGCTAAGAAGACATAA
>TRINITY_DN14008_c0_g2_i1.p1 TRINITY_DN14008_c0_g2~~TRINITY_DN14008_c0_g2_i1.p1 ORF type:3prime_partial len:168 (+),score=35.00 TRINITY_DN14008_c0_g2_i1:320-820(+)	ATGTCGTTCCCGCCGCGGCCGCCGCTTGTGCCGTACGGCATCGCTCCTGGCGTGGTCACCATGTCAATGCCTACCCATGTAATGGTCGGTGCATATGGTACAACAAACACTGGAGGTCGTGGAGCATTATTGCCCGCACCGGGAGCTCCACAGGCGGGGAAAGCTGTCATTGCCAGAGGTCCAACTCGTAACACAAATGGTGCTAAAGATGTTGAAGGACCCCCTGTCACTGTGTTTATTGGAAATTTATCATCTAGAGCCCCTGACACAATGATACGTTCAATGCTCAATGCGTGCGGGACTGTACTCACATGGAAGAGAGTCTCCACTTTTGGGTTCTGTGAATTTGGAGGTCCGGAAGCTGCTCTCCGATGTGTTCGACTTCTCAATGATAGGGAG…
>TRINITY_DN1409_c0_g1_i1.p1 TRINITY_DN1409_c0_g1~~TRINITY_DN1409_c0_g1_i1.p1 ORF type:complete len:602 (+),score=55.34 TRINITY_DN1409_c0_g1_i1:266-2071(+)	ATGCCGGATATTAAGATTACGCCACTCGGAGCGGGCCAGGATGTTGGTCGGAGCTGCATCTTGCTAACCATGGGTGGCAAAAACATAATGTTAGATTGTGGTATGCATATGGGCTACAACGATGAAAGAAGATTTCCTGATTTCTCTTACATTGTCCCGGAAGGCCCTATAACGAGTCAGATTGACTGCGTTATTATATCACATTTTCACCTAGATCACTGCGGTGCACTGCCCTATATGTCCGAAATGATTGGTTATACCGGCCCTATTTACATGACACACCCGACTAAAGCCATAGCACCAATCCTTCTCGAGGATATGAGGAAAGTCGCAGTGGAGCGCAAAGGTGAGTCAAACTTCTTCACTTCCCAAATGATTAAAGATTGTATGAAAAAAGTG…
>TRINITY_DN14100_c0_g1_i1.p3 TRINITY_DN14100_c0_g1~~TRINITY_DN14100_c0_g1_i1.p3 ORF type:internal len:70 (+),score=49.35 TRINITY_DN14100_c0_g1_i1:3-209(+)	CACGTGCCCGCGCCGCCTGCGCACGTGCTGCGCGCCGCCGCGCAAGCACTCGCCGACCAGAGTGAGGCGCAGATCCTAGTGGAGCGCGTCGTGCAGTACCACAAGGAGGGCGTGAAGTTCCCCCCGGATGTGCTGGACGAGGTGGTGCAGAGCGTGGCGGCGCTGGGGCTGGCGCCGCACCGGCTGGCGGGCGTGCTGGCGCTGTCG
>TRINITY_DN14179_c0_g1_i1.p1 TRINITY_DN14179_c0_g1~~TRINITY_DN14179_c0_g1_i1.p1 ORF type:complete len:508 (+),score=46.39 TRINITY_DN14179_c0_g1_i1:391-1914(+)	ATGGCTTCAAGAGACCCAGCTACTGACCAACTCATTAACTACAAGAAAACTTTAAAGGATTCTCCTGGTTTCATCACCACTAAATCTGGAGCTCCTGTTGGAATCAAAACGGCGATACAAACGGTGGGCAAGAATGGTCCAGCCTTATTACAGGATGTTAACTTTCTTGATGAAATGTCATCCTTTGACAGGGAGCGTATTCCAGAACGAGTGGTACATGCTAAAGGAGCTGGAGCTTTTGGGTACTTTGAAGTAACTCATGACATCACCAAGTACAGTGCTGCCAAAGTATTTGAGTCCATAGGCAAAAGGACACCGATTGCTGTTAGATTCTCAACAGTTGGTGGAGAGAGTGGATCTGCTGATACTGTTCGTGACCCTCGAGGTTTTGCTGTAAAG…
>TRINITY_DN14263_c0_g1_i1.p1 TRINITY_DN14263_c0_g1~~TRINITY_DN14263_c0_g1_i1.p1 ORF type:3prime_partial len:824 (+),score=159.35 TRINITY_DN14263_c0_g1_i1:124-2592(+)	ATGAAGTTTTTATTATTGATACTATTTCTGCTCGGTTCCTCCGGCTTCGGAACCGTTGTTGATGAAGAGGGAAAGGAAAGCACAGAAATATCCCGTGCTTTGGATGACCGGCCGCTTCTGTTTGCCACGTTAGGAGGCGGTATGGTTGCTGTTGATCCTGTGTCTGGAGACATTATTTGGAAATTAAAAGACGAGCCCGTTGTCAAAGTTCCGAGCCAAGACGCGAACTTGATGCCGCAGTTCCTCCCGGATCCGAGGCATGGATTCCTATACACGTACGGCCCGAGGGGCGACCAGCAAATGTTGAAGAAGCTCCCGTTTACAATACCGGAGCTGGTGGCAAACGCGCCCTGCCGATCTACAGACGGTATTTTGTACACCGGAAAGAAAAGCGATACT…
>TRINITY_DN14322_c0_g1_i2.p1 TRINITY_DN14322_c0_g1~~TRINITY_DN14322_c0_g1_i2.p1 ORF type:complete len:145 (+),score=4.08 TRINITY_DN14322_c0_g1_i2:195-629(+)	ATGTCGGCATCTGAACCTATTGACTTATTTACAGGGAACGGCACGTATAAGTCTATAAACCCCATCATATCAAAAGTCGGTGATTTTACACCTTTTTACATAGCGATAGCTATAAGTTCCGTTATTTTGGGTTTTCTCCTGATTTTAAACATTGTTTGCTGTTGCTCCCGATACTCTGACTATTGGCTCGATAGACACACAGGAAATCGCTGGATTGTTTCCATCTGGTCTACAACCCCTCATAAACAGCCTCCTCTTGACTTGACTGAGTTAAACATTGAAAAATTGCCTATTCAATTTGTGGCACCATACCACAGTGACGAATATCATGAAGTTTTAAGACACGAGTCTGATTTACCCCCATCAATATCCCGTCAGCCTCTCACTTCATCACAAGAG…
>TRINITY_DN1439_c0_g1_i1.p1 TRINITY_DN1439_c0_g1~~TRINITY_DN1439_c0_g1_i1.p1 ORF type:complete len:189 (+),score=18.72 TRINITY_DN1439_c0_g1_i1:185-751(+)	ATGAACATGTCCTCCAGCCGTTCGAAATCATCAATATTAGATAAACCATTACGAAAAGGGAAAGGGGAGGTCTCTTTAGCCTTTTATGCCCTTTTATTTTCTGAAATTGTTCAGTATAGTCAGAATCGATCGCATTCGATACAAGATCTACAGTTTAAATTGTCTGAAATCGGACAAGATGTGGGCACGAGACTGCTCGACTTGTATTTTGTGAGAGAGAGGAATAGCAAACGTGAGATAAAACTGCTGAATATGTTACTGTTTATCAAGTCTACTTTATGGAAGGTGCTTTTTGGTAAAGAAGCTGATAAACTGGAACATGCGAATGATGATGAAAGGACCTACTATATTATCGAGAAAGATGCTCTTGTAAACAAGTTTATAAGTGTACCAAAAGAC…
>TRINITY_DN14540_c0_g1_i3.p1 TRINITY_DN14540_c0_g1~~TRINITY_DN14540_c0_g1_i3.p1 ORF type:internal len:82 (+),score=46.17 TRINITY_DN14540_c0_g1_i3:1-243(+)	CGCCTGCCAGCCGTGCTGCTGATGCTCACCCGGCCCGTGCCGTCCGACCGCCCGGCGGCGCTTGCCGTGCTTAGTGGCGTGCTATCGGAGATGCTGAAGGCTCGCAAGTCGTGGCAGAACGTGTCGCCGCCCCCGCTGGGCTCCTCGGCGCTGCTCACCCCCGCGCTGCACCTCATCAGGAAGAGTCTCACTGAATTCGAGAACAAGGGGGGCGACGCGACGCTGCGCGCGCAGGTGTACGAG
>TRINITY_DN14551_c0_g1_i2.p1 TRINITY_DN14551_c0_g1~~TRINITY_DN14551_c0_g1_i2.p1 ORF type:internal len:371 (+),score=94.85 TRINITY_DN14551_c0_g1_i2:2-1111(+)	GTCCGGCTCCTTGTACGGACCTGCATGCAGCACCAGCGCAGGAGACCCCTACTGGACGCGGTGGCCGACTGCCTGGACGGCTTCCTGCGCGCGCACCCCGGAACGATTACCGTCCGCTACGACGCCTTCCCGGACTACTCAGCTGACTCAACGTCGGATGAGACGAAGCTGTGCATGCTCCGCATACTTCAAATCATCACTAAGCATAATATTTACGTTGAGCAACTTCTGCCGACCGTGTTGGCGGTATTGGCTGACACGCGCCGCAAACATCCCGTGCAAAAATTGGCTGAACTGTTCGGCCAAACGTTGGCCGTGTGCGACGACGAGGCAGTAGCCAGGGAATCCTTGGCCTCGTACCAACGTGTCCTAGAGACGTACCTGAAGACGAACGTAGCG…
>TRINITY_DN14588_c0_g1_i1.p1 TRINITY_DN14588_c0_g1~~TRINITY_DN14588_c0_g1_i1.p1 ORF type:internal len:303 (+),score=124.45 TRINITY_DN14588_c0_g1_i1:3-908(+)	AGCAGCGGCGCCGACACCAGCGCCACGTCGCCGCGCGTGGCCGACTGCCGGCTGCACAGGCGCAAGCTGCACAAGAAACTGCTGCACCAGGTGCGCGAGGTCGAGGCTGCCAAGACCGGCATGCAGGTCGCTTTGGAAGATCAACAGCTATTACAAAGAGCTCGCATGAGTCTTAAAGCTCGACTAGCCGTGGCTGGTAAGCGTGCGCTAAAAGCTGACGTCATAGGCTCGGGCGCTGATTTTCCACCGCCCAGACCTCTGTCTCCCGCGCTGGCCGGGCAACTGGCCCAAGCACTGGTGGCTCACATCCTGGCAGCCGACAGTGCCAGTGACGGAGACGCATTGTTGCTCGCCGCTAAGGTGGTGGGGCGGCTGTGCGCGCTGTCGGGCGGCGACAGT…
>TRINITY_DN14605_c0_g1_i1.p3 TRINITY_DN14605_c0_g1~~TRINITY_DN14605_c0_g1_i1.p3 ORF type:internal len:79 (+),score=42.39 TRINITY_DN14605_c0_g1_i1:3-236(+)	GCCGAGCTGGCCGAGCTGCAGCGCCTCTACACCGAACGACACGGCAGGTGGAAGTCGTGCCAGGAGACGTGGACGTCGCTGTACCGCTCCCTGGAGAGCGCCTCGAGCTGGCTGGACTCTGCGGAGCGGGCCCTGCGCAGGGCGGACGACCCCGCCACGCCCGACAAGGACGCCAGACAGATACTGCGGGACCTAGAGAACCAGATGTCGGCGCGCGGCGGGTGCGTGGAGGCG
>TRINITY_DN14693_c0_g1_i1.p3 TRINITY_DN14693_c0_g1~~TRINITY_DN14693_c0_g1_i1.p3 ORF type:internal len:82 (+),score=42.69 TRINITY_DN14693_c0_g1_i1:3-245(+)	GCGGAGTGGCGGGACGTGTTCGCGCCGGACCTGCACGCCAACCTCTTCGCGCTGCTGACGCACGTGCTGGACTCCCACCACGCGCCGGTCAAGTCCACTCACGTGTCCACCGTCGAGGAGCTGATGCTCTGCACCAAACACATGGATTGGAACCTGTTGCCCAAGGAGCAGCAGGTGAACACGTTCGCACTGAGCCGGCTGGTGCGCGCGTGCTGCGGCGGGCTGGCGGGCCCGCACCGCGCT
>TRINITY_DN14704_c0_g1_i2.p1 TRINITY_DN14704_c0_g1~~TRINITY_DN14704_c0_g1_i2.p1 ORF type:complete len:552 (+),score=43.84 TRINITY_DN14704_c0_g1_i2:240-1895(+)	ATGTGCGGTATTTGGGCAACATTCGGTGTAACTGGTGGCCTCACTCCTACCTGCGTAAAATGTTTTTCAAACATTCGCCACCGAGGTCCGGACGCGTGGCGAATTGAGCAAGATGCTAGAGAGCCGTTGGCTATTCTCGGATTTCAACGTCTCGCTATCGTGGACGGTCGGCACGGTATGCAACCGATGCGCCTACACTGTTACCCTCGCACTACGTTAATCTGTAATGGTGAGATTTACAACTGTAAACGCCTACAGAAACAGCATGAGTTTCAATATGAAACAAACTGTGATGTCGAAGCCATCATACATTTGTATCAAAGATTCGGCATAGAAGAAGCCGTCACTAACCTTGACGGGGTTTTTTCGTTTTGCCTTGTCGACGGTGAGAAGAACAAA…
>TRINITY_DN14733_c0_g1_i2.p1 TRINITY_DN14733_c0_g1~~TRINITY_DN14733_c0_g1_i2.p1 ORF type:5prime_partial len:224 (+),score=13.99 TRINITY_DN14733_c0_g1_i2:3-674(+)	AACCACTCAGTTTTGACAAACGACTTTATAATCAATGTTCTGTTACATTTTTTATTTTATTATTATTTTTTATATAAGCAGAAACACTACATAACCTATATCCTTGTGCTCGGTGTTCCCAAAATGGTCAGAAAACTTAAATTTCATGAAGGGAAACTGCTAAAGAAAGTAGACTTTATATCATGGAAGTTGGATAACAATATTAGTGAAGTGAAGGTTATGAAAAAGTTTTGTATACAAAAGCGTGAGGATTACACAAAGTATAACAAATTGTCTCGTGATATCAGAGAGCTCGCAAACAAGATAAAAGACCTCGATCCAAATAATGAATTCAGGACAGAGTCAAGTGCTCAACTTTTGGAAAAACTTTACCAAATTGGATTGATACCGACAAGATGG…
>TRINITY_DN14734_c0_g1_i3.p1 TRINITY_DN14734_c0_g1~~TRINITY_DN14734_c0_g1_i3.p1 ORF type:complete len:250 (+),score=29.55 TRINITY_DN14734_c0_g1_i3:268-1017(+)	ATGTTTACACCCCGCAGAACTCGCGTCATGCATAGTGGAGACGATTTAATATCGTATGACGTGATGAACAATAAAAAAAACGACGACAACGGCCGCAGTGACATACAATTATACAAAATTAAGCCACAAGAACATTTTATTGAGGCGCAAGTTCAGGAAGGAGATACGCTACAAGCAATTGCCCTGAGGTTTTACTGTTCCATTGCAGAATTGAAAAGAATCAACCAAATCCACAAAGACAACGAGATTTTTGCAAGGAGAACAATTAAAGTCCCGGTTACACCTTACTCTGTCTTAACAGAGTTAATACCATCAGAGCAACCAGAGCCGACACCTTCAACCTCCAAACAAACGCCAAAATCGATACAGCAACTCTTACAAAGCAATGGCATACCGCAG…
>TRINITY_DN14747_c0_g1_i2.p1 TRINITY_DN14747_c0_g1~~TRINITY_DN14747_c0_g1_i2.p1 ORF type:complete len:335 (+),score=32.14 TRINITY_DN14747_c0_g1_i2:154-1158(+)	ATGTTACATCAGGTAAAGAAGTTTTTATTTACTAAATCGTTACAGAAGCAATTCTCGCGATACTCACACGTCGAAAATCCTATTCTTTACCCATTAGAAAGTCGAAAGTTATTAAATATCGCTGGAAAAGATGCCGGTGTATACCTACAAGGTCTTATTACTAATGACATGAGACATTTCGAGGAAGGTGCATCGTCGATTTATGCTATGTTTTTAAATACCAAGGGCAGGGTACTCTACGATGTTTTGATTCATAAATGGAATACTGACGATTCGTTCCTTCTAGAATGTGATAAAAATGTTATTAGTCACATACAGAAACATTTAAAAATGTACAAATTAAAGAGACTAGTGGAAATAACTGATTTGAGCAACGAGTACAAAATACATGCTTTAGTA…
>TRINITY_DN14752_c0_g1_i2.p1 TRINITY_DN14752_c0_g1~~TRINITY_DN14752_c0_g1_i2.p1 ORF type:complete len:117 (+),score=11.25 TRINITY_DN14752_c0_g1_i2:294-644(+)	ATGGCAAATAACTACGGCTTATCTGATGCAGAACTCAACCTTATTAAAACCCAAGCCTCAAGGCGTGCTGAAATGAGACGGGAGTTCTTGAAACAAAGAACAAACCCCTGGAAAAACGCTTCGGAGGCTGGTTATGTTTTCGACACAGCATTGCAAAGGTTTCTGTCCATGAAAGTAACACAGTTTGAATATTTTACCGTAAACAAGCGAACTAGTTTGTTTGGATTTTTTGTTATTGTTGTACCCATGTTTACATTTGGTACCTTGATATGGAACGAGAGAACGCAGCGTGAACAGAAGATTCGCAGTGGAGAGCTCCGTTACAAAGACAGACTCTTCAAGCTAGCTTAA
>TRINITY_DN14775_c0_g1_i1.p1 TRINITY_DN14775_c0_g1~~TRINITY_DN14775_c0_g1_i1.p1 ORF type:complete len:842 (+),score=158.17 TRINITY_DN14775_c0_g1_i1:342-2867(+)	ATGAGCGTACAGACTGACGCGGAAAAGCGTAAACAGATATCTGTCAGAGGAATTGTTGCTGTCGAAAATGTGACTGAAGTAAAGAAGGCGTTCAATCGTCATGTCCATTACACTTTAGTGAAAGATCGAAATGTTGCGACCCCGCGGGATTACTATTTTGCTCTCGCACACACCGTGAAAGATCATCTTGTCTCCAGGTGGATTCGTACTCAACAATACTATTATGAAAATGATCCTAAGAGAGTCTACTATTTGTCCTTGGAGTACTATATGGGGCGTTCTCTTCAAAATACCATGATCAACCTTGGCATCCAAGGTACTGTTGACGAAGCATTATACCAACTTGGTCTGGATATTGAAGAATTAGAAGAACTTGAGGAAGATGCTGGTCTGGGAAAT…
>TRINITY_DN14776_c0_g1_i1.p1 TRINITY_DN14776_c0_g1~~TRINITY_DN14776_c0_g1_i1.p1 ORF type:complete len:507 (+),score=118.26 TRINITY_DN14776_c0_g1_i1:113-1633(+)	ATGGGTAAACTCGACGTAGCTATATTACGTTACTTAACGGGTGAAGACTTTCGAGTTCTAACTGCAGTAGAAATGGGCATGAAGAATCATGAGTTGGTTCCTGGATCGCTTGTTGCATCCATAGCAAATTTGAGACATGGTGGCGTTCACAAACTAATGAAAGAACTATGTAAACATAGATTACTAACTTATGAACGAGGAAAGCAGTATGATGGTTATAGACTCACAAATGCTGGCTATGACTATCTAGCACTGAAAGCATTGGCCAACAGGAAAGTGATATCGTCATTTGGAAATCAAATTGGTGTTGGTAAAGAGTCTAACATCTACATTGTAGCTGATGAAGATCACAATCCGCTCTGTTTGAAACTTCATAGATTAGGAAGGACATGTTTCCGA…
>TRINITY_DN14781_c0_g1_i2.p1 TRINITY_DN14781_c0_g1~~TRINITY_DN14781_c0_g1_i2.p1 ORF type:complete len:348 (+),score=55.01 TRINITY_DN14781_c0_g1_i2:33-1046(+)	ATGGCGAGCCGTGCTGGTTCAGCTAGACGCGCTCCTGAAAATGAAGCGACGATCCAATATGTTCAGTGCGATGGACTGGCAGTGATGAAAATAGTGAAACACTGTCATGAAGAATCATGCAGCAACATGGAGGTGGCTCAGGGAGCTCTCCTTGGTTTGGTCGTTGAGAACCGTCTGGAGATTACCAACTGCTTCCCATTTCCAAAGCATGACGACACCATGGATGAGGAGGAATACCAGTTGGACATGATGAGGAGGCTTCGAAGAGTCAATGTTGATCATTTTCATGTTGGATGGTACCAGAGTGCAGATGTAGGCAATTTTCTAAGCCTTTCGTTATTAGAGTCACAATATCACTATCAGACCTCTATTGAGGAGAGTGTTGTTGTGATTTACGAT…
>TRINITY_DN14784_c0_g1_i2.p1 TRINITY_DN14784_c0_g1~~TRINITY_DN14784_c0_g1_i2.p1 ORF type:internal len:1695 (+),score=470.77 TRINITY_DN14784_c0_g1_i2:2-5083(+)	GGGGACGGTCGCGGGGCTCAGGCGTCGCCGGGCTCCCTGCATAAACTGGCCGTGCCGCTCGCCCGGTGCGAAGTACCGGAAGTCAGGGACGCAGCGATTTCGGCCTGCGGGAACATCAACCCTGATGCATTCAAAGATCTAATGGAAGAATTATTGCCACTACTACGAGAAGCGGTGGATCGCAAGCAAGAGAATATGAGACGTCGTCGTCGACGCGACGCGTTGCGTCTTAATCTAAACAAGATGCTATTGTTGATAGCTCAGAAGAAGACATTCGCTAACAGTGCATCAGCATTAGAAAACGGTGGTCTCCACACAAACATCGCGGAGTATCTGGACGGCGTCCGCCAGTGCTTCGAGGCGGAGGCGGAAAAGGACGCGCCGGCCGCCAGGGAACAA…
>TRINITY_DN14791_c0_g1_i2.p1 TRINITY_DN14791_c0_g1~~TRINITY_DN14791_c0_g1_i2.p1 ORF type:complete len:231 (+),score=27.23 TRINITY_DN14791_c0_g1_i2:236-928(+)	ATGGCGACCGAAACTTTAGTCCCTCTTGAATCCAATCCCGATGTCCTGAACAAGTTTTTGCAAAAGCTCGGCGTACCAAACAAATGGAATATTGTAGATGTCATGGGACTTGATCCTGAAACGCTTTCGTGGGTACCTCGCCCTGTGCTTTCTGTAATGCTACTTTTCCCAATTTCTGATGCTTACGAAAATCACAAAAAAACTGAAGAAAATGAGATTCTGTCCAAAGGGCAAGAAGTTTCTGGAAATATTTTCTATATGAAACAAAATATCAGCAATGCATGTGGGACTATAGCTCTTGTACATAGTGTGGCCAACAATACGGACATAATTGAATTATCTGATGGTCATATGCAGAAATTTTTAAATGAAGCTAAAGGACTTGATGCTACTGCTCGT…
>TRINITY_DN14797_c0_g1_i1.p4 TRINITY_DN14797_c0_g1~~TRINITY_DN14797_c0_g1_i1.p4 ORF type:internal len:69 (+),score=34.30 TRINITY_DN14797_c0_g1_i1:3-206(+)	CAGCTGGCGCCGCGCCGCTGGCACTGCGTCGGACTCAACGTCGCCGAGACACTCCGCCAGCGCCGCGTGCACGTGCAGGTCACAGTTTTCATCGACGGCTACGAGTGCGACCCAGTATCGTTGCCAATTCAGGGTATCCTGGTCCGCAAGATCACCCCGACGAGCGTGGTGCTGGGCGACGCGGGGGGGGCGCGCGGGGCGGGT
>TRINITY_DN14815_c0_g1_i1.p1 TRINITY_DN14815_c0_g1~~TRINITY_DN14815_c0_g1_i1.p1 ORF type:3prime_partial len:685 (+),score=182.19 TRINITY_DN14815_c0_g1_i1:344-2395(+)	ATGACGGAAAGTTCACCAGATGAACCGAGCACGAAGCGCAAAGACTTTATCTGCGGTGTAGTTGAAGGCTTTTACGGCCGCCCATGGACAACTGAACAAAGAAAGGACCTATTCCAAAAACTCAAAAAATGGGGTATGGACATGTACGTGTATGCACCGAAAGATGATTATAAACACAGAGCTTACTGGAGAGAGTTGTACACTGTAGAGGAAGCTGAACATCTCACTTCCCTTATAGCTGCAGCTAAAGCCCAAGGCATCATATTTTGCTATGCATTATCACCAGGGTTGGATATCACATATAGCAGCCAGAAGGAGATAACAACTTTGAAACGTAAATTAGAACAGGTTTCACAATTTGGATGCACTTGTTTTGCACTGCTATTTGATGACATTGAA…
>TRINITY_DN14830_c0_g1_i1.p2 TRINITY_DN14830_c0_g1~~TRINITY_DN14830_c0_g1_i1.p2 ORF type:internal len:105 (+),score=55.04 TRINITY_DN14830_c0_g1_i1:2-313(+)	CCCGAGCCCGCGCCGCAGCCGGCGCCCACGAAGCTCTCGGAAGCGATGGGGAAGGCCATGGAGGACATCACGGCGGCTGCGGGGGGCAAGCTGAAGCAGCGGTACGGGTCCTCGCCCGCCGACATCTTCGCCTTCGTCACGTCCCTGGTGCGGACCAACCTGGAGTGCGAGCTGGTGCAGCGAGGAGGGACCCTGCTCACCGCGAGCGCGCCCAGATATAAACCTAGAAATGAGTGTATAGTGCCGCTGATGGTGGTGGCGGGCTTCCACAGCCGCGTGCTGAGCGCGGCGGGCGCGGGGCTGGGCGTGGCT
>TRINITY_DN14840_c0_g1_i1.p1 TRINITY_DN14840_c0_g1~~TRINITY_DN14840_c0_g1_i1.p1 ORF type:complete len:376 (+),score=43.88 TRINITY_DN14840_c0_g1_i1:133-1260(+)	ATGGCTCCTACTGTTGATAAAGAGAATCTTCATAGCGGAATCAACGGTGAAAACCGTGTGCAAACGAAGTCGCCCATGAAAAATAGTGTATTGGCTACGAAAAATGACAATTTGACTGAGGAAATGGACCTCGATAAAAATTTCGAAGAGTTCGACCCACAAAAGGAACCTCTGCTGCGGGAGAACCCGCGGCGCTTTGTCATCTTCCCTATTCAATACCCCGATATATGGCAAATGTACAAGAAAGCTGAAGCTTCGTTTTGGACCGTCGAGGAAGTCGATTTGTCCAAGGATTTATCAGACTGGGAAACCTTAAAAGATAGTGAGAGACATTTCATCAAGCATGTCCTTGCTTTCTTTGCGGCTTCAGATGGCATTGTAAATGAAAACTTGGTTGAG…
>TRINITY_DN14854_c0_g1_i1.p1 TRINITY_DN14854_c0_g1~~TRINITY_DN14854_c0_g1_i1.p1 ORF type:complete len:996 (+),score=121.10 TRINITY_DN14854_c0_g1_i1:183-3170(+)	ATGAACATCACGTCTGCCGCGGGGATTATTTCCCTGCTCGATGAGCCCATGTCTGAAGTTAAAGAATTCGCTCTGAAGAGGTTGGACAACATCGTCGATGAGTTTTGGCCAGAAATATCTGAATCTATCGAGAAAATAGAAATCCTGCACGAAGACAAAATTTTCTCCCAGCATCAGCTAGCCGCATTAGTAGCCAGTAAAGTGTACTATCATTTAGGAGCATTTGAAGATTCTTTGACATACGCGCTCGGGGCTGGAGATCTTTTCGACGTGAACGCGAGAAACGAATATGTCGACACTACGATCGCAAAAGCGATCGACTTTTACACTCAAAAGAGAAAGGCTCTCTTTGTGGATAGTTCTGCTGAACTAATTGATCACCGTCTTGAAGACATCGTG…
>TRINITY_DN14874_c0_g1_i1.p1 TRINITY_DN14874_c0_g1~~TRINITY_DN14874_c0_g1_i1.p1 ORF type:5prime_partial len:253 (+),score=94.22 TRINITY_DN14874_c0_g1_i1:2-760(+)	TTCACGCGGCGGGCGGCGCGCCTGCTGCCGCGGACGCTGCGGAGGCTGCCCGCCGCGCTGGCACTGTCAACGCTCGTCACTGACAGCGTCAAAGTTAACAAACCCGTGCTGACAAAGGACTTGATAGAGCAGTACCTGACCGGACACGACCTGTCCAGGCTCGAGGCCTACTCCAAGCAACAGGCCGACTACAGGCTCATCACGGACCTGCTGCAGCCGCTGGCCGAACTCGTCTTCCACACTAAGTCGACCATCAAGCTGGATGCAGTTCAGAAGGTAATCTTCATAGCAATGGGATTCCAAATGAAAGACGTCGATGACATAGCGTCCGAACTGGGCCTGCCCGGCTCTCAGATCCTGGCGAAGTTCTACGAGGCCTCGAAGAAGATCAACGCGGCT…
>TRINITY_DN14892_c0_g1_i3.p1 TRINITY_DN14892_c0_g1~~TRINITY_DN14892_c0_g1_i3.p1 ORF type:complete len:329 (+),score=37.46 TRINITY_DN14892_c0_g1_i3:146-1132(+)	ATGTCCAACACTGCAAATACTATTGGAGATGTGAAAAAGAGTGAAAACATCCACACTCTTCCTCCAGACCATCGCTTTGTTGAGCCACAAAAAGCTGTTAAATCCATTACAGATATGACCATTTGGGAAAAGTCTGAGGCGTACATGGAATATACCGGATTTGTTGCTACACTGAATGAGTCTATAAAAGGAAAACCATTAACAGTTGATTGCAAAGTATCAGATAATGTTAAAAAAATTATAAACATGTTGGATAAAATTGATAGAATAATTGATGAGTTCCCTCCAGTGGAACAACCTCAAAGATTTGGTAATGCTGCATTCAGAGAATGGTTTGAAAATGTAAAGACAAATTCCACACAGTTACTTCAAGAAGCATTACAGCCAGAACTACATTTG…
>TRINITY_DN14912_c0_g1_i3.p1 TRINITY_DN14912_c0_g1~~TRINITY_DN14912_c0_g1_i3.p1 ORF type:complete len:440 (+),score=51.88 TRINITY_DN14912_c0_g1_i3:197-1516(+)	ATGGAAAAACTGCCACCAAAACAGAAGATTAACCGGAACGCAACAAGAGAGGAACTTTTAAAGTTGGACAAAAATGATCTCGTCGAGAAAATAATACAGTTGCAAGCCCATAATACACAGCTGAAAAACATCATAAATAAAACTACACCTTGCGATGGCCAAAAGCAGAAAAAAGTAGACCAAAGAGAATTTATGTTTGAAAAATGCCATTATCGTCATGTCCTCCTAAGGGTATCGTACCTTGGCTGGGAATACCAAGGTCTGGCTGTACAGGAGAATACAACACAAACAGTAGAATATCATCTTTTTGAAGCCTTGAAAAGGGCCTGTTTGATACAAAGCCGAGAAACCTCTAATTATCACCGATGTGGTCGTACAGACAAGGGAGTTAGCTCGTTT…
>TRINITY_DN14919_c0_g1_i1.p1 TRINITY_DN14919_c0_g1~~TRINITY_DN14919_c0_g1_i1.p1 ORF type:complete len:440 (+),score=58.57 TRINITY_DN14919_c0_g1_i1:115-1434(+)	ATGTTAAAAAGTGTTCTGAAAGCACGAGCAAAGAGTTTTTTGTCAATTTCTCTAAAAAAAAGGACATTTCTTAGTAATGATTATAAATGTAACGAAAATTGGAATTCAGCAATATCAAGTCCCCTTCTAAACAAAATAAATCTTAATGATTTTTATAACAAATTGGATCAAACTCACAGCTCGAAAGGCATCATCAGTGCAATAGACGTAGACATATTCGCTAACGCTGTTACAGAACCAGTCCATTTGGAAGAACTTAAAGACCTATTACACAAATTAAGGCTTTCAGCAGAAACGGGTAGCATGCTGGAGTCAACGTCACATGCAACTGTTAGACATAGTATCAAATTTGATTATGTTGATGAATTAATACAGATGTTAAAAGATCCTTTAAATTAT…
>TRINITY_DN14937_c0_g1_i1.p2 TRINITY_DN14937_c0_g1~~TRINITY_DN14937_c0_g1_i1.p2 ORF type:internal len:154 (+),score=79.50 TRINITY_DN14937_c0_g1_i1:2-460(+)	ACGTACGCCTGCGAGAACGGGCACACGGACGTGGCGGAGCTGCTGCTGCGCGCCGGCGCCGCGCTGGAGCACGAGAGCGAGGGCGGCCGCACGCCCCTCATGAAGGCGTGTCGCGCCGGACACCTCTGCACCGTGCAGTTCCTAGTCGCGAAGGGGGCGGACGTTAACCGCATGACGGCCAGCGGCGACCACACGCCGTTGTCTCTGGCGTGCGCGGGCGGACACGTGGACGTGGTGAAGTTCTTGTTGGCCTGCGACGCCGATCCCTTCCGAAAACTCAAGGACAACTCCACCATGCTCATCGAGGCAGCCAAGGGCGGACACACGGCCGTCGTGCAACTGCTCCTCGACTTCCCACATTCTGTAATGCTTCCTAGAGGCACGACAACAACAACGACG…
>TRINITY_DN14982_c0_g1_i1.p1 TRINITY_DN14982_c0_g1~~TRINITY_DN14982_c0_g1_i1.p1 ORF type:internal len:309 (+),score=173.49 TRINITY_DN14982_c0_g1_i1:1-924(+)	GCCGCCCTCTTCCACGTCCCCGCCGACATGCTGCGCCGCGCCCTCGTGTCCCGCCTCATGCAGAGCGCGCGCGCCGGCCACAAGGGCACCGCCATCATGGTCCCGCTGAAGCCGCACGAGGCGTGCAGCGCCCGCGACGCGCTGGCCAAGGCGGTGTACGGCCGCGTGTTCGAGCACGTGGTGCGCCGCGTCAACCGAGCCGTGCCAGCCGTCGCCGCGCCCTACTACGTCGGCGTGCTGGACATCGCCGGCTTCGAGTACTTCGAGATGAACAGCTTCGAGCAGTTCTGCATAAATTACTGCAACGAGAAACTGCAGCAATTCTTCAACGAGCGCATCCTCAAGAACGAGCAGGAGCTGTACAAGCGGGAGGGACTCAACGTGCCCCACATACAGTAC…
>TRINITY_DN14997_c0_g1_i2.p1 TRINITY_DN14997_c0_g1~~TRINITY_DN14997_c0_g1_i2.p1 ORF type:internal len:464 (+),score=189.48 TRINITY_DN14997_c0_g1_i2:1-1389(+)	CTGGCGGCCGCGCTGCCGCACGCTGCGCACTCGCGCGCCGCCCTGGCACATCTCCGCGACACGCTGCTGCATCACGACGTCTCGCCCTTCGAGGTGAACCATTCCGGAGTATTGGGCGCCCTGCACCAATACCTAACTGGCTTCGATATGGAAGTGGATGGTTTGGAAAAGCGCGACGGCGATGGCGAAGGACAGGAGTCCGCTGATTTGGTGCAAGCGTGTGAAGAGCGACTGCGTTTATTCTTACATGTGTTTGCTGAGATGCCCATTGAACCTGAAGTAAACGATTGGAAAGAGTCGTTGGGCAGCAGCACGGCCTTGTGTGCGCTGGTGGCGAAGGTGAACGCGTGCGTGTCGCATCTCGAGCAGTTTCCGGTGCGAGTCCACGACCTACCGGCC…
>TRINITY_DN1502_c0_g1_i1.p1 TRINITY_DN1502_c0_g1~~TRINITY_DN1502_c0_g1_i1.p1 ORF type:internal len:206 (+),score=72.84 TRINITY_DN1502_c0_g1_i1:1-615(+)	GGGGGCGCGGGCACGGCGCTGGAGGGCGCGAACCACCCCGCGCTGCACTGCGACGCGCTCTACTCGCTGCCGTTGCACACCTCGCTCAGGACGCTCATCGCAGTGTCTGGCGGATCTGCTATATTTTTCCCTGTGGTGGAGGAGTCGAAGCAGAGCGTGAGCAGCTCCGGCACGGCGTCCGTCCTACGCAGCGCCTCGGACCCCGCGATCGGGGGCGGCGCTGAAATGTGGGAATTGAGTCTGGCTGCGGCTAGCGTGTCCAAAGATAAGCGTGTTAAGGATGTCAAAAACTCTTCCCTCAAGCACCACGCCAGCAAGAAACGGCAGACCAAAGCTGAAACCACCGTCGCGGCGGTGACCGAAGATATGGTCGAAGGCAACGTGCGCATAAAAATAGAA…
>TRINITY_DN15042_c0_g1_i1.p1 TRINITY_DN15042_c0_g1~~TRINITY_DN15042_c0_g1_i1.p1 ORF type:internal len:161 (+),score=65.29 TRINITY_DN15042_c0_g1_i1:3-482(+)	TGCGACTACGTCAACGCCAACTTCATCGACGGCGTGCTGCCGCAGCTGGGGGCCGACCACCTCGCCAGGATCAAAGCTAAACTCAGGAAGAGAGATAAACCTGATCGGCCGCCGTCAATAAAACAATCGAAGCCGCCTCCCCTGCTAGCGGAGGGCATAGAGTCGGCGTTCCTCAACATAGAGTTCAGCGGCATCGTGGAGTCGGAGGACAGAGAGGACTACGACAGCGACAGGAGCGACGACTCCGAGCTGGACGACGTGTATGTCGACATCGATGGCGTGCGCACCCGGATAAAACTAGAATGGGCGCTGTGGAAGCGTCGTTACATCGCGACGCAGGGCCCCACGCCGGCAACACTCGACGCCTTCTGGAGAATGATCTGGCAACACCGGGTGCAC…
>TRINITY_DN15056_c0_g1_i1.p1 TRINITY_DN15056_c0_g1~~TRINITY_DN15056_c0_g1_i1.p1 ORF type:complete len:536 (+),score=51.96 TRINITY_DN15056_c0_g1_i1:174-1781(+)	ATGGCGTCTCCATCTCCTAAATCACCAGAACAAAGCGAGAAGAATAAACAGTACGACCGGCAACTTCGTTTGTGGGGTGATCACGGACAAAGTGCTCTTGAAAGCGGACACATATGTTTAATTAATGCTACTGCCTTGGGTACTGAAATATTGAAATCGATAGTTCTTCCAGGAATTGGTGCAATTACTATAGTTGATGATTGCACAGTTAGTGATGAAGATATAGGCAGTAATTTCTTTTTGGAAATGTCTAGCAAAGGTCTTAACAGAGGATCCGAAGCGTTAAGGCTTGTTTTAGAATTAAATCCAGCAGTACAAGGTCATGCAGTCCAAGAACCACCCGACCAGATACTTGATGAGAACCCAGACTTTTTTAAATCATTCAGTTTAGTGATAGCT…
>TRINITY_DN15238_c0_g1_i1.p1 TRINITY_DN15238_c0_g1~~TRINITY_DN15238_c0_g1_i1.p1 ORF type:internal len:133 (+),score=47.68 TRINITY_DN15238_c0_g1_i1:2-397(+)	ACGCTGTTCAGCTGCATCGGCGCGCACGGGGCGCTGCTCGGCAAACCCGCCTGGCGCGCCCTGCTCGCCGTGCTCTTCCCCATGCTCGAGCAGGTCCAGAAACAATCGAACATTGCGAGCTGCGAGAAGGTGGACACCGGGGAGCACATCCTCATACATCACACGAGAAACACGGCGCAGAAACAGTGGGCGGAGACCCAGGTGCTCACGTTATCGGGGGTGTCGAGAGTCTTCCACTCCCGCTTCCAACTCCTGACGACGGTGGGAGACTTCAATAGATCCTGGGCGATCCTGCTGGGCTACATAACCGACTTTGCCTTACAGAAGAGTCACGAGGTGTCGGTGGCGGCGCTGAAGTCGTTCCAGGAGGTGGTGTCGGCGGCGGGGCGCGCGGGG
>TRINITY_DN15239_c0_g1_i3.p1 TRINITY_DN15239_c0_g1~~TRINITY_DN15239_c0_g1_i3.p1 ORF type:internal len:930 (+),score=253.28 TRINITY_DN15239_c0_g1_i3:2-2788(+)	GCCCGCCACCTGCCGCCGCCGCCGCCCCCGCAGCCGCAGCACCACCCGCTCGTGCAACACGAACAGAGTCCCCAACAACAAGAAGAAATTCGTGTCAAACAAGAACCAGAGGAGCCTCGGATTAAAGAAGAACCCGAGGATGACTGTGGCGGAAAAGGAATGCGGGATGAGATTGTTTCTCAAAAAGATTCAAGCGAACCGGACTTCATGGTTAAACAAGAGATCAAGCAAGAAATTAAACAAGAAGCTAAACAAGAAGTCAAACAAGAAACTAAGCTGGAAGTCAAAGCGGAGATCAAAGAAGAACCCACGGAGAGCACTACTGACTTGAATAATGCCGACCGAGGGACGAGGAAGATCTTTGTGTTCAAACCCGAGGACCTGCGGCAGGCGCTCATG…
>TRINITY_DN15246_c0_g1_i1.p1 TRINITY_DN15246_c0_g1~~TRINITY_DN15246_c0_g1_i1.p1 ORF type:3prime_partial len:592 (+),score=190.13 TRINITY_DN15246_c0_g1_i1:241-2013(+)	ATGCTGCCCACAGTGGAGGAGATAAGGGGTTATGATTTTTTAGACCCCGAAAATGTAGATAAATGGAGAGGAATATTCGTAAACCCACTTAAAAAGGTTTTAGAACAAGTGCATCCATCATTGAGTGCTGAAGAGAGTGCCCTAGAGTATGTGGAATCATTATGCCTGAGATTACTCTCTACGCTGTGTGCAGCACCGACACCTAGAACTGTACAGGATGTGGAAGACCGTGTGGCTAGAACATTCCCGACACCTTTGGACAAATGGGCTCCAGCTGACGCTCGGGATGCAGCCACTAATAAGCGACGGAGACCATTGCTTCCACATGACAGATTACACAACATGTTGCATAAGGAAGTGTTCCAATACAAAATTGACAGTTCAGTGTCAGTGTTCATG…
>TRINITY_DN15296_c0_g1_i1.p1 TRINITY_DN15296_c0_g1~~TRINITY_DN15296_c0_g1_i1.p1 ORF type:internal len:191 (+),score=81.50 TRINITY_DN15296_c0_g1_i1:3-572(+)	CTCGACTCCGACTACGGCTTCCAGAACGAGTTCGAGTCCCTGCAGTCGGAGTGCCACGCGGACCGCACCACGCACGCGTCGGAGGCCCGCGAGAACCAGCACAAGAACCGCTACCCCGACATCAAGGCCTACGACCAGACCAGGGTCAAGCTCTCGCAGATCGACAGCATCACCGGCTCCGACTACATCAACGCCAACTACGTCATGGGGTACCAGGACCGTAAGAAGTTCATCTGCGCTCAAGGACCGACGGACGCCACCGTCAACGACTTCTGGCGCATGGTGTGGGAGCAGCGCATCGAGCTCATCGTCATGCTCACCAACCTCGAGGAGTACTCCAAGGTCAAGTGCTCCAAGTACTGGCCGGACGAGGTGCGCGGCGTCAAGGCCTTCGGGAGC…
>TRINITY_DN15315_c0_g1_i1.p1 TRINITY_DN15315_c0_g1~~TRINITY_DN15315_c0_g1_i1.p1 ORF type:complete len:87 (+),score=11.82 TRINITY_DN15315_c0_g1_i1:112-372(+)	ATGTTCGTAACACGCCAAATTGCATCTAGATTCTTCCAACAAACAGTGCGTCGCTACCATGGCGAAAGTCACTTCAAGCCCCCCACCATGGATGAATTACCAGTGCCCAAAGGCTCATGGCAGTCGCACCATGATGCCAACCAACGTCGCTTCAATGCTGTGCTCCTCTTTGGAATTGCATTCACTGCTGCTACATTCGTCGTTGCAAAAACATCAGGACTGGTCTACCTCAACTACTCGCCTCCCAAGTCCCTGGATTAA
>TRINITY_DN15428_c0_g1_i1.p2 TRINITY_DN15428_c0_g1~~TRINITY_DN15428_c0_g1_i1.p2 ORF type:internal len:138 (+),score=74.98 TRINITY_DN15428_c0_g1_i1:2-412(+)	GTCTACACCCCCTCCCCGCCCATACGGTCGCGGCTGTCCGTGTCGAGAGGCGGCGGCGCGGCGCAGCGGGACAGCGCCGACCCCAACACGCCGCACACCGACGAGGGCAGCCCGATGCCCACGGTCATCAGACTCAGGAAGCACCAGTCCCAGACCCCCGGCGTGGGCTGCCTGCAGTCGGCTTGCGAGCAGAAGCGCTCGCTGCAGAAGCAGCTGTCGGCGTGTCCGGAGCAGGGCCCGCCGCCGCAGCACCGCGTCACGCTGCACACCATCATCACCGAGTACCTGTACAACCAGCACGCGCTCTGCAAGAACCCCGTCGTCACCTGCCCGCAGTTCAACCTCTTCGAGCCCCACAAGTGCCCGGAGCCGCGCGGCGCGTGGTCGGTGGTGGGCGCG…
>TRINITY_DN15436_c0_g1_i1.p1 TRINITY_DN15436_c0_g1~~TRINITY_DN15436_c0_g1_i1.p1 ORF type:5prime_partial len:441 (+),score=105.48 TRINITY_DN15436_c0_g1_i1:1-1323(+)	GCCGTGGTGGGGATGGCGGAGGCCAAGCGCCGCGCCGCCGCCACTGCGGACAGCGACGCCGCCGCCGCTTCCACTTCCGCGTTGCAACTCTTGCAGTCGGCTTACGATGATAATGAAAAGAAATTGGAGAAAGAAGATCCGCCCGATGCAATGGACGGCTTGTCAGATTCCGACCTTGAAACTTTATTGAAAAACTTCAACGAATTATCTGTGGAGGAGCAGCACAGTTTGATCGCTTACCTGAAGAAATTAGAAGCTCGCGAGCCTCAACGTGTAGAGAGACTGCGGCAATACGTCAACGCGCCCGTCGCTCTCTCGAACCAATTTAGTACACCTGAAAACAACATCGTCGCCGTTGAAAGCGACGATGATGACTACACCGTAGACGAGGTATTTCAA…
>TRINITY_DN15442_c0_g1_i2.p1 TRINITY_DN15442_c0_g1~~TRINITY_DN15442_c0_g1_i2.p1 ORF type:internal len:163 (+),score=101.04 TRINITY_DN15442_c0_g1_i2:2-487(+)	CCCGCGCCGCCCAGCGACGCGCGCCCCGTGCCCATCCTGCTCAAGGACCCGCTGGACCTGCTCATACAGCTGCTGCTAGTGGCGCCGCCCGACCCGCCGCACGTCGACATACAGGACTTTAATCTGATCGTGCGGCAACTGTACACCCTCACGTACTATCAAATAGTATGTCAGTTTTGTGCGAACGCGACGCCAGAGGAGAGGGCGGCGCTGGCGGCGGGGGGAGGGGGCGACGATGACGTCAGGACCAACGCCAGGGTCGTGCTGGCCGCCCTCGCCGACTCCGAGCTGTTCACTGAGGACGGGCCGCCCGCGCAGGAGCAACCCGCGCCCATGGACTTCGAGAAACTTGAAGAAGAGTTGAAGCGGTTGTCGCTGCCGTTCCTGCGCGTGTGCGCC…
>TRINITY_DN1549_c0_g1_i1.p1 TRINITY_DN1549_c0_g1~~TRINITY_DN1549_c0_g1_i1.p1 ORF type:complete len:433 (+),score=38.90 TRINITY_DN1549_c0_g1_i1:113-1300(+)	ATGTCTCTTATAGGAATTAGGCAAATAATACCAGCAGCAACAAAATATTTTCGGTATCCACTAACAATAGGAACATTTCAGTACTGCACTAGAACTACGTCCGATCCCAGTAATGTTCTAAATGATCTAACAGATTGGGAGACACTGAACAAAAAGAAAAAGATAAGTAAGGCCATGAAAGCTTATTTAGAGAGAGCAAAAGAACATGACGAGTTTATGAAACGACAACAATTTGAATATAACATCGGAAAACGACATCTTGCGAATATGATGGGCGAAGATCCTGAATTGTTTACTCAAAAGGATGTAGAGCGCGCTATAGAATATCTATTCCCCAGCGGTATTTACGATCCTGCCGCACGACCATCGATGAGGCCACCAGAAGACGTCTTTCCCGCT…
>TRINITY_DN1559_c0_g1_i1.p1 TRINITY_DN1559_c0_g1~~TRINITY_DN1559_c0_g1_i1.p1 ORF type:complete len:705 (+),score=55.21 TRINITY_DN1559_c0_g1_i1:174-2288(+)	ATGATTGTGCAAGAACCTATCCAGGTTATCGTTTGGGATTGCCTCAACAATTATGAATTCGAAAACGCTATATTTTTGGCAGAAAGATTGTATGCGGAAGTTGGCTCAGAAGAAGCTGCGTTTTTGTTGGGAACATGTTATTATAGGTCAGGGCGAATTAATGAAGCACATCATTTACTTCAAAATAAAACCCTTGCATTACCACAAGCAAGGTTTTTATTAGCCAAATGTTCAGCTGACTTGAAATCCTACAAAGATGCAGAAATTGCACTGGGCTCCAACCTTGATATAATAGCTTCTGAATTTGGAGAGCAGGCGCCATACGCTTTACAGCTTCTTGCCAAAGTATACATCAGCACAGGAAGAAGGAATGAAGCCGCTGAAGCCCATCGGAAAGCA…
>TRINITY_DN15606_c0_g2_i3.p1 TRINITY_DN15606_c0_g2~~TRINITY_DN15606_c0_g2_i3.p1 ORF type:3prime_partial len:120 (+),score=7.15 TRINITY_DN15606_c0_g2_i3:167-523(+)	ATGTCAGGAGGCTGTCTGGTGGTTCTTGACCGTAATGGTCGTTATGTCAAAAAGTACCCGTTGCCTGATGGATTGGCTACATTGGGTAGTGACCCTGCATGTGATATCCGTGTGATGCTACCAACTGTCTGTTCTCATCATGCAACTGTAGTTGTGCATGCTAATCAGACTGTTGTACGAAATATTGGCGATGGCGATACCTTAGTGAATGGAGAGCCTGTGAGTGTGGCAGCGCTTAAGCACTATGATGTGATTACTTTAGGTGATCGATCTCTACGCTGGCATTATGACAATCCAAATATCAGTAAAAAATTCCAGAAGATTGAACAAGGTGTGTACGCGTGCGGTCGGGGCGGG
>TRINITY_DN15650_c0_g1_i2.p1 TRINITY_DN15650_c0_g1~~TRINITY_DN15650_c0_g1_i2.p1 ORF type:internal len:343 (+),score=108.41 TRINITY_DN15650_c0_g1_i2:2-1027(+)	ACGTGGGCCGCGAGGGCCGGTGACGTCACGGCGTGCGCCGCACTGCTACGCGCCGGGGCCGACCCCAACACCGCCGGCATGTACTGCTGGACCCCGCTGCTTCAGGCCACGCAAGGTAATCATTTTGAGATCGTCCAAATGCTCTTGGAACACAAGCCCAACGTAAATGCTTTAGACAAGGACGGCTACACCGCTCTCGCTATAGCCTGCAAGGAAGGCTACTTTGACATCGCCTTAGCTCTCATCAACTCTGGTGCTTATATTAATGTTCAGGATCACTCGAAAGACACGCCGCTGATACATGCGGTTAAAGGAGGTCACAAGAACATAGTGGAGACCCTACTGAAGAAGCACGTCGATGTCGATCTGGCCGGGAAAGAAAAGAAAACCCCCGTCTAC…
>TRINITY_DN15667_c0_g1_i2.p1 TRINITY_DN15667_c0_g1~~TRINITY_DN15667_c0_g1_i2.p1 ORF type:internal len:341 (+),score=78.38 TRINITY_DN15667_c0_g1_i2:2-1021(+)	TTCGAAATTTCGACGGCCATTTCAAATCCGACCGGAGAAGTTTCACCCGGGGAAGAACTTATCATTGATTTTAAGGCCGTGGAGATAGAAGTGTCTCCAAGCGTCAAGGAATTGAGGCCGGAACAACGCCGCTGCCGTTATGCCGACGAGAAACTCAGCGATTCCATAAAGGCATACAGTTTCGCTCTCTGCCAGATGCATTGTCGTAGTCGGATGGCAGTTATGTTCTGTGGCTGTAGACCTTACTTCCACGTCAAAGGAGTTTTGCCCTTTGGTCTGGATGTCGGCTTGGCTTTTGCTGCTATGTATTACATCACCGCCCTGGAACGTCCTGATAAAGAGAGGGTACAGAAAATTTTTGGACACGATCCCTGGAGTAAAGATGAGGTTAAAAATTCT…
>TRINITY_DN15674_c0_g1_i1.p1 TRINITY_DN15674_c0_g1~~TRINITY_DN15674_c0_g1_i1.p1 ORF type:complete len:598 (+),score=97.66 TRINITY_DN15674_c0_g1_i1:157-1950(+)	ATGGATCTATCAATAGCAGACCATAGCGATTCTGATTCCGGCGAAAGCTGGACGCTTCTTGAAAATTCTTCGGCGTGTGGAGAAGATGCTCCGGTTATCTTGAAAAATTTTAATTCTGAAAGGCAAGCAGTTGACAGCAACACAGACAAAGACGAAGATACAGATGGTATATCTATTATCAGTGATTGTGAACAAGACACAGCTTTTGAACCCAATAATGACCAGCAGCAGTTTTTATCAGAATCAGAATTGAAAGATTTCACAAATCAATATATTTCGATTACACCTATTTCAACCAATAGTAGTGATCATGATGAAGCAAAACATGAATATGATTTTTTAGGTGATAATAACAAGCACAAAACATATGTTCACAGAAGAAACAAAAGATTGAGTACT…
>TRINITY_DN15690_c0_g1_i1.p1 TRINITY_DN15690_c0_g1~~TRINITY_DN15690_c0_g1_i1.p1 ORF type:complete len:888 (+),score=65.15 TRINITY_DN15690_c0_g1_i1:475-3138(+)	ATGCCCGGGGGACGCAAACGGTGGAATTTACATGATGGACCTCAAGGGTCACTACGTCGACTTAGGAATCAGTTAGCTGAGGATGGTTGTGCTGAATCTCAAGTGGTACTGGCTAAACAGCTTTTGGAAGAAAAATGTGAGCTTGAGGCTGACAAGATATCAAATTTCAAACAGGCTTTAGAATGGCTCATATGCGCAACGGAACAAGCGCACCCGGAAGCAAGGAGGCTTTTAAGAAGGTGTATCCGTAGCGGCGTCATAGATGAGGACAGCGCAGCGATAGTACGTGCCAAGTCTTGTCTGGCGGCTAGCAGACAGGAGACGGTCGCTAGGAAAGCGGCTAGAGATCTATTTGCCAGTTTGTCGAATGGTGAACAATACATAACAACGGTTCAACTC…
>TRINITY_DN15704_c0_g1_i1.p3 TRINITY_DN15704_c0_g1~~TRINITY_DN15704_c0_g1_i1.p3 ORF type:internal len:159 (+),score=85.37 TRINITY_DN15704_c0_g1_i1:3-476(+)	GGTCCGTCGGACCAGCGGGCGCCGGTGGCGGGCGTGGCGGTCGAGGACTCCGTGGAGATGGAGGAGGCCGGCTCCACTCGAGCCCGCGCCGGACTCGACGCCTTCCGGGACGACCTGGTCGCTTTCACCGCCTACAGGACGCTACGGCCGCTGGCCACGCTGTCGTACTGCAGCGACGCCATCAACTACTCCACGATCGTGTCCACCATCGAGTTCGACAAGGACGAGGAGTTCTTCGCGATCGCCGGCGTCACCAAGAGGATCAAGGTGTTCGAGTTCGAGTCGGTGGTGCGCGACGCGGTGGACGTGCACTACCCGTGCGCAGAGATGCAGTGCTCGCACAAGATCTCGTGCGTGTCGTGGAACAAGTACCACAAGCACGTGCTGGCGTCGTCGGAC…
>TRINITY_DN15712_c1_g1_i1.p1 TRINITY_DN15712_c1_g1~~TRINITY_DN15712_c1_g1_i1.p1 ORF type:3prime_partial len:252 (+),score=37.63 TRINITY_DN15712_c1_g1_i1:421-1173(+)	ATGGGAGGTGCAGTGAGTTCAGGGCGTGATAATAATGAGTTGATTGACAACCTGATGAGAGGCAAATACATCCGTTCCGCGGAAGTGGAGAACGTATTCCGGGCACTCGATCGTGCCGATTACATGTCTTCAGAAGTACGGGATCAGGCGTATAAGGATCTTGCCTGGAGGAATGGATCTCTGCATATGTCAGCACCGTGTATTTACAGTGAAGTAATGGAAGCCCTAGAACTGAAAACGGGCTTAACTTTCCTGAACGTCGGCTCTGGGACAGGTTACTTGAACACCTTGGTTGGTCTGATAATTGGAACCTCCGGCATAAATCACGGCATAGAAGTCAATTCTTTTGTCGTAGACTATTCCAACAAGAAACTTTCACATTTCATCGAGAACTCTCCA…
>TRINITY_DN15713_c0_g1_i1.p1 TRINITY_DN15713_c0_g1~~TRINITY_DN15713_c0_g1_i1.p1 ORF type:complete len:463 (+),score=105.14 TRINITY_DN15713_c0_g1_i1:152-1540(+)	ATGGGTAAAGAGAAGACTCATATCAACATCGTCGTCATCGGCCATGTGGACTCTGGAAAGTCCACTACTACCGGCCATCTCATCTACAAGTGCGGCGGCATTGATAAACGTACAATCGAGAAGTTTGAGAAAGAAGCTCAAGAGATGGGCAAGGGCTCCTTCAAGTATGCTTGGGTATTGGACAAGCTAAAGGCGGAACGCGAACGCGGTATCACCATTGACATAGCTCTCTGGAAGTTTGAAACCAGCAAATACTACGTCACCATTATTGATGCTCCCGGTCATAGAGATTTCATTAAGAACATGATCACGGGTACTTCCCAGGCTGATTGCGCAGTACTGATCGTGGCAGCCGGAACTGGCGAGTTCGAAGCCGGTATCAGTAAGAATGGACAGACT…
>TRINITY_DN15750_c0_g1_i3.p1 TRINITY_DN15750_c0_g1~~TRINITY_DN15750_c0_g1_i3.p1 ORF type:3prime_partial len:169 (+),score=64.68 TRINITY_DN15750_c0_g1_i3:594-1097(+)	ATGTACGCACAGCTCTGCAAGCGGCTCAGCGAAGAGGCTCCCAACTTCGAGCCGCCGGGTCAGCCGTGCACATTTAAGCTTTTGTTGCTTAACAAATGTCGCACTGAATTTGAAAATCGGACGCAGGCGTTCGCCGCTTTCGAAGATAAAACGTTATCGCCGGAAGAGGAAGAAAAGAGACACCTCGCCAAATGCAAGATGCTCGGCAACATAAAGTTCATCGGAGAGCTGGGCAAGCTCGAAATCTTGTCCGAGTCAATATTGCATCGATGCATTCAGAATCTGCTGGCGCGCCGCGCTGCCGCCGAACATCAGGAGGACTTGGAGTGTCTGGCGCAGCTCGTGCGTACGTGCGGCCGCGTCCTGGATTCGGAGCGCGGCCGCGGCCTCATGGAGCAG…
>TRINITY_DN15757_c0_g1_i1.p3 TRINITY_DN15757_c0_g1~~TRINITY_DN15757_c0_g1_i1.p3 ORF type:internal len:120 (+),score=59.08 TRINITY_DN15757_c0_g1_i1:2-358(+)	GCGCTCATCGGCGGCGAGACGGCGGAGATGCCCGGCATGTACGAGCCTGGCGTGTACGACGTGGCGGGCTTCGCGCTGGGCGTCGTGGAGCGCGCCAACATACTGCCCAAGATCAACGACATCAACGTGGGCGATATTGTGATCGGTTTGCCTTCCAACGGTGTACACAGCAACGGGTTCAGCCTCATACACAAGCTGATGAAGAAGGCCGGACTCACGCTCAACGACAAAGCTCCGTTCAGTGCAGAGGGACTCACTCTGGGCGAGGAGCTGATCAAGCCGACTCGCATATACGCGCGCGCGGTGCTGGCGGGCGTGCAGCGCGGGCTGGTAAAGGCGGCGGCGCACGTGACGGGC
>TRINITY_DN15769_c0_g2_i1.p2 TRINITY_DN15769_c0_g2~~TRINITY_DN15769_c0_g2_i1.p2 ORF type:internal len:216 (+),score=111.99 TRINITY_DN15769_c0_g2_i1:2-646(+)	ACCTCCCGCCCCGTGCGCGTGGCGGACTTCATCGACCACTACCGAGCCATGTCCGCCGACTCCGACTTCAAGTTCAGCGAGGAGTTCGAGGAGCTGAAGGACGTGGGCCGCGAGCAGCCGTGCACGGCGGCCGACCTGCCCGTGAACCGTCCCAAGAACCGGTTCACCAACATCCTGCCGTACGACCACTCGCGCTACAAGCTGCAGCCCGTCGACGACGAGGAGGGCTCCGACTACATCAACGCCAACTACCTGCCCGGGTACAACTCGCCCCGGGAGTTCATCGTGACGCAGGGCCCGCTGCACTGCACCCGGGACGACTTCTGGCGCATGTGCTGGGAGTCGGGCTCGCGCGCCGTCGTGATGCTGACTCGCTGCGTGGAGAAGGGCCGCGAGAAG…
>TRINITY_DN15838_c0_g1_i1.p1 TRINITY_DN15838_c0_g1~~TRINITY_DN15838_c0_g1_i1.p1 ORF type:internal len:137 (+),score=57.63 TRINITY_DN15838_c0_g1_i1:1-408(+)	CTCACGCTGGGCGTGGGGGTCAAGGCCTACGTGGGCCAGCGGCTGCGGCTGCGGCGGCAGCGCCAGGTGCGCGCGCTCAACGACTTCTACTTCCAGCTGATGCGGGACGCGCTGCCCGAGCTCGCGCCTCACCAGAGTCAAACACAGTCTTCTACCAAAGAAGCGGAGTCGAGTACGACGGGCACGTCCCCCGGCGCGCCGGACGCCGCCGAGCCCAAACACATGAACGGCTCCTTGCGACGTCGCAATGGCAAACTAGAAATCAACGGACACTGTCCACTCGAACATGCCAATCTACATTTTAAGTTAGAGAGATTAGAGAAGCACTTGGCGAGCCAGACGCAGACCCGCGAACGAGACAAGTGTCCGCACGCAGGGGCGCCCGCCAGCGCGTCCGCC…
>TRINITY_DN15843_c0_g1_i3.p1 TRINITY_DN15843_c0_g1~~TRINITY_DN15843_c0_g1_i3.p1 ORF type:complete len:120 (+),score=9.88 TRINITY_DN15843_c0_g1_i3:123-482(+)	ATGTCTATCGGTGTGCCTATTAAAGTACTTCACGAGGCGGAAGGTCATGTAGTGACTTGTGAAACAAATACCGGTGAAGTTTATAGAGGGAAATTAATTGAAGCTGAGGATAATATGAATTGCCAAATGACTCTCGTAACAGTCACATACAGAGATGGCCGAGTTGCACAGCTCGAGAATGTGTACATCCGTGGTTCCAAGATCAGATTTTTAATATTACCGGACATGTTGAAGAACGCGCCAATGTTCAAAAGACAAGGGAATAAACCTACTGCAGGACGAGGGAAGAGTGCGATACTGCGAGCCCAAGGTATTGAACAATATAAAAATAGTGTGTATGTGATTTGTTTATCGAGCTAG
>TRINITY_DN15883_c0_g1_i1.p1 TRINITY_DN15883_c0_g1~~TRINITY_DN15883_c0_g1_i1.p1 ORF type:complete len:352 (+),score=64.65 TRINITY_DN15883_c0_g1_i1:116-1171(+)	ATGGGCAAAGACTACTATAAAATATTGGGAATAACAAAAGGTGCTTCGGACGATGACATCAAGAAAGCCTACAGAAAATTGGCATTAAAGTACCACCCGGACAAGAACAAGGCTGCGGGCGCAGAGGAAAGGTTTAAAGAAGTGGCAGAAGCTTATGAGGTTTTATCGGACAAGAAGAAAAGAGAAATTTATGATGCGCACGGCGAAGAAGGCCTAAAGGGTGGTATGGGCGGGCAGAATGGTCCTGGTGGCGGTCAATCATTTTCCTACACGTTCCACGGCGACCCGAAAGCAACGTTCGCGCAGTTCTTTGGTTCGGCCAGCCCGTTCCAGGAATTCTTCGATCTGAATGGAGGTGGAACTACAACGTTCTTCGACCGCGACATGGATGTGGATATG…
>TRINITY_DN15885_c0_g1_i1.p1 TRINITY_DN15885_c0_g1~~TRINITY_DN15885_c0_g1_i1.p1 ORF type:complete len:431 (+),score=54.10 TRINITY_DN15885_c0_g1_i1:395-1687(+)	ATGAAGCCTCCTTACAAAATCGCTGACGAGAAATTGGCTGAATGGGGCCGAAAAGAAATTATGTTAGCAGAGAAAGAAATGCCAGGCCTTATGGCATGTCGTCGGAAATATGCTCCAGCTAAAATACTCAAAGGTGCCAGAATAGCCGGCAGCTTACACATGACAGTACAAACAGCGGTTCTTATTGAGACTTTAATAGAATTGGGAGCAGAGGTACAATGGTCCAGCAGTAACATTTATAGTACACAAGACGAGGCCGCAGCTGCACTGGTTGCCGTAGGAATACCCATCTATGCCTGGAAGGGAGAAACTGATGACGAGTATATTTGGTGTATTGAACAAACATTGATCTTCCCTGATGGAAAGCCTCTCAATATGATCTTGGATGATGGGGGTGAC…
>TRINITY_DN15897_c0_g1_i1.p1 TRINITY_DN15897_c0_g1~~TRINITY_DN15897_c0_g1_i1.p1 ORF type:complete len:195 (+),score=7.06 TRINITY_DN15897_c0_g1_i1:178-762(+)	ATGGCCGACGACATCATATTTGAATTATTACATTCTGAAATTATAAATTATTCTATTGAAAAATTCAAGAATAACGATAATGGCGAAAAGGAAACTGATTTGTCTGTTGTCGAATACATCGGGTTTGCGGCAGGCTATAAAATCATGGAAAGATTAACGAGGGAATGGCCGCGTTTTAAAGATGAATTAGATACTATGAAATTCATATGTACAGATTTTTGGACTTGTATTTACAAAAAACAGATAGATAATCTTCGTACAAACCACCAAGGAGTTTATGTACTTCAAGATAATGCATTCCGTTTTCTAACAAATTTTTCTAATGGTCATCAGTACCTGGAATATGCTCCTAGAGTGAGTAAAAACTATTATTTCTTATATTTCTTTTCATTGACCTTT…
>TRINITY_DN15929_c0_g1_i1.p1 TRINITY_DN15929_c0_g1~~TRINITY_DN15929_c0_g1_i1.p1 ORF type:complete len:250 (+),score=22.33 TRINITY_DN15929_c0_g1_i1:74-823(+)	ATGAAAAATAAATATACATGGATTAGAAACATTTGTTTAGCGGTTATTGTAATAATTCCAATAATAATGGCATGGAGAAGCCACGGAGCAAATAATGTGGACCTAATACGTAATTTAAGAACTAACGGCATAATAAAATCGGACACCGTCGCAAATGCAATGCTAGCTGTTGATCGGAAGAATTACTGTCCTTCTTCACCATACCAGGACTCTCCTCAATCTATTGGATTCTCTGCAACAATCAGCGCTCCCCACATGCATGCGCATGCATTAGAAAAGTTAAAAAACCAGTTGGTACCAGGAGAAAAAGCCTTAGATGTTGGTTCGGGATCTGGTTACCTCACTGCCTGTATGGCCATGATGTTAGGAGAAACTGGCAGGGTAGTTGGAATAGAACAT…
>TRINITY_DN15929_c1_g1_i1.p1 TRINITY_DN15929_c1_g1~~TRINITY_DN15929_c1_g1_i1.p1 ORF type:3prime_partial len:245 (+),score=78.01 TRINITY_DN15929_c1_g1_i1:195-926(+)	ATGGGAAGTCATCAAAGTCATGATAAAGCGGACGGGAGTGGGAGCGGTACGAGTACACCCCGAGGCTCCCAGCGGGGTGCCGGGTCGCGATCAGGCTCCGGGGGTGACCTGCAGGGGCTGGCCGAGCGACAAGAGAAACCTCCACTTTCTATGGTGCCAGTTGAGAAACTAGGAAAATTACTGGCACAAATATCACAGAAAGAAGATGGGATCAACGGAGTCACAGAGAATTCTTTTAAGAAATACTTATTCCCGATGTACCCGGAGCTGGCACACCACTTCTACAAGTACATCCACAGAATCGGCAAGTGCAAGAACAAACACATACCTCTGTCTACGTTCAGAATGCAGTGCGAGAAGATACTCAGCATGCTGGACGACGCCGTCATCATTGAGACA…
>TRINITY_DN15955_c0_g1_i1.p1 TRINITY_DN15955_c0_g1~~TRINITY_DN15955_c0_g1_i1.p1 ORF type:internal len:162 (+),score=94.89 TRINITY_DN15955_c0_g1_i1:2-484(+)	TCGGAGCGGGCCAGCCTCAGCAGCGGCCGCGCCGACAGCGACGCCGTGTCGCTCTCCGGCAGCAGTCTCGATGGCGTGTCAGCCCGCGGAGTCCGAGAGTCCAGGGATACGCGGCACCGGTCTCGACTCCCCGGCATGGACCGGCACGCTGTCATCAACAAGGAGCAGGACACGGCCATGGTGATCCCGCGCACGGTGCGCGTGCAGTCGGAGCAGCTGCGCGTGCTGGCGCCGGCCGAGTTCGCGCCGCTGCTCATCGAGCGGCTCGAGCGCGTCAAGCGCGACCAGGACGCCAAGGAGCGCCTCGAAAGGAGGCTCGCCGAGGGTGATGCCGAAGACGGCTCCAGCCAGGCGCTGCCGCCGCAGCTGGTCGCGGCCGCCATCCGAGAGAAACTGCAG…
>TRINITY_DN15968_c0_g1_i2.p1 TRINITY_DN15968_c0_g1~~TRINITY_DN15968_c0_g1_i2.p1 ORF type:complete len:255 (+),score=37.16 TRINITY_DN15968_c0_g1_i2:174-938(+)	ATGTTTGGGCTGCGGGCTTCTGTTATGAAATCAGCTATTATTGTGCCGACAATGTTTTCACAACAAACAAGGAACACTTTTATCTTGCGACGCAGATGGCCACCACCACTTCACAAGAAAGGTGGTAAAGTGCCTAAAATGAAAGGCAGACACTTCGTTTATGACTTAGTAGAAGATACTAGTGTTAAAAAGAAACCAGACATAAGAATTGTTTTAAATCAATTTGTTGAAGGAGTTGGAACAACTGGAGATGTTTTAACACTACATTTGAACAAAGCATATGAAAACTTCATATTGCCAGGTCTTGCTGTGTATGCCAATCCAGAAAATTTGGAAAAATATAAAACCTATGAAAAACGTCCTCTAGAAGAAAATACTCACAGCTCTCCATTTGTGAAA…
>TRINITY_DN15983_c0_g1_i1.p1 TRINITY_DN15983_c0_g1~~TRINITY_DN15983_c0_g1_i1.p1 ORF type:complete len:141 (+),score=26.52 TRINITY_DN15983_c0_g1_i1:119-541(+)	ATGTCTTCTTTAAGAGCCGCAGGTTTGGTTATTTTCAGAAATTATAATCAAATTATACAATTCCTATTACTGCAAACATCCTACGGAGAACATCATTGGACACCACCAAAAGGACATGTTGATCCTGGAGAAACTGATTGGATGACAGCTTTGAGAGAAACAAAAGAAGAAGCCGGTCTGTGCGAAGATCACTTAGATATTTACAAAGACATAAACAAAACTTTAAATTATGAAGTGAACGGAGAACCCAAAACTGTTGTGTACTGGTTGGCGAAGCTTAAAAATCCTGAACAAACAGTCACCCTTTCATCTGAACACCAAGATATGAAGTGGCTCTCATTGCAAGAAGCACAGGCAATATCAAAATATGAAGACATGAGACAATTACTTGTGGAATTT…
>TRINITY_DN15984_c0_g2_i1.p1 TRINITY_DN15984_c0_g2~~TRINITY_DN15984_c0_g2_i1.p1 ORF type:5prime_partial len:274 (+),score=110.11 TRINITY_DN15984_c0_g2_i1:1-822(+)	CGCGCCTCCGTGGCCGCCCTCGTGCGCCACTCCGCGCACATGCAGCCCCTCGCCCTCATACACCGCCTGCACACCGTGCTCAAGGAAGTAACATCGAAGACGATCTCCCTGTGCTCGGACACGCCCTACACGAATATCGGCTCGGCGGAGCTGTTCGCTGTACTGGAGAGGCTGAGCGCCGAAGAGCCGCCGCTCATCTGGGTGGGCCCCGGCGCCGCGGACTGCGCGAGGATCAGAGACGTCGTGCGCTACGCGTCCCTAGAGATCAACGAGCATCTCGAAACTTATTTCGATAGACGGGAACACGCTCTCGAGACGCTGGAGCTGCCGAGGAGTTCGAGTGAGGAGATGGGCCGATGCCTCTACAAGCTGGTGTTCCAACTGCTGCTGCTGCTGGAG…
>TRINITY_DN15989_c0_g1_i1.p1 TRINITY_DN15989_c0_g1~~TRINITY_DN15989_c0_g1_i1.p1 ORF type:complete len:705 (+),score=93.72 TRINITY_DN15989_c0_g1_i1:173-2287(+)	ATGGACAGCAAGACAACAAAAATGCCGAAAGTGGCAAAGGTGAAGAATAAAGCACCAGCAGAAATCCAAATAACAGCTGAACAATTACTTAGGGAAGCCAAAGAACGAGACCTTGAGATATTACCACCGCCACCTAAACAGAAAATATCTGATCCTGAGGAACTTCGAGACTACCAACATCGTAAACGTAAAGCATTTGAGGACAACATAAGAAAGAACAGACTTGTTATTGGGAACTGGCTTAAATATGCACAATGGGAAGAATCACAAAAGCAAATCCAAAGAGCTCGTTCAATATATGAGCGTGCTTTGGATGTGGATCACAGAAATGTTACCTTATGGCTGAAGTATACTGAAATGGAAATGAGGAACAGACAGGTAAACCATGCCCGTAATCTA…
>TRINITY_DN16049_c0_g1_i1.p1 TRINITY_DN16049_c0_g1~~TRINITY_DN16049_c0_g1_i1.p1 ORF type:internal len:103 (+),score=56.02 TRINITY_DN16049_c0_g1_i1:1-306(+)	CCCGACCCCGCCGCCCCCGCACCCCTCCTCGCGCTCGTCTCGCACGCCGCGCATCAACTGCTCGATGACGTCGGAGAGGGAACGCTTGATGTCCGGTTACAGAAGCTGGTGAGCTCGAAGCAGGCGCTCGAGTCCGAAGTGCGGAAACTGAAGATCCAGCTGAACGAAGAGCGCGCCGCCAGACAGAACGGGGTCGCCAACCATCACGACCAGGAGTATGAGGACGAATTGGAAACCCTGCGGAAGTCTGTGTCGGAGGCTCGCGGGCGGGCGGCGCGCGCGGAGGCCGAGGCCGCGCTGCAGGCC
>TRINITY_DN16062_c0_g1_i1.p1 TRINITY_DN16062_c0_g1~~TRINITY_DN16062_c0_g1_i1.p1 ORF type:internal len:160 (+),score=63.76 TRINITY_DN16062_c0_g1_i1:2-478(+)	GGAGGGTTCGCGGTGGGAGACCTCGTGCAGGTCTGCGCCGACCAGGAGCGGGTCAAGGCGCTGCAGCGAGGACACGGGGAGTGGGCCGAGGCCATGGCACCTACTCTTGGCAAGATAGGACGAGTGCAGCAGATTTATCACGACAACGATCTAAAGGTGGAAGTGTGTAATACGTCATGGACGTACAATCCGAACGCGGTGACAAAAGTTGCGTCGTCCGATGGGAGCATTCCGGGAAACTCTTCAGGTGAACGGCTATCGGCGCTTTTAAAAAAGTTATTTGAATCCCACGTGACCGGAGACGCAAACGAGGAGCTGGTGAAGGCGGCCGCCAACGGCGACGCGACGCGCTGCGCCGAGATACTGGCGCGCACCGACGGCGCACAGGCCGACGTCAAC…
>TRINITY_DN16067_c0_g2_i1.p1 TRINITY_DN16067_c0_g2~~TRINITY_DN16067_c0_g2_i1.p1 ORF type:5prime_partial len:140 (+),score=21.50 TRINITY_DN16067_c0_g2_i1:1-420(+)	CGCGTCCTGTGCGCACACCGCGCGCCGGTGCGGGCGCTCGCCTTCGCACCCAGCGGAGCCTACCTAGCCACTGCCGGAGACGATAAAAAAATTAAAGTGTGGGACTTAGCAGCAGGAACTTGCGTGCAAGAGTACAAAGGACACCATGGTAAAATAATGTCACTGGATTGGTCTTCGGTCGGAAAACCCAGCCTAACTAACAGAGTAATGGCAGAACCTAATGAATTATCAACGGAAAACTCTCTACTCTGTTCAGCAGGAATGGATGGAATTGTGAAAGTTTTTCATGATTGTCAGACTAAAAATAAGCCAACCTCGAGTCAAGATATTTTAACATCAACTTATAATACGAAATGCACCTATTTGGTGGATGTACAAGTGCATCCGGAATGGGTTGTT…
>TRINITY_DN16084_c0_g1_i1.p1 TRINITY_DN16084_c0_g1~~TRINITY_DN16084_c0_g1_i1.p1 ORF type:complete len:153 (+),score=23.31 TRINITY_DN16084_c0_g1_i1:409-867(+)	ATGGCAAGCTGTTATAAAAAAAGGAGACTTGAACATGAAGAATCTGAGGACAAGATTACAGTTACAGATAAATCCATGAACTCTATAACTCACAGTGGAGAAGACTCAAAAAACAGAAAGAAGCTCAAATCAGATGTTGAAAATGAAGGAAATCTTGTAGTTAAATTAGTCGAATACGAGACTGATCCTGAAGTACTACAGAGGCGCCAAAAGCAAATTGATTATGGAAAAAACACAGTTGGGTATCAAAATTATGTTCAACAAATTCCACTAAACAAAAGGACTAAAGAACTACCAAAGACTCCAGATAAATACTTGAAATATAGTAGGCGGTCATGGGATATGTTAATAAAGCTTTGGAGAAAAAATCTACATGAATTCGATCCCAACTTTGGAGAA…
>TRINITY_DN16133_c0_g1_i1.p1 TRINITY_DN16133_c0_g1~~TRINITY_DN16133_c0_g1_i1.p1 ORF type:3prime_partial len:142 (+),score=19.70 TRINITY_DN16133_c0_g1_i1:201-623(+)	ATGGGTGGTAATTCTAAACAAAGCCAAAGAACCAAAAATAACGTCCGTCCATCCAGCAGTGGGCGCAGTGCAGAACTCCTAAGCAATGTCAAGCTGGAATCAGGTCTAGTGAGCATTGCAGGAGGAAAAGTTCTTCCAGCACTGTTTCCAACACTTACAGTTGCTACTATAGACCAGGAAATTAGTCCAGAATTCCAAATATGCATAAAAAAGTTGAACAAAAAGGATCCTATTACAAAGACAAAGGGACTACAGGAAATGTTGGAAACCATAAACAATAGTAAAGTTGATGATGTCATCACAATTCTGCCAAGCTGGGCACATTTCTATAAAATACTTGCCATTGACCCAGACAGGAAAGTGCGAGAGTATACACAGTTATGCCACAGCAGCGTGGTG…
>TRINITY_DN1616_c0_g1_i1.p1 TRINITY_DN1616_c0_g1~~TRINITY_DN1616_c0_g1_i1.p1 ORF type:complete len:503 (+),score=52.99 TRINITY_DN1616_c0_g1_i1:200-1708(+)	ATGGCTTGGTTAACAACTCTCTCAATACTGGCGGTGTGCCATACAGGATTAGCCGCATACACTAAGTTTCCTGACGGCTTTACATTCGGTGTGGCAACAGCTTCCCATCAAATCGAGGGTGCTTGGAATGTCAGCGGGAAATCCGAAAATGTGTGGGATCGTTTAACCCACACCCGCCCTGAGATGATAGCTGATGGAACCAACGGAGATGTTGCATGTGATTCGTACCATCGTTACCTTGAGGATGTGGAGGAGCTCACTTACCTTGGCGTTGATTTTTACCGGTTCTCGCTTTCCTGGTCACGGATATTGCCAACTGGTTTCTCGGATCACGTGAATCCTGACGGAATTCGGTACTATAACGCTCTCCTCGATGCTCTTGCCGAGAAAAATATCGAG…
>TRINITY_DN16284_c0_g1_i1.p1 TRINITY_DN16284_c0_g1~~TRINITY_DN16284_c0_g1_i1.p1 ORF type:internal len:109 (+),score=36.30 TRINITY_DN16284_c0_g1_i1:1-324(+)	GCCGACCCCTGCGCGCCGCACGCCGCCCACTGCCGCACTCTGTACTGCCCGTACGGCATCACCAACACCACTGATGCTGACGGATGCCAGGAATGCCAATGCAACGAAGACCCTTGCGCTCAAAATAGATGTCCTCCAAACGAACAGTGCGTACCAATAGCTTACAGGGACCCCGAGACACAGGAGGCTCGATACTCTTTCGTATGTCAACCAGAAAACGAAACGAACGAAATACTTCCCGACTGCGACCGCTACAAGGCAGAGTGCGCGCGGCTACAGTGCGAGCACAGCGTGCAGCGGACGCGCACGGCGGGCGGCTGCGAG
>TRINITY_DN16321_c0_g1_i1.p2 TRINITY_DN16321_c0_g1~~TRINITY_DN16321_c0_g1_i1.p2 ORF type:internal len:94 (+),score=53.07 TRINITY_DN16321_c0_g1_i1:3-281(+)	GCGGTGGCGCTGGTGCTGCTGGTGCACTTCGCCGCGGGGCTCGCCGCGCAGCGCTTCGTGTGCGACCCGCTCACAGAGCCCCGCGGTAACCGTCTGTTCGAGGACCTGGAGAAGTTCGTCGACCTGGAGAAGATGCTGTTCAACGAGCGGCTAGACCCCAACTTCAACATGACGTCCGTGCTGCTGCAGTGCCACATGAACCACACCATATACGAGACGCTGCAGCTGCGGCGCGTGTACGACGTGGAGGAGCTGCGGCGCGCGCTGGGGGCCGCCGTG
>TRINITY_DN16457_c0_g1_i1.p1 TRINITY_DN16457_c0_g1~~TRINITY_DN16457_c0_g1_i1.p1 ORF type:internal len:270 (+),score=121.29 TRINITY_DN16457_c0_g1_i1:1-807(+)	CCGTCCCGCCACGCCGCGGTCGCCGCGCTCGACGTGCGGGCCCTGCACTACAACTATGATAACAGGTCGATCTGCTTCGTGCATCACATCGTGTCCCGCTCGTCGCTGCTGTGCGTGGACGCAGACGACTTCTCCAAGAGGACGTCTCTGCCCGACCCGGATTTCTTCCCGGACTTGGACACTGTGAACGCAGTGGCCGTGGACTGGGTGTCGGGGTCGTGGTACGTGTCGGACGGCGGGCGCGAGGCGCTGTACGTGTGCGCGCGGTCGCTGGCCCCGTGCCGGCTGCTGCTGGACGCCGCGCTCAGCAAGCTGCACGGGCTCGCGCTGGACCCGTCGCCGCCGGCCGGGTACATGTTCTGGACGGTGTGGGGCGCGTCTCCGCCGGGTGTGTACCGC…
>TRINITY_DN16483_c0_g1_i3.p1 TRINITY_DN16483_c0_g1~~TRINITY_DN16483_c0_g1_i3.p1 ORF type:complete len:516 (+),score=65.88 TRINITY_DN16483_c0_g1_i3:263-1810(+)	ATGTACCGTTTTATTTATTACAAGAGTCTTCGAATGTGCAATCGTAGTCATTCAACCAGTTTTAACAAATGGGAAAGTGTAGTTGGGTTAGAAGTGCACGCACTGTTGAACACAAATTCGAAACTTTTTTCGGGCGCTCAAAATACATTCGGTGGAGTTGTCAATAGTTGTGTTTCGTTATTCGATGCAGCCATACCAGGTACATTACCAGTATTAAATAGAAAGTGCGTGGAACTTGGCATTAAAACAGCATTAGCGCTCTCATGCAAAGTGAACGAAGTATCAAGTTTTGATAGAAAACATTATTTTTATGCTGACTTGCCCGCTGGTTATCAGATTACTCAGCAGCGGGCTCCTTTGGCAAGTGATGGCGTTATTAATTTTCAGGTATTCACGCCA…
>TRINITY_DN16484_c0_g1_i1.p2 TRINITY_DN16484_c0_g1~~TRINITY_DN16484_c0_g1_i1.p2 ORF type:3prime_partial len:159 (+),score=82.57 TRINITY_DN16484_c0_g1_i1:2-475(+)	ATGCTGGGCCGCGCGCCCCACCAGCACGTGGCCGGCACGCGCTGCCCCACCGACCTGGCCGAGCTGCCCAGCGTGCTCATGGAGTGCTTCGCGGCCGACCCACAGGTGCTGCGCAGGTTCGCGCGGCACTTCCAGACGCGGCAGGCGGCGCCGGAGCGCACGCTGCAGCGCCTGTGCGCCTCCAAGCGACTCTTCGCCGCCAGCGAGATGCAGCTGCAGGTGTTTTATTCAGCCCTGGACCAGCAGTACCACGACCGGCCCGCAGCGCCCGGGGGCCGCACCACGGACGATCTGAAAGAAGTCCAGAAACAATATTATGGACTTCCGTATGTCGAAAACACAGCGTGGCAGCACCGGTTCAGCCACCTGGTCGGCTACGGCGCCAAGTACTACTCCTAC…
>TRINITY_DN16498_c0_g1_i1.p1 TRINITY_DN16498_c0_g1~~TRINITY_DN16498_c0_g1_i1.p1 ORF type:complete len:444 (+),score=37.42 TRINITY_DN16498_c0_g1_i1:140-1471(+)	ATGGATGAAGAATACGATGTGATTGTCCTGGGAACAGGCTTAAAAGAATGTATTTTAAGCGGCATGTTGTCGGTTTCTGGGAAGAAGGTTTTGCACATCGATCGCAATAAGTACTACGGTGGTGAATCTGCGTCAATTACCCCGTTAGAGGAGCTGTTCGCTAAGTTCAACGCACCGGCACCTGATGAAACATACGGTCGAGGTCGAGACTGGAACGTTGACTTGATTCCTAAGTTTCTGATGGCTAATGGATTGCTAGTCAAATTGCTTATTCACACGGGCGTCACCCGGTACTTGGAGTTTAAGTCCATCGAAGGAAGTTATGTTTACAAAGGTGGAAAAATCTCCAAAGTACCTGTCGATCAGAAAGAAGCTCTTGCGTCTGATCTTATGGGCATG…
>TRINITY_DN16504_c0_g1_i2.p1 TRINITY_DN16504_c0_g1~~TRINITY_DN16504_c0_g1_i2.p1 ORF type:3prime_partial len:1023 (+),score=198.50 TRINITY_DN16504_c0_g1_i2:236-3301(+)	ATGATAACAGCAGATGAAACGGACTCGGTTGGCACTTTACCTTCGGATGGACACCCAGAAGATGTTGCAGCTTCTGCCACTGAAGAGGCCCCTTCATCCATGGTCTCGAGCGAAGCGGAGTCTGAAGGTAGCATCCTCTCTGAAGCACGACACGACACCTCAGAACATTACGGCGCCCAATCTGATCTAACGATCGATCATGGAGGACTAGACAGAAACTTGGCACAGAACTCCGGGGACTGGCGGAATGTCAGCAGTGCTGGGACTTCGTACGTGTCCACTAGAGGTTCAATGTTACCATGGGGCACTCAGAAAGGACCCGTGATTCCACCACCTGACTCTGACCTTCGACCCGGAGAATACGTGATGAGGTTACTCTTCACAGAATTCACTGTTCAA…
>TRINITY_DN16546_c0_g1_i2.p1 TRINITY_DN16546_c0_g1~~TRINITY_DN16546_c0_g1_i2.p1 ORF type:internal len:185 (+),score=88.44 TRINITY_DN16546_c0_g1_i2:2-553(+)	CTGCACGCCGCGCAGCCCGCGCCGCCCGCCATGCAGCAGCAACAGCGAGGCGCGAGTCCGGCCGGTCCGCAGCCGCAGATGCACCAGAAGGCACTCCAACAGCTGATGGCCACGCTGCGCTCGCCCAGCAGTCACAACCAACAACAGGAGATATTGCAAATACTCAAATCCAATCCGCCGCTGATGGCCGCCTTCATAAAACAACGACAGAACGCGCAAAATCAACAAGCGGGTGTAGGAGGCGTGGGCTCAGTGGGCGGGGTGTGCGGCGTTCCTCAGCAACAAGCGCCGTTGCAGCACATGATGCAGCCGCAGCAGCAGCAGCGACTGCAGCAGATGCACCAGATGTTGCCGCAGCAGCCGCAGGTGGGTGGTGTGTCAGGAGTGGGCACAGTGGGC…
>TRINITY_DN16607_c0_g1_i2.p1 TRINITY_DN16607_c0_g1~~TRINITY_DN16607_c0_g1_i2.p1 ORF type:5prime_partial len:307 (+),score=100.23 TRINITY_DN16607_c0_g1_i2:3-923(+)	TCCGCGCCGCACCACGCGCGCCTCGAGTACTCCTACTGCTCCCTGGCCGCCGCGTGGGCGGGGCCCGCGCACTGGAGACTCAAAAACAACAGAGCATCAAAGCTTTCCGAGCGAACGCAATCGATGGGCGGGCGGCTGATGGCGGACGGCAACAAGAAGCCGGCGCGGACGAAGCGGCAGTTAGACTTCGAAGGCGCGGGACTCACGTTCGACTGCCGGTCCGCGTCCGTCGGGGACTACGAGCCCATCCAGCCGGCCAAGATCATGATCAGCAGGAAGACGCTCGCCACGGGACACACGTGGAACGAGACCAACTTTAAAACTCCTATTGATAGAGGTCTGGACGAATCGCACTTCTGCAAATTATTTTTACTGCGTAAAGTGACGATGTCGCGGAAA…
>TRINITY_DN16634_c0_g1_i1.p1 TRINITY_DN16634_c0_g1~~TRINITY_DN16634_c0_g1_i1.p1 ORF type:complete len:325 (+),score=33.91 TRINITY_DN16634_c0_g1_i1:215-1189(+)	ATGTCAGTAAGGTACAGAAATTTATTTGTGCGTTTTGTTAGATCAACAATCAGTTTTAAAGCCAATCCAAAAAATTTTGCCAGGCTTCCTCAACAAAAGATTGGCAGTGTTCCATGTGCTGTCGGATTTTCATTGTTTACATGGCTAGGCTTCTACAAGAAAACAAGTGCTGAAGATGAACTTATACATACCATTAAACATTGTATTCTCTTCATACAGAGGTATGACTACATTAAAGCAGAACAACTATTGCATGTGGCTCTTAGACAAGCCCAACAGATGCAGCATCAGTTAGCAATAACCTATATTTATGATGTTATGGCAAACTTGGCACTTGAAAGAGAACACCTAGATAAGGCTAAAGACCTTTTTGTTGCTGTCACTCAAAGAATCATGGCT…
>TRINITY_DN16640_c0_g1_i2.p1 TRINITY_DN16640_c0_g1~~TRINITY_DN16640_c0_g1_i2.p1 ORF type:complete len:109 (+),score=10.97 TRINITY_DN16640_c0_g1_i2:137-463(+)	ATGTCATATCAATTATACAGAAATACCACTATTGGTAATACACTTCAAGAAAGCCTAGACGAGCTGATCCAATATGGACAAATAACACCAGCACTAGCAGTAAAAGTTTTGCTGCAATTCGACAAATCTATAAATCAAGCTCTGTCCAATAGAGTAAAGTCTAGGCTAACCTTTAAAGCAGGAAAACTTAACACATACAGGTTTTGTGATAATGTATGGACTTTTATGTTGAATGATGTTGAATTTCGAGAAGTACAAGAATTGGCCAAGGTGGAAAAAGTTAAAATAGTAGCATGTGATGGTAAAAATGTTGACGACCGCAGATAA
>TRINITY_DN16648_c0_g2_i1.p1 TRINITY_DN16648_c0_g2~~TRINITY_DN16648_c0_g2_i1.p1 ORF type:complete len:194 (+),score=34.81 TRINITY_DN16648_c0_g2_i1:127-708(+)	ATGCCTGATGTTGAAACAGAAAGAGTACCCGAGAATGGTACAGATTGTGAAATTAACCAGAAAAATATAGACAGAACATCTAAATTTGATAACAAATTATTAAAACAGAAAATACGAAAACGAGGTATAATATTTTTGTCGACGATTCCCCCTTACATGAACGTTGCCAAAATACGTGAAATATTCAGTCAGTTCGGAGAAGTCGGTCGAATTTATCTTCAGCCGACTGGAAAACCAGGTGAAAAACGCAAAAGAGTTCCTAATCAATTCTCAGAAGGATGGGTCGAGTTCGAGAAAAAGAAGATTGCAAAGCAAGTCGCAGTGAAATTAAACAATACAAAAATTGGCACTAGAAAGAAATCCCGCTACTATGACATGATTTGGAACATTAAATATATC…
>TRINITY_DN16663_c0_g1_i1.p1 TRINITY_DN16663_c0_g1~~TRINITY_DN16663_c0_g1_i1.p1 ORF type:internal len:285 (+),score=125.75 TRINITY_DN16663_c0_g1_i1:3-854(+)	GCGGACGTGAACGCGGTGTCCGGCTCCGGGAACACGCCGCTCATGTACGCGTGCGCGGGCGGACACGAGGACTGCGTGCGCGCGCTGCTCGACAACGGAGCCAACGTCGAGGACCACAACGAGAACGGGCACACGCCGCTCATGGAGGCCGCGTCGGCGGGCCATGTCGGCGTTGCAAAGATCCTGTTGGAGCACGGAGCAGGGATCAACACTCATTCTAACGAGTTCAAGGAATCCGCGTTAACGCTCGCCTGCTATAAGGGTCACCTGGACATGGTGCGGTTCCTGCTGGCGGCGGGCGCGGACCGCGAGCACAAGACGGACGAGATGCACACCGCGCTCATGGAGGCCAGCATGGACGGACACGTCGAGGTCGCCAGGCTGCTGCTCGACTCCGGG…
>TRINITY_DN16669_c0_g1_i1.p1 TRINITY_DN16669_c0_g1~~TRINITY_DN16669_c0_g1_i1.p1 ORF type:complete len:200 (+),score=30.93 TRINITY_DN16669_c0_g1_i1:184-783(+)	ATGGCAAATATAGCAGCCAAACGTATAAAAAGAGAGTTCAAAGAGATAATGAAAAGTGAAGAGGTGATTGGTGGCTCCATAAAATTGGGACTCGTGAATGAGAATTGGACTGAACTCAAAGGCGAGATAGCTGGTCCTGTTGATACTCCTTATGAAGGTGGGACCTTCCTCCTTGAAATTAAAGTTCCCGAAACTTATCCTTTCAATCCTCCTAAGATACGCTTTTTGACCAAGATCTGGCATCCGAACGTGTCCTCAGTCACCGGTGCCATATGTTTAGACATCTTGAAAGACCAATGGGCAGCAGCTTTAACATTGCGTACAGTTCTATTGTCGTTGCAAGCATTACTGTCAGCAGGTGAACCTAATGATCCACAAGATGCTGTGGTCGCCAAACAG…
>TRINITY_DN16675_c0_g1_i3.p1 TRINITY_DN16675_c0_g1~~TRINITY_DN16675_c0_g1_i3.p1 ORF type:complete len:182 (+),score=21.85 TRINITY_DN16675_c0_g1_i3:550-1095(+)	ATGAAAACAATGGATTTCAACATTTTAGATTCAATACCAGATTTAGACAATTTGAAGACCTTCACAGAGAGATACTTTTCAAAACGATACTTAATCAATGTAGATGGCATAAAAAATAATGATATGATGATAATGTTTCATTCAAACCGAATTGCATTGTTGTCTCTAGCACCAAGCCATACCTTCTTCAGTAAAGACGAACATTACAAAATTAACTTCAACATTGGTAAAATTGATCGTTTGAACAATTCTGTCAAAGGAAAAAGTAAAAAGGGCGGACAACTATTATCTCCAAAATCTGTGATTTGTAAGATAGAATTCAGTGATGAAAGCGTATTCGAAGTGCCCTGTTGCATGAAAGGTACTTTGGTTGAAGTTAATGAAGAACTTGTACAGAAT…
>TRINITY_DN16675_c0_g1_i1.p2 TRINITY_DN16675_c0_g1~~TRINITY_DN16675_c0_g1_i1.p2 ORF type:complete len:83 (+),score=6.35 TRINITY_DN16675_c0_g1_i1:288-536(+)	ATGCACACGGATTTGTCACCCCATTTACACACCGATGAGTGTAATATTTTTATCAAAAAATTAGTAGATTGCCACTTAAATCATCCATTTCGTAAATTTATAGGTTATTGCAATGATTATGATCGCGACATGAGGAAATGTTTGAAAGCTGAAAGACTTCAGAGACAAAAAGCTAATCTAGATGAATCTAGACAACGCCACGCTAATATTCGAGCACGAATTTTAGCCCAGAGCGCAGCAGCCAACTGA
>TRINITY_DN16679_c0_g2_i1.p1 TRINITY_DN16679_c0_g2~~TRINITY_DN16679_c0_g2_i1.p1 ORF type:complete len:357 (+),score=31.13 TRINITY_DN16679_c0_g2_i1:219-1289(+)	ATGGAACATTTTGGTCTCTCTCATATACTATACGAGCCAGACAAATACAATCCCGATACTTTAGATCTACTTGCTGATGAAGAAGCAAGAGAGTATTGGTTGTGTACTTGTGAAAAATTAGTTGAAAAATATGTTAAATTTGCACTTGTCAATAATAATGATCCTACAGTAGAAATAAGAGCTTTGAAATTTAAAACATGTTACGTTGAAGCATTAAAAGAACTTAGAATAAACCCTCTAGCTCATGGCCAATTGACCATACGGCTACTCCTTGACATCAACGAAACATGCCTTCGTTCTCAGGGATTCTTTGATCTGTGGAAACAACAAAAGAAATTTGAAAATGAAGGAGCATTGGCAAGTCTCAGTTCCAGATTAGCAGAAATTGATGCCATAACT…
>TRINITY_DN16691_c0_g1_i1.p1 TRINITY_DN16691_c0_g1~~TRINITY_DN16691_c0_g1_i1.p1 ORF type:internal len:127 (+),score=61.07 TRINITY_DN16691_c0_g1_i1:1-378(+)	AACCCGTCCGCGCTGCCGCTGGTGCTGCAGCCGGTGCTGGCGCCCGTCGACCTGCGGCTGACTGATGCTGTAGAATCTCCGCACTGTAAGAGTGAACAGTGCGTGTGGACCCACGACGCCTTCGCGCTCAGCGAGTGGAGGAGCACGCGGGGACTCGCGCGGGAGTGGAGCCCGGGGGAGGGGGGCGCACCTCCCCGCCCTGCCGCGCGCCCCTCTCCTCAAGTCCTGCCGCCGCTCCTGCTCGCGCCCGATGCAGAGGTCGAGCTCAAGATCACGTTCACGCCCGACGTAGCCGCCGCCCTCACCACGTACCTGTACCTCAGAAACAATTTAACGATAATCGAAGGCGTGCAGCTGTGGGGCCGCGGCGCGCACCCG
>TRINITY_DN16691_c0_g2_i2.p1 TRINITY_DN16691_c0_g2~~TRINITY_DN16691_c0_g2_i2.p1 ORF type:internal len:77 (+),score=33.30 TRINITY_DN16691_c0_g2_i2:2-229(+)	TACTCCGTGCGCGTGCTGGCGGGCACGCTCGCACTGCACCCGCCCCGCTTGCTTTTTATTACAGCGGACGAAAAGAAAGCCTTGGAAGAACGTGAAATTCGCGTTCACAACGAGTTCCCGGTGCCCCTCCACATCACCGGGCTGCACTACCCGCCGGAAGTACTGGAGCATTTCCACCACGAGAGCGCGACGCCGCTGGTGCTGGGCGCGGGGGAGCAGGCCCGGCTG
>TRINITY_DN16722_c0_g1_i1.p1 TRINITY_DN16722_c0_g1~~TRINITY_DN16722_c0_g1_i1.p1 ORF type:5prime_partial len:234 (+),score=92.09 TRINITY_DN16722_c0_g1_i1:1-702(+)	GTCGAGATCGTGCAGCGGCTGGAGGGCGCGCTGTGCTACCGCGTGCTGCGCCGCACGGAGCACGACTTCCATCTGCTGCGGAGCAAGCTGCACGAGTTCCACGGGGACGCGCTGCTGCACGACCTGCCGCTGCCCTCCAGGAGAGACAACAGTCCATTGGAGACTATACGGTACAAGTACGAAGATTTCCTTCAGCGTCTGCTGCAGAAGAGTCTGTTGCAGACGAGCGAGCTGCTCAGGCTGTTCCTCACGGAGGAGGGAGACTTTTCCCTGGCGGTCCAGGCGTCGACCCTCAACGCAAGCAGCACAGACCTGCTGAACATCTATCAGTCCGTCACCCACAAGCTGAGGAAGGAGAAGGGGCAGCACCTGGAGAGCTTCCTGAGGAATCTGCTCGTG…
>TRINITY_DN16722_c0_g2_i1.p1 TRINITY_DN16722_c0_g2~~TRINITY_DN16722_c0_g2_i1.p1 ORF type:5prime_partial len:113 (+),score=36.00 TRINITY_DN16722_c0_g2_i1:3-341(+)	CACCTCGCCGCCGCGCTGCGCCGCACGCTCACCCAGCCGCGCCTGGCGCATCTCATCGCGCTGGGACAAGAATTATTATTCGGTAAGAGATCTTCAACTCCACGTGTAGACTCGAACGAGCATCGTGATCTGGCTCGGCGACAGTTGCTGGGCGTTACGCGGGGCGCCGCGATGCTGGTCCCAGGACTAAAGGACGCGCTCAACAACGCCTTCGAGATTATACAGGACCCGAGGCTGAATAAACAGTTGGTGTATAATTTATTGGACCTGTGTTTAGTGGAGCTGTTTCCGGAATTGAAAAACGAACATGAATGTTCCGACAGCGGACCAAAGAGCTGA
>TRINITY_DN16727_c0_g1_i1.p1 TRINITY_DN16727_c0_g1~~TRINITY_DN16727_c0_g1_i1.p1 ORF type:complete len:229 (+),score=27.32 TRINITY_DN16727_c0_g1_i1:97-783(+)	ATGACTCCGATATTATACAAGACTGACGCCAGTCCGCCTGCTAGGGCTGTGATGATGATTGTTGATATATTGGGACTAAAAGTTGACGAGCAGGAACTGAATCCAATATTACGCCAACAAGACACACCGGAATTTAAAAAAAAAAATCCAATGAGAACTATTCCTATATTAGAGGAAGGAGATTTCTACCTCGCGGATAGTCACGCCATTATGTTGTACTTGATCGATAAATACGGTAAACCGGAACACGCTCATCTCTATCCGAGCGAGAAAAGGAAACGAGCTACAATAAATCAACGACTTTTCTTTGACTGCGGAGTGCTATTCCCTAGATTGAGGGCCGTTATGGCACCAACGTATGCAGGAAAATTAGCGGAATTGAATCGAAACATGATCAAG…
>TRINITY_DN16738_c0_g1_i1.p1 TRINITY_DN16738_c0_g1~~TRINITY_DN16738_c0_g1_i1.p1 ORF type:5prime_partial len:162 (+),score=38.56 TRINITY_DN16738_c0_g1_i1:2-487(+)	CCGGCGCCGCCCGCCGCCGCCCGCCTGCAGGCGCGCTACGTGCTCATGCGGACCGGCGCGCTGCAACACGAGCGACAAGCCGACAAGCGTCTCTCCATACCCATCACCGTTAGGCAATTGGAAGCCATAGTTCGTATATCAGAATCACTCGCTAAGATGCAGTTGCAACCGTTTGCGACTGAAGCTCACGTAAATGAAGCACTTCGTCTGTTCCAAGTGTCCACGCTAGATGCGGCTATGACTGGAAGTTTGGCAGGAGCTGAAGGTTTTACAACAGAAGAAGATCACGAAATGCTGACTCGCGTCGAGAAACAATTAAAGCGCAGGTTCGCTGTGGGCTCTCAGGTTTCTGAACAGACAATCATTCAAGACTTCTTGCGACAAAAATATCCAGAAAGA…
>TRINITY_DN16741_c0_g1_i1.p1 TRINITY_DN16741_c0_g1~~TRINITY_DN16741_c0_g1_i1.p1 ORF type:complete len:144 (+),score=15.95 TRINITY_DN16741_c0_g1_i1:354-785(+)	ATGGCTAAAAATACATCAAAAGTAGGAAAAAAAACGAATGAGGAAATCTTTGCTGGTTTCCAAACTCTTCGTAATGAACAACGTCAATTAGGGAGTAAAATATCAGAATTACAAATGGAGTTAAACGAACATAAGATCGTAATTGAGACTTTGCGGGGAGTGGAGTTGACCCGTAAGTGTTTCCGGATGTTTGGGGGCGTGCTTGTCGAACGCACCGTAGCTGAGGTGTTGCCAGAGCTGATCAGCAATTATGAACAGCTACCTAAGGCCATCCAGTCCCTAGAAGACCAACTCACTCAGAAGGGAGAGGAGATCAATAAATACATTGAGGAACATGATATTCGCATCCAACGTGCTGATCGCACCATGCCTGAACCACCTCCAGAGCAATCCACCTCT…
>TRINITY_DN16762_c0_g1_i1.p1 TRINITY_DN16762_c0_g1~~TRINITY_DN16762_c0_g1_i1.p1 ORF type:complete len:173 (+),score=36.10 TRINITY_DN16762_c0_g1_i1:216-734(+)	ATGCAAGAAAATAACAATTTCGAAACAATTATAACTACATGGCGTCGTTTATCTGGCGAACAAGTGGAAACAGCGAGCGTAAGCATGTCTGGAGATTCGGAACCTTACAAAAAAAGGGAGCAAGAGGTGGGTTTATTGTTACCAGAGCGTTCAAAGGGACCTGCACCTGTGACATCTAGTACAAGTGTTGCTGTAGCTGATGCCGCTTTAGATACCAAGGATCTTGAGAACATTGATGAGAATCAGGAATTTATCAAATCTGATAAAGATGCTAAAGATGGCAGAGGAGATGCAAACGAAAAATACTCTGAAAACAGTGATGATTACCTTGAAAACAAAGAATTACACAATAAATCTCCAGAAGCCAAGTATGAAAAAGAATCAGGTGATAAAGTCGAT…
>TRINITY_DN16766_c0_g1_i1.p1 TRINITY_DN16766_c0_g1~~TRINITY_DN16766_c0_g1_i1.p1 ORF type:complete len:217 (+),score=37.27 TRINITY_DN16766_c0_g1_i1:254-904(+)	ATGATTCAATCGGATTATCCATCAGTTATGGGCCTGTTGGCTCATCTAAATTCTAATGAACTCAAAGAAATGCTCAATGATGATGCTAAATTTGAGTCTGTGCTAAAGGATGTTAAACAGGTCAAAGATTGGGACACTGAGAAAGAAATGTTCATAGCAAGTAATAGATCACTAGCAGAGTTTAATTTGGGAAAAGAACCAGAGTTAGAGAGAATGAAAGCTGAGCTACAAGAGAAATCAGAATTAGGGGAACAGCTCTGTACCCGTATTCAAGAATTACTAGATGATTATAAAACAAAATCTGCTGGAATATCACCAGATACAACTCATGCACTTCTGCAAACAGCAGCTGCAGAATCAGAAGAACAGTCAGATAACATTGCAAGAGACTTTTTATCT…
>TRINITY_DN16793_c0_g1_i1.p1 TRINITY_DN16793_c0_g1~~TRINITY_DN16793_c0_g1_i1.p1 ORF type:3prime_partial len:323 (+),score=59.38 TRINITY_DN16793_c0_g1_i1:219-1184(+)	ATGGATCAGTGGGAATTATTAGTTCAAGAATACTCAAAATCAGCAAATGGGTTCCGGAAGGCTCTGCAGACAGCTGAGGCGGTGTTTAAAGAAGATTTGGCCGGTTTTGAAATTGAATGGATAGTTCAAACGCTTCTATATGAGCCAGTGTGTTTGCTGAAGATTGTGTGCTCAGAGCAGGATGAATCCTGGAGGAGCTGCATTGTGGCTAGCTTCAAATTGTTGGCAGAGGTGCTGCCCAAGTGTGAAGACTTTGGAGACCATCTATTCCAGGATGTTCTTAATGTCTGTCTGATGCAGTACGATGCCATGATCCGTACCAATGCAATAAACTGTATGCGGGTGCTATGCAAAATGTCTCCGGTGGTGGCCGGGCAGGCTGAGAAGTTCATAGCTGAA…
>TRINITY_DN16793_c0_g1_i2.p1 TRINITY_DN16793_c0_g1~~TRINITY_DN16793_c0_g1_i2.p1 ORF type:internal len:389 (+),score=112.14 TRINITY_DN16793_c0_g1_i2:2-1165(+)	GAGGACGTGCTGCAGGTGGAGTGCAGCCTGAGGGCCGGGGACCACGTCGCCGCGCAGGTCTCGTACTGCATCGACGCCGCGCTGCCGAACAGCGACCGGCTTCTGCAGGCCGCCATCCTGAGCTTCCACAGTCTTCCAGCTAAGAAGATTAAGGAAATTATCGTCTACCCTCTCGCGCGTGCTCCGGACCAGATCAGGAAGGCCTCAATAAATCTGCTGACAACGGAATCATGTGTGGACGGCGCCAGCTTTGACCGGTACTTGCCGCTCTGGAGACAGCTGCTCGACTCCGACGGACAGGACCCGAGGGCGGTGGAAGGCAGCAGACATGTATTCAACGACTTCATGGACTATGTTCTGTGGGTGGTTGAGACGTTTCTGGATGATTATAGCGAGAGT…
>TRINITY_DN16818_c0_g1_i1.p1 TRINITY_DN16818_c0_g1~~TRINITY_DN16818_c0_g1_i1.p1 ORF type:internal len:125 (+),score=37.09 TRINITY_DN16818_c0_g1_i1:1-372(+)	CGGAGACACAAGCCCGCAGCCAACGGCGCGCTCCTCAACGGCGAATACACCATGAAGGACCTGTCCAGTGCCGAGGCCAACGTCGTCTCTACCGGCACCCGGAACATAAATTTACGAGCGGCATTGATACACGTGATAGGAGATCTCATCCAGAGCTGCGGAGTACTCCTCGCCTCTGTCCTCATCAAGCTCTACCCGGCCGCTAAGTTCATGGACCCGGTGTGCACGTTCGTGTTCAGCTTCCTGGTACTGCTCACGTCCGCCAGGGTAGTGCGGGACGCGCTCGGCATGCTCATGCAGGGAGTGCCTAAAGGGTTCAGGTACGGCGCTTGCGTGGCGGCCCTGCGCGCAGCTCCCGGGGTCCGCGGTGTG
>TRINITY_DN16824_c0_g1_i1.p1 TRINITY_DN16824_c0_g1~~TRINITY_DN16824_c0_g1_i1.p1 ORF type:complete len:335 (+),score=43.30 TRINITY_DN16824_c0_g1_i1:410-1414(+)	ATGTCTGATTGCGGGGACAGTGATGTTTTATGGATACCATACAAAGAAAGGCCGGAGTGGAGTGATGTTACGCCTGTTCCAGAGGATGACGGTCCCAACCCAGTGGTAGTTATAGCTCATTCGGAAAAATTTGAGGATGTGTATGATTACTTCCGAGCAGTTTTACAAAGTAATGAAAAGTCAGAACGAGTACTTCATCTTACCAAGGATGCTTTGGAATTAAATCCAGCTAACTACACTGTTTGGCAATACAGGAGAGATTTGCTGAAACATTTGAACACTGACTTGAGGACAGAATTAGATTATGTTGAAGCGGTTATAAAGAATTCACCAAAGAATTATCAGGTATGGCACCACCGTAGGGTTTTGGTAGAATGGCTGCAAGATCCCACAATGGAA…
>TRINITY_DN16832_c0_g1_i1.p1 TRINITY_DN16832_c0_g1~~TRINITY_DN16832_c0_g1_i1.p1 ORF type:complete len:229 (+),score=54.84 TRINITY_DN16832_c0_g1_i1:315-1001(+)	ATGGGGAAAAGGAACAACAAAAATCAAGTCCGAAAGAAAAAAGTAACTCTTGTATTTGATGAGGCCAAAAGAAAAGATTTTCTATGTGGTTTTCGTAAAAGAAAATTGGAGAGAAAAAAGAAAGCACAAGAAGATTTACAAAGGCTTTTGAAAGAAGAGAAACGACGGATTAAGCAAGAGAATAAAGAATCTTACAAAAAACTAGTTGTTTCCAGTCGTCCTTTACCTGATATAGAGCAATTGCTGAAAGAAGAATATGAAGATGATGATGCAGATGTTAAAGTAAAAATTGTTGAATTATCTTCAGACACATTACAAAAAAAAGATCTAGTTATTGGTGAAAATAGACCAAAAGTACTACCTGAAAAAAAGGAAACTAAAAAAAAAGATCAGTCTGAC…
>TRINITY_DN16854_c0_g1_i1.p1 TRINITY_DN16854_c0_g1~~TRINITY_DN16854_c0_g1_i1.p1 ORF type:complete len:438 (+),score=47.09 TRINITY_DN16854_c0_g1_i1:108-1421(+)	ATGCATTTGTTACTCATATTATGCTTTATTTTCTTGGCTATATATTCGTGTGTTTCTTGGTTGCTGCCGACCCTGTTGGCTTGGCTCTTCAAGAGAAAGTATCATATAAAACTAAAAATTGGCCGAATTGCTGTACCTAAATTAATCTTGAAGGATGTTAGTTTATCAAAAGATGGATATTATATTCACATAGATGAAATATCATTTCAAAGCAGCTGCTTCAATTCAGATATTAACAAACTAGTGTCAGTTGTGATAAGAGGAGTAGAAGTGACCAACAATGTTGAACAAAAACGAAGTGTTGTTGTGGAGACTATCCTTAAGCCATTACTATCAAAACAAAATTCATTTTCAACACGTGAAGAAATAACAGCTACCAGTGGTCTAAATTCTCTGAGC…
>TRINITY_DN16884_c0_g1_i1.p1 TRINITY_DN16884_c0_g1~~TRINITY_DN16884_c0_g1_i1.p1 ORF type:internal len:190 (+),score=103.24 TRINITY_DN16884_c0_g1_i1:1-567(+)	GACGACGCGGCGCAGTACCGCGCGCGCCTGGCCGACCTGCAGGCTCAACTCACTCGTTCGACGGTAGCCGAAGAAGCGAACCTTGCCGAAATTCAACGTTTGGCGTCGAACGCGGCCGAGATGCAAGCCGAGCTAGCCTTCCGGCCGACGCGTTCCGACGTCGATGACTTGACCTCCGTTATTGAAAAGCTGCGTGCCGACCTTATGGTCAAGGATCAACAAATCGAGCGGCTCCTGGCGGGCGCCGACCGGGACCGGGCCGCCGCGGACAAGGCCGTCGAGACGACACGATCCCTCGAGGACCTCGGCGGGATCGACGACGACTGCGCCGACCGAAGCGTCGACGCCGGGAAGATATCCGCCGAAATCGACGAGATGTTCCGGCTCGACTTTGATGAC…
>TRINITY_DN16890_c0_g1_i1.p1 TRINITY_DN16890_c0_g1~~TRINITY_DN16890_c0_g1_i1.p1 ORF type:complete len:380 (+),score=76.13 TRINITY_DN16890_c0_g1_i1:126-1265(+)	ATGAATAGAGACAAAAGAGATCCTGATTTTCCAGTTGAGTTAGAATCTCAATTTCTATTGAGACTACCAGAAGAACCGGCCAAAGCTCTCAGAGAAGCCTTACAAACAGGAGAAAATTTCAAAAACAGGTTGACAATACAAATGGATAATGATATGAGAAATGGAGAAGTACGATTAGATCATTGGTTACTTCATGGGAAAGTATACGACTTACCAACTATTGTCGAGTCGCTCAAAACGATTGACAGAAAAAGTGTTTACAAAACCGCAGACATTTGCCAAATAATGATTTGTAAAGATGAAATCGACCCATCGTCCACCGAAGAAGAATCTCCAGCAAAAAACAAAAAAAAAGATTCTTTCAAAGTTGATAAAAAATTCTTGTGGCCTCATGGTATA…
>TRINITY_DN16905_c0_g1_i1.p1 TRINITY_DN16905_c0_g1~~TRINITY_DN16905_c0_g1_i1.p1 ORF type:internal len:310 (+),score=139.25 TRINITY_DN16905_c0_g1_i1:2-928(+)	GACCCGCCGCGCCCCTCGCACCAGCAGGACCTCGACTGGGTCAAACTCGACGACGCCTATGAGGAGGTGGTCGAGCTAGCAGTGACGTCGGGCAGTAACGGTCCCGACGAGTCGACCTGCACCGGGGTGCCGGCTCACGCGCTCATCGCCCTGGGCTTGTTACTGAAGCTCCCTGGATACGCCGACGCGCTGCTGGACGAAGGAGCTCGCGCTGTCCACCTGCTGCGGCTGTTGCTGGGAGTCACGCACGACGAAGAAGGACGTAGCATAGCGGTGAGCGGCGGCGGGGGCAGCGGCGGCACAGGCTGGTCGCTGGGCACGCTGCCGCTGGTGGTGGTGTCCCGGCTGCTGGAGAGGGCTCCGCGCGGCACGCCGGAGGGCGCGCAGCTGCGGCGCGAC…
>TRINITY_DN16936_c0_g1_i1.p5 TRINITY_DN16936_c0_g1~~TRINITY_DN16936_c0_g1_i1.p5 ORF type:internal len:76 (+),score=36.66 TRINITY_DN16936_c0_g1_i1:3-227(+)	GAGGCCTGCCTGCGCGACCTGCTGGCGCGCGCCTCCTTCGGACACATCCGCTCCGTGCTGCGGCCCGTGCTCACGCACTTCGACCGGCACGACCTGTGGATACCGACCGACTTCGCCGTCCACGTCTTCAAAATCATCATGTTCTCGATACAGGCGCAGTACTCGTACAGCGTGGTGGAGGCGCTCATGCAGCAGCTGGAGGCGGGGCGCGGGGGGGTGCGGGCG
>TRINITY_DN16948_c0_g1_i1.p2 TRINITY_DN16948_c0_g1~~TRINITY_DN16948_c0_g1_i1.p2 ORF type:5prime_partial len:68 (+),score=28.76 TRINITY_DN16948_c0_g1_i1:2-205(+)	GACCCGGCGCAACCCGCCGAGACCAACCTCAACAAGCGCGCCCTCTCCATCGTGAACCGCGTCCGGGACAAGCTCACGGGCCGCGACTTCCCGCACATCGACGAGACGGTGTCCGTGCAGAAACAAGTCGACCTGCTCATCCAGCAGGCGACCAGCAACGAGAACTTATGTCAGTGCTATGTCGGCTGGTGCCCGTTTTGGTGA
>TRINITY_DN16950_c0_g1_i2.p1 TRINITY_DN16950_c0_g1~~TRINITY_DN16950_c0_g1_i2.p1 ORF type:complete len:683 (+),score=57.67 TRINITY_DN16950_c0_g1_i2:217-2265(+)	ATGGCAGGAGACGACGATGATACTTGGTTGATAGAACTAGAGTCTGCTCTTCTCGATGGATGTACCGCACAAGAAATTAATGCATTAACGAAAGGAAAAAAAATACCTGTTAGCTTACGTCCTGATGTGTGGTTGTTATGTTTGAATTGTCAAGATGCTGGAAACCAATTGCTTTTGTTTGATGAGATATTTGACTTACCTAATCAGAATGAATTAAGAGATGATGTAAAAAAGTTTGTTGAAAAACTTGGCAATGAAGAAGATGATAAATTAGCAGTTATATCTGATGTTGAGTCAATAATCACATTTTATTGCAAATCGAAGAACACAACTTACACTTCAAACAATGGTTGGATTGATATTTTATTACCTTTGTTAAGTTTGAAGCTACCACGGTCA…
>TRINITY_DN16955_c0_g1_i1.p1 TRINITY_DN16955_c0_g1~~TRINITY_DN16955_c0_g1_i1.p1 ORF type:complete len:566 (+),score=49.75 TRINITY_DN16955_c0_g1_i1:315-2012(+)	ATGCTTACAATCTGGGCGAGAATCGGTCGCGTACGTTCGCTAGAGCGAACGTTGTCTAGCGTCGTAGACTTGCCGCAATTTCAGGATGGGAGCATCCATAACGAGCCTGTGTTGGGTTATCGTGCCGGAAGCCGGGAACGCCAAGACCTAATTGAGGAGCTGAAACGAACCGCTTCAGTAATTGAAGACGTACCAATTGTAATTGCCGGAAAAAATATTACAGAAGGCGAGCCACGATATCAGGTGATGCCCCATGATCACTCAAAAAAGATAGCTAAATATTACTATGCCAGTGAAAAAACAATTGAAAAGGCGATTCAAGCGTCTGTCGATGCTCAAACTCGTTGGGACCGCACTCCGCTGACTGAACGCGTAAAAATCTGGCAGACAGCAGCTGAG…
>TRINITY_DN16978_c0_g1_i2.p1 TRINITY_DN16978_c0_g1~~TRINITY_DN16978_c0_g1_i2.p1 ORF type:internal len:294 (+),score=100.21 TRINITY_DN16978_c0_g1_i2:1-879(+)	GTGCGCCGGGCCACCGCCGCCGCCACCAGGGCCAAGGCGCTCAGGAAGATAGAAGAGCCCCGGGAGCAGATACAGAGCCGGCCGAGCGGCGCGGCGGGCGAGCGCGACATCCTGGCGCGGGTGTTCGCTAAGCACGACGTCCGGGAGACCTCGTACCATCTGCTCGCGCCCAGGATCGACTTGCATCTCTGCGACGACCCGGGATTGGGTCGTTCAGAAAAGCCGTCTCTATCGAAAGGTGGTGCTCTTCAAGTTACGCTGATCAGCATGCAAGCTGACTTATTCCCATACCACAAGGCGTCTAACGACAGGAGGCACTGGAAAGGCTACAGAGAATCAGCAACGCCACACAGTCAGTGGCTGTCTCAGGCGCTATCGTCATTCTGCACGAACCTGCTG…
>TRINITY_DN17053_c0_g1_i1.p1 TRINITY_DN17053_c0_g1~~TRINITY_DN17053_c0_g1_i1.p1 ORF type:internal len:134 (+),score=67.74 TRINITY_DN17053_c0_g1_i1:2-400(+)	CGCCGCCGCGCGCGCGCTGACGTCACGCTCGACGCCGACCACTTCGCGCCCTTCTACAGCGCCGCGCAGGAGAGGAACTACAATGTCGTCGTGCAGATTTTCCAGTACTTGGGCATGCGTGACCTGGCCCGTTGCGCCCGCGTGTGCAAGCTGTGGAGGCAGCTGGCCGCCGCGCCCGCGCTCTGGAGGCACGTCCGCATGAAGAACTCGCACGTGAGCGACTGGGCCGGGCTGTGCGCGGCGCTCAAGCGCAACGGGACCAAGCGGCTGGACCTGCGGAAGATGCTGTTGCCGCAGAACGACGCGGAGTTCTGGGACCAGTTCGCCGAGCATATCGGCACCGTCGACACCATAGAGCGGATTGAGCTGTGCCGGTGCCCGGCGCGCGCGGTGGAGGCG
>TRINITY_DN17077_c0_g1_i1.p1 TRINITY_DN17077_c0_g1~~TRINITY_DN17077_c0_g1_i1.p1 ORF type:complete len:164 (+),score=32.69 TRINITY_DN17077_c0_g1_i1:151-642(+)	ATGAAAATTCGGACTAATAATTTTTCATCTTTATATCGTATTTTTGAATGCGATCTAAGGACAATAAAATCGTGTTTCCGAGCTATTACTGTACCCGATAGATTGTACAGTGATGACAGCCGTGTGGAGGCGGCGGCCTCATTAAGCGACCTACATGGTCGTCGACACAACTACCTGCGAATATCTCTCACTGAGCGATGCAACCTGCGATGCAAGTACTGCATGCCGGCGGAAGGCGTGCCCCTGTCCAGTCGCAGCTCGCTGCTGTCGGTGGAGGAGCTGCGGGTGATAGTGGGCGCGCTGGCGGCCGCCGGCGTGGACAAGCTGCGGCTCACCGGCGGGGAGCCGACGCTCAGGAGCGATCTCGCCGATATCATACGTAACGCCTATTCATCTGGT…
>TRINITY_DN17077_c0_g1_i1.p3 TRINITY_DN17077_c0_g1~~TRINITY_DN17077_c0_g1_i1.p3 ORF type:3prime_partial len:119 (+),score=67.44 TRINITY_DN17077_c0_g1_i1:1309-1662(+)	ATGACGACCAACGGGCTGGTGCTGGCGCGGCGCCTGGCCTCGCTGCAGCGCGCCGGCCTGGACGCCGTCAACGTGTCGCTGGACACGCTGCGCCCGGACCGCTACGAGGACATGGCCAGGAGGCGGGGCCTGGCGCGCGTGCTGGCCGGCCTGGACCTCGCGCTGCAGCTCGGCTACTCGCCAGTCAAGATCAACACCGTGCTCATGAGAGGTTTCAACGATGACGAGATCGGTGACTTCATAGAGATGACCCGCGAGCGCGACCTCGAGGTCAGGTTCATAGAATTCATGCCATTTGCCGGCAACGAGTGGAAGTCGGGCCGCCTCGTGCCGCACCGCGAGGTCCTGTGGGCC
>TRINITY_DN17081_c0_g1_i1.p1 TRINITY_DN17081_c0_g1~~TRINITY_DN17081_c0_g1_i1.p1 ORF type:complete len:469 (+),score=33.82 TRINITY_DN17081_c0_g1_i1:86-1492(+)	ATGAGATTACCGGCAATGGCGAAGTTACAATTTACGCTTTTTTTCGTATTGTTTCTGACGATACAAACCCTTAGTGCAAGCGTGGACACAATATCTAGTGATATAAAGTTAAAAAATGTCGATCGCACAGTAGATATATCGACCCAACTCGTAAAAGTAGTATCAAAAATAGTCTTGGAGAACAGTGGCAAATCGTCAGTAAAACATTTTCTTTTTGCGGTTGAAGAAGCTGCGAAGAATAATCTAGCGTTTATTGGAGCTAAAGACAGCAATAGTAAAGATCTTCGTCTCGCTGAAACCACTGTGAAAGGTTATGACTATGTTAAATTTTGGCGTGTGGAGCTCAAGGAACCCCTAAACGCCGGTGCCACAGTAAATGTTGTTGTCGAAACTGTGTTC…
>TRINITY_DN17086_c0_g1_i2.p1 TRINITY_DN17086_c0_g1~~TRINITY_DN17086_c0_g1_i2.p1 ORF type:3prime_partial len:618 (+),score=212.23 TRINITY_DN17086_c0_g1_i2:201-2051(+)	ATGGATACGAGCAGAATTCTGTGTTTCATAGCGTTAGTCTCGCAGGCCGCTGCTTTATTAACATCTCCACCAAAAATCGTGAAGCAACCGACTCAGGAAGAAATCCTGTTCCAAGTGGCGCAACAGGGAGAAGTGGATAAACCTTTTATTATAGAGTGCGAGGCTGAAGGAGAACCAGCACCTAAGTACAAATGGATCAAAAACGGCAAATCATTCGAATACTCGAGCTACGACAACCGTATCTCGCAACAAACCGGTCGAGGTACTCTCGTCATCAGCAAGCCCAAGGAGGAAGATCTGGGACAGTACCAGTGCTTCGCCTACAACGAGTGGGGAACCGCTGCATCCAACTCGGTCTTTGTAAGGAGAGCCGAGCTCAATTCCTTCAAGGAAACCGAT…
>TRINITY_DN1711_c0_g1_i1.p1 TRINITY_DN1711_c0_g1~~TRINITY_DN1711_c0_g1_i1.p1 ORF type:complete len:563 (+),score=24.15 TRINITY_DN1711_c0_g1_i1:231-1919(+)	ATGGATGTAACGTGTGATATTTTTTCAAAAAGACTTATTATATCTGTTTTGTGGAATATAGGACTGCAAGCTGTTATTGCTGTTATGTTGGTGGGTTTCATACAAATTGATATTCTTCATCCCGTATCCTGGATATCGTCATCTATAAATGATGTATTTGGCTGGAAAATGAGCATAAATATCGTATTGCTTGGACTCGTGTCTTTTTTTCAGGCTTATATTTACGGCTGCTATTACGTAAAGCCACTACCAAAGTATTTTACCAGGTTCTCTATGTTCCTGAGTTTATTTTGCACTCAAAATATTATATTTAGCATTCTGTACGCCCTGAGTGGCTATTTCACTATGAGTCTCTATTCTTCATTGGCAAAAAGTAATTTTAATACATTAAAGAAAATA…
>TRINITY_DN17111_c0_g1_i1.p1 TRINITY_DN17111_c0_g1~~TRINITY_DN17111_c0_g1_i1.p1 ORF type:complete len:109 (+),score=12.65 TRINITY_DN17111_c0_g1_i1:62-388(+)	ATGGGTGTTACTGTTGAAACTATCAGTCCAGGAGACGAGTCGACCTACCCCAAATCAGGACAGACTGTAGTTGTTCATTACACTGGAACACTCACGAACGGTAAAAAGTTTGACTCATCGCGTGACCGTGGCAAGCCCTTCAAGTTCAGGATCGGAAAATCTGAAGTAATCCGTGGCTGGGATGAGGGTGTGGCAAAGATGTCTGTAGGTGAGCGTGCCAAATTAACCTGCTCTCCTGACTATGCTTACGGTCAGCAAGGCCACCCTGGAGTCATACCTCCCAACTCTACACTTATTTTCGATGTAGAACTTCTACGTCTCGAATAA
>TRINITY_DN17137_c0_g1_i1.p1 TRINITY_DN17137_c0_g1~~TRINITY_DN17137_c0_g1_i1.p1 ORF type:complete len:250 (+),score=27.86 TRINITY_DN17137_c0_g1_i1:327-1076(+)	ATGATGAAAATAGTGCTATTCAAAGGTGAGTCTGAGGATTATCAAAGAATCTTTAGAGAAAATAACTTTGAGACAATATTCGTGGAGCCACTGCAGTTTATTTACATAAACATAGAGGAGTTAAGTCAGAAACTACTGCAAAACGATTACGATGGGATGATATTGACCAGCCCGCGAGCTGTAGAAGCTGTGTCAAAGTGTTGGGACCCAACAAAATTTGTCATTTGGAACTCGAAAGATGTGTACACAGTTGGAGAGATGAGCTCTCAAAAAATAAAATTGTTACTAGGTTTGGACGCGCTCGGGGCTACAGCAGGTAATGCAGAAAATTTATCGAAAATTATTCTAAAAGATAAGAAAAAAACATCAACATTTCTGTTTCCGTGTGGCAATTTAAGA…
>TRINITY_DN17138_c0_g1_i1.p1 TRINITY_DN17138_c0_g1~~TRINITY_DN17138_c0_g1_i1.p1 ORF type:internal len:153 (+),score=78.49 TRINITY_DN17138_c0_g1_i1:1-456(+)	CCGGTGACGGCGCTGCGGCTGTGCGCGCCTCACACGCTGTACACCGCCGCGGGGGACAAGCTGCGTCTGTGGGACCTGCGCATGTTGGAGTGCGTGTACAAGATATGGTCGGGCCACGCGGCCGCCGTCATGTGTCTGGCGGCCGCCGATAACTTGCTCGTCACCGGCTCGAAGGACCATTATGTCAGAGCCATGGAGATAAACGCACAAGACTCAGGAGGTTGGGAGACGAGCAACCGGCGCCTGCTGGAGCCCCCGCACTACGACGGCGTGCAGGCGCTCGCCCTGCGCGGCCACGTGCTGTACAGCGCCTCGCGGGACACCAGCCTCAAGCGCTGGAACTTGCACGACAACTCGCTCACCCATAGCGTGATGAACGCGCACAAGGGCTGGGTGACG…
>TRINITY_DN1719_c0_g1_i1.p1 TRINITY_DN1719_c0_g1~~TRINITY_DN1719_c0_g1_i1.p1 ORF type:complete len:592 (+),score=67.98 TRINITY_DN1719_c0_g1_i1:525-2300(+)	ATGAAGAATTCCAACGCAGGAGTTTGTGCAATAAAAGATGAATATGTGTTACAAAAATCCAACATAATTGAAGAAAAATCATACAATCTTGAAAAACGTAAACTAGATGAGAGTTCCGCTTCATTTGATGATAACAATTTAGAATTTAAGAAAACTAAAATAGAAATAACTGAGGATAAAAACGATTCTAAAACTAAAAAGCGAGGCCAAAACAAATCTCGACCAAAAATATTCAAAGATGGCAAGGAAAGCAAACCATGTCCCACTATCCTTGATGTCGAATCTTCAGAACAATTGAAAATTTGTCAATATAATAATTGTAAGTTTATACATGACTCAAAACAATTCCTTAACAGTAAACCTAAAGATATTGGAGATCAATGCCATGTCTATAAAGTT…
>TRINITY_DN17220_c0_g1_i1.p1 TRINITY_DN17220_c0_g1~~TRINITY_DN17220_c0_g1_i1.p1 ORF type:complete len:162 (+),score=24.39 TRINITY_DN17220_c0_g1_i1:100-585(+)	ATGTCAAGAAATGTCGCTGATGCAGCCAGAAAATTTCTCTTACTTGGACAATGTGTACCGACTGTTAAACAAAATGCTGCAAAAATTAGAGTAAAGAGGTTAGAATTAGATGAAAATCTTTTAATGTATTTTAGGAAAGAGGAGTTTTACTATTGCCACGATTCAGAGAAAATATGCAAAACTGGAGACATAGTCCTGATCCAAGCATTACCTGAGAAGCTAACAAAGTTAATAACCCATGAAATAAAAGAAGTCGTTTATCCGTTTGGCGATATAACAGACCCTGTTACAGGCAAGAAAGTTTCTAAAGAGCAATATAAAGAAGATATAGAAAGACAAACTGAATTGTATGGAAGGTTAAAGTCTACGTTCAACTACAGTAAAGCTCCACCGAGAGGC…
>TRINITY_DN17375_c0_g1_i1.p1 TRINITY_DN17375_c0_g1~~TRINITY_DN17375_c0_g1_i1.p1 ORF type:complete len:469 (+),score=85.87 TRINITY_DN17375_c0_g1_i1:854-2260(+)	ATGGCCAAAAATTACGTGACTAATTTTCGTGGTGAAAGTTTTTTCACACCGAATGCTAAAATGAATATAAAAGACGAACCGGTCACTCCTATTGAAGAAGACTTTGGTGAACATAATAATTTGGATAGTTACGAGAACGATTACGGCTCGATGAGAAAATCATTGTCAATGAACGACATTGCAGCCCTTCGTGAAGATCTTGTTAAGTTGGAATTCAGTGATCATGATGATGTGTACCAAAGATATCGGAGACCGACAGCGGGACCACAAGAACTGTCCAAAACGAAGTTTGTGTCCATGGCAGAGGCTATATACCATTATCAAAGAGATACTCCGGGTAGATTTCGTTCAACTAAACCTCAAATATTTAGAACCCAAGGACGTGCAGGCCCTAATGGG…
>TRINITY_DN17376_c0_g1_i1.p1 TRINITY_DN17376_c0_g1~~TRINITY_DN17376_c0_g1_i1.p1 ORF type:complete len:1298 (+),score=165.72 TRINITY_DN17376_c0_g1_i1:136-4029(+)	ATGAACGTAATTGAAAGTATTAAAAAAGATAAAGCTTACCTCAAATGTAAGTTAACTGTAAAGAAGTGGGAAAAATCTTTCATAAGTTTGCATTCCCGGACACCATCAAAATTCGACATAAAAGAAGCTCCACCTAATATAAAGTATGCATATAAAAAGTATTTTCAATTAAAAAGTTCAGCTTTGGAAAATTCATTGACTGTTTGTGAAATAGATGATGAGTTTTCTTCATTCATTGAACCATTCGATGAGAAAGTTGAATACTCAATTCAGGATACTAGTTCGCCGTCGGATGCCAAAATTCCAGAATTACCTAATGGTGCTGAAATAGAAAAATTACTATCAAACGTTCCACTTTCCTTGAACATTGAAACACAACGCAATCAATCTCTGCCTTGC…
>TRINITY_DN17385_c0_g1_i1.p1 TRINITY_DN17385_c0_g1~~TRINITY_DN17385_c0_g1_i1.p1 ORF type:complete len:359 (+),score=55.10 TRINITY_DN17385_c0_g1_i1:211-1287(+)	ATGTTACGGAATTTAAAACCAGAAGTAGTCTGGATTGAAGGAAGATGTTATAGAGCTAATGATTCACCAGCTGAATTTAATTCAATGCAAGAACATGATCTGTATGAAAATGAAATAACATTTGAAGAACCAGATGATGAAGAGGATGACTTCAAAGTTGTAATGCTGGATAATTCTAGATATTGTACCAGTTTTCATGTTTCTAAACATTACCTCGGCTCCATAATAGGGAAGAAAGGTGCTATTATAAGCGGAATTAAAAGAGACACAAAAACGGACATAAAAATTCCAAAACACGATCAGACTGGGGACGTTGTCATTTTAGGACCAGCTGAGTCTAATGTGAAGACTGCTAGGCGCAGAATAAACATGATTATAATGTCTTCTAGGATGAAACAA…
>TRINITY_DN17398_c0_g1_i1.p1 TRINITY_DN17398_c0_g1~~TRINITY_DN17398_c0_g1_i1.p1 ORF type:complete len:309 (+),score=44.66 TRINITY_DN17398_c0_g1_i1:135-929(+)	ATGTCAACTTCAGCAAACCCTGTTCGTGCAATTCAGAGCACTCGGTTCAGTGGGAAGGTGGCTATTGTAACAGCATCGACTGAAGGAATTGGGTACGCAATAGCTAAGAGGCTGGGAAGTGAAGGTGCTTCCGTAGTCATCTGCAGCCGGAAAGAGAGCAACGTTGGGAAAGCTGTGCAGAGCCTCCGAAGCGAGGGCATTACAGTGGAAGGAGTCGTCTGTCACGTCGCCAATCATGAACATAGGAGACGATTATTTGAAGTGGCCACAAGTAAGTTTGGCGGAGTGGATATCCTGGTATCAAACGCCGCGGTCAATCCAGCGGTGGCTTCGATCTTAGATACCGACGAACAAGTCTGGGACAAAATATTTGACGTTAACGTGAAAAGCTCCTGGCTG…
>TRINITY_DN17414_c0_g1_i1.p2 TRINITY_DN17414_c0_g1~~TRINITY_DN17414_c0_g1_i1.p2 ORF type:internal len:214 (+),score=140.25 TRINITY_DN17414_c0_g1_i1:3-641(+)	GCGGCGGTGCAGGGCTCGCCGGAGCTGGCTCAGTTCTCGGCGGAGGCGCGGGCCGCACTCCGGCGCTGTGACGTCACGCTGCTGACGGTGGCCGGCGTGCACTCCGAGCGAGACCCCGCCAAGAGACTGGAGATCCTGAAGAACCAGCTGGCGCAGCTGGCCCCCGAGGCGGCGGAGCTCATCTCCCGCGGCGACTCGCTGGTGTTCCGCACGCACCGGGACGACGCGCTGCTGGCCGACTACCTGCAGACGCACTACCAGGACAAACTTCGCAACAAGTGGTCCATCGTGATGGCGGAGATAGAAACGAAACGCAACCAAGCCCTGCGGGCCGAGGACGACGTGGCGGAGCTGCACAAGCTGCTGGACGCGCTGCAGGCCTGGCTGCGGGAGCGCGAG…
>TRINITY_DN17525_c0_g1_i2.p1 TRINITY_DN17525_c0_g1~~TRINITY_DN17525_c0_g1_i2.p1 ORF type:complete len:576 (+),score=158.03 TRINITY_DN17525_c0_g1_i2:245-1972(+)	ATGCTCAATATAAAAAAATACGGCAGTAGTTCAGAGGATGAAAGTGATGATTCAGAAACAAACCAGTTCAGCAATGAAGCTCTCTTGACCCATCTTAAGCCTGTTGATCCAAGTTTGTCCGTGGCCAAGACCATGCAAGTGTGTGCTGCTCCAGCTGTGGTGCCTACGAATGAAGATGACACTAGAGTTTTAATACCAGCAAACGCAAAAGAGTTAACACACAATCCAAAGTATGAGGAGCTGTTTGCACCCGCTTTCGGACCAGAGAATCCATTTCAAACACAGCAAATGAAGGCAACGAGAAACATACTATCTGGCTATGTAGAATTGGCACATATTAGCGATTTTCAGTTTGAGAATCAACGAAGAACATTTACGAGTTATGGTTATGCTGTAGAT…
>TRINITY_DN17571_c0_g1_i1.p1 TRINITY_DN17571_c0_g1~~TRINITY_DN17571_c0_g1_i1.p1 ORF type:complete len:254 (+),score=14.88 TRINITY_DN17571_c0_g1_i1:81-842(+)	ATGGCTCTAAATTACAGAATTTTATATAGGAATTGTTATAATATTAGAAACCTAATTAAACCGGTAAAATGGGATATAGGCAAAAATTACCCCATTCGAATTCTTTCAAGTAAAGTTTGTTGCCATCACAATTTTGTGAATAGGCCATTACTGGATTTCCAGCAAGTAAGCTTTTCAGTGACGAGACCATGTACTTCAATGAACGATCAAGAGAAACCCAAGCGGGAAGAAGAGAAAAAAGTTGGTTTGATCCAGAGATTTAAAGAAATGTACAGGGATTACTGGTATGTGTTACTTCCAGTACACATGGCGACTTCCGCTGTATGGTTCGGTAGCTGCTATTATACTGTTAGGAGTGGGGTGGACGTCATTAGTATTTTAGAGTCCCTAGGAGTCACA…
>TRINITY_DN17598_c0_g1_i2.p1 TRINITY_DN17598_c0_g1~~TRINITY_DN17598_c0_g1_i2.p1 ORF type:3prime_partial len:81 (+),score=38.15 TRINITY_DN17598_c0_g1_i2:124-363(+)	ATGAAGCTCGAAGAGGCGCAGATGCAAAAGGAGTGGGAAGTTTCTAAGGAATCAGTTGAAGAAGGGTCCAGCGCTTCAGATGAAGCATTAAGTGCACTGTTGGAAGAGGGCGAGGGAGCAGAACAAGATGCAGAAAGACGCGTGCGTCAGTTGGGTTCTCGCCTCGCGCAGCTCGATGCGTTGAACGTGGGAGGCATGCTCGCCGCCGCCACCGAGAGCGGGGGCGCCGGCGCCGCGCTG
>TRINITY_DN17615_c0_g1_i3.p1 TRINITY_DN17615_c0_g1~~TRINITY_DN17615_c0_g1_i3.p1 ORF type:3prime_partial len:240 (+),score=66.48 TRINITY_DN17615_c0_g1_i3:359-1075(+)	ATGTCAGCTGTAAACCTATTGTCTTCACTGAAGGAGAAACCAAATGACGAAAAACAGAAGGATGGCTCAAACCAGCAGGTTTACGTCATGGTGAGCAAGGATCCACCACCGGCGAACGAAACCATGAAGAAGGGCCGTCGTAAGAGACGCAGGGCCGGTAAGAGAGCGTCTAGGAGGCGCTCAAGCAAGACATCGGCAGCCCTGGCCGTGGCAGCAGCCGTGAGCTATGAGAAGTACACTTCTCCCATGAAATGTGCAGTTCACGCTTTCCTGCTGCGTTACCAAACTTCCTTGAGGAAGGTCCCGACCAGTCTACCCCCGAAGGTCCACGCCGGCCCGCCAACGAAAAGAGTCAAGCGTGTATCATGGTGTCACGAAGAAAACGGTGTGTCGAGTGGC…
>TRINITY_DN177_c0_g1_i1.p1 TRINITY_DN177_c0_g1~~TRINITY_DN177_c0_g1_i1.p1 ORF type:internal len:74 (+),score=47.00 TRINITY_DN177_c0_g1_i1:1-219(+)	GCCGCAAGACTGTTCGACGCCGTGCTGGCCGCCTACGTCACGCCGCTCGCCGTGCGGGACCAGCTGCTCGCCGTGCACGAGCGGGCCAACGAAATCGAAAACGCACAGATCCAAGTGCTGTGGTCGTCTCAGGAAGTGTCGTGCGTGTACCGCGTGGAGGGGCGCGGCGTGGAGCTGCGCGTGCAGCTGGCGCGCGACCACCCCGTGGGCGCCCCCCGC
>TRINITY_DN17737_c0_g1_i1.p1 TRINITY_DN17737_c0_g1~~TRINITY_DN17737_c0_g1_i1.p1 ORF type:internal len:569 (+),score=209.03 TRINITY_DN17737_c0_g1_i1:2-1705(+)	TGGGCAACCGCGCTGAGGCTGGCCCAGCTGGCCCAGGCGCCCGCAAACTCGCCCGCCTGGAGGGTGCCCGTCTCTCACGCGCCACCACACAAAATGCCGCTCTTTGTCGATGCCAATAATGTCTACTCTTCCAAGAATCTTACAGAGGTTCGATGCGGTTGTTTCTACACTTCGAGCGGTAACAATCGCGGCGCCTCGCTGCGTCGCGCTCGCTCGCTGCTGTGGGTGTGTGCGGGCGGCGCCGCGCTTTCGCACGTCGCGGTCCTCACGCACCGGGCCGCCAAACTCAAGACCCTCGTCACCTTAGATCTGCCCGACACCAAGGTCACTTCGATGGAATTCGCCAAAGGAATACGGCAAGTGACCACTCTGTGTGGCGACACCGTGTGGCTCGGCACC…
>TRINITY_DN17739_c0_g1_i4.p1 TRINITY_DN17739_c0_g1~~TRINITY_DN17739_c0_g1_i4.p1 ORF type:complete len:189 (+),score=14.01 TRINITY_DN17739_c0_g1_i4:453-1019(+)	ATGTTGAATTCATTTTCACGTAAGATGATGGATCCGATCAAAGATACCTTTTTGTATTTTGCGTATGGGAGTAATTTGTTTAAAAAACGTATCCGTATCAACAATCCAACAGCTGAGTTTTTAGGAGTTGGCAGACTTGATAATCATCAATTAGATTTTATAAAATATTCTGAACATTGGAGAGGCGCATCAGCAACTATTATACCCACTGAACATGCCCATGTTTGGGGAGCAATATGGAGACTACATGATCAAGATTTACCATCATTAGACAGACAAGAAGGTGTTGATACAAACTGGTATTTTGCTAAATCTGTAAATGTTATGACTTCTGATGGTGTTTCAGTTCAATGTCGAACATATCAACAAACTATTAATCCACCTTTACGGAAAAATGGT…
>TRINITY_DN17755_c0_g1_i1.p1 TRINITY_DN17755_c0_g1~~TRINITY_DN17755_c0_g1_i1.p1 ORF type:3prime_partial len:286 (+),score=58.59 TRINITY_DN17755_c0_g1_i1:265-1119(+)	ATGAGTTTCAGTAGATTGTGTCATTTGAGGTGTGCTGTGAGATGTGATTTGGTGAAAGTTTCCTCATCAAGCGCATTCATTGCGAAACTTGGGGGACCTTGCGCGAAGGAACTAAGCACAAGTAGCACTCAGAGAGGCAGTGTTGCCCAACATCACTCCAAGCCGGATTGGAACAGAGCTGTTAGCGAAGCCGAGAAGATTGTTGGCTATCCCACATCCTTCCTGAGCTTAAGGTGGATTTTGAGCGATGAGATTGCGAATGTTGCGCTTCATCTACGCAAACTAGTTGGCAGTAATCATCCTTTACTGAAAACTGCCAAAAATCTAATTTACAATGGTAAGAATAATATGCAAGCATGGGGTCTCATTGTCTTGCTGGTGTCTAAAGCTGCTGGTCAC…
>TRINITY_DN17764_c0_g4_i2.p3 TRINITY_DN17764_c0_g4~~TRINITY_DN17764_c0_g4_i2.p3 ORF type:complete len:58 (+),score=7.70 TRINITY_DN17764_c0_g4_i2:251-424(+)	ATGGCCATCTTCGGCATCACTCCTCGCTTCATTTGGTTTGGTGTTCCGATGACAGGGTTCTTCATAGGCAAATTTCTGGATGACCAAGAAACCTTGAGGATGACGAGCTTCCGTGATAAGTCTGCTTTGTTTGGAGGCAGAGTCAAAGAAGGTGATCCACCAACCTGGCCATAA
>TRINITY_DN17772_c0_g1_i2.p1 TRINITY_DN17772_c0_g1~~TRINITY_DN17772_c0_g1_i2.p1 ORF type:5prime_partial len:139 (+),score=39.91 TRINITY_DN17772_c0_g1_i2:2-418(+)	GGGGCCGCGCTGCGCCACTACTGCCGCACCGGCTGCCTGCCCGCGCCGGACCTGCTGCTCACCGCCGGGCCGGCGCTGCTCATTGACGATACTCTACTCTTCTTAGGTAAATATTGTGAATTTCACCGCATGTACAAGAATAAAGAGTTCCGAAAAGCCGCACAGCTCCTCATATCGCTCATCACATCTAAAATAGCCCCAGATTTTTTCTGGGAAACCTTACTGCTAGATGCTCTACCGCTATTGGAATCTGACGAGGCCATGTTCACGGCAGATGACACATATGATATGATGCTGTGCCTTGAGCTACGAGCCCAGAACTTCAACCAAGAGAAAGCGGAACTCCTCAGATTGGCTTTACTTAGGAACCTGGCACGGACTGCACTAGCCGAGAAACCT…
>TRINITY_DN17787_c0_g1_i3.p1 TRINITY_DN17787_c0_g1~~TRINITY_DN17787_c0_g1_i3.p1 ORF type:internal len:275 (+),score=81.89 TRINITY_DN17787_c0_g1_i3:3-824(+)	AAATTTGACGGCCCAAGTGGAGAGATTCCGAAAATGTACAAATTTACGAATCATTTATCGAATGCTAAATTAGTTTTGGTAAGAAGACACATTGATGGGTCCTCAGCAGCACTGATAGTACTTCGTCAAAACTCATACTCCCAGGATCATGGTACACGACAGCAACCCCGCAAGTCACGCAAGCTCTTCTGGAGCACTGTCGGAGCGACTGTACTTACTGGAGCTGCTGTTGTTTATGCCAAACACAGTCCAGAGGCCCGAAACTGGTTAGAGTCAAATGTCCCTTGGGCCAATGACCTGGTAGCTCTCGTTTACCAGGAGAAGTCTTCACCGTGGAAGTTTACAGTGGACCGTTTCAACCAGGCCACCACGTCAATCAGCCACTTTGTGTTTGGAAAG…
>TRINITY_DN17789_c0_g1_i2.p1 TRINITY_DN17789_c0_g1~~TRINITY_DN17789_c0_g1_i2.p1 ORF type:complete len:117 (+),score=16.60 TRINITY_DN17789_c0_g1_i2:165-515(+)	ATGGAAGTCAAAGAATGCAACGATTTGGACGAAGAAAACCAATTCATTGTCGACGACGTGAGTAAAATAATTAAAGAAGCTATAGAAAATTCAATTGGAGGCACTGCTTATCAACACAACAATGTCAACCAATGGACTTCAGCAGTTGTTGAGTCATGTCTGGGGCAGTTGACTAAGTTACAAAAACCATACAAATATGTAGTGACCTGCACAATACTGCAGAAGAATGGTGCAGGACTGCATACAAGTTCTTCTTGTTATTGGGATAACACTACTGATGGCTCATGCACGGTCCGTTGGGAGAATAAAACTATGTACTGCATTGTCTCAGTCTTTGGGCTTGGCATATAA
>TRINITY_DN17790_c0_g1_i1.p1 TRINITY_DN17790_c0_g1~~TRINITY_DN17790_c0_g1_i1.p1 ORF type:complete len:496 (+),score=45.42 TRINITY_DN17790_c0_g1_i1:292-1779(+)	ATGTCCGGGAGCAATGATAAAGTGTCGACTACGCAGCGTATGATTCAAAGTGTCGCTTTCCCTCCCAGCCACAAGCTCACAGTATCGGAAGTGTTCGATGAAAAAACTGGAAAGCCACTACCAGATGTATTGAAGCAACATTTTATCCTAGAAGGTCGGATCGAAGAAAATGCGGCCTTACGGATTATTCAAGATGGTGCCACCTTATTACGATCAGAAAAAACTATGATCGAGATCGATTCACCGGTGACTGTGTGTGGAGACGTCCATGGGCAATTTTATGATTTGATGAAATTGTTCGAGGTTGGAGGTTCTCCCTCTTGTACTAAGTATTTATTCTTAGGTGATTATGTCGACCGAGGTTATTTCAGTATAGAATGTGTTCTCTATCTTTGGGCT…
>TRINITY_DN17805_c0_g1_i1.p1 TRINITY_DN17805_c0_g1~~TRINITY_DN17805_c0_g1_i1.p1 ORF type:complete len:289 (+),score=52.37 TRINITY_DN17805_c0_g1_i1:67-933(+)	ATGGCGGCGGACGGTGACGAAGTGATTAGTGATCAAGAAAAAGTTAGAATCGTTTCAGATTTCATTTTGCATTCGCCGCCAGGGGAATTTAACGAAGTTTTCAATGATGTGAGGGTGTTGCTGAATAACGATACCTTGCTCAAGGAAGGTGCTAGTGGAGCCTTCGCTCAATACAACAAGGATCAACTCACGCCCGTACGTCTCGAAGGCTCCGAGCTGTATACACTCATCACCGACCACAACGAACTTGGTGGCGGAAGGTTTTTCGATCCTCGCTCCAAGTGTTCTTTCAGGTATGACCATCTACGCAAAGAAGCGTCCGAGTATGAACCCTACGAGCCCGATCGAGCGGCTGAGCCTTGGCGGGCGGCACTTGATGAGGAGCTAACGGCGTACGTG…
>TRINITY_DN17812_c0_g1_i1.p2 TRINITY_DN17812_c0_g1~~TRINITY_DN17812_c0_g1_i1.p2 ORF type:internal len:143 (+),score=79.06 TRINITY_DN17812_c0_g1_i1:3-428(+)	GCCGAGCTGGCCCCGCACGCCGCCGCGCTGCTCGCCGCGCTGTTCGCCGCGCTGCCCGACCACTGCACGCCCGAGCAGCACAACGAATACGTCATGAAGGCTATATTAAGGACCCTGGCGTGCCTGCAAGAGGAGGCTCTGCCGTACCTCGGCGAGGCGCTGCCGAAACTCGCCAGGATGCTGTCCGTGGTCGCCAAGAATCCTTGCAAACCTCATTTCAACCACTACCTATTCGAGACACTGTCTCTGGCTGTTTCGTTGGTGACGAAATCGAATCCAAACGCCATAGCCGCCTTCGAGGACGCCCTGTTCCCGATATTCCAAGAAATATTGCAGAACGATATACAGGAGTTCATGCCGTACGTGTTCCAAATGCTGTCGCTGCTGCTGGAGCTGCGG…
>TRINITY_DN17817_c0_g1_i2.p1 TRINITY_DN17817_c0_g1~~TRINITY_DN17817_c0_g1_i2.p1 ORF type:complete len:75 (+),score=4.29 TRINITY_DN17817_c0_g1_i2:150-374(+)	ATGTCCCGCAGTCAAAACAACACAACAGATGATTATTCAGCGAAAATAGACATGTGTCTTACTGATGGCATTGTAAAGACAGGCAGTGGAGTTTTACTGGGTGGTCTTGCCTCAGTTCTCTTTCTAAAAAGAAGGAGATGGCCAATCATAGCCGGTATGGGTGTAGGCATCGGTATCGCTTATGCAAACTGTGAACATGAACTAAATAAGACAAATGCTGCATAA
>TRINITY_DN17840_c0_g1_i1.p1 TRINITY_DN17840_c0_g1~~TRINITY_DN17840_c0_g1_i1.p1 ORF type:complete len:280 (+),score=41.79 TRINITY_DN17840_c0_g1_i1:95-934(+)	ATGCCTCTCGTACGCTCGGCTAGTTTCAACTTGTTAATAGAAATCGTGTTAAGAATCGCTTTAATGTCAGCATTTTGTTACATGGAGACTCTGCCCCCTTTCAAGCGAGTAATTCACCCGGCGGACTTGGAGTCGCTTTACAAGTATCCCCGTGTGGATTCCTACGTTCCTGGGGGCACGTTATGGGCCATAGTGCTGTCGGTGCCTTGTGTACTGTCGATATTGGCTTGGGGTTGCTGCAACGACTGCAATGACGCCTTCGAGATACTACTAGCGTGGTCGTTAGCTCTAGGTCTGAACGGCGTTTTGACCGACGGAATAAAATTGATAGCAGGACGGCCGAGACCAGACTTCTTCTACAGATGCTTCCCCGACGGAGTGGAGACTCCGAAGCTGGTC…
>TRINITY_DN17873_c0_g1_i1.p1 TRINITY_DN17873_c0_g1~~TRINITY_DN17873_c0_g1_i1.p1 ORF type:internal len:187 (+),score=68.98 TRINITY_DN17873_c0_g1_i1:1-558(+)	CCCCGCCTCGTGCTCACGCGGCACCCCGCCCTCGCGCACCCCTTCGCGCTGGCGCTGCTGGACTCGCACGTGTATTGGAGCGACTGGCACGAGAAGGCCGTGCTGCGAGCCAACAAGTGGAACGGGTCCGACGTCACGCTCGTCCACAACACTCTCAACAAGCCCTTCGAAATCAAGGTGATCCACTGGAGTCGGCAGCCGCAGATGGAACACAGCCCGTGCGAAGGCAACGGAGGCTGTTCTCACCTCTGCCTCATCGAGTCCCCCACGGAGCGCGTTTGTGCCTGCCCTAACCTGATGCGCCTCACGCCTGATAACGTCACTTGTCAATCATACGAAAAAATCTTGCTGATGGGTCGCAGGGGAGAGGTACGGGGCGTGGAAGTGGATAACCCCACG…
>TRINITY_DN17876_c0_g1_i1.p1 TRINITY_DN17876_c0_g1~~TRINITY_DN17876_c0_g1_i1.p1 ORF type:3prime_partial len:811 (+),score=234.93 TRINITY_DN17876_c0_g1_i1:224-2653(+)	ATGGCAAAGGAAATGATGATAGTATTTGTGTACGACACACAATGTTGTACGGCTGAAGAGGATGATCCCATAAATGCTGTGCTGTATTTCCACCCAGGATGGGTGTCTGACACTCAAAGACATGCTCTAGCAGGACAGGTGGTCGGAGCAGCTCATTGCGTCAAAACGTTGCTATCTCCGCCGGTTTCAATCACCCTGCAGAGCGGAAAGTTCATCATCAGAGAATACGGAAGATACGTATTGGCGATAGGCAGCGACCGAAACATCCCAGATTGGGTGTTGAAGAATCGCGCCAACCTCCTGACCTCAATGATCAAAGTGTACCACGGCGACCTGCAGTGCTTGGCCCAGCAAATGGAAGACCAGAAACGGCTCGCCGAGAAACTGTACCAAGTTTTC…
>TRINITY_DN17897_c0_g1_i2.p1 TRINITY_DN17897_c0_g1~~TRINITY_DN17897_c0_g1_i2.p1 ORF type:internal len:198 (+),score=58.52 TRINITY_DN17897_c0_g1_i2:1-591(+)	AAAAATAGTGTAAGAAAAAGTGATTTTATTGTAAAAAAGCATGATAAAGGTACACCATACAGCAGGAGAGCGTCACGGCAAAACCGATCGACGACAGGTGACGTCATTCTCCAACTGCCTTTAACTCAACAGGAAAGCCTCATGAAAATACGCGACTTCATAGTGAAAAACGTCGAGTACATACTGGAGCAGAGCAAGACGACGCCGGACGACCTCACCAAGGAGATGCACGAGAACGTGGTGGCCAGGATCAGGGAGCTCCTGCTGCAGATATTCAAATTAGGATTCGAAATCCACAAGGAGTTACACCGCTTCGCGAATGACTCGACGCGGCTGTCGCTGCCCCCCCGCCGGTCGGTGGGCGGCGCGCCCTCCCGGTACCGGAGGAGGGTGCTCAGG…
>TRINITY_DN17915_c0_g1_i1.p1 TRINITY_DN17915_c0_g1~~TRINITY_DN17915_c0_g1_i1.p1 ORF type:5prime_partial len:165 (+),score=48.93 TRINITY_DN17915_c0_g1_i1:2-496(+)	GCGGACTGCCGCACGCCCGCCGCGCACCGCGCCTGGCATCTGCCGCCGGAGATAGAGCGAGTCGCCTGGGACCAGCTCAACCCCTTCTGCTTTGCTATGAGCAACAACGAAGGAAAAGTAGCCTATGTTGATTGCAGACAAGATGAACCGCTCTGGACCGTACAAGCTCATGAAAAAGAAGTCACAGGTTTAATACTGAGCAATAAAGTGCCTGGTTTGATGATCACAGTCAGCACAGATGGTTTCATGAAGACCTGGGATATTACAAGGTCCGGGGCGGTGACAGCCAGCGGCCGCGCCGTCCGCGTGGGTCAGGCCCTTTGCGCCGCGCTGTGTCCCGACGCGCCTTACAGCGTGGCGGTGGGCGGAGACAACAAGGAAAACTATCTGGAGATGGTC…
>TRINITY_DN17981_c0_g1_i2.p1 TRINITY_DN17981_c0_g1~~TRINITY_DN17981_c0_g1_i2.p1 ORF type:3prime_partial len:420 (+),score=60.48 TRINITY_DN17981_c0_g1_i2:110-1366(+)	ATGTTGTGGCAATGGGTTTTAACGCTCATAATTCTACCTACCGTTTTTATAGCGGTGGTAATAGTGAGCACAGTTGTGCTTATACCTCTAGCCGTAATCTCTATGTCATGGTTCATGAGAATTAAAGAACGGAAACTGGAGAGATTGAAACAACATGGACCAAACGTGGCATTCTTCCATCCCTACTGTAATGCTGGAGGTGGGGGTGAAAGAGTACTGTGGGTGGCCATCAAAGCTGTCCTAACCAGGTATCCAGATTCAAATATTTTCATCTATACAGTGGAAACAGAAGAACCTCAAAAAATACTAGATAAAGCACAGAATCACTTCAATGTGAAATTGGACTTGAAGAAGATAACATTTGTACATCTTACTTTGAAAATCTTGATTGAAGCAAAA…
>TRINITY_DN17997_c0_g1_i5.p1 TRINITY_DN17997_c0_g1~~TRINITY_DN17997_c0_g1_i5.p1 ORF type:5prime_partial len:348 (+),score=128.48 TRINITY_DN17997_c0_g1_i5:3-1046(+)	TCGGGCGACTGCGTGTCCGCCGTGCTGCAGCTGCCGCCCGGCGTCACCGTTGTGGAGTTCTACGAAGAGGTCGCTGTGATGCCCAGCATCCGCAGACCCTGCATGGTACGGGCGCTGCTCAGCAGCGGGGTCACCCGGCGCTGGCTGGTGAAGCGAGACCAGCTGCTGCACGACCGCGCCGCCAGCCGCCTGCTGCCCGCCGCCGCTATACCGGGGAGCCCCCCCTCCCTGTACAACGTCACATTACTGAGTGAGGACTGCGGGCTGATAGAATACCTGGAGGGACACCACAGCATCCGAAGTCTCGCCGCCAAATCGTGCGACCTGGACAACTTGGGGGTCTCGAGACCCTTGGACGCGGATCTAATGGCAGAGCCGCCGAGCCGACTGGCCTTAACC…
>TRINITY_DN18003_c0_g1_i1.p1 TRINITY_DN18003_c0_g1~~TRINITY_DN18003_c0_g1_i1.p1 ORF type:complete len:495 (+),score=135.13 TRINITY_DN18003_c0_g1_i1:129-1613(+)	ATGCGTGTTTTAATTTTCACGGCTATAGCCCTGCTAGGGCTCGCTCTCGGAGATGAAGTGCCCACTGAAGAAAATGTGCTCGTTTTGAGTAAAGCTAACTTTGAAACTGTAATTTCAACCACGGAGTACATTTTAGTTGAATTCTATGCTCCATGGTGCGGCCACTGCAAGTCTCTGGCGCCGGAATACGCCAAGGCAGCCACAAAGCTGGCTGAAGAAGAATCTCCTATCAAACTAGCGAAAGTTGACGCAACTCAAGAACAGGATCTCGCCGAGAGCTACGGTGTGCGAGGATACCCGACTCTCAAGTTCTTCAGGAATGGCAGTCCTATTGACTATTCAGGTGGTCGTCAAGCTGATGACATCATCAGTTGGCTGAAGAAGAAGACTGGCCCCCCT…
>TRINITY_DN18016_c0_g1_i1.p1 TRINITY_DN18016_c0_g1~~TRINITY_DN18016_c0_g1_i1.p1 ORF type:internal len:190 (+),score=74.37 TRINITY_DN18016_c0_g1_i1:1-567(+)	CAGCCCGGCTCGCCCTCCGCCCCCCGCCTGCTGCAGCTGGCGCCCGAGCTGGCGGCGCTGCGTCTGCGCTGGAACAACACCCTTTCCGGCCGCGGACCGCTCCTCGGGTATTACATCGAGGCACGCAGAAAAGATGACACTCGTTGGGAAACCATCACGAGAACAAGCAACGGAATGTTAGAAGAGTTCACCATTTCGTATCAGAGCTTACTGCCGTCGACAGCTTACACGTTCCGGGTCATCGCGTACAACGCCTACGGCATCAGCCAGCCAGCTTACAACGAAAAAGTGATAGTCACACCTTCGAAGCTGTACCTGGAGTACGGATATCTGCAATATCGACCCTTCTACCGACACACGTGGTTCATGGTCGTGCTCGCCGCCACTTCCGTCGTCATT…
>TRINITY_DN18024_c0_g1_i2.p1 TRINITY_DN18024_c0_g1~~TRINITY_DN18024_c0_g1_i2.p1 ORF type:5prime_partial len:625 (+),score=275.72 TRINITY_DN18024_c0_g1_i2:1-1875(+)	CGCACGGCCACGGTGCGGTGGCGGGCGGCGGGCGACAACCGCGCGCCCATCCTGCGCTACTCGCTGCACTACAACACCAGCTTCACGCCGCACGTGTGGGCCGTCGCCGCCGCCGCCGTGCCGCCAGTCGACTCCGCCTGGACCGCCGCGCTCAGCCCCTGGGCCAACTACACCTTCCGCGTGGTGGCGCACAACAAGATCGGCCCGTCGGCGCCCTCGGGCCACTCCGACGTGTGCACCACGCAGCCCGACGTGCCCTACAAGAACCCCGACAACGTGAAGGGCGAGGGCACCGACCCCACCAACATGCTCATATCGTGGACGAAAATGCCTCAAATCGAACACAACGGCCCCGGGTTCTACTATCTGGTGTCGTGGCGCCGGAACATCACGGGACAA…
>TRINITY_DN18038_c0_g1_i1.p1 TRINITY_DN18038_c0_g1~~TRINITY_DN18038_c0_g1_i1.p1 ORF type:3prime_partial len:505 (+),score=188.18 TRINITY_DN18038_c0_g1_i1:111-1514(+)	ATGAACGTGGATTGGAAGGAATACTGGCCATTTTTGGAAACCTTTACCGATCTGAGGACTACAGAGGGACTAACGCTCTTAGAGAACTATTTGAAGGCCAAGTACGAGAGCGCGTGGTCGCTCGCGTACAGTGACAGTTGCGCAGAGTCGCGGCTGGAGGACTCCTCGGTGTCCAGGATCGCGCTCAGCCTGTCCCACAACAGTCCCGTGGTGGAAACCAACCTCAGCCCCATGTCGGAACTGTGCGACGCGATGAGAACCTGCAAGATATCAAACGAGCGACCCTCTCATTGGAACAGAACCGATCCGGTCAAGCAAAGGTTGTGTCGCCAGCCCCACAAGCTGCCCGCCAACGGGGACTCATCGCCCATCGCCAACCACACCGTCAGCCGGCTCCTC…
>TRINITY_DN18047_c0_g1_i2.p1 TRINITY_DN18047_c0_g1~~TRINITY_DN18047_c0_g1_i2.p1 ORF type:internal len:231 (+),score=124.30 TRINITY_DN18047_c0_g1_i2:1-690(+)	GACGTGCTGCCGCCCGCGCCGCTGCTCGCGCTGCTGGCCGCGCACCCGCTGCGCGTGCAGAGTCTATTCTACGAGATCCTGGCTGGAGTTTGGGTCAGGAACGGCCTCCAGATCAAAGGCCAAGCGATGACCTACATCCAGGCGAACTTCTGCAATTCGATGGTCGACATGGACATCTACTGGCTGCAGATATGCGCCGCCCACCTGCCGCCGGACCAGTTCATGGACATGTGCATTGACATGTTCGGAGTCCGGGAGTGGTTGAGCATGCTGCCCATGTCGCCGGTGCAGGCGGCCGAGCAGGACGCCATGGTCGAGGGCCTGCTCACGTTCCTGGCGATACTGGTCTCCTCCAGGACCAACCTGGGCAACGACGAGCTCACGCAGTCCCGGCTGGAG…
>TRINITY_DN18056_c0_g1_i2.p1 TRINITY_DN18056_c0_g1~~TRINITY_DN18056_c0_g1_i2.p1 ORF type:internal len:1511 (+),score=436.19 TRINITY_DN18056_c0_g1_i2:2-4531(+)	GACTGCGAGTGTGCGTGCGCCGCGCTCGCCGCCTACGCACACGCGTGCGCGCACCGCGGCGTCACCTTCAACTGGAGAACTAACGATTTGTGCCCAATGCAATGCGACGAAGAGTGTTCGAACTACGACTCGTGCGTGTCGGCGTGTCCCGTGGAAACGTGTGACAACATACTGTACTACGCCGAGACGAAGACTCGCTGCGAGCAAGACACGTGCGTGGAAGGTTGCAAGCCCAAAAAGTCTTGCCCGGAAGGCTCGGTCTACAAGAATGACTCCACCACGGAATGCGTGCCCCGCGCCAAGTGCAAGCCGGTCTGCATGACCCTCGACGGCGGCAGGGAGGTGCTCGAAGGAGAGATCATCGAGGAGGACGCCTGCCACACTTGCCGATGCTCCAAG…
>TRINITY_DN18064_c0_g1_i2.p1 TRINITY_DN18064_c0_g1~~TRINITY_DN18064_c0_g1_i2.p1 ORF type:internal len:240 (+),score=85.40 TRINITY_DN18064_c0_g1_i2:3-719(+)	CGGCACCACGTCGTGTGGGTCGGGACGCCGCTGCCCTCGGCCGCGCCGGCCTCTGGACAGCAGCAGTCCTTCGTGATGGTGACGTCAAGACACGTGACCGCCATGAAGGCGCTACTGTGCGCGGCGCAGCGCGACGGTGACGTCATACAGCAGGCCTGGTTCCCGGTTCTAACCACGCTGCAGCATTTGGTCTGGATCTTGGGTCTGAAGCCGTCGACAGGTGGCAGTATGAAGGCCAGTCGCGCCAGTGCAGACGCCAACGCGGTAATGAGCACGTCCGCGGTAATGGCAGACTTGCCCGCTCTGTCAGCAATGCTGTCCCGGGTGTTCGAGTCTTCCAAGGACTTGGACGACGTGGCTCTGCACCACCTAATCGACGCGCTGTGCAAGCTCTCCAAT…
>TRINITY_DN18069_c0_g1_i2.p1 TRINITY_DN18069_c0_g1~~TRINITY_DN18069_c0_g1_i2.p1 ORF type:complete len:599 (+),score=77.12 TRINITY_DN18069_c0_g1_i2:223-2019(+)	ATGTCTTATAATTTGTCGGAGGGTGCCTTAGAGACCATAATGAAGGGTGGTAATTATGATGCACCAATAATACAAATGCTGGGTACAAAGAAGATTCAAGGGAATGATGCTGGGGATAGATACAGATTATTGGTATCAGATGGAAAATATACATATAGTTTTGCAATGTTAGCCACACAGTTGAATATTATGTTGCTCTCTGGAGAACTTACAGATTACTCTGTGATACAAGTTGATCAGTTTGTTACGACATTGCTGAAGAATGTTGGGAAAGGTGAAAAGCGTGTTATTATCATTCTAGCTTTGACCATTATAGCAAATGGTCGAGATGTTCGTCATAAGATAGGTAATCCACAACCATGGTCAGAGGAAGCAACATCAGCTCAACGCCCAGAACCA…
>TRINITY_DN18079_c0_g1_i1.p1 TRINITY_DN18079_c0_g1~~TRINITY_DN18079_c0_g1_i1.p1 ORF type:internal len:106 (+),score=57.05 TRINITY_DN18079_c0_g1_i1:3-317(+)	GCGCTGGACCAGCTCATAGACCTGCACTGCTTCCTGCGCGACGCCAAGCAGCTGCACGACCTCTGCGCTGCGCAGGAGGCCTCGCTCAGTACAGAGCTGTCCCCCACCAGCAGCGTCGAGGCCATCGAGCACCAGCTGAAGAAGCACGAAGCCTTCGAGAAGCTGATCGCGACCCAGGACGAAAAGCTGGCAACACTGAACAGCCACGGCGACAAGCTACTACAGCAAAATCACGTCGAGAGCCAGAGGATCGCTGACGAGCTGCAACTGATCAACGAGAGGAGACAAAAGCTGTACGAGGCGGCGGCGGCGCGG
>TRINITY_DN18094_c0_g1_i1.p1 TRINITY_DN18094_c0_g1~~TRINITY_DN18094_c0_g1_i1.p1 ORF type:complete len:494 (+),score=43.15 TRINITY_DN18094_c0_g1_i1:322-1803(+)	ATGGAAAACAAAACTGAATTTGATTATCCGCATACATTTGTACTCCTCGGTGCGTCTGGGGACTTGGCTAGAAAAAAAATTTATCCTACTATCTGGTATTTATATCGTGACAACCTTTTGCCGCATAACACCAAGTTTATTGGTTATGCGCGTACTAAGCAATCTGTTTCCGAAGTAAGAGAAAGGTGTCAAAAGTACATGAAAATACGCCCAGGAGAAGAAGAAAAATTAGAGACATTTTGGAATGCCAATAACTATGTAGCGGGATCTTATGATGGAAGAATAGATTATGAGTTTCTTAACCGAATCATCAGTAATCACGAGAAGGGCCCTATTGCAAACAGAATTTTTTATTTAGCTGTACCTCCAACGGTCTTTGAAGATGTTACTGTAAACATA…
>TRINITY_DN18095_c0_g1_i1.p1 TRINITY_DN18095_c0_g1~~TRINITY_DN18095_c0_g1_i1.p1 ORF type:3prime_partial len:436 (+),score=77.51 TRINITY_DN18095_c0_g1_i1:185-1489(+)	ATGTCATTCTTGCGTGGTTCAGAGAATTACGTGTGGAGCACGACCAGTGTCCTCGGGAAAGGAGCGACAGGTGCTGTATTCCAAGGGGTTAACAAGAACAACGGAGAACCTGTGGCTGTGAAAACCTTCAACCAACTCAGCCACATGAGACCTCATGATGTACAGATGCGAGAGTTCGAAGTTTTAAAAAAAGTTAAACATGAGAACATAGTTAAACTGCTTGCAATTGAGGAGGAACAAGAAGGACGGGGTAAAGTAATTGTGATGGAGCTTTGCACGGGTGGCAGTCTATTTAATATTTTAGATGACCCTGAAAACACATATGGTCTTCAAGAGTATGAGTTTCTCCTGGTCTTAGAGCACCTGACGGCTGGTATGAAACATTTAAGAGATAACAAT…
>TRINITY_DN18097_c0_g1_i1.p1 TRINITY_DN18097_c0_g1~~TRINITY_DN18097_c0_g1_i1.p1 ORF type:complete len:612 (+),score=94.34 TRINITY_DN18097_c0_g1_i1:137-1837(+)	ATGGGAAGCTCCTACTCGAGATCATATTCTCCCAACAGTGGCCAAGGTGGAAGCTGCAATGAAAACCGCGGAACCATATCCCGAATGGAATCTACAAACAATTACGTCGAATCAGTCGTTTGTCAAGAGAACGACCTCAAAGACAACGAGATGAAGGTTTTCGACATCGGCGAAGACGGGAAGGTGCTTGTAGTGAAACAGAAGGGAGAATTCTCCGCTATCGGAACGAAGTGTACGCATTATGGAGCCCCTCTCATTAACGGCGCACTGGGGGACGGAAGACTGAGGTGTCCTTGGCACGGGGCTTGCTTCAATCTGAAGACCGGGGACATTGAAGATTTTCCTGGTTTTGATTCGCTGCCGTGCTATCAAGTTACCGTAACCGATAAAGGAGAAGTA…
>TRINITY_DN18106_c0_g1_i1.p1 TRINITY_DN18106_c0_g1~~TRINITY_DN18106_c0_g1_i1.p1 ORF type:complete len:418 (+),score=43.26 TRINITY_DN18106_c0_g1_i1:235-1488(+)	ATGTATTTCGCGTCGTTTTTAAAGAAAACCTTTACCCATTCAGTAGCAAAATTCTATTGTGCTAAAAGAATGACACCATCTTTTAACCCGCTAATGTTCAATAGCTACCGAAGATTTTACTCAGCAGGCGAAGAGGATGAATTAGAAACATCAATTAATACTATTTGTAAAGGCAATGCAGAACTCGAAAAAAAGTTGAGGATTTTGATGTTGGAAGTTGAAGTAATGCGGCAGGATGGTAGATGTGCCCCTGATTCAATGAATACTACTCAGTGGAAACATTTGCTAGATTTAAGTAGTAGAAACCAAAGAACAAATTATTTAACCTTTCTTTGGAAAAATGAAAAATCTAGGGAAAATCAAAAGATAAAAAAAGAAACTAGAAGAAAACAATTTGCT…
>TRINITY_DN18113_c0_g1_i3.p1 TRINITY_DN18113_c0_g1~~TRINITY_DN18113_c0_g1_i3.p1 ORF type:3prime_partial len:1384 (+),score=184.15 TRINITY_DN18113_c0_g1_i3:427-4575(+)	ATGAGTATAATAACTTCAGAGTCTCTCAAAGATACCGTGACAGTTTTAATAAACGCTGCCGGAGATAATGAACATTCTGTGAACAACGTCATTATAAAATCACTCGCGAAAATAGCGAACACATATCCGAACGAAGTCATCGCTATATTTTGTGAATTCTACAAAGACACTGTGAAAGTGAACACTACACTATTGGGAAACATTATCAAGGTATTAGAACAAACATGTGTCAATCAAGTAAGAAAACTAGATCCAAAAGTAGCAACAGAGCTTGTGAGCTCAATGCTGCGAGCCATGACTGAAAATGTTGGTTATGAACCTGTGACACAGCTGGGGGCTTCTGCTGTCCTTGTTGCCGTGGGCCATGAGAATTTAGACTTGGCACTCCGCTCATTGATC…
>TRINITY_DN18117_c0_g1_i1.p1 TRINITY_DN18117_c0_g1~~TRINITY_DN18117_c0_g1_i1.p1 ORF type:complete len:211 (+),score=14.33 TRINITY_DN18117_c0_g1_i1:77-709(+)	ATGCAAGCTATCAAGGCTTTGGGGGCCACTTCTCCTAATACAGTGCTTTCATTTATGAAAAAGGGTGTCTTTACACCTGTTGTTAGTCAAATACGTGATACTCATTTACCTGCACCGAATCCTACTGAGAAACGACCATACTCACCCTTCCAAGATGCTAGTAATATGGCAGAGATGGCTGTGGCTCGACTTGATGACTTATTGAATTGGGGGAGGAAAGGTTCCCTTTGGCCCATGACCTTTGGTCTAGCTTGCTGCGCTGTAGAGATGATGCATATTGCTGCACCTCGCTATGATATGGACCGATATGGCGTAGTATTCCGAGCATCTCCCCGTCAGTCTGATGTAATGATTGTAGCAGGAACTTTAACAAACAAAATGGCTCCAGCTTTGAGGAAA…
>TRINITY_DN18119_c0_g1_i1.p1 TRINITY_DN18119_c0_g1~~TRINITY_DN18119_c0_g1_i1.p1 ORF type:complete len:704 (+),score=42.45 TRINITY_DN18119_c0_g1_i1:70-2181(+)	ATGAATACCCCCATTTGTTTTTCAAAATACTTTGTGGACAAATACAATCTGCGGTCGTTTGACAATGTTTTGAAATCAAAAGTTTTCAGTTATGACGATTCCACTTTTTGTTTATATTTGTTGAAAAGTGAAACGTCGATTTCTAGCTTAACAAAGGAACTCATTCAAATCTTTTCACTAATGAAATCTAATCTAAAAAGCAAATGCAAAGAAGATTTTACACAGTATTTTAATCAGCTGACTCAAAAAGTCGGTTTAGAAGAAGTCGATAAAGAATTTATTTTTAAATGTTCTTATCAAGCTCTTTGTGATATCGTACCATTTAATTTCTTTGGAAATTATGAAAATAAAAAGTTATTTCGATGTATGGTACACGACATAATTTTTAGTATGAAAATG…
>TRINITY_DN18123_c0_g1_i1.p1 TRINITY_DN18123_c0_g1~~TRINITY_DN18123_c0_g1_i1.p1 ORF type:internal len:115 (+),score=45.31 TRINITY_DN18123_c0_g1_i1:1-342(+)	CCCGCCCCCGCCCCCGCCGCGTCTCCCGCACTCGGCGACTGGAGCATGAAGCCACACGAGCGGGACAAGTACAGCCAGCTCTTCGATTCTCTGCAACCCACCAACGGACTCATTCCTGGCGCTAAGGTGAAAGGTGTATTGATGGAGTCCAAGCTCCCTCTCGAGACGCTCGGCAAGATCTGGGACCTCGCCGACCAGGACCGGGACGGCATGCTCGACAGGCACGAGTTCATGGTGGCGATGCATTTGGTATACAAGGCGCTCGAGAAACACGCGGTGCCCACGAGCCTGCCCCCCGAGCTGCGGACTCGGCCCCCCCCTCGCCCTCCCTCGCGGCCCCCG
>TRINITY_DN18137_c0_g1_i1.p2 TRINITY_DN18137_c0_g1~~TRINITY_DN18137_c0_g1_i1.p2 ORF type:internal len:140 (+),score=76.11 TRINITY_DN18137_c0_g1_i1:3-419(+)	GTGGCCGCCGGCGCGGGCCACCACAAGCGGCTCGCCGACCAGCTGCTGCACTACGCCGCGCAGGTGGAGAAGCTCTCGCCTCAAGTTATCGCGGCTGGTAAAATCCGGTTCTACAACCCGGACAGCAAGGTGGCGGAGGAACACTTCGACAACCTGAAGGGGCAGTACTCGGAGGCGGTGCTGCGGGTGCGGGACCTGTGCGACCAGGCTGTCGACCCCCTGGACTTCGTCAGGACCGCCGGCGAGCTGATGCAGAAGCACACGTACCTGTGCGAGGACGCCATCCGCAACAACGACTCGCAGAAGATGGTGGATAACACTTCGGCTATAGCCAGGCTGGCCAACCGCGTGCTGCTGGTGGGCGGGTCGGAGCGCGACAACACGGAGGACGGCGAGTTC…
>TRINITY_DN18173_c0_g1_i1.p1 TRINITY_DN18173_c0_g1~~TRINITY_DN18173_c0_g1_i1.p1 ORF type:complete len:133 (+),score=7.90 TRINITY_DN18173_c0_g1_i1:174-572(+)	ATGTACAAAATGTTTTTTGCGCGATGTCGCCCGTTTCATATTAGGAAGATGTGTTCATCTTCACCGACAGGACCCAGTTCAACAGGTCCATCATCATCATCTATGTCTCATAGATTTCGACCGACAGAATTTCAGAAAACGATTCTTGTGTGGACAAAAAAATACAAGAACAAATCTGAAGTCCCTCCATTTGTATCAGCTGAAATTATTGAAAGATCTAAGAGTGAAGCTAGAATCAAAATTTCAAATGTGCTTATGCTTCTTACTGCTTTGGCAAGTTTTGGAGCAATATTGTCTGGGAAAGCTGCTGCTAAGAGAGGGGAATCTGTTCATCAGATGAATCTTGACTGGCATAAAAAATATCAAGAAGAACATAAAGAAAAAAGTAGTGCAAAGTAA
>TRINITY_DN18204_c0_g1_i1.p1 TRINITY_DN18204_c0_g1~~TRINITY_DN18204_c0_g1_i1.p1 ORF type:internal len:136 (+),score=63.29 TRINITY_DN18204_c0_g1_i1:3-407(+)	CTGCGACCCGACGGCGCCGCGCGGACCGTCGACGACGAGCTCGACGACATGGACGCCGCCATAGAGCACGCCGCCTCGCAGATAGAGGAAATGTTAGCGGCCAGTAGAGCCGGCGACTCCGGGGTGAAGTTAGAGGTCAACGGTAAGATCCTGGACGCTTGCACCACCCTGATGGCCGCGGTGAAGGTTCTCGTCCAAGACGCCAGACAGCTGCAAAACGAACTCGGCGATCAGCACTCCCGGCAGAAGATGTACCGGAAGAACCCGCAGTGGTCCGAAGGATTGATATCCGCGGCGAAGGCCGTAGTCTTCGCTGCCAAGTTGCTCGTATCGTCTGCGGACGAGGCGGTGGGCGGCAGCGGGCGTATGGAAGGCGTGTCGGCGGCGGCGCACGAGGTG…
>TRINITY_DN18243_c0_g1_i2.p1 TRINITY_DN18243_c0_g1~~TRINITY_DN18243_c0_g1_i2.p1 ORF type:complete len:152 (+),score=5.21 TRINITY_DN18243_c0_g1_i2:22-456(+)	ATGGCGTTTAGTTTTCCAGCCTTTGCGTATATTGTTGCCTTAATAACCGATGCATTTTTAATATTTTTCTCTATATTTCACGTTATAGCCTTCGACGAACTAAAAACTGACTACAAAAATCCCATCGATCAATGCAATAGTTTGAATCCTTTGGTTTTGCCGGAATATTTACTGCATTTGCTCATTAATGTACTGTTCTTGCTGTCCGGAGAATGGTTTTCGTTATTGATCAACATTCCTTTAATACTATACCACATACACAGATACTACACAAGGCCAGTCATGTCAGGTCCAGGTCTGTATGACCCGACAAGTATTATGAATGCAGATGTATTAACTTCATGTCAGAGGGAAGGCTGGATAAAGCTGGCATTTTACTTGCTGTCGTTCTTCCTATAT…
>TRINITY_DN18246_c0_g1_i1.p1 TRINITY_DN18246_c0_g1~~TRINITY_DN18246_c0_g1_i1.p1 ORF type:complete len:185 (+),score=28.35 TRINITY_DN18246_c0_g1_i1:134-688(+)	ATGTCTGAAACGGCGGAGGCTGCAAAGATCAACAAATGGGATGGTGCTGCAGCAAAAAATGCTGTTGATGATGCTATTAGAGAGGTAATGACTGGAGACTTAAAATGCAAGGAAAGCTTTGCTCTAATTGACGGTAGACTGTTCCTCTGTGCTCTGGCTGTTGGTGTGGCCCTTTACGCACTGCTATGGGATTATCTTTATCCATTCCCTCAATCAAGACTGGTTCTAATCATCTGTGTGTCATCATATTTCATACTGATGGGTATTTTGACCCTCTACACTACATTCAAAGAGAAGGGCATCTTTGTGGTAGCCAAGGAGAAGGTTGGAAATAACACCAGGGTCTGGGAAGCCAGTTCTTATGTAAAGAAACACGACGATAAATACAATCTCGTAATT…
>TRINITY_DN18256_c0_g1_i1.p1 TRINITY_DN18256_c0_g1~~TRINITY_DN18256_c0_g1_i1.p1 ORF type:internal len:78 (+),score=40.47 TRINITY_DN18256_c0_g1_i1:1-231(+)	GGCGAGCCCGGGCGGGAGATGCGGGTGAGGCTGCGCCGCGGGGCCGCCGGCTTCGGCTTCACCATCGCCGACAGCGTGCACGGACAGAAAGTTAAGAAGGTGTTGGACCGCAGCCGCTGCGCGGGGCTGCGCGAGGGCGACTTACTACTGCAGATAGGGGACGCGGACGTGCGGCACGCCTCGCACCAACACGTCGTGCAAGTGCTGAAGGACTGCCCCGCGCTGCACGAG
>TRINITY_DN18297_c0_g1_i1.p2 TRINITY_DN18297_c0_g1~~TRINITY_DN18297_c0_g1_i1.p2 ORF type:5prime_partial len:231 (+),score=99.21 TRINITY_DN18297_c0_g1_i1:2-694(+)	GAGGAGGAGGAGGAGGAGTGCGTGTCGCTGTACCGGTCGGGTCGGTACTCGCCCGCGCTGCTGACGGACCGCGACCTCGAGCCCGCCACGCTGCTCACCGAGCCGCTGGCGGACCTGCAGCGCCTGCACTACCTGCGCGCCGCGCGGACCCGGGGCCGCGCCCCCGCGGGACGACCAGAAGGCAGCTCGGCGGGGCCGGGAGCGGGCGGAGGGGCGGAGTCTCTGGAGGCGGAGGCCCGGCGCGCCATGGGCGCCCCCGCACCGGACACGGCGCCCTTCGCCCTGGAGCACGCGCTGCCGGACCAGCCCTGTCTGTGGGCCGACAAGTACAGGCCCAGGAAACCGAGATACTTCAACAGAGTCCACACCGGCTTCGAGTGGAACAAATACAACCAGACC…
>TRINITY_DN18301_c0_g1_i3.p1 TRINITY_DN18301_c0_g1~~TRINITY_DN18301_c0_g1_i3.p1 ORF type:complete len:305 (+),score=29.06 TRINITY_DN18301_c0_g1_i3:28-915(+)	ATGACAGTTGTATTCGTTCAAAAACAAGTGTTTTACCAAAATTTAATGTTACCACCCAATCTTCTTTTTAAGTACTTTTGTTTTGCAAAAACAAAAATTACGCGGTATAATATTGGCAATTGGGGGTTCTGCGATTTATCAATTAGTAAAAACTACGATATCGACAAATTACATATAATTGAGAAACTTGGTTTTAACACGATAGCAATAAACACATGCTTGGAAGAAGGAAGCGATGAACCTAAAAAGAAGAAAAAGAAAGGAGACACGAGAGAGATTAAAGATTTCGTTCCTCCACCGATGGATTTACCAAAAGATAACAATTTTCAAACAAAACTTAACATACTGCAAAGGATTACTATAGAATTTTCAGATTCTGGAATCGTTCATAAATTAAAT…
>TRINITY_DN18303_c0_g1_i1.p1 TRINITY_DN18303_c0_g1~~TRINITY_DN18303_c0_g1_i1.p1 ORF type:complete len:118 (+),score=17.16 TRINITY_DN18303_c0_g1_i1:115-468(+)	ATGAAATTCCAATACAAAGAAGAACATTCATTTGAGAAGAGAAAGGCTGAGGGCGAAAAAATCCGCAGGAAATATCCAGATCGCGTTCCTGTAATTGTAGAGAAAGCGCCGAAGGCTAGGCTTGGAGACCTCGACAAAAAGAAGTATTTAGTTCCGTCTGATTTAACAGTTGGCCAGTTCTACTTCTTGATCCGGAAACGTATTCACCTGCGGCCTGAAGACGCACTTTTCTTCTTTGTGAACAATGTCATTCCACCCACATCTGCAACAATGGGGTCTCTCTACCAAGAACACCATGATGAAGATTTCTTTCTATACATAGCATTTTCCGACGAAAATGTCTATGGAAATTAA
>TRINITY_DN18313_c0_g1_i4.p1 TRINITY_DN18313_c0_g1~~TRINITY_DN18313_c0_g1_i4.p1 ORF type:complete len:387 (+),score=52.67 TRINITY_DN18313_c0_g1_i4:112-1272(+)	ATGGACAGTGAATATAAACTGTCTCACAAAACTAAGAAACGAATTAAAGAAGCGAAAAGAAAAGCCAGACCCGAATTAGTTGATAAACATCAGTGGACCATACTAAAATACCACAACAACTTTACTGAGTTCCTCCAGTGCAAGGACAATGTTGACCGAATTAGTGCTATTCAAGTCACACCTGAAGAATTCATTGAGAAATATGAGAAAATATATAAACCTGTAGTCATAACTGATGTGCAAACTAACTGGAAAGCAAATTACAAGTGGACTTTAGACCGACTTGTTAAAAAATATCGGAATCAAAAATTCAAGTGTGGTGAAGACAATGATGGCTATAGTGTTAAGATGAAAATGAAGTATTATGTAGAATATATGAGAACCACCATTGATGATAGT…
>TRINITY_DN18339_c0_g1_i1.p1 TRINITY_DN18339_c0_g1~~TRINITY_DN18339_c0_g1_i1.p1 ORF type:complete len:160 (+),score=21.67 TRINITY_DN18339_c0_g1_i1:107-586(+)	ATGGGGAGTTCGCAAAGTGCGCGGAAGCTTAGCGTGGATAATGAAAATGCTATTCAAGTGTCTCAAGAAGCCATAGACCGAATACAGGCTCAACTAAACGCGAAACAAGCGGAACAACCAAAACCAGTTCCACAGTATCTTCCTCCACCTCCATACTATGATCAGCGAAAACAACAGGAGCATGCTGCTGAAGAAGCATACTGGACTCGACGCATTGAAAACTTAAAAAGAGTACATGAAAAAATCAATAGTGGCATGGAATTAGAATATCAGAAAACACTGAAAGAGACAAATGAGCTATTTAATTTCATAAATAATGATAAAAATGTGAATAAACTGCCTCCATGCCAAGAAGAAAAAGAAAAGGTACTTCAGTGTTACAGTACAAATGCGGACAAG…
>TRINITY_DN18341_c0_g1_i2.p2 TRINITY_DN18341_c0_g1~~TRINITY_DN18341_c0_g1_i2.p2 ORF type:internal len:104 (+),score=55.13 TRINITY_DN18341_c0_g1_i2:3-311(+)	CAAGCCGAGGCCGGCCACGCGAACTCGCACCACGAGGCCGAGCGGCGCCTGCACCTCCGGAACAAGGAGTTAGAGTCGAGTTTGGAATTGGAAGCGACGGCCCGCACCCGACTGGAGGGGCAGCTGGCGCGGCTCCGGGAGGCACACGAGCAGCTCACGGGTGAGCTGGCGGCCGCCAAGCAACGGGAGCAACAGACCGTCGATGAAGTGCGCAAGATCACTAGACAACTGCGGGACTTGAAAGAAGAGAACCTGTCGTTGAACGCGAAGCTGAGCGAGGCGGCTCGCGCGCGCGTGTGCGCGGAGGCG
>TRINITY_DN18379_c0_g1_i1.p1 TRINITY_DN18379_c0_g1~~TRINITY_DN18379_c0_g1_i1.p1 ORF type:5prime_partial len:94 (+),score=47.29 TRINITY_DN18379_c0_g1_i1:2-283(+)	GGCGCGCTGCGGCCCGGGGACGCAGTCGCCGGGGACCGCGCCGCCGCCCGCGCGCTCTTCCCGGCCGCCGTCGCAGCGCTGTTCAGCCGAGAGCCCTGGGAACAGTCTACGCCACAGATCCTGGAATGGTTGTGTCACACCCGGAGCTCTGTGGCGGACCCCCGCATGGCGCAGTGCTGTCAGCGCGGCCTGCTGTCCATGCGGCACGCGGCTCACTTCGCGACGCACAACACTTGGATCAAATTAGAAAGTCACCTCGCCAGAGAAAACATTGAAGACTGA
>TRINITY_DN18388_c0_g1_i2.p1 TRINITY_DN18388_c0_g1~~TRINITY_DN18388_c0_g1_i2.p1 ORF type:complete len:134 (+),score=16.12 TRINITY_DN18388_c0_g1_i2:406-807(+)	ATGATTTGTCCGGATTTTTTAGAATTTCAGGACATCCTGAAGAAGATGAGGATACTTGATGATAAAATAGTATATGCCTTAAATACGTCAATTCCGACAGAGTCATTTAAAGCTAAAATTGATGCTACTGCAGCTTGTCATGATCTTTACTCTCAGATACGAACAGGGCATTCTGAAAGGGAAAATGTAATAAAAAATTGTATACTGGCAACTGCAGAATCAGTAAAAAAGCTAAAAGCAGTCAAAGAAGAAAAACCTAATGATTTAGAAGTTTTGAGAAACTTGAAAGCGGAGCAAAAAAAGTTGAGACTTCTTCAAACTGAACTTAGTGTAGAAGAAGTTATTCAAGAAAAGACAACAAAACTCTTTACAGAAAAATGTAGAAGCTACTATAAGCCC…
>TRINITY_DN18411_c0_g1_i1.p1 TRINITY_DN18411_c0_g1~~TRINITY_DN18411_c0_g1_i1.p1 ORF type:internal len:219 (+),score=96.74 TRINITY_DN18411_c0_g1_i1:2-655(+)	CGGCGCGCCGGGCCGGCGGGCGAGGGCGCCGACCTCGCCGCCGACAAGCAGACGCCACTACACCTCTGCTGCACCTGGGGACTCACCGAAGTCATACAGACGCTACTCGAGCACGGAGCCAACATCAACGCAAAGGACTCGGAAGGTAAAACTCCGCTTCACATCGCAATTGAGAACCAACACGCGGCCATCATCTCTCTCCTTCTAACTCAGCCGAACATTGATCTGTCGGCGAGAGACAACAAAGGCGTTTCACCTTTCGCGGCTGCGCTCATCGCGAGGAACAATAAAGCCGCTCAAGCTATACTCGAGAAGAATCCATCTGCCGCTGAGCAGGTCGACAAGAAAGGTCGCAACTTCTTGCACGTCGCCATTCAAACGTGCGACATGGAAAGCGTG…
>TRINITY_DN18442_c0_g1_i1.p1 TRINITY_DN18442_c0_g1~~TRINITY_DN18442_c0_g1_i1.p1 ORF type:complete len:188 (+),score=22.76 TRINITY_DN18442_c0_g1_i1:529-1092(+)	ATGTTCAGGAATGTATTATTACCCTTACGTCGTGGAAGTTTCCAGGTCACATCTATCAGACAAGCTCAAAAAAAATATCCCAAAGCAGATAAAAAGGTTCAAGCAGCGGCAGAATCCTTAGCGGCAAGAGGCTTCCTACGTCCCACCAAGTCATGGGATCCACCTACAAACATCAATGAAACAATTCTGAAAATATGTGCAACATGTGGATTAAATGGAAATTCAGAATTTGAAGCATTGGACACAAAATTTACAGTTCTCAAAGCTTGTTATGAAGAAACAGGCCATAGTGTGCCTAATTCACTTTTGCATACGATTGAAACAGTTGATGACCTAACAGAATTTTACAAAACACCTGTGTACACAACTACACCGTTTGATGCTCTGAAGTTAATGGAT…
>TRINITY_DN18472_c0_g1_i2.p1 TRINITY_DN18472_c0_g1~~TRINITY_DN18472_c0_g1_i2.p1 ORF type:complete len:528 (+),score=199.33 TRINITY_DN18472_c0_g1_i2:234-1817(+)	ATGTGGAAAGCTGCTACTAATGTGAAGGCGCCAGAGCCTGCTGAAGCAGATGATTGGGAAACAGATCCCGACTATGTTAATGATGTGAGTGAACAGGAACAAAGATGGGGGCCCGCCGGAAGGAATGTTGAGGCAATTGACATGGCAAAATTACGTGAAGAGGTATTTGAAGCTGACAAATTAGCCAAGAAGAAACAGTATGAGGCTGGACCGAAACCTTCATTTGGATATGGTGGCAAATTTGGTGTGCAAGCTGACCGCATGGATAAATCAGCCGTTGGACACGATTATGTTGGCAAAACCGAGAAACACGTTTCGCAGAAAGATTACGCTCAAGGTTTTGGTGGCAAGTTCGGGGTCCAAGCGGATCGCATGGATAAGTCTGCGGTGGGGCACGAC…
>TRINITY_DN18476_c0_g1_i2.p1 TRINITY_DN18476_c0_g1~~TRINITY_DN18476_c0_g1_i2.p1 ORF type:internal len:180 (+),score=63.04 TRINITY_DN18476_c0_g1_i2:1-537(+)	CGCAGGTCGGCGCAGCGGCTCGCGCACTACGCGCTCAAGCAGCGCAAGCGCCCGCTGCACAAGATACACGTCGACCCGTACGAGCTCGCCGGCCTGCCGCGCCCCACACAGCACATACCCGGTTACAGAAAAGATGTGGAGTGGGTCATGTGGTCTGAAGACAGGATACCAAAAAACGATGAAGAATGGGATAGACCGTGGTTGAGAAGTCCTTCTTTTGGATTTTATCAGTGGCCCGAGAAATTGGTGGTAGCCGCTCCGATAAGTCAACAGACGTGCTGTAAATTCCCTCCTCCTGAATGTATGGAGGAGGGCGAACGCTACCTTTTCGAGTTCTTCGATGACGACGAAAACGTTAACAAACTGGTCTCGTTCCTGACCGTCGAGGAGAAAAAGGGC…
>TRINITY_DN18483_c0_g1_i1.p1 TRINITY_DN18483_c0_g1~~TRINITY_DN18483_c0_g1_i1.p1 ORF type:complete len:482 (+),score=56.27 TRINITY_DN18483_c0_g1_i1:214-1659(+)	ATGCATTTCTCAATACCTGATTTACAACAATTTTACGATGACAATGGTACTTCATATACGGGATACAATATATATATTGATGGATTTTTCCATTGCACCGCCCGCTATAGACAGTTGCTCAGTCTCCATGAGCAGCTGCAAGCACAACACTCATATGTTAGACTTCCACAATTTCCACCGAAGAAGTTGTTCCTTACCAGTTCACTGCTGGAAGAAAGGAGGATCCTGTTAGAGAAATATATACAAATGGTGGGTCAAATTCCTGTGCTGGCTAATTCAGATTTACTTATAACATTCCTGTTTTCTGCTCAACAAGAAACTCACTCTGTTAAAATGCATGAAGTTGAAATAGAAATATCCTTAATGAATGGCTATAGAATACCATTGTCTGTTTCTTCC…
>TRINITY_DN18486_c0_g1_i1.p1 TRINITY_DN18486_c0_g1~~TRINITY_DN18486_c0_g1_i1.p1 ORF type:complete len:184 (+),score=32.93 TRINITY_DN18486_c0_g1_i1:429-980(+)	ATGATTAAACTTTTTTCATTAAAACAACAGAAAAAAGATGAAGAGGGTTCTACCAGAGGAGGAGGATCACAAAAAAAAGCATCAGCAGCCCAATTACGAATTACAAAAGATTTGAATGAATTGAATCTACCGAAAACATGCAACACAGAATTCCCTGATCCGGATGACCTATTGAATTTTAAATTGATTATATGCCCAGATGAAGGATTTTATAGAGGAGGAAAATTTGTATTTAGCTTTAAGGTAGGACCAAATTATCCTCACGAGCCGCCCAAAGTCAAATGTGAAACAGCAGTTTATCATCCTAACATAGACCTCGAAGGCAACGTGTGCCTGAATATACTCAGGGAAGATTGGAAACCTGTTCTCACAGTTAACTCCATAGTGTACGGTCTCCAG…
>TRINITY_DN18487_c0_g1_i1.p1 TRINITY_DN18487_c0_g1~~TRINITY_DN18487_c0_g1_i1.p1 ORF type:complete len:530 (+),score=73.49 TRINITY_DN18487_c0_g1_i1:265-1854(+)	ATGTCACATTTTGGCGATTTCATGGACGGAGTGCCCGTTAAAATATCGGAAAAATACAAAAAACCTCCAAGTATTGAGTTACCGTACACCTTAATAGAATGCCCAATCAGAGCTCAAAATGTTGTGGACAACGTTAAATATTGTTCTAGTTTCGAGTCGAATGTCCTTATCAAGGTTAAAGAGCTGCGAAGGATTAAGGAGACGAAGAAAAATGAAAGGAAACATCGATTACAGCTGTTGGAAGAAGCAAAACAGAAGAAGTTGGATGCCATAGCTTTGGCAGAGGAAAAGGAAAGGTTGAAACAACTTAATGTGTCTGAAGTGTCTTACCCTAGTACAGACGAGATAAATCCACTGACTTCGGATGAGAAAAATGAAATGAACTGTGATAGTAACATA…
>TRINITY_DN18488_c0_g1_i1.p1 TRINITY_DN18488_c0_g1~~TRINITY_DN18488_c0_g1_i1.p1 ORF type:complete len:97 (+),score=6.30 TRINITY_DN18488_c0_g1_i1:112-402(+)	ATGCATCTGTCGCTGCGCCTATTATCAAATAGACATCCTTCTTTCATAGCTCGCACAGTGTTTGTACAAAACAACGATATTGACAATGCGTGTAGGTTGATCAACAGGATTATGGGTAAAGAAGGTCTTTTAGCTCAATACAGGCTCACTAGATACTACGAGAAGCCGTTTCAGACTAGACGTCGAGTTAACCATGAAAAATGTAAGGCCATCTACAATGAAGATATGGAGAGAAAAATACAATTTGTATTAAGAAAAAATAGACATGAACCCTTTCCAGGATGTTACTGA
>TRINITY_DN18517_c0_g1_i1.p2 TRINITY_DN18517_c0_g1~~TRINITY_DN18517_c0_g1_i1.p2 ORF type:3prime_partial len:131 (+),score=42.52 TRINITY_DN18517_c0_g1_i1:311-700(+)	ATGGGGATATTTGGCACTTCCTCGCCTTTTGATCAAGATGTTGAACGCGCAACGAGTGAAAATAACACCAGCGAGGAGTGGGGACTGATCATGGAGATATGTGATCGCGCCGGTGCATCTTCTACCAGTGCGAAGGAGTGTCTCCGTGCCGTCATGCGGCGCTTGGCGCATCCCGACCCACACGTACAGGTTCACGCCGCCACACTGCTCGACGCCTGCGTTGCAAATTGCGGTCGTTTCTTCCACCTGGAAGTCGCCTCGCGAGACTTCGAGACCGAGTTCCGGCGCCTGCTGTCTCGCGCGCAGCCTCCTGTCGCCGCTCGTCTCCGCGCCCTGCTCCGCAAGTGGGCCGAGGGCGAGTTTCGCGACGACCCGCAGCTCGACCTCATC
>TRINITY_DN18550_c0_g1_i2.p1 TRINITY_DN18550_c0_g1~~TRINITY_DN18550_c0_g1_i2.p1 ORF type:complete len:190 (+),score=17.98 TRINITY_DN18550_c0_g1_i2:54-572(+)	ATGTCTTCGTTACTGAAAAGAGCTCTGTTCAACAACTCTCAATCCATAAGAAAAACGGCAGCTCTGTTTTGCAATGCCACTAGGAATCATTGGAATTACCAGTACCAACCTGGTCCTTATCCTAAAACACCAGAAGAACGGGCTGCAGCAGCTAAAAAATATGGAATGACTGTAGAGGAGTATACTCCCTATCCTGAAGATATGGGCTATGGTGATTATCCGAAGCTACCTGATATTGGTGAGGACTCCAAGGATCCTCATTATCCTTATGATAACCCGGAATTGAAGAGGAATTTCAATGAACCGTTGCACGCTACTGCAGAAATATTTGGTGGAGATCGCTGTGACATTAGCATAAGGCGAAGATTTTCACTGCTGCATCAATGGACTTGGTTTTTG…
>TRINITY_DN18563_c0_g1_i1.p1 TRINITY_DN18563_c0_g1~~TRINITY_DN18563_c0_g1_i1.p1 ORF type:complete len:255 (+),score=26.72 TRINITY_DN18563_c0_g1_i1:153-917(+)	ATGGAGAAGATTTTAAGAGGTATTATGCGATACCGCGTTTTAGACCGAGCTAGCATGGTTAAGCAGTTTCAAGAAGTAAAAGACAATCCAACGCCCAAAGCAGTATTCTACACATGCATGGACAGCAGAATGATTCCTACTAGATTTACTGAAACCAGTGTTGGTGATATGTTTGTTGTGAGAAACGCGGGCAATGTCATACCACACTCTCAACATTTCGTTGACGAGATGACCAGTTGTGAGCCAGCTGCACTGGAATTAGGTTGCATAATTAATAACATACGTCATATAATAGTCTGCGGCCATAGTGACTGCAAAGCAATGAACCTTCTCTATCAGCTCAGAAGTGAAGAAGCCTCCGATAAAGAGCAAAGAAGAATATCGCCATTGAAGTCTTGG…
>TRINITY_DN18602_c0_g1_i1.p2 TRINITY_DN18602_c0_g1~~TRINITY_DN18602_c0_g1_i1.p2 ORF type:5prime_partial len:149 (+),score=77.26 TRINITY_DN18602_c0_g1_i1:1-447(+)	CCGCTGCTGGTGGCGCTGTGCTGCCCCGCGGAGTGGCGCGACTCGCACTGCTACTGGGGGGACGCCGACTGCGCGCTGCTGCAGCTGCTGCCCACGTTCTCGCTGATAGAGCGCGCCCCCAAGATGATATACCTGAACACGTCGATCCGCGGCTACCCCAAGGGTCTGCGCGCCGGCTCCGACCCGCGCCGCCCCGCGCTCGCCATCGCAGAGGGCTTCGACTCCTTCACCTTCAACGGCGCGCCCTACTCGCTCGACAGCATCGAGGTGTGGGGCTGCGGGGATCAGGCGTCGAGGGAAACCCAACTGGAGATCAAAAAGTGGCAAATACGGGAAGCAGAAAAACAAAGACAAGTGAAGCTGTCGGCGGCGGACTGGATGGAGCACCCGGACCGCTAC…
>TRINITY_DN18604_c0_g1_i2.p1 TRINITY_DN18604_c0_g1~~TRINITY_DN18604_c0_g1_i2.p1 ORF type:complete len:328 (+),score=46.52 TRINITY_DN18604_c0_g1_i2:364-1347(+)	ATGAATATCAATCTAGTATACAAAATGAAGGATAGTTTAGCAGATTTTAACGATAATAAAACGAAACCAACGCCAATAGCGAAGGTAGCTCCTGAATTAAAACAAAATGCTGATACGGACATGGGTATAACGAAAACTTGTGCTGTACTTGGATGTGACGATTGCAAGAATATGGACTCAATTATGTTTTTTAGGTTTCCTGAGGACTCAAGTCTCAGACAAATATGGACAGACCTCACGGGCAGAAATAATTGGACTCCAACAGATTTTTCCTATATTTGCATACAACACTTCTCTGTAGATTGTTTCAAATTAGACAATGAAGACAGAATGGTGCTTGTGGATAAAGCAGTGCCATCTTTGAAATTGCCTCGACATGTTTTAGAGGTTGAATACATT…
>TRINITY_DN18617_c0_g1_i3.p1 TRINITY_DN18617_c0_g1~~TRINITY_DN18617_c0_g1_i3.p1 ORF type:complete len:210 (+),score=28.72 TRINITY_DN18617_c0_g1_i3:201-830(+)	ATGTCGGCTTTAAAGGGGAATCTGCTGGTTCGCTCTTTGAGCACAAGTGTCGCATCAGCACAAATGGTAAAACCTCCAGTGCAAGTATTTGGATTGGAAGGTCGGTATGCTTCCGCTCTTTTTTCAGCAGCATCAAAGACCAAGGCGCTTGACATCGTGGAAAAAGAACTCTGCCAGTTTCAACAGTCTATCAAAACTGATGCAAAGCTCAAGGAATTCATCATCAACCCGACAATAAAAAGAAGCATGAAGGTAGATGCGTTGAAACATGTCGCCAATAAGATCAGTCTTTCTCCTACAACTGGTAATCTACTTGGATTACTTGCTGAAAATGGTCGCTTGGGGAAACTGGAGGCTGTCATTAATGCTTTTAAGATTATGATGGCTGCGCACCGGGGT…
>TRINITY_DN18626_c0_g1_i1.p2 TRINITY_DN18626_c0_g1~~TRINITY_DN18626_c0_g1_i1.p2 ORF type:5prime_partial len:76 (+),score=29.91 TRINITY_DN18626_c0_g1_i1:2-229(+)	CTGGGCGCCGCGGCCCGCAAGCGCCGGGCGGACCTGCGCGCCGCGCTCGCCGCACTCATTCAGCCGCTGCACAAGCCGCTCACCCTCACCCACGCCAAGCTCCTGCACGACATCAACGCCGCCTCGCAAATAACTGTAACAAGAGAGCAGTTAGACGAGGCACTGAGGGACTTACAAGACGAAGGGAAAGTTGTAGTCGTAAGCCATACTCACATCAGATTATGTTGA
>TRINITY_DN18629_c0_g1_i2.p1 TRINITY_DN18629_c0_g1~~TRINITY_DN18629_c0_g1_i2.p1 ORF type:complete len:424 (+),score=37.61 TRINITY_DN18629_c0_g1_i2:124-1395(+)	ATGGCTTCTCCTTTAGAACAATTTGTCAACAATGTGAGGACAATGTCGGCATCAGGTAATTTTCGCGATTTATATGAGATTATTGCAAAATCAGATGAAGTGTTGCAGAGGAATAGCTTCCACCTTAATACAGTACTTGAAACTCTTGATATCCAACAGCATTCATTAGGTGTTTTAGCAGTCCTGGTGGCCAAATTTTCCTTGCCTCCGGGCAATCCAGAAGTTGATAGGTCAACTATGTATCAACAATTTCATGATTTTATCAATAACTGCAATGGTGAACAAGTTCGATTTGCAACTGATTTATATGCAGATTTGTGTCATCTACTCACAAATCATTTGGTAGAAATCAAACAACCAATAAGGGGCCTGGAAATATTAAAAAAGGCTATAAGAAAG…
>TRINITY_DN18643_c0_g1_i2.p1 TRINITY_DN18643_c0_g1~~TRINITY_DN18643_c0_g1_i2.p1 ORF type:5prime_partial len:121 (+),score=65.51 TRINITY_DN18643_c0_g1_i2:3-365(+)	TGCCTGGCGGGCGTGTGGCTGCGGCCCGTGGGCGCGCGCGTGCTGGCCGGCATGCTGCTCGCCGCGCTCGTCCCCTTCGTCTACATGACGGTCACGGCGCTCATGAGCCCCGCGCCGCCGCTGCAGTACGACGTCATCGGTGAAGTCTTGATCGTGTTCTCGTGGGTGGTGGTGTCAGGGGTGGTGTCGTACGCGCGCATGTGGGTGTACGGGTGGGTGCGGCGCGGGGGGGCGCGCGGCATGCGGGTGTGCGGCGCCGTCACGCAGCTGGGCTCGGCCTCGGGCTCCGCCGTCATGTACTTCGTCGTCAACTTTACCAAGCTCTTCGTGCAGCCCGACGTCTGCGCCCCTCTCTCTACTTAG
>TRINITY_DN18647_c0_g1_i2.p1 TRINITY_DN18647_c0_g1~~TRINITY_DN18647_c0_g1_i2.p1 ORF type:complete len:918 (+),score=268.48 TRINITY_DN18647_c0_g1_i2:196-2949(+)	ATGAAGTTTAATTATAAGTTTCAAAATTTACTCGGAACAGTTTACCGTAAAGGTGATGTGCTCTTCAGTAAAGATGGAAATTGCGTTATCAGTCCAGTTGGTAACAGAATAACCATATATAATTTGAAACAGAATAAAAGTAACACTCTATCATTTGAAAGTCACTACAATTATACAGCTGTTGATATTGCACCAAATGGAATGACATTGTTGGCTGTTACGGAAAAGGGTGAAGCACAAATTATAAGTCTTACAACTTCTGTGGTGTTACACAAGTATAAGTTCAAGCAGCAAGTGAATGCGGTTAAGTTTAGTCCTGATGGAAAATACTTTGCCGTGTGCTGCGATAATACAGTATTCGTGATGACAGCACCGGTACATTTCACCGGCGAATACCGG…
>TRINITY_DN18652_c0_g1_i1.p1 TRINITY_DN18652_c0_g1~~TRINITY_DN18652_c0_g1_i1.p1 ORF type:5prime_partial len:112 (+),score=50.85 TRINITY_DN18652_c0_g1_i1:3-338(+)	CTCAAGTGGGGCCGCGCCATGCAGGACGCGCGGGCGAGGCTGGCGTACGCGCTCGCCGACGACGGACGACTCACGTTGAAGGTGGCGAATGTGCCCCTCCGCTCTGTGTGGGAGGTGTCACTCCGCATGGAGCTGGTGGTGGGGGACGCGCGCGAGGTGCCGTGGCCGCGCGCCGCCGACGTGCACGTGCGCGCCGTGCTGGCCGACACGTGCCCCGATCTGACACGTGTCGTCGCCAGACTCACGCCCGACTGGGGACACGTGCCCAGGACGATCTGGAGAATATTCAAGTATCTTAAGAACAAGACCCGTGACTCTGAACTCCTTGGTATATGA
>TRINITY_DN18653_c0_g1_i1.p1 TRINITY_DN18653_c0_g1~~TRINITY_DN18653_c0_g1_i1.p1 ORF type:3prime_partial len:186 (+),score=48.30 TRINITY_DN18653_c0_g1_i1:241-795(+)	ATGGATAATAGGATATGGTCTGCGGAAGAGGAGGCGATAATCGCGACGAACACGGAGGCTACCGAGTGCAAGCGATGTGCCGTCGAATTAGGCTACTGGAAGGATGATTACATTGGATACTTCGCTAAACATGTTGACCGAAAAGCACCAGAGATCAATCGGGGATACTACGCCAGGGTCAAGGGGGTCGAGATGTTCATACATCAATTCTTGGAGAGATGTGATACTAAATGCCAGATTATAAATCTTGGCTGTGGATTCGACACTCTTTACTGGAGACTGAAGGACACGACCCAAGCAGTTGGCAATTTTATAGAGTTGGATTTTCCAGCTGTTACTGCAAAGAAGGCTCATATCATCAAGCGCAACAAAGCACTACTGGAAAAGATTTGTAATGAA…
>TRINITY_DN18662_c0_g1_i3.p1 TRINITY_DN18662_c0_g1~~TRINITY_DN18662_c0_g1_i3.p1 ORF type:complete len:130 (+),score=12.46 TRINITY_DN18662_c0_g1_i3:144-533(+)	ATGGGCGGTGGTAAAGCGGGTAAAGATTCTGGTAAAGCCAAGGCGAAAGCTGTCTCAAGATCAGCTAGAGCAGGACTTCAGTTTCCCGTTGGAAGAATTCATAGGCATCTTAAGAATAGGACAACAAGCCACGGGCGCGTAGGAGCTACGGCAGCAGTTTATTCTGCCGCTATTTTGGAATATCTTACAGCAGAGGTTTTGGAGTTGGCGGGAAATGCGTCTAAAGATTTAAAAGTGAAGCGTATTACTCCTCGGCACTTACAACTTGCTATTAGAGGAGATGAAGAATTGGACAGCCTCATAAAAGCAACTATCGCTGGCGGAGGCGTCATCCCACACATACACAAATCTCTCATTGGAAAGAAAGGCGGTCCTGGTGCACCCGTTTAA
>TRINITY_DN18672_c0_g1_i1.p1 TRINITY_DN18672_c0_g1~~TRINITY_DN18672_c0_g1_i1.p1 ORF type:complete len:217 (+),score=17.93 TRINITY_DN18672_c0_g1_i1:172-822(+)	ATGTCTTCCTTAAAATTATACCATTTCCCCGTGAGCGGGCCTTCTAGAGGAGCACTACTCGCAGCTAGAGCCATAGGCATTCCAATACAAATTGAAATAGTAAATCTGTTTAAAAAAGAACAACTGCAAGAAAGTTTCTTAAAACTTAACCCACAGCATTGTGTACCTACACTGGACGATAATAACTTTGTTCTATGGGAAAGTAGAGCTATCGCATGTTATTTAGCCGATAAATATGGCAAAGACGATCAATGGTATCCAAAGGATTTACAAAAACGCGCAGTCGTAAACCAGAGATTATACTTTGACAGCGCATCTTTGTATGTTAAAATAAGAGCAATTTGTTTCCCAATATTATTCCTGGGTGAAACGGAGATTAAACAAAGTTTAAAGGATGAC…
>TRINITY_DN18692_c0_g1_i1.p1 TRINITY_DN18692_c0_g1~~TRINITY_DN18692_c0_g1_i1.p1 ORF type:internal len:110 (+),score=51.79 TRINITY_DN18692_c0_g1_i1:2-328(+)	CTGGAGCGCGGCGAGCTGGTGCCCAAGCGGGGGCCGGCGCACGTGCACTCCGTCGTCTACGTGCCCAACGAGCAGCTGCTGGTTACAATTTCCGGTCGCGGTCGTCACGTGCGGCTGGTCCCCATTCGCGCGCTGGAGGCTGACGTGGACAGTGTCAAGCTCCCCGAGACCAAGGGCGCGTTGACACTGGCAGCCGGTGCGACCAGAGCCGGCGCGTGCGGGTTCGCCGTTCTTTGCAAGAAACAGAACGCGTACATCGTGAACGTGTACGAGATAACGCGCACGGCGGCGCGCTGCGTGCGCATCGCGGAGCTGCGGGCGCCGACC
>TRINITY_DN18700_c0_g1_i1.p1 TRINITY_DN18700_c0_g1~~TRINITY_DN18700_c0_g1_i1.p1 ORF type:3prime_partial len:165 (+),score=65.11 TRINITY_DN18700_c0_g1_i1:159-650(+)	ATGATGTCGCTAAAGCCGAGGCACGTGGACTTCCAGGAGACATGGGCCAACCTCAAAGAGACCGTTGCGGGGGTGGTGGGGCTGAAGGCCGTGGACCGCATCGTGTGGAACACCCGCTTCTCTGACGTGTACGCGCTGTGCGTCGCTCACCCCGAGCCCCTGGCGGACCGGCTCTACGACGAGACCAGGAACTTCTTAGAGGAGCACGTGGCAAGTCTGCTGGAGAGAGTTCGAGGCTCCACCACCCTCGAGCAGTCCGACCACAACGATGGACTACTGGACAGATACGTGTCGGCGTGGCGCGAGTACAGCCAGGGCGTGGCCTACCTCAACAGCCTCTACTCCTACCTCAACCTGCAGCACGTCAAGCGACAGAAGGTCTCCGACGCGGAGATCATA…
>TRINITY_DN18706_c0_g1_i1.p1 TRINITY_DN18706_c0_g1~~TRINITY_DN18706_c0_g1_i1.p1 ORF type:internal len:115 (+),score=52.70 TRINITY_DN18706_c0_g1_i1:3-344(+)	GGCCGGGCTCCCGTTGCAGCCCTGATGGCGGCCAGAGCCCCCGCCGCCAAGGCCGCCCTCGCTGCCTTCCGCGACTACCTGCGGGAGAGATCCGTGGCCGCTTCACCGCTCATGAGAGCAAAAAATCTACTAAATCGTTCTGACAGCACGTCACAAAGACGCACCAGCAAAATACAGAAAGTATTGGAGAAGCGCGCCAACAAGATCATGATGAAAGCTTCCCAGACGCTGGAGCAGTCCACCGGGCTGGCCATCGGGCCTCGCAAGTCCATCGCTGAATACGGAGACGAGTCCGGCAGCGAGGCCCTGGACGAGTGGGAGGCGGAGGTGGCGGGCAGCGTG
>TRINITY_DN18714_c0_g1_i4.p1 TRINITY_DN18714_c0_g1~~TRINITY_DN18714_c0_g1_i4.p1 ORF type:3prime_partial len:280 (+),score=62.55 TRINITY_DN18714_c0_g1_i4:138-974(+)	ATGTCGGCGGGCCCAGATACTCCGCCATTTAGCACCGTTGACATCAACAATGATAGCCGAGATGACGAGGATATTTTTGCGTCCGCTGTACAGGAAGTCAGTCTGGATCCAGAAGTGAATGGAGCTCGTGAGGGTCTGGAGAAAGTTTCCATCGATGACACTCCAGCCTCAATAAGTACCTCTCTCAACAGTCCAGTTATGGAAGAGATTGCCACAGAACGTTCAAATAATATCATAATAACGGTAACGGAACCACAAAAAATTGGAGAAGGCATGAGTTCGTACGTCGCGTATCGAGTATTCACCAAAACAAACATGCCGATATTTAGTAAGCACGAATTCGCTGTGCTCAGACGTTTCAGTGACTTCTTGGGCTTACACGAAAAGCTCACTGAGAAA…
>TRINITY_DN18721_c0_g1_i1.p1 TRINITY_DN18721_c0_g1~~TRINITY_DN18721_c0_g1_i1.p1 ORF type:3prime_partial len:294 (+),score=47.24 TRINITY_DN18721_c0_g1_i1:287-1165(+)	ATGAATAACGGTGATATTAGTGCTCCAAAAGGACGAGGCCGGGGGTGGCAAATGAACAACCAGGCACGCGAGCTCCGGCGGCCTAAGGCAGTTTCAGACGAACCAAAGGTGGATACTTCTAAATCGAAGTTATCAGCAGATGCTAAAGAATGGTACCCTGCAAATTACACTTCTCAAGCGCTACCCGCTTACAACACTGAACCTGCCCCATATAGACCATCTCGCCCCTCTGTACAAGGTAGACTTCGTCAAGCTCAAGATCAAAATCCATACAATTTGGATGACATGTCTTATTCACTTGAAGAAGCTGAAAACATGGATCTACGGGAGAACATAGCAAACTTGATAACTGTTATGTGTGAGATAACCTTTGACCCGGGCAAGTTTGACACCTTGTGT…
>TRINITY_DN18741_c0_g1_i2.p1 TRINITY_DN18741_c0_g1~~TRINITY_DN18741_c0_g1_i2.p1 ORF type:complete len:232 (+),score=12.82 TRINITY_DN18741_c0_g1_i2:323-1018(+)	ATGTTCATTGTTGGACTGACTGGTGGCCTCGCAACAGGCAAGAGCACAGTGCTCTCCATATTTAAAGAACACGGAATTGCCGTAATAGATGCCGATGAAGTTGCTCGAAAAGTTTTAGAACCTGGCACAAAAGCTTGGCTTGAGGTTAAGCAGTATTTTGGACATGGAGTTCTGTTCCCTGATGGAAGAGTTAACAGATTAAAACTTGGCGAAATTGTTTTTGATGATATAGAAAAACGACGTAAACTTAATGCTATCACACATCCAAGGATACAAAGCGCAATGATAAGAATTGCATTTTCATTCTTTTTCACTGGTCATACTTATATTGTGATGGAAGTACCTCTCCTTTTTGAAACAGGAAAATTATTGACATTCATGCATAAAATTATTACTGTT…
>TRINITY_DN18746_c0_g1_i2.p1 TRINITY_DN18746_c0_g1~~TRINITY_DN18746_c0_g1_i2.p1 ORF type:internal len:168 (+),score=101.14 TRINITY_DN18746_c0_g1_i2:2-502(+)	CCGCCCCCAACCCCGCCGCACAACCACCTCTTCCACTTCGACGGCTCCCGCTACGTCTCGTGGCTGCCCAGCTTCTCCGTGGAGGTGACCCGCGCCCGGCCCTCCGCCGCGCAGCTGGACGCCATGGTGGCGCAGGTGCTGGGCATGTTCCCGCAGGCTGACCCCGCCGCCCTGCGCGCCGACCTGCTGCTCACCCGCTCCGCGCACCTCACGCTCGACAACATCCTCGAGGGCAGGCTGCAGCCGCCCGCAGAAGCACCGACAGTAAGACCGATCTCGCCCCTCGAGGCGCCCCCCGCCCCGGAGCCCGCGCCCCCCGCTCCGGAGCCTGCGCCCCCCGCCGCGGAGCCCGCGCTGGACAATCTAGACGTTGGGTCGACCAGCGCTATATTCTCGAGA…
>TRINITY_DN18749_c0_g1_i2.p1 TRINITY_DN18749_c0_g1~~TRINITY_DN18749_c0_g1_i2.p1 ORF type:complete len:776 (+),score=76.96 TRINITY_DN18749_c0_g1_i2:217-2544(+)	ATGGCCGATCAAGTCGAGTCAATGTCAGACGCCGAGTTACGAACAAAATTGGCAGAGCATGGATTTCCAGTTATGCCGATTACGGCTTCCACGCGGAAACTTCTCGTGAAGAAACTGAAGATGGTCTTGGATAACAAAGGTAGACCTCTAGCAAGTGACAACAAGGCGGAGAATAGGCGGTCTTTGGCGCGGTACTCTAGCGGTGAGGAGTCTGACTTAGACAACGTGAATAAGATCAAAGACAAACGCGGGCGTCGAGCGACAACTGGTGGTAGCATGTTGCCACCGTCTGTCAGCAAAACGAGAAGAACGCCTTCCAAGAAAAGCTCACCAGCCAGGCGTGATTCGGATAAGGGCTCTGAATCTGAGGACGAGAAGTCTGTGATACGACACGAGGAG…
>TRINITY_DN18755_c0_g1_i3.p1 TRINITY_DN18755_c0_g1~~TRINITY_DN18755_c0_g1_i3.p1 ORF type:complete len:596 (+),score=80.83 TRINITY_DN18755_c0_g1_i3:221-2008(+)	ATGAATACCAACACTACAAAATCAGGTACTCCACAAACTCCATCCAGCCTATTAAAAAAATTAAGCAGAGTATCCATATCCGAACAGCGCGATTGGAGTGTAACAAAGAATGAAGGATCAAAATTGCTCCTAAAGAGAGCTATTTTAGCAGAGAAAACGGATAAAAGTTCTCCAAAGAAAACAACCCCTAAATCCAAAACAAAATTATCAGAGACACCTAGAAGCTCCAAAAAAGTAAGCCAAACGAATCTTGAGGAAGTGCTGTTGATGGAATTACAAGAAAATTCGGATGATGAATTACCAACTTTAATAATAAAACAGCATACTCTCACAACTCCGAAAAGAAAGCAGTCATTATCAAAAATTAGCGATGACACTCCTAAGAAGATCTTAACGTTC…
>TRINITY_DN18757_c0_g1_i1.p1 TRINITY_DN18757_c0_g1~~TRINITY_DN18757_c0_g1_i1.p1 ORF type:internal len:206 (+),score=58.34 TRINITY_DN18757_c0_g1_i1:2-616(+)	GGGAACCTGCCGCTGCGGGTGCGCCTGCTGCCTCCCGAGCGGTCCGCGCGCCGCGTGCCCAACGCCAAGCCGGGAGCACTCTTCGGAGCTAAGATCGCGCATGTTGCCAGACGTGAAAAGCGCAACATTCCTTTCATAATAAGCGCGTGCGTGCGAGAAGTTGAAAGACGTGGCCTTCACGAAGTGGGAGTTTATCGCGTCTCCGGGAGCGCATCGGATCTCAACCGACTGAAGAAGAGCTTCGAGACTAATCCCTACGAAGCAGAGCAGCTATTAAAAGAAGTAGACATACACTCCGTGACGGGAGTTTTGAAGTTGTATCTAAGAGAACTGCCCGAGGCCCTGTTCACGGATGCACTTTACCCTGAACTTTTGAAAGCTTGGGGATCCGTACAGGGT…
>TRINITY_DN18760_c0_g1_i3.p1 TRINITY_DN18760_c0_g1~~TRINITY_DN18760_c0_g1_i3.p1 ORF type:complete len:137 (+),score=17.36 TRINITY_DN18760_c0_g1_i3:353-763(+)	ATGCCGTCAATCGCTGGAAAGTACCAGCACTACAAGAACGAAGACATTGATGATTATTTCAGTGCGGTCGGTGTACCATTTATGGGTCGAAAAATGATGTCAATGTCATCACCATTAATGGAAATTTCAATTGATGGGGATACTATGACTATAAAAAATTCATCATTGTTACGAACAGTAGAACACAAATTTAAGCTTGGCGAAGAATATGAAGAGAAAATGCCCAATTCCATTATAAAAAGTGTCACAACAATCACCAATGATAGTGAAATGGAGACAAAATCTGTTATACCTGACACAGGAGCTAAATGTGGACGTCACTATCAGTTTACTGATGAAGAATGTATTGTGACTCTCACACATGAAAATGCAAGTGTTTCTGGGAAACGCTACTTTCGC…
>TRINITY_DN18776_c0_g1_i3.p1 TRINITY_DN18776_c0_g1~~TRINITY_DN18776_c0_g1_i3.p1 ORF type:complete len:333 (+),score=45.25 TRINITY_DN18776_c0_g1_i3:632-1630(+)	ATGAATGATAAACATTCTGTCTTAGAACGTCTGAGCCGCAGAGATGCTCAGAGATTAGAAAAACTACAGAAGGCGCATAAGGCAAGAGAAGAAGTAGATGCATGTGATGAAAACGAAGATTACTTTTCGGGTTCATTTAAAATCAAATCTGAATATGTTGAAGATCTTTTAGCTCAAGTACCAACAATAGACAACAGCATGCTCCCATCTCACTTTGACATCATCAAAAAGGAAATTAATGAACTACAGAAATATGTGGTAACATCAACATTTTTCCTTAAGGAATTCAATTTGAGAAAATTTCTTGGCATTGTGCAAAATTTACAAACTAAATGTTATGAATTAGAAGACAGATATGTTCCTCGCAAGAAATTTGGCTTTTCAAAGAAAAAGCTTCCA…
>TRINITY_DN18795_c0_g1_i3.p1 TRINITY_DN18795_c0_g1~~TRINITY_DN18795_c0_g1_i3.p1 ORF type:5prime_partial len:171 (+),score=63.91 TRINITY_DN18795_c0_g1_i3:3-515(+)	CGGGCCGGCGCGGGGACCGGCGCGGCCGTGCTGGTGCCGGTGCTGCTGGTGCTGCTGCTCGGAGTTGCTGCCGGAGCCGCCTGGTTCGTCATCAGGAAAAGGCCGTTTGGTAAAGGCGGCCTGAGCAGTCTAGCGTCATCCCAGAGCGTCTCGTTCCGTCAGGGCTCCAACGTGGAGTTCGGTGGCGTATCAGAACCCGCCTACACGCTCGAGGAAACAGCGGCTGCAGCAGCCGCCGCCGCGGCCGCTAGAAAGGGGAGAGATTTCTCCAACCCTATGTATGATGCGGTCACGCGGGCTGTTGCCGCGGGTGAGCCTGAACCGCCGTTACCTGGCATTTACGAAGTACCAGACGAGTTAAAAGATAAGGTAGCATCCGCTGTGATCTCCCCTTCATCA…
>TRINITY_DN18797_c0_g1_i1.p1 TRINITY_DN18797_c0_g1~~TRINITY_DN18797_c0_g1_i1.p1 ORF type:complete len:173 (+),score=14.47 TRINITY_DN18797_c0_g1_i1:163-681(+)	ATGTCTCAGCTCAAATCAAATAAAAAACTTAAATGGGCTTTAGATTTTAATCAAAAGAATAAACAACTTTCAACAGAACTGCCCTCACCCCCAGGTTACAGTCAGTCTTCAAACGCTAATTATGCCGAATCATCAAAAGATTCAGACTCAAATTTACTCCTCATTAAAAAACTATGGGATGTGGCATTGGGCCCTTTGAAACAAGTACCCATGAATCTTTTTATTATGTACATGGCTGGTAACTCTATCTCTATATTTCCAATAATGATGGTTGGCATGTTAATAGTGAGGCCGGTGAAGGCGCTGTTTGCTACACAAAGTACTTTCAAAATGGTTGAAGGTACACAAGCTATCGGACAAAAAATTGTTTATTGTATCGGAAATATAGTAAACATTCTT…
>TRINITY_DN18798_c0_g1_i3.p1 TRINITY_DN18798_c0_g1~~TRINITY_DN18798_c0_g1_i3.p1 ORF type:complete len:166 (+),score=15.40 TRINITY_DN18798_c0_g1_i3:262-759(+)	ATGGATGAATATACAAGAGAACCATGCCCGTGGCGTATCCTTGATGACTCTGGCGGTGCGTTTATAATGGGAGCGATCGGTGGTGGACTATTTCATTCGATAAAAGGTTTCAGAAACGCACCACTAGGCTTCAGTAGAAAAATGCTTGGCAGTTTGGCTGCAGTAAAGGAGCGCTCTCCAATAGTCGGGGGTAATTTTGCTGTTTGGGGTGGTATGTTCTCTACCATAGACTGCTCACTTGTGTACATGAGGCAAAAGGAAGATCCATGGAATTCCATTATGAGTGGAGCCCTCACGGGGGGTATCCTGGCTGCAAGAAATGGTGTACCGGCAATGGCAGGAAGTGCACTTATTGGAGGAATTCTCTTAGCTCTAATAGAAGGCATTGGTATCATGTTC…
>TRINITY_DN18804_c0_g1_i1.p1 TRINITY_DN18804_c0_g1~~TRINITY_DN18804_c0_g1_i1.p1 ORF type:5prime_partial len:173 (+),score=102.46 TRINITY_DN18804_c0_g1_i1:3-521(+)	ACTCTCGGTCCGCCGCTAGGCCCTCCGTTGGGTCCGCCGCTGGGCCCTCCGCTGGGTCCTCCGCTGGGAGACCTCCGTGACCCCTGGCCCCCCGCCGACCCCTGGGCGCCCCTAGAACAGAGTAAATCCCCGCAGTCGGTGCTGTCCTCGGGCTCCTCCTCGGAGCTGGAGCAGTTCGACGCGCTGTCGCAGCGCCGCGGCGCGCCCCCGCCCGCCGCCGACCCCTTCGACCTCTCCGCCCTGGAGAGCAGCCTGAGCCCGAGCAACGGCACGGGTGCCGTCAAGAAGTCTCCCTCCGCCTTCCTCGGGGAGAACTCCTCCCTCGTCAACCTGGAGCGGCTCGTGCAGCCCGCGCCCCCGCCCCCGCACAACCCCTTCCTGCAGCACGCGCCGCCCGCG…
>TRINITY_DN18807_c0_g1_i2.p1 TRINITY_DN18807_c0_g1~~TRINITY_DN18807_c0_g1_i2.p1 ORF type:complete len:382 (+),score=50.22 TRINITY_DN18807_c0_g1_i2:140-1285(+)	ATGTCTCTGTTTCTAAATTATTTTTTGAAGACTTCTTTCAGCTGTAATCAACGATTGTTTTTACCCTGCAGGCAATTACATTCTACACAAGTGAGGCTGCTGTATGCCCCTGCAACAATTGGAATAGATGGGTATTTACAGGCCAGGAAAAATGTCAAAGAACAATTTGTCAATTTCTCTGAGAAATTTAAAACTAAAATGAATGATTTTGTCTCCGATTCCAAAAACATGATATTCACTGAAGATTTGAAGAACATGGTTCATTTGGCAGAACCATCAGACTTGCAACTTGTACTAAATATGATTAAAAAATTCAACACACAAAGTACAGAGTTCAGATTTGGTTCATTCGTGTTTGGCCCAGTTGTAATGAGGATGTTTCATTTCTTAGATGCTCCT…
>TRINITY_DN18808_c0_g1_i1.p1 TRINITY_DN18808_c0_g1~~TRINITY_DN18808_c0_g1_i1.p1 ORF type:internal len:180 (+),score=82.60 TRINITY_DN18808_c0_g1_i1:3-539(+)	CGCACGCCCGCACTCGCCGCGCAGATCCGGCACGGGTTCGTGGAGTGCTTGGAAGCGGAGGAGTGGATGAGCGGGGGCGGCGGGGAGGACGCCGCGCTGCGCCGCGCCAAGGAGGGCGTCCTCTCGCTGCTGCACCACGTGCTGCCCGCGGCCCCTCCCAACTTCGCGCACTTCCTACTGGGATACCAGCTCACTGAAGACATATCCCGGAGTGCCATCCACGAGCCGGGAGTGGCGGGCTTCCCCCGGACCTGCCTGCACTCCATACTGGACCTGCTGGACCAGCACATCGCCGGACACTCCCCTAACAGAGAAGCGACCGACTTAGTCGAGAGCTGCTATCGCCTGGTGTACCGGCTGTGCGCGAGGCCGAACACCTCAGCACCGACGCTGCGCTTC…
>TRINITY_DN18823_c0_g1_i1.p1 TRINITY_DN18823_c0_g1~~TRINITY_DN18823_c0_g1_i1.p1 ORF type:3prime_partial len:613 (+),score=140.61 TRINITY_DN18823_c0_g1_i1:533-2368(+)	ATGAATCTCAAATTATTACTCATAATTACCATATTAAAAACATGTACAAGTCAAGACTATGCACAGCCAACGTATAATCCAGATATCACTCAAAACACAAATAATTACAATGATCCAAGATATGATAATCCATATGACCCAAACCGTAAATACCAAAATAAGAATCAATATGAATTGAACAGGAATCAATATGAATTAAATAGGAATCAATATGATAACACGGATCAGAGATTCCAGTATGATAATAGAAATGAACCATTCAATCAGAATTCCTACAGTCCAGATGTGACACCAAAGAGCTCATGGGATTCTAACAGGAATTATGGTAGTTCTTATAGAAATGCTGCTTTGGAGCAAGAGAGTGTAATAATTCATCAAGCCACATACTTCATAGTAGCA…
>TRINITY_DN18831_c0_g1_i2.p1 TRINITY_DN18831_c0_g1~~TRINITY_DN18831_c0_g1_i2.p1 ORF type:internal len:113 (+),score=52.71 TRINITY_DN18831_c0_g1_i2:3-338(+)	GCGCCGCGCGCCGCACTGCCGCCGCTCACTGCGCTGCTGCACGCCTTCGCGGACGCATCCACGCACTCCAAAAAGATAATAGCGGAAGGCATACAAAACGCAGCGGAAACGGCGCTTCGGATGCTGTGCGAGCCCAGCGGAATGTATGCGGCCGCAGAGACCGAGATAACGGATTTCTTTCTAGCACTTTTTACCGCGTTGCTGCCACAGCTCGGAAACTTTACTTACGCCGCCATCGACGTGTTCCTTGATGTAGCTCAGAGGGGCGGCACGGAGGGCAGCCTGGAGCGGCTGGTGCAGTGCGTGCGGCTGGGCGTGGAGGCGGGCGGCGGCGGC
>TRINITY_DN18836_c0_g1_i1.p1 TRINITY_DN18836_c0_g1~~TRINITY_DN18836_c0_g1_i1.p1 ORF type:3prime_partial len:724 (+),score=132.49 TRINITY_DN18836_c0_g1_i1:106-2274(+)	ATGGGAAAGTCTAGATACAATAGTAAGGCACGACAAGTTGTAAAGACAAATATTGATGATTCAAAAACTAATGAGATTAAGTTAGAATTTGCAAAATCTGAATATGGAAATGCCGATGCCAGTAATGCACTGGCTTTGCCATCTAAGAAGAGGCAAACAAGGGTGGTTAAAGAGAAAATAGAGAAGACACATTTTCTGTCAAAAGCTCAAAGGAAAAGATTGGAGAAGATTGTTGATAAAAAAAAGAAAAAAGAAAATAGAGCTGCTCTATTAGAATCACTTTCACAAGTACAAGCAACTCCCGAGGAAGTGAAACAGTTAACAGCCATATCTGCAGTCCAAACAATAGGGTTGCGGAAACTTAATGAGTTCAGTGTCGAAGCTTTTATGACCGAAAGC…
>TRINITY_DN18841_c0_g1_i1.p1 TRINITY_DN18841_c0_g1~~TRINITY_DN18841_c0_g1_i1.p1 ORF type:complete len:478 (+),score=86.80 TRINITY_DN18841_c0_g1_i1:121-1554(+)	ATGTGGGACCCTACTCACGTTCAAGTGACCGTACAAAAAGCTCGTGGACTACTAATCAAAGGGAAAAACGGTACAAATAACTGTTTTGTTACCATTGCCCTCGGTAAAGAAAAATTCCAAACTTCCGTTAAACATAAAGCCACACAGAATGTGGAATGGTTAGAAGAATGCGAACTACCAATACCTACTCAAGGAAACACCGCTGAAGTTGTACTTAAAGTTTATGACGAAGATTTTGTTAAAGATCATTTATTGGGTCAAGTATCGATTCCGTTAAAAGACCTCGATGTATACGAGCGGCCAAGAAACCGCTGGTACAAGCTGCAGGGTAAATCAGGCAAAGAAAATGACAAGGACAGAGGTGAAATAGAAGTCAAAATAGCCTTCACAGTGAAGGAA…
>TRINITY_DN18843_c0_g1_i3.p1 TRINITY_DN18843_c0_g1~~TRINITY_DN18843_c0_g1_i3.p1 ORF type:complete len:454 (+),score=50.61 TRINITY_DN18843_c0_g1_i3:494-1855(+)	ATGACAATGATATATAAAACTTATTTCTACACACTGTTTAAAACACGAAACCTATTGGTAACCCCAAAAAGATATTCAGCTCTTTTCATCAATGGTGCCAAGGCAACAGAAAATTATGTTTATGTCACTCCATATTTAGACTTTCCAGAAAAATTTCAGAACATAAATAATATAAAAGATGATTTGAAAAAAAGGAAATACAATTATAATTTTGAAAAATTAGAAGACCTTTGGCACGTTTATGAGGAACTGAGACAAAAAAGAAATCAATATGAACAACAAAAAGATCGACTAGCTAAGGAATTAGGGAAGATAATAAAAAATGAGTCTGAAAAAGAAGCAATTAATAAGTTAAAATTGCAAATCACATTGATTAAGGATGATATTAGGAAGATAAAA…
>TRINITY_DN18843_c0_g1_i3.p2 TRINITY_DN18843_c0_g1~~TRINITY_DN18843_c0_g1_i3.p2 ORF type:5prime_partial len:170 (+),score=31.95 TRINITY_DN18843_c0_g1_i3:1-510(+)	CAAAGTCGTTCGTCAGCTGTGTGTGTCACTGTGTGTTGTGTGAACCGTAATCAGACCGACATGACATATAAGCGCAAGAAATATCATTGTGGCGACACACATTTAAAAAAGCGGTGGAGAGTGCGTAACAGAAAGAAAGATTTGGATGAAATAGACCAAGATTTAAAGGAAGAAAATGCTGAAAAATTACTGAACCAAAAAGTTGATTTAGATCTGCCAGGAGCAGCACAACATTACTGTCTACATTGTGCAAGGTATTTCATTGATGAACAAGCTTTGAATGATCATTTCAAGACAAAAGTCCATAAACGGAGATTAAAAGCACTCGAGCTTGAACCTTATACTATAGAAGAGTCAGAGAGAGCTGCTGGCCACGGGAGTTTCAAAAAAGCAACAAAA…
>TRINITY_DN18869_c0_g1_i1.p1 TRINITY_DN18869_c0_g1~~TRINITY_DN18869_c0_g1_i1.p1 ORF type:complete len:777 (+),score=190.42 TRINITY_DN18869_c0_g1_i1:398-2728(+)	ATGTCAAAGGTGTCGCTGAATAACGTTCCATCGAACCCTCGTATTAGTCGTCTCAGGACCTTCTCCAGGACGGAAAGCGAAACCTCATGTGAAGAGGCTGCAAGACTGACAGCGGAAGGAGCGGAAGCCGACGACGATGAGGCCTTCGACTTTACAGCCCTGCCCCCACCGCCGGACGGAGGCTACGGCTGGGTCGTGGTCTTCGCTTCCTTCATGTGCAATATGGTAGTTGACGGCATAGCCTATACCTTTGGCATATTCCTGCCGGAATTGGTGGTGTACTTTGGCCAGGGCAAAGGGACAGTCGCATGGGTCGGCAGTTTGCTGACCGGTATTTATTTAGCCGTTGGTCCGATTGTGTCGGCGTTATGCAACAAATATGGTTGTCGAGCGGTTTGC…
>TRINITY_DN18875_c0_g1_i1.p1 TRINITY_DN18875_c0_g1~~TRINITY_DN18875_c0_g1_i1.p1 ORF type:internal len:583 (+),score=186.92 TRINITY_DN18875_c0_g1_i1:1-1746(+)	CAAGATTTCAAAGATTTGTCAAATTTGTTATGTCAGTGCTTTGTTGGTGTTTTGCAGTTTTATGTTGATGAGAAGATGTCTAGATCACAAAAAATGCTATTGCGAGTTCAGTCACCCGAAGGTACAGCGCGAGTGGAGGTGCTGGACTCCGATGTGACGGCGCATCTATTCGAGCGAATATACGAAGCTCTGAATCTGAACTCTTTCGCATTCACTCTGCACAAGGACAGACAGCGCAAGGAAGAAATCACATCCAGCAAATCGAGACAGCTGCGAGATTGTGGACTGTGTCATGGCGACATGATATACTTGAATCCAGTCAATGGTGCTGTACTCTTTGAACAGTCTTCCACAAGCTCAGAGACCCACCGGAAACCCCTCAGTGAAAGTTCCAGACCA…
>TRINITY_DN18876_c0_g1_i2.p1 TRINITY_DN18876_c0_g1~~TRINITY_DN18876_c0_g1_i2.p1 ORF type:complete len:196 (+),score=22.27 TRINITY_DN18876_c0_g1_i2:128-715(+)	ATGTTCGCAGAAAAAGTTATAGAACTAATTAAAGAAGTAGATAGAAATCCTGACACAATAGATCAATATAATGATGAAAAAATACGCCAAATAATAGAAGAAATGCATTTATTATTTAAATTGAACATGAATGATGCTAATGCTACAACAGAAAACAGATCATTGTGGACCACAGTTCAAGTAAGACATTCTGCCCTTGAACGCAATAAAAGGTGTATATTAGCCTATCTCTACAACAGAATGAAAAAAATTAAGACATTACGTTGGGAATTTGGTGCAGTACTACCTCCAGATATCAGAGAATTGCTTTCTGATGATGAATATCAATGGTTTTCAAAATACTCTGGAAATCTTGCTTTGTATATGAGATCTTTAGGCCAAGATATAGGATACAGTGGC…
>TRINITY_DN18884_c0_g1_i1.p1 TRINITY_DN18884_c0_g1~~TRINITY_DN18884_c0_g1_i1.p1 ORF type:complete len:232 (+),score=67.44 TRINITY_DN18884_c0_g1_i1:177-872(+)	ATGGATATGAATAATAATACTGACTATCTAAGGAACCTTGCTCCTAAATGGAGCCTGGCAGGAGATGAGAAACTGCTAGAACTCCTTCAAAGCACACATCAGAACATTGTATCAAAGAGTCAAAACGTTAACAAGATGCTAAGTGAAATGTCGGCTGGTCTGAACGATGCAAACATTAGCTTGCAAAATGTAAATAACAGATTCATGAGTTTAAGTAACAGTCAATTTATAGAGAGCAGGGTGTATGAGGACGAGTCGGACACGGCGCCAGAAGCGGCCGAGATAAAGGATCCGCCCAAACCCTCTGTAATACCTCCAGACATAGCCAAATTGAAACATAGCTTATCGATATTGGAGCAACTTCACGACCCCGTCACAATACTGTCAGACAGTGACACT…
>TRINITY_DN18888_c0_g1_i1.p1 TRINITY_DN18888_c0_g1~~TRINITY_DN18888_c0_g1_i1.p1 ORF type:complete len:262 (+),score=39.55 TRINITY_DN18888_c0_g1_i1:121-906(+)	ATGGATTTTCAAAATCGCCCTGGCGGTAAAACTGGTGGAGGAGGTGTAGCGTCATGGTCGGAAAGTAACAGAGACCGGCGGGAGAGATTACGACAGCTTGCACTAGAAACAATAGATTTAAACAAAGATCCATATTTTATGAAAAATCATTTAGGGTCCTATGAATGTAAACTTTGTTTAACCCTGCATAACAATGAGGGAAGTTATTTGGCTCACACGCAAGGGAAGAAGCATCAAGCCAATTTGGCACGTAGAGCTGCAAAGGAAGCCAAAGAAGCGCCTCAACAACTTGCCCCGGAAAAACCTAGAATTGAACCTAAGAAATTTGTGAAGATTGGTAGACCTGGTTACAGAGTAACAAAACAGAAAGATCCTGAAACTGGACAGCAGAGCTTGCTC…
>TRINITY_DN18902_c0_g1_i2.p1 TRINITY_DN18902_c0_g1~~TRINITY_DN18902_c0_g1_i2.p1 ORF type:complete len:502 (+),score=84.99 TRINITY_DN18902_c0_g1_i2:294-1799(+)	ATGGAAACAATTTTAGAGCAACAACGAAGCTACCATGAGGAAAGGGAAAGAACCATGGACGCAATGGTCAAAGAAATTCTTCACAAAAAAACTGGGCATCGGGAGACTATAAATGCTGATCATCGTTTGAAGAATTTACATGATAGATATATTGAAGCCTCTATAAGACTTAAAGAATTGTATGAAGATAAAGATGGATTACGAAAAGAAGAAATATCAGCATTGTCAGGTCCACATGAGTTCCAGGAGTTCTATTCGAGACTTAAGCAAATTAAAGAGTTTCATAGAAAACATCCAAATGAAATATCTGTACCCATGTCTGTAGAATTTGAAGAGTTGGCAAATCAAAGGGAAAATCCTGCTGAGGATTACACAGTTCCTGTCGAGTTCACTGATGAA…
>TRINITY_DN18903_c0_g1_i1.p1 TRINITY_DN18903_c0_g1~~TRINITY_DN18903_c0_g1_i1.p1 ORF type:complete len:256 (+),score=32.61 TRINITY_DN18903_c0_g1_i1:152-919(+)	ATGAGTTCTATCGGAACCGGTTATGACCTATCGGCTTCTCAATTTTCTCCTGATGGTCGCGTTTTCCAAGTGGAATATGCTGCAAAGGCTGTAGAAAATTCTGGAACAGTAATTGGCCTCCGAGGAAAAGATGGAGTGGTATTTGCTGTTGAGAAGTTAATCACATCAAAATTGTATGAACCTGGCGCAAACAAGAGGATATTCCATATTGATGAACATGTTGGCATGGCTGTCGCAGGGCTCATATCAGATGCAAGACAAATTGTCGAGACTGCTCGTTCAGAGGCGTCAAACTACAGATCTCAGTATGGCAGTCCAGTACCACTGAAGTATTTAAATGAACGAGTTTCAATGTACATGCACGCATACACACTATACAGTGCTGTTCGGCCATATGGT…
>TRINITY_DN18907_c0_g1_i4.p1 TRINITY_DN18907_c0_g1~~TRINITY_DN18907_c0_g1_i4.p1 ORF type:complete len:466 (+),score=52.10 TRINITY_DN18907_c0_g1_i4:122-1519(+)	ATGGCTAGCCAGTGGGGACAAAAGGCAGAAGAGTTGGAGATTTCAAATAAAGTTGCAGGGCTGGGCTTGGATAAAAAACATAATCAAGAAACAGATTCTGATGATGTACCTGATACCCCTAATGCAGCCGATACTTCTCTTTTAATGAAAATCATACGGCAAGGTCTAGTTGAATCTAAACTAGATATAGAAATACAGAGAAAAGACCCTAATTCACCATTGTATTCTGTAAAAACATTTGAAGCTTTGCATTTGAAGCCAAATTTACTGAAAGGGGTTTATGCTATGGGTTTTAATGCTCCATCTAAAATTCAAGAAACAGCACTTCCTACACTCTTAGCTGATCCTCCACAGAATATGATAGCCCAGTCACAATCAGGTACAGGAAAAACTGCTGCC…
>TRINITY_DN18910_c0_g1_i3.p1 TRINITY_DN18910_c0_g1~~TRINITY_DN18910_c0_g1_i3.p1 ORF type:internal len:396 (+),score=191.27 TRINITY_DN18910_c0_g1_i3:2-1186(+)	GCACAGAAGCGCGGGGGTGAGGTCCGCGCCCCGCACCCGCCGCCGCACAAGCCGCTGTACGACGCGTACTCGCAGCCGTCCGCCAAGCGCAAGAAGCGCCTCGCCGACAAGATCCTGCCGCAGAAGGTGCGGGACCTCGTGCCCGAGTCGCAGGCCTACATGGACCTGCTCGCGTTCGAACGCAAACTCGACGCCACCATAATGCGCAAACGTCTCGACATTCAAGAAGCCCTCAAACGCCCCATGAAACAGAAACGAAAACTTCGAATATTCATCTCCAACACGTTCTACCCCGGTCAGGGCGACAACGCGGTGCCGTCGTGGGAGCTGCGCGTGGAGGGCCGTCTGCTCGACGACTCCAAGAACGATCCGAACAAGAATGTCCCGTTGCAGGTGAAG…
>TRINITY_DN18911_c0_g1_i1.p1 TRINITY_DN18911_c0_g1~~TRINITY_DN18911_c0_g1_i1.p1 ORF type:complete len:178 (+),score=34.58 TRINITY_DN18911_c0_g1_i1:197-730(+)	ATGGCTGATAGAGATCTATCAATGGGTCCTCGAGAAGGGGTTACATACCCAATAAAGGTTCAATACTGTGGAAACTGTTCCATGCCCATAGAATATTGTGAATATTATCCAGAATACGATAAATGTAAACAATGGCTGGAGAAGAATCTTCCGACAGAGTTCGAGAAAGTAAAATTAGACGAAAAAGAAAATACCGGGGGTGAAGAAGAAAAAAAACGCCAGAAGCGTGGTGGCAAGGGTATGTTAAAATCCAAGAAGAAAGAAGATGTTCCCAAATTAGTGCAGGTATCTCGTGCTCCTCGGGGCAAGAAGAAATCAGTCACAGTCGTGTCTGGATTGAGCACTTTTGATATTGATCTAAAAGTAGCAGCAAAATTTTTTGGCACAAAATTTGCTTGT…
>TRINITY_DN18916_c0_g2_i1.p1 TRINITY_DN18916_c0_g2~~TRINITY_DN18916_c0_g2_i1.p1 ORF type:complete len:107 (+),score=11.59 TRINITY_DN18916_c0_g2_i1:133-453(+)	ATGAAGTTAACTTTAGTTTTATTACGACGGAACCGTATGCCAAATGGCAACATATTCAGAGGAAAAGAACGTCTAGTAAAACAAGTTGAACCAAAACATTTACGGCGTATTAAAGAAGATTTTGCCATTGAAGAACAAAATATGCTATATTTACGTTTCCCCTATTTGTCAGAGGCAGAAAGTTTTGGACACACAAAGGCTTTAGGAAAACATGAAATGAGAAAAGAAATGCTCAATGACAAGAATAGAAGAATATTTAAACAAGATGTAACATTATATGAACGATTACAGCACCTAAGAATCGGCGAAAAATGGGAGTAA
>TRINITY_DN1899_c0_g1_i1.p3 TRINITY_DN1899_c0_g1~~TRINITY_DN1899_c0_g1_i1.p3 ORF type:internal len:69 (+),score=32.72 TRINITY_DN1899_c0_g1_i1:2-205(+)	CCGTACACGCCGCGCGCCGCCAACCTCGCCTTCTACTCGCTCGCGGCCGACCAGTGCGCGCACTGCCGCACGCTGCAGGCCATCGCCTTCCCGGTCTTCCAGCCCTCCACGCCCACCTACAAAGCGGCATCAGTAAAAGGAGCACAAAGTCAAGAGGCCTACGAAAGTTCGACGGTCCGCGAGACGGAGGGGAACTCCGCGTCG
>TRINITY_DN19038_c0_g1_i2.p1 TRINITY_DN19038_c0_g1~~TRINITY_DN19038_c0_g1_i2.p1 ORF type:5prime_partial len:75 (+),score=21.34 TRINITY_DN19038_c0_g1_i2:2-226(+)	GTGCGTCTGCCGCCCCCGCACCACGACTGCATCGAGCGGAGGTTCAACGCCGACGACACGCTCGCCGCATTGTTAGATTTCCTAGCATCCAAAGGTTATCCGCAAGAAAACTACAAGGTCATCTCTAGCTGGCCTAGAAGAGACCTCACCGTGGAATCTCACAACAGTACCCTGAAATCATTGAAGCTGTGCCCACAAGAAACGGTTATGCTTGAAGAGCGGTGA
>TRINITY_DN19045_c0_g1_i4.p1 TRINITY_DN19045_c0_g1~~TRINITY_DN19045_c0_g1_i4.p1 ORF type:complete len:79 (+),score=17.96 TRINITY_DN19045_c0_g1_i4:140-376(+)	ATGGCTGGCGAAAGTGCAGTATCGACAGCGAGCAAGCCTCAGATGCGAGGTCTCCTCAACGCCGTCATCAAACGTAACATTATTGTTGCTTTGGCTCTCTCGGGCGTCGCTGGTTTTACCTTCAAGCAGCTCATTGGTAATGAGCGCAAGAGAAAGTATGCTGAATTCTACAGAACCTATGATGCTGAAAAGGAATTTGAGGAGATGCGCAAGAAGGGTCTATTCCAATCCTGCTAA
>TRINITY_DN19055_c0_g1_i2.p1 TRINITY_DN19055_c0_g1~~TRINITY_DN19055_c0_g1_i2.p1 ORF type:complete len:536 (+),score=61.76 TRINITY_DN19055_c0_g1_i2:267-1874(+)	ATGGAAAAAGAAAAGCAAAATGCGGGTATAATTTATGGAGAGCAAAATTTTTCGTTTCCGAATCACATGAATTATGGAAAATTTTTATTGGAGAGACTTTCGAAAGAAAAAGCAAAAGTGGCTTTGATCAATGGAGCTAGCGGAGAGAAATTGACATTTGGCGAAATGACACAGCAAATTGTAAATATAGCTTCTGCTATTAAACAACTTGGCATTGGGAAAGGCGATATAGTAGCTATTTGCAGTGAAAACAGAACAGAGTATCTGACTACAACTATAGCTGTGCTTTGTACAGGAGCTACGGTTACTTTCATAAACAGTGCATATAGCAAAAATGAATTCATTCATACAACTAAAATATCGAAACCCAAATACATCTTCCTGTCTCCAAGTGCTTAC…
>TRINITY_DN19056_c0_g1_i1.p1 TRINITY_DN19056_c0_g1~~TRINITY_DN19056_c0_g1_i1.p1 ORF type:complete len:163 (+),score=24.36 TRINITY_DN19056_c0_g1_i1:67-555(+)	ATGTCTAAGATACCAATTTTAATAAATAATTTCTGTAAAAGAAACATTTCTGTAACGGCGACTAGAGAAGGTAAAAGGAATTTTAGAAAATTTGTGATACCAAACAAGAGAGGTTCTGTACTTCACAAAAAAAAACAAATGACCGAGGATAGGGAATTTGAAATCGACAAACGAGGAGTTAGAGATATTGGCTATAACTTAAACGGACGTTTTGTCATAGTACCTGAAATGATTCCAGAAATTATCGTACCAAACTTAAAAGATTTTGATTTGAAACCATATGTTTCATACAAAGCCGCTGATGTCATTCAAAGTGAATTTACACCTTCTCAACTATTCGATGCTGTGTACAGTAAGAAAATTGTTACCGATTTTAAACAAGGAAAATTAGATGAGGAA…
>TRINITY_DN19099_c0_g1_i2.p2 TRINITY_DN19099_c0_g1~~TRINITY_DN19099_c0_g1_i2.p2 ORF type:internal len:85 (+),score=52.39 TRINITY_DN19099_c0_g1_i2:2-253(+)	CGCCGCCTGGCGCGCGCCGCCGCGCTGCGACCCGCCGACGCCGAGGACATCTCGCACCAGCTCAGCGAGCTAGAGAACTACCTGCAGAACCACAGCGACGAGCGCCTGTCGCGCATCCAGGACATCGGGCGGCAGCTCGTGGACGCGCAGATCATGCCCAAGTGGATCCAGGCCGAAGTGGACAGCGTCACCCAGCGGTGGACCTCCCTGCATGCCGAGGCGCTGGAGGCGGCGCGGCGGCTGGAGGGCGCG
>TRINITY_DN19109_c0_g1_i1.p1 TRINITY_DN19109_c0_g1~~TRINITY_DN19109_c0_g1_i1.p1 ORF type:complete len:307 (+),score=38.67 TRINITY_DN19109_c0_g1_i1:181-1101(+)	ATGCCAAAAATTAAGGCAGAAAAAAAAACGAGAATTCATAAAGAAATTGCTAAACAAGGTATTCAATTTAACAAGGACTTCGGTCAACACATATTGAAGAATCCACTAATAATAACCTCTATGTTAGACAAATCTGGATTAAGGCCTACTGATGTAGCACTTGAGATTGGTCCTGGTACTGGCAATATGACAGTCAAATTGCTGGACAGAGTAAAAAAGGTATTAGCCTGTGAAATTGATACAAGATTGGTTGCTGAACTTCAAAAACGTGTGCAAGGTACTCCTTATCAAGCAAAATTACAAATTTTGGTTGGAGATGTTTTGAAAACAGAATTACCATTTTTTGATATATGTGTAGCAAATATTCCATATCAAATTAGTTCACCTTTAGTGTTCAAA…
>TRINITY_DN19130_c0_g1_i1.p1 TRINITY_DN19130_c0_g1~~TRINITY_DN19130_c0_g1_i1.p1 ORF type:complete len:328 (+),score=36.67 TRINITY_DN19130_c0_g1_i1:260-1243(+)	ATGACTCCAAGTTTCAATATAATTCTTGTTATCTTACAAGTGATTTTGTTTACTTTCCAAATTACTAATGGCAATGAGTGTAAAATGAACTTCCTTACTTCTAAAGATATTTTAAAGAAATTAACAAGTAATATTGTTCCAACACTCAATGGAAAATCAAAAGGCGATCTTGGTAGAATAGGAATAATAGGAGGGTCAGTTGAATATACAGGGGCTCCGTACTTCTCAGCCATTGCTGCTTTCAAGGCAGGAGCGGATATAGTTTACGTAATTACTACTGAAGACGCAGCGCCAGTTATTAAAATTTACAGTCCTGATCTCATAGTCTATCCATTTCTAAACAAAAAGTATGCATCGAAAATAAGTTCTCTATTACCTAAAATGGACGCGATCGTTATT…
>TRINITY_DN19144_c0_g1_i1.p1 TRINITY_DN19144_c0_g1~~TRINITY_DN19144_c0_g1_i1.p1 ORF type:complete len:719 (+),score=86.82 TRINITY_DN19144_c0_g1_i1:97-2157(+)	ATGCTTGCTGTTCAATTAATGCTACTACAATGTCTTGATAAAAAACAAAATGTTAATAGATTTGAAGAAGTTTACAAACAGATGTGGGTGAATAATGGAAATGAAATATCTAAAATTTATGCTGGAACTGGTGCAATTCAAGGAGGCTCCAAACTAATTGATGGAGCTCGATCTGCTGCCAGGACTATCCAGAACAATTTATTAGACAACTCAAAGCAAGAAGCAATTGATATTTTATTACTTGGTTCAACATTAAACTCTGAACTGGCAGACCGCACAAGAATACTGTTGCCATCTAACATACTACACACTTCTACAGCTATCTTGAGGGAAATGTGTCGTAGAACGAATGAATTCACTCAACCTTCAACTCTTAGAATAACTATTGGCACATACAAT…
>TRINITY_DN19173_c0_g1_i1.p1 TRINITY_DN19173_c0_g1~~TRINITY_DN19173_c0_g1_i1.p1 ORF type:complete len:397 (+),score=52.48 TRINITY_DN19173_c0_g1_i1:130-1191(+)	ATGCTAGTTAACGCAATTAATGTGTGTTTAATTTATTTATTGTCAGCTCTAGTCATCACCCTCGCTGGTCGTGATTTCTACCAGATACTTGGTGTATCTCGGTCCGCGAATACAAATGAAATTAAAAAGGCTTACAGAAAATTAGCAAAAGCATTGCATCCTGATAAAAATCAAGATGATCCCGATGCTGCTCAAAAGTTTCAAGATTTAGGGGCGGCTTATGAGGCATTATCAGACCCCGAAAAACGCGAACTGTACGATCGTTGCGGCGAAGACTGTTTGAAGAAAGATGGAATGATGAACAATAATGACCCTTTTGCAAGCTTCTTTGGTGATTTTGGATTCCATTTTGGTGGTGAACCGCAACATCACGAAACACCACGAGGGGCGGACATTGTT…
>TRINITY_DN19174_c0_g2_i2.p1 TRINITY_DN19174_c0_g2~~TRINITY_DN19174_c0_g2_i2.p1 ORF type:internal len:145 (+),score=65.12 TRINITY_DN19174_c0_g2_i2:2-433(+)	GCGCGCCCCGCCTCCGCGCTGCAGGCCGAACCCGCGCTGGCCGAGCTGGCTCTCGCGCACTCCACCATACAGCTCTACTTCGCGTTCCTTACTAGGAGGACTCAGGCGGACGCCGCTTCCCTTCCCGAGGCTGCCAAGCAAGCGGCGCTGGATGCCGTGGAGAAACTGATAGCGGAGTGCGACCTCACGCGGACCGCACAGGACATCCTGGGGCACTACCTCGAACTCGAGAAGTTCTTCCTAGAAGAAAGCGTGAACAAGGCTCTGAAGATGGCCACTCCACAGCCCGGAAGCACCACGTCCAGTTTGGTCGACGATGTGTTTTTCATCGCCAGAAAAGTTATAAGACGCAGCATCAGCACCGGCAGCGTGGAGGGCGCGTGCGTGGTGCTGAACGAG…
>TRINITY_DN19181_c0_g1_i4.p1 TRINITY_DN19181_c0_g1~~TRINITY_DN19181_c0_g1_i4.p1 ORF type:complete len:182 (+),score=6.27 TRINITY_DN19181_c0_g1_i4:146-691(+)	ATGGCTTTGTTTAGCTGCACCAGACTGGGAAGTAGAAGCGTACTAGCGAGCTTAAGCAGATTTCCTGCGAGGTTGAACAGCGTGAATTACGCTCAAGCCGCCTCTAATGCCCCTAAAATTACGTTTGTTAAGTTTGAGCCCCCAAAAGAAGAACATCATGATGTGAGGAATGCTAAGCTAAATCGTCCACTTTCTCCTCATTTAACAATATACTCCTTCCAACTGACTGCTGTGCTCTCTATCACACATAGAGCAACTGGAATGATGTTGACAACATATGCCAGCGCACTTGGTATAGGGGCATTAGTGTCACAAAATGATATTTCACATTACATAACCATGATTGAAGGACTCAATCTTTCACCTGCCACTTTATTCTTGGCAAAAGTGATAATTGCT…
>TRINITY_DN19201_c0_g1_i1.p1 TRINITY_DN19201_c0_g1~~TRINITY_DN19201_c0_g1_i1.p1 ORF type:complete len:237 (+),score=25.78 TRINITY_DN19201_c0_g1_i1:173-883(+)	ATGAACGTTTCAATAGATGATGTAGTTTTACCTGGAGATCACTGTCCAGAGATCGTGGCGGCTGGCGAAAAAGGAAAAGTTCTACTAGGTCCTGGTCTTCGCAAAGAAATTAACGGTGTTTTCATAACAAAACCAGGCGTATTACGGAAACGAACACCAAATACATACTGGGTGGACAATTATCAGAAGCGCTATGTGCCTTCTAGAGGTGAAAATGTGATCGGTACCGTGGTACAGAAAGCGGGCGATATTTTCCGTGTGGACGTCGGGGGGAGTTGTGCCGCATCGCTGTCATATCTGTCGTTCGAAGGAGCAACAAAGAAAAACCGTCCCGCAATCAAAACAGGCGATGTTGTATACGCGAAAATGTTAAACGCAAGCAAAGATATGGAACCTGAG…
>TRINITY_DN19203_c0_g1_i1.p1 TRINITY_DN19203_c0_g1~~TRINITY_DN19203_c0_g1_i1.p1 ORF type:complete len:2879 (+),score=388.73 TRINITY_DN19203_c0_g1_i1:408-9044(+)	ATGTATAGAAATAAAAAAGACGTTGATAAGCACGTCGAAAATTTGCTGAACAAAATATCTTCGAGAGAGTTTAAAAGTCGTGCTTATTCCATCGCTCGGTTGTATTTTGAAGTTGGCGATTTTGCGAATTGCCAAAAATATGTTGAGCAATATCTTACTCAAAAAGATAACAATGCAGCGGCTTATAAACTTCTCGGACAAGCTTTGCAGAAGATGGGACAAAAAGAAAAGGCTTTAGAACAATACAAAACTTCCCTGGACATTGACCCAGCCCAGACAAGCACTATTCTAGACATTTGTGAACTTCTAGCTGATTATGATGTGGAAATAGAACCTGGACGTGCAAAATACTGGTGTGAAAAAGCAGAAGCAATATTCCCTAGACACCCTGTTACTTTT…
>TRINITY_DN19207_c0_g1_i1.p1 TRINITY_DN19207_c0_g1~~TRINITY_DN19207_c0_g1_i1.p1 ORF type:complete len:1126 (+),score=197.42 TRINITY_DN19207_c0_g1_i1:150-3527(+)	ATGAGAGCCAGACTACTCCGCTGCAGGCCCTTCTCCACTCGAATCCTCGCAATCGTGTTGCTCGTAGTGGGGTTCGGCGTGTATTGCTACTACTACAGTGCTTCGCCGTCGTATCCCACAAAATCAGATAACAGCTTGGCGAACAGCGATGAGATCATACTGAGACCGTTGCAGATAATGCAGCGGACACCGAAATATAAAAAGGCACCCAGTCAGTGTCCAGTTCTCAAAGAAAGCGATGCTGACATTGACACCATGTCGCTGTATCCATCGTTCGAGTTCCAGCCGAGCTGGTTGCGCACAAAGGAATTCTGGGACAGGACCTTTGAGGAAAGATACGAGAAGATAAAGAACGATAGCCGTCGACCAAGACTTAAGGTGATCGTCGTGCCTCATTCT…
>TRINITY_DN19210_c0_g1_i1.p1 TRINITY_DN19210_c0_g1~~TRINITY_DN19210_c0_g1_i1.p1 ORF type:complete len:244 (+),score=18.87 TRINITY_DN19210_c0_g1_i1:329-1060(+)	ATGTGTCTGCAGGGTATAAGGTTAGTCACTTTCGATGCGACGAACACCCTATTAAAATTCAAAATGGTACCCTCGCAATATTACACAAAGATTGCACGTACATATGGTTACAGGGGAAGCGAAAGTGATGCTCAAAATAAGATGAGGGAAAACTTTAAAATGATGTGGGAACAGCATCCTAATTTTGGAAGGAATTCTATCCTCTGGGAAGAATGGTGGCGACAAGTGGTCAAGCTAACTTTACAAGATCATCTTCCAGAGGGTGCTGACACAAGAAGCTTAGGGAACACTTTAATCAATGATTTCAAAACCTCCAAATGTTGGGATGTAGCAGCTGGAAGCGATACATTGCTGCAAATAATAAAAAAGAAGGGGATAGCTATAGGAGTGATTTCGAAT…
>TRINITY_DN19251_c0_g1_i2.p1 TRINITY_DN19251_c0_g1~~TRINITY_DN19251_c0_g1_i2.p1 ORF type:complete len:135 (+),score=13.96 TRINITY_DN19251_c0_g1_i2:62-466(+)	ATGTTTCTGCGAAATATTTCACGTGCTATATACAATTGTAGTGGAAGGGCATCCTATGTAACAAAAGTACCAAAACCGGAGGTTCCAAAGAATCCTTTAGAGAAAGTCTATTCGGCATCTCAACAGAAAGATAATGGTATCATTTATGACAAAAAACCATTTAAAATAACTTTGGAAGCTGGTAAAACATATCACTGGTGTCTTTGCGGACGTTCCAAGAGACAGCCCTTATGCGACGGAACACACAAAGACATATTCCTTAAGGTCACGCAGAGGCCCATTAGATTCACAGTAGAAAAAACAAAGGATTATTGGCTGTGTAATTGTAAACAGACCAAGCTTAGACCTTTCTGTGATGGCACACACAAAAACAAAGATATACAAGAAGCTAATGTTAAA…
>TRINITY_DN19255_c0_g1_i3.p1 TRINITY_DN19255_c0_g1~~TRINITY_DN19255_c0_g1_i3.p1 ORF type:complete len:226 (+),score=17.45 TRINITY_DN19255_c0_g1_i3:527-1204(+)	ATGACTTTAATATCTAAATTTTTACCGCTTTTACGGAACGGTAGCACCACTGAAAAGATTCCTGCCATATTACAAACTAAATTTAGAACTAATACCCGTTACTTCTCTTCTGAAAAAGAAAGTGGTTTGACTAAATCCAAAAGCAAAGAAAGTGCTTCCCATGTATCTACAGATGTAAGACCCTTAGGAGAAAAAATCAAAGAAACTACAAAAACTGTTTCTTACACCGGCGTAATACTTCTCGGTGTCGGAGTCACAGGTGTGATTTTCTTTTACGTTTTTCGAGAACTGTTCTCAAGTAACAGTCCGAACAGCATTTACTCAGAAGCTCTTGAGAAGTGCAAACAGGATCCTAGAGTAGAAGATGCTCTAGGTGCACCAATAAAAGGTTATGGAGAA…
>TRINITY_DN19258_c0_g1_i1.p1 TRINITY_DN19258_c0_g1~~TRINITY_DN19258_c0_g1_i1.p1 ORF type:complete len:150 (+),score=19.38 TRINITY_DN19258_c0_g1_i1:69-518(+)	ATGGCAAAACTATCGTTTCTTGTGCCCGTTTTGCTTCTTGCGCTATTCGTGAAGGACAGTGAACCAGTGAATTGTTGGGCGTGTTCGTCTAACGTGAATCCGCTGTGCAACGATCCTTTTAATATCCGTATCGACACCGGGAATTCTTATTTGTTCCGCCTCGAAAACTGCGACAAGAATGCTGGAGCTACCTTTCCTTATTTGACAGCTTCGAAGTCTGTATGCAAGAAAGAAAAGAAATACATTGATGGTGAATTAGTTGTGAGTCGTGGTTGCACCTGGAAACGCCAGGATGACTTCGAAGTCGGTTGCCCTACTTCCAGAAACGAAGCAAACGAAGTGAATCTCTTCTGTCAGACCTGTGACTACGACGGATGCAACGGAGCCGCTACCATCGGC…
>TRINITY_DN19265_c0_g1_i1.p1 TRINITY_DN19265_c0_g1~~TRINITY_DN19265_c0_g1_i1.p1 ORF type:5prime_partial len:161 (+),score=46.89 TRINITY_DN19265_c0_g1_i1:2-484(+)	GGGCACGTGAGGTCCGCGGGGCTCGCTGTCCCGGGGCAGAGCGCCGTCCGCCTCGACCTCACGTTGGCCACAGTGTTGGGTCGGCAGCCCGGGGAACACATAACGTGGGAGGACCTGATGTCGGGTGTGCTGAAGAAAATGACTCCGAGTACTGAGATACAGTTCGCCGACGGAGAGCTGAGGCTGTCCAGGAGCCGCCTCGAGCCCGTCACCATGCAGGTCGCCAGCCGCAGCGGAAACAAAAAGGTGACTCTAGTGTCTAACCTGGAAGCATATGGATTCAACCTGTTGGAGCTGAGCGCAGTGTGTCAGCGAGGAGTGGCAGCCTCCTGCGGCGTCACGCGCTCTCCTGGCGCTAAACACGACCAGCTCATGCTGCAAGGAGACCAGACACATTTT…
>TRINITY_DN19269_c0_g1_i1.p1 TRINITY_DN19269_c0_g1~~TRINITY_DN19269_c0_g1_i1.p1 ORF type:complete len:459 (+),score=33.83 TRINITY_DN19269_c0_g1_i1:85-1461(+)	ATGCTTAATCTTCGTTTCTTGACAACGTGTAACAGTATCTTTAATTTTTCTAGAAGAAACATAAGGTTTTACGCACCGCTGTCTGCGCACAGGTGGTATCCGGATCCTGAGTTTGTTAAGCAATTCAACGGTCCCGTCATGTATCCCACACCAGAGACCAACAAATTTTATAAAATGATCTACAATTCGAAACTAAGGCCTCTGGAACGGAAACTACAGAATATGTGGATAAATTTCGGTCCCCAACACCCCGCGGCGCACGGCGTACTCCGCCTCATACTGGAGCTCGACGGGGAAATGGTTGTACGGGCCGATCCCCACATCGGTTTTCTTCATAGAGCCACAGAAAAATTAATGGAATCCAAACATTACAACCAAAACCTGCCCTACATGGATCGA…
>TRINITY_DN19284_c0_g1_i1.p1 TRINITY_DN19284_c0_g1~~TRINITY_DN19284_c0_g1_i1.p1 ORF type:internal len:149 (+),score=74.72 TRINITY_DN19284_c0_g1_i1:1-444(+)	CCCGCCGACGCAGTCGCCGCGCGCGTCAGGTCCGGGGGCTACAACGCGGACCAACTGTGCGACGAGCGCCAGGCCGGGCGCGGCCGGGACCACAAGGCTTTGAAGCTCGCTGCAGAGTTGGGCACGCAACTCAACGAGCTGGAAGGAACCGTCAACGAGGGCGTGAGGGCTGTGGAGAAGCAGGGAGGGAGGACCATGCAGGCCAGACTGGAAACGGCCCACAAATGGCTTCTCCACCCGGCTGCGGATGCGGTCACCAGGGTTGAAGGCCAAAAGGCGATCAACAGCATCGTCTCGCAAGGCCAGAGGATCGCGGACGGGCTGCAGGGTCGCGAGAAGGCGGAGGTGCTGCAGCAGTGCGGCGAGGTGCAGCGGCTGGCGGACCGCCTGGCCGAGCTG…
>TRINITY_DN19286_c0_g1_i2.p1 TRINITY_DN19286_c0_g1~~TRINITY_DN19286_c0_g1_i2.p1 ORF type:complete len:281 (+),score=27.68 TRINITY_DN19286_c0_g1_i2:150-992(+)	ATGAGTAATAATTTTAAGATCGGTTTTGTTGGAGGAGGGAATATGTCAACAGCAATTGTTCAAGGAATTTTAAAAAATGATGCTTATCCGGCTTCAAATATTTGGGTTTCTGGGCCACACTTGGAAAACCTACAGAAATGGTCACTTTTAAACACAAATGTTAGCATAAAAAACTCTGATGTTGTTAACAACTGTGAAATAATATTTCTAGGCATAAAGCCAAATAAATTAGAAACAGCTGTGCAACAATGTCTAAATGGCATAGAATCTCTTAGTAAGAAAAAATCAATATTGTTTGTTTCTATGTTGGCTGGAAGGAAAATAAATGATTTGCAGGAGGTGTTAAGTGTACTATCTCCTTATGCTGATATAAGAATAATAAGGATAATGCCAAATACA…
>TRINITY_DN19299_c0_g1_i1.p1 TRINITY_DN19299_c0_g1~~TRINITY_DN19299_c0_g1_i1.p1 ORF type:complete len:144 (+),score=13.58 TRINITY_DN19299_c0_g1_i1:442-873(+)	ATGGCCGCTTTGATAAAACTACGCCATATGCCCTTAGTGCAAAGAAGCATTTGGAATCATTTCAACAAAGTAAGTCGGAATATTTCCACCTCTAAAAAGAACAGCGACACCGCCACAACTGCTTGTGAGACCAAAACAGAAGATAAGAACTGGGTTAGCTACGGTTTTGACTATACGAGCAAAGAAGAAGACACTAATGCCCATCACGCCACCTTTTTCTTTTCTGTAACATTATGTATTGTTTTTGGTGGTGTCTGTTGGGCCTATTCTCCCGATGTACACATGAGGGACTGGGCTCAGCGTGAAGCATTTTTGGAATTAAGACGTCGTGAAAAAGCAGGTCTTCCACCGATCAGTCCCAACTTTATTGATCCCAAACTTATAAAGCTGCCTGATGAA…
>TRINITY_DN19303_c0_g1_i2.p1 TRINITY_DN19303_c0_g1~~TRINITY_DN19303_c0_g1_i2.p1 ORF type:complete len:217 (+),score=30.06 TRINITY_DN19303_c0_g1_i2:294-944(+)	ATGAATAAATACGCAGTGCTATTTAATTTAAAAAAAATATTAGAATATCGACCGGTTACCACAATTATAAACGCAGAAGGAAAAAATGTACCTAAAAGAAAAAACTTCGAAAACAGAATTACCTTAATTGGTACAGACAATTCAGTTAGTATAATAGATTTAAAAAATGCCCAAAATCTATCGGTAAAACGTGAATTAAAACTTGTAAAAGTTCAAGATGTAGATGTAAAAACTAGACGGCCAATTTACAAGCTGATGACTAATGCAGAATTTCACGAGGAAGAACTTGAAAGACGGAAAGAAAAAAAACTCGCTCGGCAGAACAGTTCAGTTAAAGGCCAGAAATTGATGATTTTGTCATCAAAAATATCTGAACACGATCTAATGACCAGTGTGAGA…
>TRINITY_DN19309_c0_g1_i1.p1 TRINITY_DN19309_c0_g1~~TRINITY_DN19309_c0_g1_i1.p1 ORF type:internal len:195 (+),score=106.31 TRINITY_DN19309_c0_g1_i1:3-584(+)	GAGCGGGGCCTGCCGCTGCACGCCGCGCTGCTGCTGCACGTGCAGGTCAAGGACTACGTGCCGGACAAGCTGTCGGAGCTGGCGGAGGCCCTGGCCAACCCCATAAAGTACCAGAGCGAGCTGGACAAGCGCGAGCACCAGCTGGCCGTGCTCACCGACGGCACCGACGAGCCCGAGCAGGAGCCGCGCCGCTCCGTCGCGCAGCCGGTAAGACACGAGGCGGTGCCGGAGAGCAGTCCCAGTAAGTTGGCCTTGGAGACCAAGAAGTTAATAGAGACCGAGTCCATTGTGACCCTGCCGATACCGCCGCCGACTGATACTAAAGAGCAAGAGAAGAAAGCGAACGGCACGGACGAGAGCCTGGCTGAGACCTTAGAAACATTGCTGAACTCGAAGCTG…
>TRINITY_DN19313_c0_g1_i1.p1 TRINITY_DN19313_c0_g1~~TRINITY_DN19313_c0_g1_i1.p1 ORF type:internal len:101 (+),score=37.78 TRINITY_DN19313_c0_g1_i1:3-302(+)	CAGGACGAGCCGCGCCACGAGGCCAGCGCGCCCACCCCCCGCGCCGCCTGGGCTAATATACTAGATGCCGTAGCCTCTCTACGTGAAGGACGAGGCGAAGAGGGCGTATTAAAATTGTGGCCGAATTATGTAACTGGGGAAGATCTCTTCGGTTTGACCGAGCCTGCAGTTGTTAGAGTATTAGAAAGTTTGCCTGGAGTGGAGACGCTGACGGACTACCGGTTCAAATTCGGTCGCTCGGCGCTGCTGGAGGGCGGGCTGGCCGTGAACCCGTCGGGCTGCGCGCGCTGCGAGGCCCTG
>TRINITY_DN19336_c0_g1_i4.p1 TRINITY_DN19336_c0_g1~~TRINITY_DN19336_c0_g1_i4.p1 ORF type:complete len:471 (+),score=60.84 TRINITY_DN19336_c0_g1_i4:128-1540(+)	ATGGAATGTGGTTTCGAAAAAGGCACCATAAAGTTGGACTCAATAAGAAATGTGTTTTATTCTGGTCAAATTGTAACGGGAAGTGTAAATTTTACGTTAGATCGACCAATTACGGTTCAAGCTTTGTTTGTTGAGGCAACTGGTGAAGCTGTTGTAGAGTGGATCGAAAAAGAAACTGAAACATATAATGGTGTTAAACAATACAAACAAGTTAGATACTATGGCAACGAGGCGTATTTGAGGCACACTCAACATCTAGTCGCAAACAATGGACAAATTCAGCTTCCAGCCGGTCCTCAATCTTTACCATTCAGATTTCAAATACCACACACAGCACCATCAACAGTGGCAGGTGAACGAGGCAATATCAATTACAAGATTACTGCTCGCCTTATTCAA…
>TRINITY_DN19338_c0_g1_i2.p1 TRINITY_DN19338_c0_g1~~TRINITY_DN19338_c0_g1_i2.p1 ORF type:complete len:256 (+),score=51.90 TRINITY_DN19338_c0_g1_i2:296-1063(+)	ATGCCTGCAAAGTATAAGATTGTTATGATTCGTCATGGCGAATCCGAATGGAACCAGAAGAATCTCTTCTGTGGATGGTTCGACGCTGACCTCAGCGACAAAGGTCGTCAAGAAGCTGTTGCTGCCGGGAAGGCCTTAAAAGCTGAAGGCTATCAGTTTGACGTTGCTCACACGTCTGTTCTAAAACGTGCCCAGATTACACTGAACTCTATCTTAAAGGAGATCGGTCAGCCAGATATACCTATTGAGAAAACTTGGAGATTGAACGAGAGGCATTATGGTGGCCTCACTGGACTGAACAAGGCTGAGACAGCTGCCAAATACGGGGAGGCTCAGGTTCAAATCTGGCGCCGCAGCTTCGACGTTCCTCCACCGGCCATGGAAAAAGATCACCCATAC…
>TRINITY_DN19341_c0_g1_i1.p1 TRINITY_DN19341_c0_g1~~TRINITY_DN19341_c0_g1_i1.p1 ORF type:complete len:348 (+),score=66.81 TRINITY_DN19341_c0_g1_i1:341-1384(+)	ATGAGGAAGAAAAAGTCTCAAAAGAAGAAAGTTCTTGAAGATTTTCCAGTTAATGTCAAGCCAAAAGATGCCAAGCCCACCGACCCGTTAAAGTTAACGAAAGCGGAGAAAGTGACCGCTGATTTAACTTGGGACGAATTAGACGCAGTTGATGACATCATAGAGGAACTGGGCGAAGATGGCTCAAAGAACTTAGTGAGCAGAAAGAAACGTAACCATTCACAATGTGAAGATAAATTTAACGAAAGACCGGGAAATGTTTATCCCGAAATCGTCTGGTACTGGTTATCCCAGTACATCAAGCCGGAAGATATTGGCAACTTTGCCGGTATAAACAAAACGACCTACGCTCTGACGAAGCGTGAGTCGTTTTGGAGATCCATATACAACAGGTACTGT…
>TRINITY_DN19354_c0_g1_i3.p1 TRINITY_DN19354_c0_g1~~TRINITY_DN19354_c0_g1_i3.p1 ORF type:complete len:469 (+),score=61.24 TRINITY_DN19354_c0_g1_i3:137-1543(+)	ATGATTCCACTAAAGGACAATCAGGATGTGGCATCGTTCCTTGTCACAAAACACTCTTGGAAGGGGAAGTACAAGAGAGTGTTTTCTATTGGAACTCATGGAATTACTACATACAATCCAGATCGCCTGGAAGTCACCAACAAATGGCTGTATGCTGATGTAGTTACCATTGCATCAGCAAAGCATTCAAACTCTACTGCCAACCATGACTTCACACTTGTCATGAAAAAAGAAAAGAAAGTGGACTCAATGCGATTTTCTTCAGAGCACAAGTGTTTGATACTCACTGAAGCTTTTAAATATAGGCATTTGTTTGCTGAGAAACCAAAGGATGTTTTTAGATACCAAGCATACAAACATCACTGGAGTGGAACAAGACTACCAATAGTACTTGAAGTT…
>TRINITY_DN19355_c0_g1_i2.p1 TRINITY_DN19355_c0_g1~~TRINITY_DN19355_c0_g1_i2.p1 ORF type:5prime_partial len:233 (+),score=92.14 TRINITY_DN19355_c0_g1_i2:1-699(+)	GGCGAGCCCACGCCGCCGCCCACTCCGCCCCCTGCGCCCCTCACTCCGCCGCCCACATCCGCGCCCGCCACGCTACTCATGAAGGTTGAAATGTCACCTGGAGGAACTACGGGGATGCTCGTACAAGGTGAGGGCGCTCAACCGTCTCTGCCAGTACTCACAGACGACGACGGCACTGAAGTGAAAGTAGAAGCTAGTGCAGTGAAACAACTTTTAGAAGAAGGTGTTGGTGTCGATGAAAGTGAAGAAGTTGGGTTATTAGACGCGGGACACGCGCCTATCATGATTCGGGGAGAGGATGGTGTGTTGTACCAGGTGGCTGGTGAAAACGAGGCTGGGCAAACGTTATTGGTGGCTGCGGAAGGCGTCGAGGGTGCAGTGGAGGGAGCCGTCGAGGGT…
>TRINITY_DN19366_c0_g2_i2.p1 TRINITY_DN19366_c0_g2~~TRINITY_DN19366_c0_g2_i2.p1 ORF type:complete len:695 (+),score=94.94 TRINITY_DN19366_c0_g2_i2:71-2086(+)	ATGTCATTTTATTCAAAAGTGGTCACGCGACCAATCCTGAATAATTTGAAGACTAGTTTCTTTAGAAATAAAATAGCATTCTTCGTTCCTGTAAGACTGATAAATTGGAAACATTCTAAAGTTAGGCATTCTCTAATAAATTTTGGTTTACACACAAAACAAACAAGGTCACGCTTCAGTCAAGTTCCAGTCATGGGTGCTTTCAGTCCTCTGGATCCGTCTTCCTTTTCGCGGCCTGAACAAGCTGTAATAAAACATGTGACTTTATCGTTGAACGTGGATTTTGAAAACAAAGTCTTAAACGGATCCGCCACTCTCGACGTTGACGTGCTCCAAGATATCGGAGATGTGGTCCTTGATTCGAGTGAACTGACAATAGAATCAATAGAACTAGACGGT…
>TRINITY_DN19383_c0_g1_i1.p1 TRINITY_DN19383_c0_g1~~TRINITY_DN19383_c0_g1_i1.p1 ORF type:internal len:133 (+),score=81.26 TRINITY_DN19383_c0_g1_i1:1-396(+)	GTCACCGTCACGCTCAGCGCAGAGGACATGTCGCTGACGCAAGTGACGGCGGAGGACGGCACGTACAGCTTCGGGCCGCTGGACTCCAGCAAGTCGTACTCCGTGACGGCGGAAAAGGAGTCCTACGTGTTTGCGGCGCCCGACGCGGACGGTGTCATCCGCGCGCACAAGCTGGCCGAAATTGTGGTGGAGCTGGTGGACGACGCGGACGACACCCCCCTGCAGGAGGCGCTGGTGTCGGTGAGCGGCGGCGCGTACCGGCGCACGCAGTCGGGCGCGGCGCTGACGTTCGGTTCGCTGGCGCCGGCGCAGTACTACGTGCGGCCGCACCTCAAGGAGTACCGCTTCGCGCCGCCGCACCGCCTCGTGCTGGTGCGGGACGGCGCCGCGCACCGC
>TRINITY_DN19386_c0_g1_i1.p1 TRINITY_DN19386_c0_g1~~TRINITY_DN19386_c0_g1_i1.p1 ORF type:complete len:325 (+),score=67.65 TRINITY_DN19386_c0_g1_i1:317-1291(+)	ATGTTGGTGACGCTAAAAACTTTACAACAGCAAACATTTCAAATTGAAATAGATCCAGAAGAAACTGTGAAAGCATTGAAGTTAAAAATTGAAGTGGAAAAAGGGAAGGATTTTGTCGCCGACCATCAAAGACTTATTTATGCGGGAAAAATTCTTCTGGACGACAACAAAATAAATTCTTACAACATAGATGAAAAGAAATTCATTGTTATTATGGTTACAAAACCTAAAGTCTCCGAGAGCCAGCCTACATCAACTTCCATACCCGAAGCAGGCGAAAGTGCTTCTACTGATAGTGGTGATGCTAAGCCTAAGACTGTTCCTCCTGAAGAAGTAGTCAAGCCTACTACAGCAGAAACTGAGCGAGTTACCGAGACTCCCAACACCACTAGTGATGCT…
>TRINITY_DN19391_c0_g1_i3.p1 TRINITY_DN19391_c0_g1~~TRINITY_DN19391_c0_g1_i3.p1 ORF type:complete len:134 (+),score=7.79 TRINITY_DN19391_c0_g1_i3:180-581(+)	ATGTCGCTCGAACAAACTGCTTGTGATGTCATAATTACAGATTTGAAAGCTTTTGAGCGTCGTTTAACTGAAGTGATAGCATGTCTCCAACCAGCTACAATGAGATGGAGAATTCTACTGACAATTGTGTCAGTTTGTACAGCAATAGCAGCATACCATTGGTTGATGGATCCTCTGACACCTGTAGTCTCGCTCACACAGTCTTTGTGGAATCATCCCTTTTTTGCTGTGACCTCTACATTATTGGTTTTGCTATTCATGATTGGAGTACATAGAAAGGTAGTGGCTCCTAGCATCATCACAGCGCGCACTCGCTCCATACTTAATGACTTCAACATGTCTTGTGACGATACTGGCAAACTTATTCTGAAGCCAAGACCAGCAAATAGCTCATTATTT…
>TRINITY_DN19392_c0_g1_i2.p1 TRINITY_DN19392_c0_g1~~TRINITY_DN19392_c0_g1_i2.p1 ORF type:3prime_partial len:371 (+),score=81.80 TRINITY_DN19392_c0_g1_i2:77-1186(+)	ATGGATACAAATGGCCAGGCTAACGGGCTTAAATCAAAAAAGAAAGAGAACGGAGACGGCAAAGATAATTTATGGTCTGCTATATTAGAAGAAGTCCAGAATCAAGGGAACACAAAACTACCGTCAAATAAAAATGTCTTAGTACTGGGTGACAACGAAACTGGAAAAACTACCCTAGTGGCAAAGTTGCAAGGTGTTGAAGACCCAAAGAAGGGGTCTGCACTCGAATATGCGTATATAGATGTTAGAGATGAATATCGCGATGATCACACTCGGCTCAGTGTTTGGGTGCTGGATGGTGATCCAGGTCACACTAATCTACTCAAGTTTGCGCTCAGTGAGGAAACATTCCCACACACCCTAGTTATACTCACTGTGGCCATGACCACACCATGGGGT…
>TRINITY_DN19392_c1_g1_i1.p3 TRINITY_DN19392_c1_g1~~TRINITY_DN19392_c1_g1_i1.p3 ORF type:5prime_partial len:92 (+),score=58.87 TRINITY_DN19392_c1_g1_i1:3-278(+)	CCCCCGCGCGCAGACTCCCCGCTGCGCGCCTCGCCCCGCCCGCACCAGTCAGAGATCGCGAGGATCGGCGTGAGTCCGGGCACGCCGGGCAACGAGGGCGTGCTGGCGAACTTCTTCAACTCGCTGCTGTACAAGAAGACGGGCGGCGGGGGCGGCGGCGCGCGGGTGGACGGCGCGGGGGGGGCGGCCGCCGCGCGCTCCGACGCCGCCGCCGAGCTCGACCGCCTCACGCGCACCAAGCGGAGCCCGCTCGACCTCAACTCGTCCGACTGCTAG
>TRINITY_DN19402_c0_g1_i2.p1 TRINITY_DN19402_c0_g1~~TRINITY_DN19402_c0_g1_i2.p1 ORF type:internal len:145 (+),score=71.20 TRINITY_DN19402_c0_g1_i2:2-433(+)	CCCAACATCGCGGCGCTGGCGGCCGACCCCAGCGCGGCCGTGCGCGACGCCGCCGTGCAGCTGCTGGCCGACATGTACCGACACGTCGGTGAAAGATTAAGACAGGATTTGAAGAAGAAAGAATTACTGCCGGCGCAGAAGTTGGCTCTGCTAGAACAGAAGTTCGACGAGACGAGAGAGGCTGGGCTCCTACTGCCTTCAGCCGTGCCGGGCACGGACGAGACGGACGCGTGCCGCAGCCGCCGCGCCGCCACCGCGCCCTCCACCGCACCAGACTCCGGCGCCTCCACGCCAGCATGCGAACCCCCAAAGAGGACAGTTCCGAGGTTGTACAACCTCCCCTCCGCTAACAGGAAGCCACCCCCTCCGGCCAAACTCAATAGCGCCACCAGTGTGTCG…
>TRINITY_DN19421_c0_g1_i4.p1 TRINITY_DN19421_c0_g1~~TRINITY_DN19421_c0_g1_i4.p1 ORF type:complete len:481 (+),score=44.71 TRINITY_DN19421_c0_g1_i4:269-1711(+)	ATGTTCGAAATGAACACAGCTGAACCAATGCAGGTTGATATTCCCCCAGAAGATAATGAAAACAATGAGACGGAATGCTACGTCGTTGAAAACCCCACCTTGGATTTGGAAACATACGCTGCGTCATATACTGGTTTTGCAAAACTTTATAGGCTCATGTTTGTAGCAGACCACTGTCCGTCATTGCGATTGGAAGCTTTGAAAATGGCCATATCCTATGTCATGACCACATATAACGTAAATCTGTATCACACACTGCATAAAAAACTCTCAGAAGCAGTGGCATCAGCAGGACTGCCTGATATAGCAGGTTCTCAAGATATTCCAGTCTTAGATACTATTTGGGTAGAATCAAAAACAAAAAAAGCTGCCATAAAACTGGAAAAGCTAGATACTGAT…
>TRINITY_DN19433_c0_g1_i1.p2 TRINITY_DN19433_c0_g1~~TRINITY_DN19433_c0_g1_i1.p2 ORF type:complete len:86 (+),score=12.10 TRINITY_DN19433_c0_g1_i1:162-419(+)	ATGTCAACTGCTATGACTTTCGGCCAGAAACAATTTATTCCAACTCCACCAGATAAGGGAAGTTTTCCCTTGGATCACGAAGGAATTTGCAAGAAAACTATGGTTCGCTACATGAAATGTTTGATTAATAACAATAGCAATAACTCATTATGTCGTGATGAAGCTAAGGAATATTTGGCATGTAGAATGGAGAATAATTTAATGGCTAAAGAAGACTGGAATAATTTAGGTTTTCAAGAAAATAAAGAAGAGCGATAG
>TRINITY_DN19434_c0_g1_i2.p1 TRINITY_DN19434_c0_g1~~TRINITY_DN19434_c0_g1_i2.p1 ORF type:complete len:118 (+),score=11.97 TRINITY_DN19434_c0_g1_i2:119-472(+)	ATGTTAAAGTTTGGCGTGAAATCTGCGTTACTTGGATCCGCAGTGTACTACACAATAGACAAAGGTGTGTGGAAAGATAGTGCTACGACAGCGGCGATATATGATGAACTTGAAAAAGGAATGTCACCATATGTCGGGGAACTAAAGAGCCAAGTTCCATACGAACTACCAGCATTACCTTCTAATGACAGGATATCATATTTGTTCAAGTACTACTGGAATTGCAGTGTTAAAGCTACATTTAGATTTTTAGTCGAATTGCCTACCCATACTAGTAATGCAGTTTTCAAGACATACGACTTTATTTCATCATCTTTGGAAACTCCAGAACCACATCAAGAAAAAGATAAATGA
>TRINITY_DN19444_c0_g1_i4.p1 TRINITY_DN19444_c0_g1~~TRINITY_DN19444_c0_g1_i4.p1 ORF type:complete len:384 (+),score=44.28 TRINITY_DN19444_c0_g1_i4:126-1277(+)	ATGGATGCTGTATTTGATATGTGTTATCTATCGGGAGCGGATGGTAATAATGTTGAACCTAACGATATTCCTAAAACAAAGGAAAGTATCTGGGTACTGGGGAAAAAATACAGTGCTATACAAGATTTGGATCGTATTAGAAGAGATATCACATCAATAATATGGTGTACGTACAGAAAAGGCTTTGTACCAATTGGTGATGAAGGTTTGACTTCTGATAAAGGATGGGGCTGTATGTTACGATGTGGACAGATGGTATTAGGTGTTGCTCTTGTCAGAGTACACTTATCTGTTGACTGGGTATGGTCACCAGAAACAAGGGATCCAACTTATTTAAAGATCATACAAAGGTTTGAAGAAAGGAAACAAGCACCTTATTCTATCCATCAAGTGGCATTG…
>TRINITY_DN19482_c0_g1_i2.p1 TRINITY_DN19482_c0_g1~~TRINITY_DN19482_c0_g1_i2.p1 ORF type:5prime_partial len:104 (+),score=35.50 TRINITY_DN19482_c0_g1_i2:1-312(+)	GGCGGGGGCGGGGGGTCGCGGCCCGGCGGGACCCACTGCGTGCACATGCGGGGCCTGCCCTTCAGGGCCACGGCGCAAGATATAGCTTACTTCTTCAAGCCGATCCGTCCCGTGAACATCAACATCCTATTCGACAATTCGGGTCGGCCCTCTGGAGAGGCTGACGTCGACTTCGAGTGCCACGAAGACGCCATGAGGGCGATGAGGCGGGACAAGAACAACATGGACCACCGCTACATCGAGCTGTTCATGAACTCCGCGCCGGGGGCGGGCGGCTTCAAGGGCAACCGGAACTTCAACAGGAACTACTGA
>TRINITY_DN19483_c0_g1_i1.p1 TRINITY_DN19483_c0_g1~~TRINITY_DN19483_c0_g1_i1.p1 ORF type:complete len:295 (+),score=18.37 TRINITY_DN19483_c0_g1_i1:65-949(+)	ATGTTTAACAATATTTTTAAAATATCGCGAAATTTAAATATCATTTCCAATACTTTTATCAAAAAAGGATCTGTCAGTAATGTGAGATTTAATACAAATATTGCAAATATTATGCGATCACAGAAGGTCAAAAGAAAAGAAGAACCGACTGAAATATACAAATGGATCTTACTGATGATACCAGTTACTTCCTTTACTCTTGGTTCATGGCAAGTGTACAGATGGCAATGGAAGCTGGGGCTCATTGACATGATGCAAGCTAAATCCAATGCTGTCCCAATCGACATGCCAAAAGACTTTTCAGAATTAGAAAAAATGGAATATTTACCAGTGAAAGTAAAAGGAGAATTTTTGCATGAAAAAGAGATATTAATAGGTCCTAGAGCACTTATAGAAGAG…
>TRINITY_DN19485_c0_g1_i2.p1 TRINITY_DN19485_c0_g1~~TRINITY_DN19485_c0_g1_i2.p1 ORF type:5prime_partial len:191 (+),score=76.86 TRINITY_DN19485_c0_g1_i2:1-573(+)	CCCGCCTCCCCGCCCGCGCCCGCCGCGCCGCGCCGCCACATCATACAGGTCTCCACCTTCCAGATGTGCGTCTTGCTGCTCTTCAACCAGCGCGACCGTCTCACCTACGAGGAATTACTCAACGAGACTGATATACCGGAAAAGGATTTAGTCCGCGCGCTTCAATCGTTGGCCATGGGCAAGCCGACCCAACGAATTCTCATCAAACATCCTAAAACTAAAGAAATCGAACCCTCACATCAGTTTTACGTTAATGATGCCTTCACATCTAAGTTACATAGAGTTAAGATACAAACGGTAGCCGCGAAGGGAGAGTCGGAGCCGGAACGGCGCGAGACCCGCAACAAGGTGGACGAGGACCGCAAGCACGAGATCGAAGCGGCCATCGTGCGCATCATG…
>TRINITY_DN19486_c0_g1_i2.p1 TRINITY_DN19486_c0_g1~~TRINITY_DN19486_c0_g1_i2.p1 ORF type:internal len:422 (+),score=190.15 TRINITY_DN19486_c0_g1_i2:1-1263(+)	GTGCCGGCGTGGCTGCAGGCGCGGCACGACGAGCACGGCCCGGCGCAGGCGCACGCCAGGACCTCGCTCGCTAGTACGTTCCCCGATGCCAAGCTACCGGAAGTTTTAGCATTTTGTAAGACAGAAGTTATGACCCATTTCCTCGATAATCTCATCGGCACCGGTGAAGCCAGCATCTCCAAAAAAGCAGACAGCCCAGAAGACAAGGAGCAGCAAGTGACCCGCCTCATCAGCAGCTCGCTCCTCGGCCTGGAGTACTTCGTCCGGCAGCTGCCCGCCCAGCACGACGCCTGGCTGTGGGCCCAGCTGTCCGCCCTGCTGCACGCCGCCGCCTTCTGGAAGCTCGCGGCGCACTCCTCGCCGCGGATACGCGCGGGCTGGGCGGGCGCGGTGGGGCGC…
>TRINITY_DN19488_c0_g1_i4.p1 TRINITY_DN19488_c0_g1~~TRINITY_DN19488_c0_g1_i4.p1 ORF type:complete len:338 (+),score=13.31 TRINITY_DN19488_c0_g1_i4:322-1335(+)	ATGTATCAGGTAGTGAGGGTTTTACTGTACCGACTTTTGATTGTATCCACTATAACACTATTTTCTAGTATTTTACTATTTTGGTTTCATGGGTTCTTAACAGCATTTGGTATATTCACCTTAGGCATATCAGGCATTCTTTACTGCGCTCAAGATTTGCTGCTTTACTATCCCAATGATCCACCTGACTCAAGAGTTTTTGTTCTTCAGCCAAGTAATTACAAGTTGCCATATGAAAGTATAAAAATTAACAATAAAGATGGATTAAAAATACACATGTTTCTTGTAAAGCAGCCATTCAATAGCAAATATATACCTACAATGATATTTTTCCACGGTAATGCTGGAAATATGGGGCAAAGGTTGTCTAATGTATCTGGATTCTATCACAAGTTAAAT…
>TRINITY_DN19489_c0_g1_i2.p1 TRINITY_DN19489_c0_g1~~TRINITY_DN19489_c0_g1_i2.p1 ORF type:3prime_partial len:306 (+),score=31.86 TRINITY_DN19489_c0_g1_i2:333-1247(+)	ATGGTTCTCTCTCCGTTTCGAAGATTATTGCACTGGGGTCCCATATCGGTTTTAGGTATAATAAAATTAATAACATGGGCCATGGTCCACATGCTGGGAATGTGGTGGCCCCCTCAAACTTCGTTCTATGCATCGCTTCATGCAGCAATGTTCCTGTCATTTGCTGCTGGCACATTGTATTATTTCTTGCAATCATTACTTGAGGGACCTGGGTTCGTGCCTTTGGGATGGCAACCTGACAAAGAAGAGGATGCCCAATATCTACAATTTTGCACAGTTTGTAAAGGATACAAGGCTCCACGGTCACACCACTGTAGGAAATGTGGCTTGTGCGTTTTGAAGATGGACCATCACTGCCCGTGGATAAATTGTTGCGTTGGTCACGCTAACCATGGGTAT…
>TRINITY_DN19494_c0_g1_i3.p1 TRINITY_DN19494_c0_g1~~TRINITY_DN19494_c0_g1_i3.p1 ORF type:internal len:473 (+),score=212.76 TRINITY_DN19494_c0_g1_i3:1-1416(+)	GACCTGCACGCCGTGCGCGCCGCGCTGCACGACGCCTCCGAGAAACTAGCCGCCGCCAGCGCAGAGCGGGACATGTACTACGCCAGGAGTGAAGAGTTGCGCTCTCAGTTGGAGAATGAGCAACATTACTGCCATGTGTATAGAAGTCAGGTCAATGAGATCCGCACTCAGGTGGAGGAGAGTTCTCGCGCTGCCCGGGACCTCGAACAAGAAAGATCCAGCTTGTTGCATCAACTACAGCTCGCCATTGCTAGGGCCGACTCTGAGGCTATTGCAAGATCGATAGCGGAAGAGACAGTTGGTGAACTGGAGAAGGAGAAGACAATGAAAGAGTTAGAGATGCGGGAAGCTGTGTCCCAGCATCGCGCCGAGCTGGCGGCCCGCGACAACATGCTGCAG…
>TRINITY_DN19499_c0_g2_i1.p1 TRINITY_DN19499_c0_g2~~TRINITY_DN19499_c0_g2_i1.p1 ORF type:complete len:308 (+),score=33.15 TRINITY_DN19499_c0_g2_i1:145-1068(+)	ATGGTGCGAGCTATTTTTGAAACTATTGATGATATGCCCTTAGATAATACATTTATAAATAAAAGCAATGTAGATTCTCAAGTAAAATCAATATTATACAACAATGTTGTGTCTCCTAAGGATGAGAGGGCATGGCTTATGAAAGCAATCACTCTAATTGACTTGACAACACTTTCTGGTGATGACACATCATCAAATGTTAGAAGACTTTGTCGGAAGGCTGCATATCCAATTCCAATTGATATTATGAATCCTTCTGATAATCTTCACACTGCAGCTGTCTGTGTCTACCCTACAAAGGTGCCTGATGTATGTACTGCTCTGAAGGCTATGAAGTTGGAAAAAAACATACAAGTGGCTGCAGTGGCTACAGGATTTCCGTCTGGTTTGTATCCTCTC…
>TRINITY_DN19503_c0_g1_i1.p1 TRINITY_DN19503_c0_g1~~TRINITY_DN19503_c0_g1_i1.p1 ORF type:internal len:310 (+),score=116.45 TRINITY_DN19503_c0_g1_i1:1-927(+)	GTTCACCAGAAGCTGGTCAAGTCTCTGTCGTCATCGCACGCGCCGCTCCGGCAGGCGGCGCTGCAGGGCTGCCTCCTGCAATTGTCGCAGCGCCCGCCCGCGCCCTGCCACGACCTCGTCGCGCAGCTCGACGTCGCCGTCAGACAATACCTGCCCAGGAACAACAGGATATCTGTTTACGAGCAGAGCTTGTACTGGACCGTCCTGTTCGCGCTGGTCGAACTCGGACACCCCGACCTCGTGCACATCGCCGTGGACTTCGTGCTCACCGACCCCACCCACTACTGCACCGAGCTAGTCGTCAGGGGCATTGCGACTGCGCTGAGGAATCAAGTCCTCCCCAAGCAGCTCCGCAGCGCCGCGGTGGACAAGTTCCTGGGCAGCACCGACAGCCGCGCG…
>TRINITY_DN19509_c0_g1_i1.p1 TRINITY_DN19509_c0_g1~~TRINITY_DN19509_c0_g1_i1.p1 ORF type:complete len:119 (+),score=8.13 TRINITY_DN19509_c0_g1_i1:219-575(+)	ATGGGGCAAATTATGGGAGGATATCATGCTCGCTCTGTGGACCTGAATTCAGACGATAATCCTACTTTTGACCCTCAAGCTGGATTTCAATACGAAAGAAAACAACGAGAAATGATTGCTAAGGAAGAAGATCTTATTTCGGCTCGTATACCCAATAAATATAGAGACTACTGCGCTCACTATTTACTGGACTATCAAGTTTGTCGCTATAAAGAAATGCCGCTTCTTTATCGATGCGCCCATGAGAAACACAATTATTTGAATTGCGAACAACAAGATTACGTTTTACGTATGAAGGAATTTGAACGGGAACGTCGCCTTAGAGTACGGGAAAATCGGATTAGTGCTACTGCCTAA
>TRINITY_DN19515_c0_g2_i1.p1 TRINITY_DN19515_c0_g2~~TRINITY_DN19515_c0_g2_i1.p1 ORF type:internal len:191 (+),score=93.28 TRINITY_DN19515_c0_g2_i1:3-572(+)	GCGCTGCAGCGGTGCCACTTCCGGTACTCCCCCCCCGACCCGCACTTCGACCGCGCCAGGGTCGCAGGTACCGTCTGCAAGCTGATCGACGTGTGTGATCCGGAGTACTGCACCGCCCTGGAGACGGCGGCCGGAGGACGGTTATACAATGTAGTGGTAGACACCGAGGTCACGAGCAAGCTGCTGCTGCAGCGGGGCAACCTGCAGACCAGAACTACCATCATACCGCTCAACAAGATCTCCGGACAAGTCATCGACAAGAGAACTGTGCAGATAGCTCAGGAGATTGGTGGAGGTCCGGAGAACGTGCAGCTGGCCTTGGACCTGATATCGTTCGACAGCCGACTGCGCCCCGCCATGACGTGGGTGTTCGGCTCCACGCTCGTGTGCCGCGACCTC…
>TRINITY_DN19517_c0_g1_i6.p1 TRINITY_DN19517_c0_g1~~TRINITY_DN19517_c0_g1_i6.p1 ORF type:5prime_partial len:421 (+),score=52.87 TRINITY_DN19517_c0_g1_i6:2-1264(+)	ATAGCTACAAATGTCGTCGGCAACGTATCCATGGAGGCTGGTCGCGTGTTCCGTAACCGTGACGACAGTCCTCGCCTGCCGGTGTTGAGCCTCGGACTATCCAGTGTCCGCTGTATTATAAACAAACTCGAATCCGAATATACGCGTGCAATTGAATGTAAAAGTTTTGAAACTCGCGATCTAGTAAGATACGAACCCTACATCGATGAAGATTCCGCAGAAGACTTTCCGTTCGACGAATCGAATGGACGAGTCTGGAAACCATTAGTTGTGAATTTGGGACCCGCTTTAAGGAAATGCATTCCTAGAGTTACACTCGGGAATTTCTGTTTACTCGCCCTAACAACAGGACTGCTTGCTCCAAGGATGATTTCATATTTGGTCGTATATCCATTTTGC…
>TRINITY_DN19518_c0_g1_i4.p1 TRINITY_DN19518_c0_g1~~TRINITY_DN19518_c0_g1_i4.p1 ORF type:complete len:336 (+),score=39.05 TRINITY_DN19518_c0_g1_i4:189-1196(+)	ATGCCTCTCTTTGGTAAGTCTCAGAAAAGCCCTGCGGAGCTTGTTAGATCGTTAAAAGATGCCGTGACGGCTTTAGAGAGGGGTGATAAGAAAGCTGAAAAAGCTCAAGAAGACGTGAGCAAGAATTTGGTACTGATTAAAAATATGCTTTATGGTACATCTGATGCAGAACCACAAACAGATATCATTGTTGCACAATTAGCACAGGAAATGTATAACACTAACTTGTTACTGCTTTTGATACAGAATTTAAACCGAATAGATTTTGAAGGAAAAAAAGATGTGGCCCAAGTTTTCAACAATGTCCTTAGACGTCAAATTGGAACACGATCTCCAACAGTAGAGTACATTTGTACCAAGCCTGAAATATTATTTACACTGATGTCAGGGTATGAACAT…
>TRINITY_DN19520_c0_g1_i1.p1 TRINITY_DN19520_c0_g1~~TRINITY_DN19520_c0_g1_i1.p1 ORF type:complete len:196 (+),score=9.38 TRINITY_DN19520_c0_g1_i1:157-744(+)	ATGTATTGTATAGTAGTGACGATTGTGGCCCTAGCATACATATTCTGGGATGTAAATTATTTTTTGAGGATTGCATTTACAATAGGTATTGGAAGATTATTCCAGAAGAAATGTGGAATCAATGATTCTACTACAATTTACGGCTTTTGCACTACTCAAGACGTTGACATTTTCTTGAGGCACATGAATAATGCCAGATATGTGAGGGAATTAGATTTTGCGAGATTCCATTTCTACGATCGGACTGGTATCTATACAAATATAAAAGCTGTGGACGGTCACGCTCTACAAGGAGCCTCGAGTATCCGTTATCGAAGAACTATACCAATTTTCAGCCCATACAAAGTTGAAACTAAGCTGGTTTACTGGGAGGATAAAACTCTTTTCATCGAGCAAAAG…
>TRINITY_DN19534_c0_g1_i1.p1 TRINITY_DN19534_c0_g1~~TRINITY_DN19534_c0_g1_i1.p1 ORF type:complete len:204 (+),score=48.86 TRINITY_DN19534_c0_g1_i1:88-699(+)	ATGAGTAACAAGATTACTAGCGATTCGGATGAAGAGAAGAAACCAGTTTTAATAAAGAACGCTACAGACTTACAACGGCTAAAGCTTGAAAAATTGATGAAAAACCCTGATAAACCAGTTGTCATACCAGATCCTCCTAAATCGAAGAATTTACCACCGCCTCCCGACTTCGTACGAAATGTAATGGGTTCAAGTGCTGGTGCTGGTTCTGGAGAGTTCCATGTTTACAGACATTTAAGGCGAAAAGAATATGCTAGACAGAGATTCATTCAAGAAAAGAGCGAAAAGGAAAAACTGGACGAGGAGTATCACAAAAAAATAGAAGATAACAGAAGAGCAGCAGAAGAACGCACTGCTAAGAAACGGGCAAAGAGATTGAAGAAAAAGCGAAATGCAAAA…
>TRINITY_DN19538_c0_g1_i1.p1 TRINITY_DN19538_c0_g1~~TRINITY_DN19538_c0_g1_i1.p1 ORF type:internal len:294 (+),score=71.94 TRINITY_DN19538_c0_g1_i1:1-879(+)	CTCACTTGGATCAAGTTGTATAAGAAGAGGGAATGCATCTCCGTTCACATCGGTCAAGCCGGTGTACAGATTGGCAACGCCTGCTGGGAGCTGTACTGCCTCGAGCACGGAATCCAGCCTGATGGTCAAATGCCGTCAGATAAGACCCTCGGCGGTGGAGACGACTCCTTTAACACGTTCTTCAGCGAGACCGGCGCGGGAAAGCACGTGCCACGAGCTGTGTTTGTCGATTTGGAACCAACTGTAGTAGACGAGGTTCGAACTGGCACTTACCGTCAACTGTTCCACCCCGAGCAGCTCATCACTGGCAAAGAGGATGCTGCCAATAACTATGCCCGAGGACACTATACCATTGGCAAGGAGATCGTAGACGTAGTTTTGGACAGGATCAGGAAGCTG…
>TRINITY_DN19549_c0_g1_i1.p1 TRINITY_DN19549_c0_g1~~TRINITY_DN19549_c0_g1_i1.p1 ORF type:internal len:188 (+),score=65.01 TRINITY_DN19549_c0_g1_i1:2-562(+)	TCGCAGCTCGCCGTGGTGGACGCCGGCCTGGCGCTGCACGGCCGCCTCGCGCCCGACGAGGTCAAGCCGCTGCACAGACGTCTTGTGGAGAGGTTCAACCAACTACGTCAGAATTTGGGTCCCGGCCTGGCCCGAGCTCGGCGCCAGCTGTCCGAGAGCATTGTCAATACGCCGCTACCTCCGGTGCCTGCCCTTGATAAGAGATCTCAAAGTATTCAACAGACCGAAAATTACTACGAAGAGGGACATTTCTATGATAAACCGTTATCAGTTGAAGACCCACTAGAGCAGACCATGATGTCGGCCAGTTTACCCGTGTGCGACAATCGCGACTGCAACGACGACGGTTCGATGGTGAAGTCGGCGCCGCCCTTACCCACCAGGCCCAAGTCCGGGGAT…
>TRINITY_DN19558_c0_g1_i1.p1 TRINITY_DN19558_c0_g1~~TRINITY_DN19558_c0_g1_i1.p1 ORF type:internal len:131 (+),score=63.46 TRINITY_DN19558_c0_g1_i1:1-390(+)	CCCTTCCTGCACCTGCACGACACCTACGCGCCGCACCTGCCGCACCAGCTCGCCAGCCTGTCGCCCCGGACCTTCTGCGAGGCGATGGTGCACAGCCTGGGCCTGTCCGACAAGGACTTCAAGCTGGGCGTGAGCCGCGTGTTCTTCCGGCCCGGCAAGTACAGCGAGCTGGACGCGCTGCTGCGCTCCGAGCCGCACGAGCTGCAGGCCGTCGTCAAGAACGTGCTGACGTGGCTCGTCAGGTCGCGCTGGAGGAAGAGCATCTTCGCTGTGCTTTCCATCATCAAATTGAAGAACAAGATAGTGTACCGGCGCTCGTGCCTGGTGCTGATCCAGAAGTGCGTGCGCGGGCACGTGGTGCGGCGCCGCCACCGCCCGCGCCTGGCCGCG
>TRINITY_DN19563_c0_g1_i2.p1 TRINITY_DN19563_c0_g1~~TRINITY_DN19563_c0_g1_i2.p1 ORF type:5prime_partial len:2776 (+),score=414.81 TRINITY_DN19563_c0_g1_i2:2-8329(+)	TGTGTCAACACATTTACATATCCCGTCGTACGAATGTCTGCCATTGATCCTGATTGTGGTGTCAATGCTCTCGTCAACTACACACTGGGAGATGTTTTGGCGAAGACCAGATTCTCAGTGAAACCGGACACAGGAGAACTTTGCGTGACTTCGCCCTTGGATTACGAAGATACCAGTGAATATGAGTTTCCAGTCATTGCTACCGATCGAGGAGGGCTGTCCACGACCGCCGTTGTGAAGATCCAACTGGTCGATATCAACGACAACGCACCAAGCTTCACCGTTAAAGATTACAATGTGTCATTGAAGGAAGGACGGATATCATCTACCGAGCCAATAGTAGCGGTGTCGGCCACAGACACTGATTCGGGAAGATTCGGAACGATCACTTACAGAATT…
>TRINITY_DN19566_c0_g1_i2.p1 TRINITY_DN19566_c0_g1~~TRINITY_DN19566_c0_g1_i2.p1 ORF type:3prime_partial len:348 (+),score=97.73 TRINITY_DN19566_c0_g1_i2:471-1511(+)	ATGGAATTAGAGAATATCGTCGCGAACACTGTTTACTTGAAAGCCAGAGAGGGCGGTTCCGATAGCAATAAGGGGAAGAGTAAAAAGTGGCGCAAGATCCTGCAATTTCCTCACATATCACAATGTATAGATATAAAAACAAAAATAGATGTAGGTTACGATTACGTGGTAGATCAGCAGCCGATCGGGAAGCTACTCTTCAGGCAGTTCTGCGAGAGGAACAGGCCCGATTATCACAAGTACAACAGCTTTCTTGATGCTTTTTATGCTCAGGTCGAAAGATACGAAGTGGAAGTGGACGAGACGAGGTTGGCTCTGGCGGTCGACATATTCGGAAAATATCTGAAGACTGAAGACTGCGACGCGGTGACGGATGTAGTCGGCAGGCAGACGATTGAC…
>TRINITY_DN19575_c0_g1_i1.p1 TRINITY_DN19575_c0_g1~~TRINITY_DN19575_c0_g1_i1.p1 ORF type:3prime_partial len:197 (+),score=25.06 TRINITY_DN19575_c0_g1_i1:235-822(+)	ATGGCTCTTGCGGCAGAAAAGTTAATCAACAAAGAGAGGTTCAATGGAGAAAATGCATTGCAATTTTTACTGTATTTACCAATTGGAGTTATTCTGATGGTGATCAGAATATTCCTGGGTGTGATATTATGGATTGCATCAATTATATTGCCCAACAAATGGGCAGTCAGTCACATGTTAACTACTTTGGCTTGTTGGACTTTTGGTGTCTATGTGAAGCTCAAAGGACAAAGAGACCCAAGATGTAGTGTGTTGGTTGCTAACTATGTGACATGTTTCGATTCTCTTGCAGCTGCACATGTCTTTGGTACCATAAGTTTGAAAAGATGGAAGTTGCCACCATTTTTCGCATCGACGTTGGGTATAAAGAACGCCTCACAATTTTCTAAAAAGCAACAT…
>TRINITY_DN19583_c0_g1_i1.p1 TRINITY_DN19583_c0_g1~~TRINITY_DN19583_c0_g1_i1.p1 ORF type:complete len:526 (+),score=68.39 TRINITY_DN19583_c0_g1_i1:274-1851(+)	ATGAGTGCTTGGCCGGAAGTTGTGACCGCAAAAGAGGAGAATCGTCACGAAATTAAGTTGGCGGGAGCCGCTATATCGAAACGAATCTCTGAACATGGCTTAGACAAAAATATCTTCACCTTAACAAACATAAACTTATTGAACATCAGTGATACATGTCTGCACGCTATACCAGATGAGATCAAGAACTTAATTAATCTCCAAAGCTTGTTAATGTTCGGAAATAAGATTGAAGTTTTTAATGAAAACATAACCACACTTCGAAAGTTAAAAGTTCTAGATTTATCAAGAAACGAATTAAAAAGCATCCCAGAGAGCTTGAACAACATGAAAGAACTAACGAGTATCAATTTCAGCTCAAATCAAATAGAAGATATGCCGAAAATTGGCGATTTACCA…
>TRINITY_DN19586_c0_g1_i1.p1 TRINITY_DN19586_c0_g1~~TRINITY_DN19586_c0_g1_i1.p1 ORF type:complete len:240 (+),score=63.62 TRINITY_DN19586_c0_g1_i1:237-956(+)	ATGACTGAAAGGAAAATGTGCAAATTCTACAATTTAAACGTGCCCGAGCGACGGTCTGGTGAGGCCCAGGGAATAGCGCAGAACCACGGCAACAACGAAGATGATGATAGGAATCCCGACGATCCGTTGGTTCCTTACGTGCCGCCGCACGAACACAAGCTGGAATATAGCTACTGGATGTGGTTTTCAAGGCGGCCCGCCCGAGATCTTACCACAACACCCACTGGTTACGGCCAGGCGTTACGTTTGGTGGGTCGGGTGGGCAGTGTGGAACAATGGTGGGGTCTATATACACATCTGGCTAGACCTTCAGAGTTACCTCCACTCTCTGACCTTCATCTTTTTAAGTTGGGTATTAAGCCAATGTGGGAAGATCCGGCCAATGTTAATGGAGGGAAG…
>TRINITY_DN19591_c0_g1_i1.p1 TRINITY_DN19591_c0_g1~~TRINITY_DN19591_c0_g1_i1.p1 ORF type:internal len:192 (+),score=88.38 TRINITY_DN19591_c0_g1_i1:3-575(+)	AGCCTCAAGCGGCTCGTGCGGCTGGCGGCCGGCGTGGACGGCCCGGCGCAACCCCAGGCGCAGCTGCAGAAGCAACTAGAGCAACTGCAGGAGGCTTACGACAGCCTGCTGGCGGCGGCCAAGGACCGAAAGGCGAGGTTGGAGGACGCTCGTAACCTGTACCAATTCCTGGAGGACCACGAAGAAGAAGAAGGTTGGGTGACGGAGAAGCAGCGCATATGCCGCACTGACGTCGCCGCCAAGGACCTGAGAGGAGTGCTGGCGCTGAAGCAGAAGCACACGGGGCTGATGCACGAGCTGAGGGCCAGGGAGCACGTCTCCCAGCGACACAAGTCCAAGGGTCAGAGCCTCATAGACGCCGGTCACCCGAAGAGGGCCGAGATCGAGCGGCGCCTGACC…
>TRINITY_DN19598_c1_g1_i1.p1 TRINITY_DN19598_c1_g1~~TRINITY_DN19598_c1_g1_i1.p1 ORF type:complete len:137 (+),score=16.72 TRINITY_DN19598_c1_g1_i1:195-605(+)	ATGTTGAGAAATCTAAATTATTTAAGGCATTGTTTTCGTGTTAGCGGAATTAGATTTAAAAGCAGCAATGTTGAAATTAACGAAAATGAACCGGTAAAATTTTCAACGAGCAGAGCTGCCTCTAGAGGTCCCGTTCCTTTAATCAGCAAAATAAATGATGATATGCCTTGGTACCAACCGTACGTAGTCATCGGAAGCGTTGCAATCTTCATGTTATATTTTTGTGTTTTGAGGGAAGAAAGTGACATTGACCGGGAATTCGACAAAACACTTTATGATAGGATTAAAGGGTTAGAAAAAGAACAACTCCTCCAATCATACAGATACAACAAAGAACATGGTAAAAGTGTTATTGAAATCGAAGAGAGATTGCTGGAAATTGAGAAGGCAGAGAAGGAA…
>TRINITY_DN19610_c0_g1_i2.p1 TRINITY_DN19610_c0_g1~~TRINITY_DN19610_c0_g1_i2.p1 ORF type:complete len:430 (+),score=-2.74 TRINITY_DN19610_c0_g1_i2:195-1484(+)	ATGGGTGCGGTTGTAAAATATGTAATAGCCGGCTTAGTTAGGTATTGGCTTATTCATACAGACTTTTGGCATACACTATCCAATAGGGTAGAAATAGCGACTCCCTTAAATTCATGGAAGAGGTTAATTGAAGGTGTTTATTTATACGACCAAAACATTAATCCGTACGAAGGAGATGCTTTCCACGAATCACCGATAGTGTTAGTGATTTTCCATTATCTTTTAAAACATGTCCCGTATAGCCTACCATTTATATTCAGTGCAATGGACCTCCTCACTGCGTATCTTCTCTACAAAACCTCGAGAGGTTTTGTCAGAATCTTCCTTAACTGTCAAGAGAAATATTTATCAGATGTGTCTCAGGAATCAAAGGATATGGTTATGACAGAAAGTCAGTTA…
>TRINITY_DN19613_c0_g1_i1.p2 TRINITY_DN19613_c0_g1~~TRINITY_DN19613_c0_g1_i1.p2 ORF type:5prime_partial len:113 (+),score=66.91 TRINITY_DN19613_c0_g1_i1:3-341(+)	CTGCTGTTCGTCTCGCGGAGCTACATGGCGTCCCCGTGGTGCCGCCTCACGTTCCTGCTGGCGCAGGCTCGCGCGGCGCACGTGTCCTCGTTCCGCGTGGTGGTGGTGCTGCTGGAGGAGCCCGGCCCCGAGGAGCGGGAGCTGCGCGCCTACCTGGCGGCGCGGCCCCCGCTCAAGCCCGCGGACCCGCTGCTCTGGGAGAAGGTGCTGTACAAGCTGCGCCCGCGACGCGCCTCGCAGAAGAAGCTGTACCGGTCGCTCGTGAAGAACGGTCTCCAACTGCAGCTGGACGTGGAGGGGAAGCTCACCAACCCCGCCTTCGTCAAGGACCACGACTGA
>TRINITY_DN19625_c0_g1_i1.p2 TRINITY_DN19625_c0_g1~~TRINITY_DN19625_c0_g1_i1.p2 ORF type:complete len:264 (+),score=52.07 TRINITY_DN19625_c0_g1_i1:84-875(+)	ATGGCGGATTCAACAGTTTCCGATGTGACTAAGATGAAAGTTGTTGAACTACGTAAAGAATTAAAATCACGTGGACTTTCATACGCCGGCGACAAAGCAGAGTTAATCGCTAGACTACAAGCTGCAATTATATCTCAAGATGAACACACCGACATCAACTTTGAATTTGACGAAATGGACTCGGACGGAGTTTTTGAAGACGAAGAAGTTAAAAGCCAAACAGACGTACTTGATGATACTGCCGTGGACACTTTAAACGAAGATTTAGTTCTTTCGGAACAGTCTTCTACTGCGACAATCGCTGTAGAAACAAAATCAACACGAACATTAAAACGCAAAACCAACGCAGAAACCAAAGATAAAAGTGCAGAAAATGCTAGTGCTAAGAAAATTGTGTTG…
>TRINITY_DN19631_c0_g1_i1.p1 TRINITY_DN19631_c0_g1~~TRINITY_DN19631_c0_g1_i1.p1 ORF type:complete len:780 (+),score=75.31 TRINITY_DN19631_c0_g1_i1:212-2551(+)	ATGCTTAAGGAAAAAGGACAGATCACTTTTGAGGACAAATGGCCATCAATGCGTCCTATAGTTTTAAAGCTATTAAAGCAAGAGACTGTTACACAAACCGAATGGCAAGATCTTTTTGGTGCAGTACATTCAGTATGTTTGTGGGATGAGAGAGGACCGTACAAATTAAGAGACTCGCTTCAACAAGATATTACAATGTACATAAAACAAGCCCAAGTTCGCGTTTTAGCTCAACGGGAAGATCAAGCACTCTTGAAAGCCTATATTGCGGAGTGGGGAAAATTTTTTACCCAATGCAATTATCTGCCTACACCCTTTAGACAGTTAGAAAATTCTATTAATAGTATAAGTAAAGTCACTAGTTCTAACACATCCAGTTCACAGAAAAAGAATAACAAT…
>TRINITY_DN19633_c0_g1_i2.p1 TRINITY_DN19633_c0_g1~~TRINITY_DN19633_c0_g1_i2.p1 ORF type:complete len:77 (+),score=13.25 TRINITY_DN19633_c0_g1_i2:384-614(+)	ATGTCGGACGCCCCTGGTCGCCCCATGAAGTTCCCTTACACGTTCTCAGCGAAGGTCGCTCAGTTCCCATATAAATTTTACCTCCAGAATTTGTGGCTCTGGCGTTACTGGGCTGCCGCCATCGTAATTTCCTCACCACTCTTCTACAAAATTCACAAAATGTCAAACTCCCCTGAAAATGTAAGCAAGTGGGCTGAAATCAGAAGGAAAGAAGCTGCCGAACACCACTAA
>TRINITY_DN19652_c0_g1_i3.p1 TRINITY_DN19652_c0_g1~~TRINITY_DN19652_c0_g1_i3.p1 ORF type:3prime_partial len:635 (+),score=94.33 TRINITY_DN19652_c0_g1_i3:135-2036(+)	ATGAATGAGAGGGATATTCCCAGTGTCCCCATTACAACACTAGCAGGAGTAGCTAGTCTGACAGATTTATTACCAGTGTTACCACTTCCAACACCTTTACCGTCAACATTAAATAACAAGTCGCAACTTTTCCACCCACTGGTGGCTGAAGAGGCAGCAAAATTATTGGCAACACGAGATAAAGATTTAGTTTCGCAGCTTCTTGAGTCACTAATGCAAACGTCTGTACGGAATATAGATTTAAAGGATGAAAGCATTCCAAATGCAGTTAGTCCTGCACCTCAACAACAATCTACACCTGAATTGTTGAAGGCAATTTTAAGCATAAATCCCAATGTATTTGATCAACAGCAACAAAATCATTGGAGTAACAATAGTATACACACATCAAAATTTAAT…
>TRINITY_DN19663_c0_g1_i1.p1 TRINITY_DN19663_c0_g1~~TRINITY_DN19663_c0_g1_i1.p1 ORF type:complete len:606 (+),score=89.93 TRINITY_DN19663_c0_g1_i1:215-2032(+)	ATGAATTCACCAGTATCTGCATTCGCTGTGTATAGATCAAACAAGCAATCTAATTATGAGAAAAAGAAAAATAAATCTAAAAGAATAACGAACTCCTCAAAAGCACTTCCGATATCCCCAAAAGCACTTTCGAAATCCCCAAAAGTTCATTCGAAACCGAAACCCATATCAGAAGAGGTGATGAAGAACGCCGCACAAAAACTGAAAAAAAATAAAAAAAAGAACGAATCTAAGAACATAATTAAAAAGAAGACTCACAAGAAGAAAAAATCGAAGAATACTAAAGCTACTAAAGGCGATGACGAGCAGCCGGTTATGAAAAGGAAAATTAAAAGAAACCGAGATGATAAACGTGACAGTGATGATATTCCCTCATTAATACCTATATCTTTCACTAAC…
>TRINITY_DN19667_c0_g1_i1.p1 TRINITY_DN19667_c0_g1~~TRINITY_DN19667_c0_g1_i1.p1 ORF type:complete len:192 (+),score=12.30 TRINITY_DN19667_c0_g1_i1:133-708(+)	ATGATTAGTGCGCTAAGAAACTCTGTACGGGCTTCAGTTACAAGCGTAGTGAGATTGTTCCAAACGAGTACGCCTCAAGCTACTGAAAAGTTTGTTCATAAACGTATTCCTGCTCCAGACGAAGGAGTCCAAGGAGAGAAGATCATTGATCTTGATTCTGCTCTGAAGACGAAACAAAATTTATTTCCAACCTTAGAATCAGATTACCAACTGTATAATGGAATTCCCTACAAGGATCTACCGATATGCAATATCCGTGTTAGCCATAACAATACAATATTCACATTAACCGAACCCGATGGCAAGGTCAGAATCATAAGATCATGCGGCATGGAAGGATTCAAGAACACCAAAAAAGGAACCAACATTGCTGCTCAAACTACTGGAATAACTATTGCA…
>TRINITY_DN19676_c0_g1_i2.p1 TRINITY_DN19676_c0_g1~~TRINITY_DN19676_c0_g1_i2.p1 ORF type:5prime_partial len:76 (+),score=4.72 TRINITY_DN19676_c0_g1_i2:1-228(+)	ATTCTTCGCAACTTTAGATCCATTTTGCGGGTGTTGTGCAGTAATTACATAATTTTTCAAATCAGGATGGCCGGAGACTCTTCTGTCGATGAATCCCAGCTCAAAGGCTTAGCAAAATACTTCAACAGTCAGACAAACAGAGGAAGATTAAATACGGCCAGAGCCACATATGCAGTAATGGGAGCAGTCATCCTTTACTTCACACTGAAACCTAAATCCAAGAAATGA
>TRINITY_DN19679_c0_g1_i1.p1 TRINITY_DN19679_c0_g1~~TRINITY_DN19679_c0_g1_i1.p1 ORF type:complete len:1496 (+),score=260.86 TRINITY_DN19679_c0_g1_i1:144-4631(+)	ATGGCCGATTCAATAGCTGCTCAGCGTGCGAAGCGACAAAAAACAGACCGACACGGTCGATTCTCGGCGTTTGAGAAGCTAAAACAATTAAAAGGGAAAGGTGTAAAGCATAAGTACGATGTGGATGTGCTTGAGAATGTGTACGACACTGTTGACGAGAAAGAATACACAGAAAGAGTTCTACAGCGACAAGAAGACGATTGGATAGAAGATGATGGTACTGGCTATGTTGAAGATGGAAGGGAGATATTTGACGATGATGATGATGCTTATGAAGCAACAAATAGTAAAGATACAGGCAGAGGACAGAAAAGGAAGGCCAAAGTTGCAGCACAGTCCTCAGGAAAAGGGAATATACGAAACTTAATTGGTAACATGCCTAGTAAGAAAAAAGAGGAT…
>TRINITY_DN19697_c0_g1_i2.p1 TRINITY_DN19697_c0_g1~~TRINITY_DN19697_c0_g1_i2.p1 ORF type:3prime_partial len:475 (+),score=112.16 TRINITY_DN19697_c0_g1_i2:113-1534(+)	ATGTTTATTAAGTCAATAGTGTTAGATGGCTTCAAGTCTTACGGAAACCGAGTGGAAATTACTGGATTTGATCCAGAATTTAATGCGATCACTGGTCTAAATGGGACTGGAAAATCAAATATCTTAGATTCTATATGTTTCGTACTTGGAATCACAAATTTATCGAATGTACGAGCAAGCAGCTTGCAGGAGCTTATTTACAAGCATGGGCAGGCAGGTATCACCAAAGCAACAGTTAGCATTACCTTCGACAACAGAGATAAGAGACAATGTCCGATTGGCTATGAGAATCATGATGAGATTACTGTCACTAGACAGGTGGTGATGGGTGGTAAGAATAAATACCTTATAAATGGTATCAATGTCCAAAACAAGAGGGTCAGTGACTTATTCTGTTCG…
>TRINITY_DN19698_c0_g1_i4.p1 TRINITY_DN19698_c0_g1~~TRINITY_DN19698_c0_g1_i4.p1 ORF type:3prime_partial len:685 (+),score=130.90 TRINITY_DN19698_c0_g1_i4:171-2222(+)	ATGTCTAATTTGCCACCTAATCCGTTTGTAAGCCAGCCTGGAGCGAATGCAAACCCTGTGCAAGCCTTTAACCATAATCAATACGCTCAAGTACCATTGGGTCAGCTGCCCCCAGGATATGGAGGACTGAAGGACAACAATTCAAATAGTCCTCTTCATGGAACAATATCACCTCAAAATAATGCTATACAAAACATAAACAACTTCAATCAAAGTGCCAGTAGCTCACCAGCTTTCAATCAGCCTGGATTGGTGCAAGGTGGAATGCAAGGTTCGCCAATGAGACCTTTTCCACAAAGCTCTAAACCTCTAAATCAGATATCATCGCCTAGTCCTGTTTTTGTTTCCAATCCAAACCCTTATACCCCTAACTATCAACCTCAGAAACAAATCAACGAT…
>TRINITY_DN19698_c0_g2_i1.p1 TRINITY_DN19698_c0_g2~~TRINITY_DN19698_c0_g2_i1.p1 ORF type:internal len:274 (+),score=144.65 TRINITY_DN19698_c0_g2_i1:3-821(+)	CTCCCCGCGCGCGCCGCCCCCGCGCCCCGCGGCCCCGCGCCCCCCGCCTCCGCGCTGGGCGCCGCGCTGCAGGCCGCCTACAGGCTCATGGCGCCGACGGGCGGGCGCATCACGGTGTTCCAGACGTGCCTGCCCACCGCCGGCCCCGGCGCGCTGCACTCCAGAGAGGATCCCAACGCGAGATCTTCGAAAGATGTGAACCACTTGAACCCGGCGACCGACTTCTACAAACGTCTGGCTCTGGACTGCAGCGGCGCGCAGCTGTCCATCGACTTGTTCCTGTTGAACTCGCAGTACTCTGACCTTGCGACGTTAAGCGGCATGAGCAAGTTCAGCGGCGGGTCGGTGTACCACGTGCCGCTGTACTCGAGCGCGCGGCCGCAGCACGTGCGCACGCTG…
>TRINITY_DN19700_c0_g1_i2.p2 TRINITY_DN19700_c0_g1~~TRINITY_DN19700_c0_g1_i2.p2 ORF type:internal len:106 (+),score=53.29 TRINITY_DN19700_c0_g1_i2:2-316(+)	GCACAGCGGGACCGCGCCGCCCTCGCGCGACGCACGCACGCGCTCTCGGAGGAGATCCGTGCCAAAATATCGGAAGCGAAGTGTTCCGCGGAGCGCGAGCAACAGGCGCTGGACGGAGAAACTGCGCGCGAGGCCGCCGAGGCCGCCACCTGGAGCCGCCACCTGCAGGACCTCGCCGACAAGATGGACGAGCTCAGAGCGCAGCAGGAGCACTACGCGCAGGCAGACCGGGACCTCCAGTTCTGGGAGAAGCAGGAGCTAGCCTGGCGGAGCAAGCTGACGGAGCTCCGCGAGTACACGGGGTCGCGGCGCGGG
>TRINITY_DN19703_c0_g3_i3.p1 TRINITY_DN19703_c0_g3~~TRINITY_DN19703_c0_g3_i3.p1 ORF type:3prime_partial len:283 (+),score=96.55 TRINITY_DN19703_c0_g3_i3:62-907(+)	ATGTTGTTCGAAAGCCCCAACGCTAAACTGTTCCCGGCCTTCAACATACCTCCACCCGTCAGGCTCAGCGGTGCTCTGGGCGGCGTGGAAGTCCTAGATGGTGGATTGGTAGGCGGTGAACTTGGTCACGTGTTGAGCGCGCAGGCCGCGGCACACGCAGCAGCTACTGCCCATCATCAGCAACAACAAATAGCTGCACAACAGATTAAAAACTCTCCGTCATCAGGCCGTTCATCACCAGTTCAACCCACAAATGGCACCACACCAGCTACGGGCACCACTTCACCATCGCCAAGCAAGCTCTTCGTGGGGGGCCTCAGCTGGCAGACGAGCTCGGAAAAGCTACGAGAGTACTTCACAATGTTTGGAACTGTCACTGATGTTTTGATAATGAAAGAT…
>TRINITY_DN19717_c0_g1_i1.p1 TRINITY_DN19717_c0_g1~~TRINITY_DN19717_c0_g1_i1.p1 ORF type:complete len:150 (+),score=23.29 TRINITY_DN19717_c0_g1_i1:81-530(+)	ATGTCTAATGGAGAATATCGACAAGTATGGCGCATTGTTTTTAGAAATTTCATTAATTCACTTAGACCAAAACAGGTTACTGGAAACAATGTTGGTAAAGATTACATAGGTAACACTTATTTTGAAATACCTGCTAGTCCAAGTGAAGGTAAAAGAAAGCCATCACGTTGGTATGATCCACCTAAAGGTCAGGATTTCCAAAATCCAATACCAGCCGAATGGGAGTCCTGGTTGAGAATGAGAAGAAAAGAACCACCATCAGAAGAGGAAATAGCAAAAAATGTTGCTATAGCCCAAATAAAGAAGGAGAATGCTGCTAAAATTGAAATGAAGAGGCTTGCAGAGGGCGGATCTCTCCCGGCAGTTCCAGAGAGAGGGCCTCAGTCGTACCCAACTTAT…
>TRINITY_DN19724_c0_g1_i4.p1 TRINITY_DN19724_c0_g1~~TRINITY_DN19724_c0_g1_i4.p1 ORF type:internal len:702 (+),score=182.31 TRINITY_DN19724_c0_g1_i4:2-2104(+)	TTATCACCGCTGTCAGACACTGGTCTTTCGGAGATGGGGAATTTGTCAATAAATCTAAAGCCTAATTTTATGGGTTTATTAAAATGTTTAAACAGTATAAATTGGTTTATTGTGTTTTTTAGTCTAATTAATTTATCCATGTGCATTTATGAGGATCAAATCGGGAAGTTTGACTGGCGCCAAAGCTATGTTGGGCGTATAAAGTTCGCCCAATTCGATACGGTTTCAACCGCCAGGAAGATAATAGTAGCGACCGAAGAGAATGTTTTAGCTGCACTCAATCTGAAGACAGGGCAGGTAGTGTGGAGGCATGTGTTTGAGAGTACATCTTCTGGCAACATCCAGTTGCTGCATCTATCAGATCAAATAATCACCGTGACGGGCTCCAATCCTTATCTC…
>TRINITY_DN19730_c0_g1_i1.p1 TRINITY_DN19730_c0_g1~~TRINITY_DN19730_c0_g1_i1.p1 ORF type:complete len:185 (+),score=11.69 TRINITY_DN19730_c0_g1_i1:367-921(+)	ATGCCTACTTGGAACCAGATACAGTCACAACTTAGGAATCCTAACAATCCAGTAGTATTTTTCGACATTACTGTAGGAACAACGGAAATAGGTCGTATGATATTCGAGTTATTCGCCGACGTAGTACCAAAAACTAGTGAGAACTTCAGAGAATTTTGTACCGGTGAATACAGGCGGGATGGTGTGCCCTTAGGTTACAAAGGAGCTACTTTTCACAGAGTAATAAAAGATTTTATGATTCAGGGTGGCGATTTCGTAAATGGAGACGGTACAGGCGTTATGAGCATATATGGTGGAAGCACTTTTGCAGATGAAAACTTTGGTTTGAAACATGACTCTCCAGGGTTATTGTCCATGGCAAATAGTGGTAAAGACACTAATGGCTGTCAGTTCTTTATT…
>TRINITY_DN19734_c1_g1_i2.p1 TRINITY_DN19734_c1_g1~~TRINITY_DN19734_c1_g1_i2.p1 ORF type:complete len:177 (+),score=8.01 TRINITY_DN19734_c1_g1_i2:225-755(+)	ATGGCACCAGCCCCCAAAGGAAAACCGCCTACAAAAGGTTCCAAACAAATCCTTGTAGAAAATGCTGCCACAGTAAAATTCTATCGTAATATGTCAATGGCGGCAACCTCTTTTTATGGAATTATAACTGCCTTATTTTACTATGAAAACATATCAAATTGGGTACTCTTTTTTAATGTTCTGGTATTGATTATACACATTGCTTGCTATCAACTAATGATGTACATTAGTAAACCACGCTATCTCAATAACACTCAACTCTTGGACCCAGGTTTAGATTTGAACATGGAGGGTGGAATGGGCGAACATATCAAGGATATTGTAATACTCTCATCTATAACTCAAGTTTTAGCATTGATAAACAATTACTTTTGGCTATTGCTTCTAATTTTACCAATA…
>TRINITY_DN19738_c0_g1_i7.p1 TRINITY_DN19738_c0_g1~~TRINITY_DN19738_c0_g1_i7.p1 ORF type:3prime_partial len:669 (+),score=69.75 TRINITY_DN19738_c0_g1_i7:1441-3444(+)	ATGTTTAGGCAACAAGGATCATTGCTTTCTGCGTATCATACTTATGTATTTAATTTTTTGTTTCAGGATTACGGGCCGGCCGCCTCCAGTGAAAATGTCTTTGAAAATGTATTGGATCACAATCTGATAAATATGAATGTACCTAGCATAAGGACTCCTGTTCTGAGGACTGTACCTGTATCTCCCACTCAAAGGGACCCGGAACCGGATTCCACTAATCCTGAAAGCATTATTCGTTCTATACACCAAGTAGATAAGGAAATTGACTATCACATTTCTGAGAAAAGGTGTGATTCCGAAATGTCTGTTGAGACGTTATCTGGTATCGTAAGAATAGAAGAGAATATAGATAACGTAGGCCACATTGCTTACCCAGTTTTGCAAGAAGCAGATGATTCT…
>TRINITY_DN19744_c0_g1_i3.p1 TRINITY_DN19744_c0_g1~~TRINITY_DN19744_c0_g1_i3.p1 ORF type:complete len:326 (+),score=68.75 TRINITY_DN19744_c0_g1_i3:226-1203(+)	ATGGCAGAAATACAGACATTGATCGAGATGGGTTTTCCCAAAGAACGAGCAGAAAAAGCTTTAGCCGTGACCAATTATAAGGGTGTAGAGCCTGCCATGGAGTGGCTTTTGGCTCACGCTGAGGACCTCGCAGTATCCTCGGAACCCTCTAATTCACAAGCTGGCGAGTCTTCAGCACCTGTCCCTGATTCAACTCCGGCTCCTTCGACTGAGACTCCTACAGCAGAAGAAAGTGATGCTAAGTCTTTAAAATGCGACGAATGTGGGAAGCTGTTCAAAAATCAAGATGAGATTGAGTACCACGCCGCAAAAACGAATCACAGTAGTTTCTCAGAGTCTACTGAAGAAAAAAAACCATTAACTGAAGAGGAAAAGAAGGCACAACTGGCGCTCCTAGAA…
>TRINITY_DN19751_c0_g1_i1.p1 TRINITY_DN19751_c0_g1~~TRINITY_DN19751_c0_g1_i1.p1 ORF type:complete len:339 (+),score=33.20 TRINITY_DN19751_c0_g1_i1:103-1119(+)	ATGAATAATGTTACAAAAACTTGCGTTCTTAATATACTCCGTTCTAATAACTTCTTGCAACGTAGTCTTAGTACAGTAGCCCCTGAAATCAGAATTTATGAAGTAGGACCGAGAGATGGCCTTCAAAATGAATCTAAGTTTGTTCCAACAGACATTAAAGTTGAACTCATTAGTAAAATCGTTGCTGCAGGTATAAAAAATGTAGAATCTGCAAGTTTTGTCAGTCCAAAATGGGTTAAACAAATGAGTGACAGTGTTGATGTTATGAAAAATATTCAAAGAGTGCCTGGAGTGAATTACCCTGTACTTGTTCCAAATTTGAAAGGATATGAAACAGCTAAACAATGCAACGTAGAAGAAATTGCTATATTTCCTGCTGGTTCGGAAGGATTTTCACAA…
>TRINITY_DN19752_c0_g1_i1.p1 TRINITY_DN19752_c0_g1~~TRINITY_DN19752_c0_g1_i1.p1 ORF type:3prime_partial len:1091 (+),score=243.35 TRINITY_DN19752_c0_g1_i1:141-3410(+)	ATGTCGAATAAACACGGACACACGTCTAATACTACAGTACAAAATCAGCTAATACGATGGATAAACGATACTGGAATGGCGGAAGGAAACAAAAAAGCAGGCTTATTGAGAAAAGTCATAGAAGTTCTGCTACATCAAGGCTCGCAAATGATTCCAGTATACATGGAGAATATATTAAGCTACATCAGCGATAAAAATACAGACGTAAAGAAGCAGGTCGCGTATTTTGTTGAAGAGTTGAGTAAAAGTCATCCTGAACTTCTTCCCAAGATCGTCGCTCAGTTGCGTCTCCTACTCCTTGATCCAGTCATTGCGGTGCAGAAGAGGGCCATCCAAGCAGCCAGTATACTGTACCGTAATACGTTAATGTGGATCTGTAAAGGTGACGCTGAAGTATCT…
>TRINITY_DN19766_c0_g1_i4.p1 TRINITY_DN19766_c0_g1~~TRINITY_DN19766_c0_g1_i4.p1 ORF type:complete len:119 (+),score=2.48 TRINITY_DN19766_c0_g1_i4:206-562(+)	ATGAAAATCAAAAAAGGTTTGTATGCATTTATTTCAGAAAACATCATGTCTTTGTCGCCGTTCTTTCGCTCACCGTTTACGGATGTTACTGGTGGCATGATTTCCCACCAACTTCTGGGTCGCTGCCAGAAAGAGGAAGCCAGATACATGGATTGTCTAGAAGCTTATGGTTTGGAACGAGGAAAGGTCAAGTGCGCTCATTTGTTCGGCGATTACCATGAATGCTCAACTCTTACCAAACAACTTAAGAGATTTTTGGTAAGTAGAAGACAAATAAGTATGTGTGGCCATTGCTCATATGATAATACTGATAACTTTAGGCCATTTGAACTCTCACTCATTATCAACAATGTTTAA
>TRINITY_DN19768_c0_g1_i1.p1 TRINITY_DN19768_c0_g1~~TRINITY_DN19768_c0_g1_i1.p1 ORF type:internal len:91 (+),score=52.73 TRINITY_DN19768_c0_g1_i1:1-270(+)	CGCCTGGCCGCGCTCGAGGAGGCCGCGCGCGCCGACACGCACGAGCACGCGCAGCTCGCGCAGAGACTCAAGCGGGATTTGAAGAGGTACCGCGCCCTGCTCCGCGACGCACAGACCATGCTCGAGCAGAAGGAGAAAGAGGGCGGCGCTAAAACGCAGATCAGACAACTGAAGAACCAAGTCGAGGATCTAGAGCTGGCGGTCCGTGCTGCGATGAAGGCTCGTCAGTCGGCGGAGGCGGAAGCGGCGGAGGCCACCGCGGCGCTGGAG
>TRINITY_DN19785_c0_g1_i2.p1 TRINITY_DN19785_c0_g1~~TRINITY_DN19785_c0_g1_i2.p1 ORF type:complete len:173 (+),score=16.43 TRINITY_DN19785_c0_g1_i2:140-658(+)	ATGAATTTCATTAGGACAGTACCATTCGTTCCACAAATGACAAGATTGAGTTCGACAGCCAATGTTGAATTCGTAAATCGAAATCCAAGAAATTTAGAACGGATGCGAATAGCCAGAAAACCGGATGGATATCACTTAGAGAAACCTGGAAGGAAATATTGGCACAAATTAGTTTTGACACCGGGAAACCGTTCAATAATAGCCAAAGTAATTCATTTTCTCAATGGCCCTGTTGTGGAGGTGAAGACTTCAGAGTGGGCATTACAGAAACAATTATACAGCCCGACAGATACCTGTGCATACATCAGCCTTGGGAAAGTTTTGGCACAAAGATGCTTAGAATTTGGAATTACTGAAATGTACTGTGATCTAGAGCCTCAAAAGGGCGGGAAAGCTGAG…
>TRINITY_DN19788_c0_g1_i4.p1 TRINITY_DN19788_c0_g1~~TRINITY_DN19788_c0_g1_i4.p1 ORF type:complete len:413 (+),score=72.29 TRINITY_DN19788_c0_g1_i4:305-1543(+)	ATGCAAGCTGGAGGAATAGATAGTGCAGCAATGTCTGAGACTCCCAGCAGTGGAAGCGAGGATTCTGAGTGTGAACAGGGGCCCGATCCCGATGACGTTGCCCTAACTGAAGAATGGGCCAGAGAATTATTAGCGGACGCGGGTGTGGTGGGAGCAAATGAGGTGCGCGTTGAATCCAGAGCCGGAGTAACTGGAGCCCTGAGCAGGGTCCTAGCTGTCACAGTACGCTATGAGTGCAGTGGTGAACAAAAATCCCTGCCCGTAGTCGTCAAACTACCCCCGCGGGATCCGTTCGGAAGACTGTTCGTGGCTGAAGCCCAATTCGACACGAGAGAAATCCTTTTCTACACAGAACTAGCGCCGGCTTTGAACAAGTTGGCTGAAAACGCTTTAGGCCCC…
>TRINITY_DN19790_c0_g1_i1.p1 TRINITY_DN19790_c0_g1~~TRINITY_DN19790_c0_g1_i1.p1 ORF type:3prime_partial len:474 (+),score=122.85 TRINITY_DN19790_c0_g1_i1:433-1851(+)	ATGATGATCGAGAGTGTTTCGAGAAGAGCTTTCAGCAGTTCGAGTGGTACATACAACGTTAGAGCTTCGGAGCTTGCGCGCGACAGGAAACTTTGTGTATTCAATGTTACAGTTCAGTTTTTGGACGATACCCAGCAGACATTTCAAATTGAGAAAAAAGCAAAGGGCAGTGTCCTGCTTCAACAAGTATTTGAACATCTCGAGTTAATAGAAAAGGATTATTTTGGATTGCAATACACTGAAAACGGCTATCCTCCGAATGCCAGTAACACGGAGATAACGCGTTGGTTGGACAGCAGTAAATCGGTCAAGAAACAGATAGGCGTCAATGCCCAGTTCTGGTTGGCCGTACGCTTCTATCCGCCCGAACCGTCACGTTTGGCCGAAGAATACACAAGG…
>TRINITY_DN19798_c0_g1_i1.p1 TRINITY_DN19798_c0_g1~~TRINITY_DN19798_c0_g1_i1.p1 ORF type:internal len:118 (+),score=57.59 TRINITY_DN19798_c0_g1_i1:1-351(+)	CTACCTACCTACATCTATCGCTCTCTCATGTCGCCAGGCGTGCCGTGGGAGCCGTGCGGCCCGTCCAACCTGCGCCGCTACTCGCGCGTGCCCCCCGACTGGCTGCAAGCGCAGGACAAGCAGCACCCCATCCGGGAGCTGGTCCAGCTGATCACCAGCAACGTGTTCTTCAGGTTGCTCACGGACTGCACGGACCTGGGGCTGGCCACCTGCGAGAAGCTGGAGGTGCAGCAGTGGACGGCCGGCTGCTTCACCCTGCTGCCGCCCCGCGAGCAGTACCAGCAGGCGCGCCTGGAGGCCGTGCTGTACGTGGGCGCGCCGGTCCGGGGCTGCGCCCCCACGCACTACCTG
>TRINITY_DN19799_c0_g1_i1.p1 TRINITY_DN19799_c0_g1~~TRINITY_DN19799_c0_g1_i1.p1 ORF type:complete len:1183 (+),score=131.46 TRINITY_DN19799_c0_g1_i1:307-3855(+)	ATGTTGAGAGGTGGGCGTGGAGGCCGTCACAGTCCGGAGCTGTACCCCCACACACTAAAGTGCTCCAACGCTAGTGATACTAGCTCCGCATACAGTGGCAGTGACACTATGACTTCAGTACATAGCTCCCTTGATATGGATATGGAGGTTGATCTTTCTGGCCTCCTCGAGTCTATTGTTGATTCTGATGAGGAAGAAGATATGGAAGAGGAAATCCTTATAGTAAGAGATGCAGTGCGTGAATGTCTGGAAAAAGATCCAAGTGAAAGAACTGATGATGATATTGAGACTTTGTTGGAATTTACTCGACACTTAACAGCATTTACTAATATGACTCTTACTGTAAGGCGTGCTCTTTGTGCTGTAATGGTATTTGCTGTTGTGGAGAAAGCTGGTACT…
>TRINITY_DN19806_c0_g1_i2.p1 TRINITY_DN19806_c0_g1~~TRINITY_DN19806_c0_g1_i2.p1 ORF type:3prime_partial len:248 (+),score=51.55 TRINITY_DN19806_c0_g1_i2:204-944(+)	ATGAAACTGAAGGAGTTAAAGAGGACTGTGAACGTGAGCTGGTCCCCGGCTGATCATCACCCGGTAACGCTTGTTGCCGGCTCGGCGGCCCAGCAAGTTGACGCGTCTTTCAGCTCAAGTTCATACTTAGAACTGTATTCGTTGAATTTAGAAGACCCTAGTTATGATTTGAAACAGATATCCAGTTTGCAAACACAACATAAATTCCATAAGATAGAATGGTCAGGTGCCGGAATTATCATAGGAGGCTGTGATGGTGGATTATTAGAGTTTTACAGTGCTGAAAAACTGTTGAACAATGCCAGTGATGCTTTACTTGGAAGCAGTACGAAGCATAGTGGACATGTCTCCGCTTTGGATGTTAATCCATACCAGAAGAATCTGTTGGCTTCAGGAGCA…
>TRINITY_DN19809_c0_g1_i1.p1 TRINITY_DN19809_c0_g1~~TRINITY_DN19809_c0_g1_i1.p1 ORF type:5prime_partial len:175 (+),score=39.33 TRINITY_DN19809_c0_g1_i1:3-527(+)	CGCCTGGACGCGCTGCGGCACGACCTGCCCTACCACTACACCGTCGACAAGTACCCCACTATATTCGTCTTCTCCGCCGACAGCAACAGAGTAGAGGCAGAGAGCGCAGTGTATCCCGCAACACAGCGGGTGTGCGCGGGCGGTGTGGCCGCACTGGCGCTGCGGACGCGCCCCGCCCCCATACACGCGCGACTCGCACTAGCGCTCTGCGCAGCCGTCGCTACTAACATAGAAAAGAACAAGTGTCTAAGGGAAATCAGGGAACACATAACCGCATTGATCGGAAGGAACTTGAGGTACTGGCGGCGAACTGTGAACGAACTGCTGAAGGAGGCGCTCTTTAAAAGATTACAGCACTTACATCAAGTCTCATTGAAGATTAGCCTGATCCACATAATT…
>TRINITY_DN19821_c0_g1_i1.p1 TRINITY_DN19821_c0_g1~~TRINITY_DN19821_c0_g1_i1.p1 ORF type:internal len:265 (+),score=110.71 TRINITY_DN19821_c0_g1_i1:3-794(+)	GCGGACGACGAGCGGCTCATCCCCGAGCGCGGCTCCCCGCTCAGCGACGCCGAGCCCGCCTACCGGTTCGACCGCGCCGACCTTCGCCTGGAGCGACTAAGCGGACACCGAGACCTCTCCGCCCGCAAGTCCATAGCCAACGGCGACCTGTTCTCCTCCATATCCGAAAAGAAAAACGGACCCAAATCGCCGAGAAGTCCTTCGAAGATGTCCCTCAAGAACTTCAAATTGAGTTCCCCGACAAAATTCAAGTTTCCCGACTGGGGGACCAACAGGACGGCCGGCTCCCCCCCGGACACGGCGCCCCCGCCGCCCCCCGTGGCCCCCGCGCTGTCCGTCGAGGAGGAAGCGGAACTGCGGAGACCGTGCTACTATTTCGAGAAAGTGGACAGTGTGCCG…
>TRINITY_DN19824_c0_g1_i3.p1 TRINITY_DN19824_c0_g1~~TRINITY_DN19824_c0_g1_i3.p1 ORF type:3prime_partial len:421 (+),score=115.85 TRINITY_DN19824_c0_g1_i3:221-1480(+)	ATGGCCACCAAATCGTACAGCAAACACAAAGAATACAAGGAATTCTCATCAAGCGGCACCGTCCCATACACCGGAGAACAATTGGATATGATTAAGTCCGAGCTACTCCCGAAAGGCAGTAAGCTGAACTCGCTCGGGCGCGGTGGGGCTGGTACAAGGGAGTACCACTACGAGTACAAGGAGGAGACACTTCCTGCCGGAAAGTATGACAGGAAGGACTATAGGGCTGTTGAGGAGTTCACCATCCCTCCGAAGACAGCCGAAAGCAGCACTTACTACTACCAGAAGGAGGAGCGGGAGCTCCCGGCCCCGACCTGTGGAACACGCACCTACAACTATGAGTCCAGCCTCAGCTCTACACCTGGCTATTCGAAGGTGAAGAGTTCGAAGACGACCAAA…
>TRINITY_DN19839_c0_g1_i2.p1 TRINITY_DN19839_c0_g1~~TRINITY_DN19839_c0_g1_i2.p1 ORF type:3prime_partial len:370 (+),score=69.52 TRINITY_DN19839_c0_g1_i2:131-1237(+)	ATGGACATGGCGGAAGTGAAAGCGTTCAACGCGGAGTTATCCGGGTTGTACGACAACAAGCCGCCTATATCGAAGGCGAAGATGAGTGCTATCACTAAAGGTGCTATAAAGGCCATAAAGTTTTATAAACACGTCGTGCACAGTGTTGAAAAGTTTATACAGAAATGCAAACCTGAGTACAAAGTTCCTGGCTTATATGTGATCGATTCAATAGTGCGACAATCTAGACATCAGTTTGGACAAGATAAAGACGTCTTTGCTCCAAGGTTCGCGAAGAACATGCAGCAGACGTTTGCCAATTTGTTTCGATGCCCTGCTGAAGATAAGCGTAACATAATCCGAGTTCTCAATCTATGGCAGAAGAATAATGTGTTTAGTCCTCAAGTTATTCAACCATTA…
>TRINITY_DN19842_c0_g1_i1.p1 TRINITY_DN19842_c0_g1~~TRINITY_DN19842_c0_g1_i1.p1 ORF type:complete len:258 (+),score=31.28 TRINITY_DN19842_c0_g1_i1:124-897(+)	ATGTTTATAGCAAGCAAACTAATAAGTCGTCATTTCTTCATACAAAGTACGACGTTGAAGATGTCTTTAGAACAAGCGAAGCAAGTCGCGGCGTATCAAGCTGTCGATCAATTTGTTACGAATAATTGCATTTTTGGTGTCGGTAGCGGATCCACTGTTGTTTATGCAGTACAAAGACTCGCTGAACGCGTTGAATCAGAAAAACTGAAAGTAACCTGCATACCAACCTCCTTTCAAGCAAAGCAGCTGATAATCAAACATGGACTCAACCTTGGAGAACTTGAAACAAATCCAAATATTGATGTCACAATAGACGGTGCTGATGAAGTCGATTCAAACATGACACTTATCAAAGGAGGGGGAGGGTGTCTGTTACAAGAAAAAATTATTGCATCTTGT…
>TRINITY_DN19847_c0_g1_i1.p1 TRINITY_DN19847_c0_g1~~TRINITY_DN19847_c0_g1_i1.p1 ORF type:complete len:179 (+),score=14.48 TRINITY_DN19847_c0_g1_i1:149-685(+)	ATGAACGGAAAATTACTACGAAATTTTAATCCACTGGTTTCTATCATTCGATCAAAAGGTTATAAACATCCAGGAGGTATTCGTTACCCTGGGGGCATAACATACTATCCCAGATTCCCAGATTACAAAGATCCTGAAATAACTCCATCAAAGTTGTTCAGAGTAGAGCGAATTAAATCAAGCAAACATTTTCCATACTGGCAAAAAAGGATATTGGATGAATTGAAAATTCATGAGGAGACCAGAGTCACTGTGGTTAAAAATATACCAGAAATCAATGCTAAACTATGGAAAATCAAGCATTTGATTAAAATTACACCAATTGAATTTCCTTATGGAGAACCAACTGCAGATGATATAAACTACACAATCCTTAAAGAAAATGGTCAATGCTTGGTT…
>TRINITY_DN19848_c0_g1_i3.p2 TRINITY_DN19848_c0_g1~~TRINITY_DN19848_c0_g1_i3.p2 ORF type:complete len:118 (+),score=22.83 TRINITY_DN19848_c0_g1_i3:173-526(+)	ATGAATGCACCGCCGACATTCGAATCGTTCTTGTTGTATGACGGTGAAAAAAAGGTTCAAAAAGAAGAAGATACAAAAGTTACAAATGCAGCAATATTTACAGTTAACAAAGAGGACCACACACTTGGTAACATGATCAGACATCAACTGCTGAAGGACCCAAAAGTCCTCTTTGCCGGTTACAAGATACCACATCCATTGGAACATAAATTTGTACTCAGAATTCAAACAACATCAGACTATACACCACAGGAAGCGTTCATGAATGCCATTACAGACTTAACATCTGAACTCTCATTATTTGAAGAAAGATTTAAAGAAGCCATAAAGGAGAAAAAGGAAGGCTTAGATTAA
>TRINITY_DN19851_c0_g1_i2.p1 TRINITY_DN19851_c0_g1~~TRINITY_DN19851_c0_g1_i2.p1 ORF type:complete len:226 (+),score=23.78 TRINITY_DN19851_c0_g1_i2:281-958(+)	ATGAATCCTTGCTCAATTCCCACACCGCAACAAGATATGGAAGGCGATGGAAGGTGGAATAGCATTCATAACAGATTTCTGTCTGATGCTAAAGGCAAAGATGCTGATGTAATTTTCATAGGTGATTCTATTCTGCAAGCATTAGAACACACTGAGGTATGGAATCAGTGGTTTGCACCCTTACATTGCCTCAATTTTAGTATTCACAAAGATCAAACTCAGAATGTTCTTTGGCGCATAAAAAATGGAGAGTTGGACCATGTTGATCCTAAAGTTATAGTTGTTCATGTTGGAACAAATAATGTAGAAAATACTGCTGAAGAAATATGTGAGGGTATTATAGAAATTATCAAAACAATCAGGGAGAAACATCCTTCGGCCTATATTGTATTACCTAGT…
>TRINITY_DN19864_c0_g1_i4.p1 TRINITY_DN19864_c0_g1~~TRINITY_DN19864_c0_g1_i4.p1 ORF type:3prime_partial len:301 (+),score=68.29 TRINITY_DN19864_c0_g1_i4:205-1104(+)	ATGGAGGAAGAAAATACACCTAATGTTAGCCTTATATCGTGCATGCACTTTGTGCAAAGAGGCGTGGCGAAAGCAGTTCCTGAAAAAATTGAATTAACCCAAGGGGAACTAGAGAACATAATCAGACAGACAGCTAATGACCTGAGGATTGCAGAGCAAGGAGATGACGAGACTGATGATGAAGGTACAGGCTCAGCCCCAGAGATACCAGCCAATCCGAATGATGAATTCAACTTTGATAACTATGATAATGAAGACCTAAATTTGAATCCAGTTGGTATAGGAACAGTAGCAACAATACCTAATCTGGGGGATTTAAGTGAGAATGTGCAAATAAGAACTGAAGGGCCAGACAGTGATGAGGAGGATGATATAATTAAGCCCGAGGACAATTTGCTG…
>TRINITY_DN19865_c0_g1_i2.p1 TRINITY_DN19865_c0_g1~~TRINITY_DN19865_c0_g1_i2.p1 ORF type:5prime_partial len:139 (+),score=12.36 TRINITY_DN19865_c0_g1_i2:2-418(+)	CCATATAAAAAAAATATGTATGGGAGATTCCACCCACTGAAAATGTCTGCAAGGCAGGCAATAAAAGTTGGTACAAAAACCGTAAAACCAGTACTATCGTCGTCTCATGCTGAAGCTCGGAATAGAGTTCTGAGTCTTTACAAAGCATGGTATCGTCAGATCCCCTATATAGTGAAGGATTATGACATTCCCAAGTCAGAAGCACAATGTCGAGAGAAATTGAAAGAACTCTTCATTAAGAACAAACATGTGACTGATATTCGAGTCATTGATATGCTGGTTATTAAGGGTCAAATGGAGTTGAAAGAGTCGGTGAACATATGGAAACAAAAGGGGCACATTATGGCCTACTTCAAACCAACAGAAGAACCTAAACCAAAAAATTTCCTTTCGAAATTC…
>TRINITY_DN19867_c0_g1_i2.p1 TRINITY_DN19867_c0_g1~~TRINITY_DN19867_c0_g1_i2.p1 ORF type:complete len:97 (+),score=8.71 TRINITY_DN19867_c0_g1_i2:115-405(+)	ATGGCTTCTGGACTCGAAAATTACGTGAATCAAACAGTGTCGGTAATAACTTCGGATGGACGTAATTTTATTGGCACCCTTAAGGGCTTTGACCAAACAATAAATATTATTTTAGACGAATCTCACGAAAGAGTGTTTTCCTCCACAAGTGGCGTCGCTCAAGTAGTACTTGGACTTCACATAATCAGAGGAGACAATGTGGCAATAGTCGGGCAAATAGACGAGTCAATTGATAGCAGATTAGACCTCGGAAACATCAAGGCAGAACCACTTGGACCAATGGTACATTAG
>TRINITY_DN19873_c0_g1_i1.p1 TRINITY_DN19873_c0_g1~~TRINITY_DN19873_c0_g1_i1.p1 ORF type:3prime_partial len:518 (+),score=130.68 TRINITY_DN19873_c0_g1_i1:436-1986(+)	ATGAAAATCCCTACAGCCATGGATGATAACTCCGTATCTCATCACAACGGAGGGCAAGTGGGATCTCAAATTGGAGTCAGTGTAAATAATAAACAAAATGAAGAACCCAGTCAAAGTGTTCAGTATTCAATACCGGGCATTTTGCATTTTATCCAACACGAATGGGCGAGATTCGAACTGGAGAGATCACAATGGGAGGTGGACAAAGCAGAATTTGAGGCACGGATCGCCTTTCTCCAAGGTGAGAGGAAGGGTCAAGAAAATTTAAAAAATGATCTCGTGAGGCGGATTAAAATGCTTGAATATGCATTAAAGCAAGAAAGAGCAAAATTCCACAAGCTCAAGTATGGAGTGGAGTTGCAACAAGGAGACGTAAGGCCCCCGCCGGAAGAGTCAGCG…
>TRINITY_DN19882_c0_g1_i2.p1 TRINITY_DN19882_c0_g1~~TRINITY_DN19882_c0_g1_i2.p1 ORF type:internal len:233 (+),score=92.01 TRINITY_DN19882_c0_g1_i2:1-696(+)	GGCGAGGGCGAGCCGCGCGAGTGTCACGCCGCCGCCGAGATCTCCGCGCTCGTCAACTACGTGCAGCCCGTGCACTTTAGCTCGTTCGAGAGCGCCGAGAAAAAGAATCGTTTCTACGAGATGTCATCGTTCGACGAGAAACAAGCGACCACGCTGCTGAAGGAACGTCCCATCGAGTTCGTGAACTACAACAAGCACCAGCTGTCCCGGGTGTACCCGGCCGGGACCAGGTTCGACTCGTCCAACTTCATGCCACAGGTCTTCTGGAACGCGGGTTGTCAATTAGTCGCTCTCAACTATCAAACTTTGGACCTCGCCATGCAGCTCAACCTAGGCACGTTCGAGTACAACAAGCGATGCGGATTCCTATTGAAACCTGAATTTATGAGGAGAAAGGAT…
>TRINITY_DN19885_c0_g1_i2.p1 TRINITY_DN19885_c0_g1~~TRINITY_DN19885_c0_g1_i2.p1 ORF type:complete len:250 (+),score=29.65 TRINITY_DN19885_c0_g1_i2:451-1200(+)	ATGGGTGACAAAGACGACTATTTGACATCGTATAGGGTATTTTTCGAAAACTTTGCGGCCACAGTGAACCCCGAAGACCAGCTGCCAGTGAACATAGCTGGGTATACAATCACCGAGGCTGAACTTCCTGGCGAAGTTATCTATTGGACTACCCAGTATTTGACAGAAAAACAATGCCCACTGACGCTGATGACGCCCCTGCGGCGAATCGTATTAGACGAGGTGCGAGTAGCATCGAAGAAACATCCTGCTGAATTCGGTTACAAGTCTGATGAATCAGTTTATATAGCGCTGAGACTGATGCAAGCTGTGACAGCCCGTGTAAACAATGTATGCTTGCGGTACTTAGATAATTCCAAGCTTGACACACTCCCTCCCCCACCTCCTATCGCACAAAGA…
>TRINITY_DN19900_c0_g1_i2.p2 TRINITY_DN19900_c0_g1~~TRINITY_DN19900_c0_g1_i2.p2 ORF type:internal len:167 (+),score=75.22 TRINITY_DN19900_c0_g1_i2:3-500(+)	AAGCTCACCGCCAGCGTCGCGCCCCTCGCCCTCGCCGCCGCCGACCACAAGCCCAGACCTGCGCCACTGCAGCCAACGCCGAACAGCGGTCCGAGTCCGGCCGCGGTTTCCCCGCTGAAGTCTGCGCGAGAGAGCTCGCCGTCGCCCGCGCCCGCCACGCCCGTCTCCAGACCTGAAGAGGTTGACATTAAACAACCACGGCTACCCGAGAGAACGGTGCAGCTGAGTCCCGATACTACAAGCTCGTGGAGCACAAATGAAGACAACACGATCAACACATCCACGTCAACCACTGCTTTGCACATTAACACTACGCCGCAGTGCGGCGTTGTATCGAGCGGCAGCGGCGGTAGCGCCCCGGAGTACTCGCTGTTCAAGGACGTGTCGGGCGCCGCCACG…
>TRINITY_DN19912_c0_g1_i1.p1 TRINITY_DN19912_c0_g1~~TRINITY_DN19912_c0_g1_i1.p1 ORF type:complete len:397 (+),score=35.38 TRINITY_DN19912_c0_g1_i1:122-1312(+)	ATGTTCAAGTTACTAAACCGTCCTGGTCGACGCAGCGCTGTTATGAAGTTATTTTGTGAGAAAGTTGAGGTTAGAACACCGAGAATTTTTTATGTTTATTCTTCAGCTGGTTCTGTGAGATTCGCATCAACACTTGGCAGTGATGCAGGGAAAACTCTACCTCTAGCGGACAGCATACCAGAACCACCTCCGGTTCCAGATCCTACAACGATATCAGATGCTGTTAGTGCAGTCCAATCTTTTGCTGCGAATGGTGAACCTACGTTTGCCAGCATAGGCCTAGGAGGTTGGGGACCAGTTGGATTGGTGCAGAACTGTTTCGAATATCTGCACGTCACTTTAGATGTTCCATGGTGGGGTGCAATTGTCTTGGGCACAATAGTTGTCAGAGTTGTTATG…
>TRINITY_DN19923_c0_g1_i1.p1 TRINITY_DN19923_c0_g1~~TRINITY_DN19923_c0_g1_i1.p1 ORF type:complete len:269 (+),score=33.89 TRINITY_DN19923_c0_g1_i1:46-807(+)	ATGCGAATATACGGTTATTTAGCAAAAAAAGTCGGAGATTTGACCATAAAATATTCCAATTTTCCCGAATCCTATGTCAAAAAAAGCTATGAACAGGTTTACTGGAAGACTCCCGCTGGGTATCCTCAGTACAAGAAAGCTCAGGTTGCTCGTAAGAAGTACCGGTTCACAACAAACAGACCCTGGACCGGTCAATTTCGGCAACAGAATGAACCTGGCACATTAAGGAAGAAGGTCTTCCTCGAACCGATTCGTGATTGGACATTTTTCAGAGGTGATCGCGTGGAAGTTATGGTAGGAAAAGACAAAGGTAAACAAGGGATTGTATCCCAAGTCATACAGGAGCGTAACTGGGTTATTGTCGAAGGTCTTAATACACATCTTAGGGTTGTTGGAAAA…
>TRINITY_DN19929_c0_g1_i2.p1 TRINITY_DN19929_c0_g1~~TRINITY_DN19929_c0_g1_i2.p1 ORF type:complete len:331 (+),score=52.43 TRINITY_DN19929_c0_g1_i2:91-1083(+)	ATGTTTGCACCCAATAGCAGGCATTTATTTTTGTCTGCACAGCTGCGTCGTTTGCAAAGTACTTTAGTGCTCGCCGAGCACAACAATGAGGTACTATCTCCAGCAACCCAAAATACATTGAATGCTGCCAAGAAAATTGGAGGTGATGTCTCAGTGCTTGTGGCTGGAACCAAATGTGGACCTGCTGCAGAATCCATTGCTAAGGCAAATGGTATATCTAAAGTTTTAGTGGCTGAGAGTGATGTCTTTAAAGGTTTTACTGCTGAAACCCTGACTCCTCTGATTTTGGCTACACAAAAACAGTTCAAATTCACTCATATCTTAGCACCAGCAACTGCTTTCGGAAAGACGGTGCTGCCACGAGTTGCGGCCAAGCTTGATGTGTCACCAATAACTGAT…
>TRINITY_DN19936_c0_g1_i3.p1 TRINITY_DN19936_c0_g1~~TRINITY_DN19936_c0_g1_i3.p1 ORF type:3prime_partial len:274 (+),score=86.50 TRINITY_DN19936_c0_g1_i3:264-1082(+)	ATGAGCAGCGTACCAGACAACGCGCCGCAACATTGCCCTGGAACTCAAAGCGAGGATGCTGGTAAAGCTTCAGCCTGTGCTGGATGCCCTAATCAAAACATTTGCGCATCTGGAGAAGCATCTCAACCTGACCCCGCAGTAGAACTGATAAAACAACGTCTCTCCAATGTAAAGCACAAAATTCTGATCTTGTCCGGTAAAGGGGGGGTCGGAAAAAGTACTGTGACATCACTAATTGGGCACGGTCTTGCATCAATGAGTCCTGATATAAACGTAGGTATACTCGATGCCGACATCTGCGGCCCGAGCCAGCCGCGAGTGCTGGGCGTCCGCGGAGAGCAGGTCCACAACTCCGGCTCGGGGTGGTCCCCTGTTTACGTTACGGATAACTTGTCGCTG…
>TRINITY_DN19945_c0_g1_i1.p1 TRINITY_DN19945_c0_g1~~TRINITY_DN19945_c0_g1_i1.p1 ORF type:complete len:495 (+),score=53.24 TRINITY_DN19945_c0_g1_i1:202-1686(+)	ATGGCTCCAGTGGAAGATGTTGAAATGAAAAATGTGGAAAGTCCTGCAGCTGTTAGTGACGTTGAGACAGCGGATGTAAAGAAAGATGCTGATGTACTAGCTGTTCAGGATCTACGAGAACACATCAGACAAATCGATAAAGCTGTTACTTCGAAAGAACCTAGATTCGCTATGCGTGTACTTAGAGCACTGCCGAGCACTCGCAGGAAGTTAAACGGTAACGTTCTGCGAGCTATTATCAATCAGATTTATCCCGCTAGTGCTGAGAAAGAAACCATACTATCTTTTGTGGAAAATCCTCTCCCTGGTGCCGTAGAAATAGAAGCTCCCAGGTCACGAAGCGCCCCTAAGCAGCCAGTGCCCGAAGTGGATACATATTTGCATCTCCTTGTGCTGTTA…
>TRINITY_DN19968_c0_g1_i2.p1 TRINITY_DN19968_c0_g1~~TRINITY_DN19968_c0_g1_i2.p1 ORF type:complete len:255 (+),score=25.23 TRINITY_DN19968_c0_g1_i2:61-825(+)	ATGATCCGAACGGTGATCAGGTTGTCTCCAAGTTTTGTCTTACCAATTTTTCGTGAAAGAAATGAAAATGATTACGATGTCCTTAACAGACCTCTGCCTGGAGGCCCTCAGACAGGCTGGGATCGGGTTAAAGCCATGTATAAAAAAAACGAATTCGACGAAGTTTCTCCTGAACTGCATACAGTTGTGCAATCCACATTGTGCGGTGCATTTGTTGGTGTTTGTTTCGGAGGATTTGTCTCATCTCGAGAAGCCTACCTGTATTTTATTGAAAATAATCAAGCAACCGCTTATAAAACAGTAGGCGATGCAAAGAAAAAACTGCAAGACTATGTAACAATTGGATTTGCCAAAGGTGCCTACAAGTGGGGATGGAAATTAAGTATTTTTACAGGAATG…
>TRINITY_DN19970_c0_g2_i1.p2 TRINITY_DN19970_c0_g2~~TRINITY_DN19970_c0_g2_i1.p2 ORF type:internal len:167 (+),score=82.94 TRINITY_DN19970_c0_g2_i1:3-500(+)	GTGGAGCCCTACGTGCAGCACGCGCTGCTGCGCCTCGCGCTGCCGGCGCCGCACCGCCCCTACGCCCGCCCGCACGAGAAGTGGCAGATCCTATCGCAGTGCTTCCGGCTGTTCGGCACGTGGCTGGAGCAGTACACCCCCTCCCCCGCAGACTTCCCCTCCGCGGGCGGAGACGCGGAGTGTCCGGCGCCGCCCGGCTTCAGGATCCTGCTGCAGCTGCACACCAAGTCCGAGCTGCTGCGGCTCCTGCTCTCCTCGCTCGATCAAACCTACGAACTGCTCGAGAAGCAGCCTGGATCTGCGAATGAGTACGTGGAGCAGTGCCTCATTAGCGTCCTGGAGATGCTGGAGCGCGCGCTCGCCCTCGAGCGGGAGCTGGGCGCGGCCGCGCTGGAGGCG…
>TRINITY_DN19977_c0_g1_i1.p1 TRINITY_DN19977_c0_g1~~TRINITY_DN19977_c0_g1_i1.p1 ORF type:complete len:118 (+),score=15.78 TRINITY_DN19977_c0_g1_i1:152-505(+)	ATGGCTTTTAGAGCAACTGCCATGATGGCTTTCCGAGCCACGGCTATTAACCGAAGTGACAGCCTCAGCAAATGGGCCTACAATCTTTCGGGATTCAATAAATATGGTTTGTTACGGGATGATTGCTTGCATGAAACTCCTGATGTAACTGAAGCACTCCGCAGACTTCCATCCCATGTTGTTGACGAGAGAAACTTCCGTATTGTACGTGCCATACAGCTCTCCATGCAAAAAACAATCCTACCTAAAGAAGAGTGGACAAAATATGAAGAAGATTCCCTATACTTAACCCCAATTGTTGAGCAAGTTGAGAAAGAGAGGCTGGAGAGAGAGCAGTGGGAGAAGGAATATTAA
>TRINITY_DN19998_c0_g1_i1.p2 TRINITY_DN19998_c0_g1~~TRINITY_DN19998_c0_g1_i1.p2 ORF type:5prime_partial len:146 (+),score=85.69 TRINITY_DN19998_c0_g1_i1:1-438(+)	GCGCGGCGGAGGAGCAGGTCGCCGGACAGCGCGGCGCGGCGCCGGCTGCAGTCCACCAGCCTGGCCAGCACGCCCGTCACCGCGGACAACCTGCAGGACTTCCACCGCCATCTGCTGCAGGACGACCAGGATCCGCTCGACCTCAAGTACAGCCTCTACGCGGTGGTGTCGCACTCGGGCCAGATGAGCGGCGGGCACTACGTGGCGTACGCGCGCAACCCGTCGGGCACGTGGCTGTGCTACAACGACTCCATGTGCCGCGCCCTGCCGCCGTCTGCCGAGCCGCCCATCGACCCCGCCACCGCCTACCTGCTGTTCTACGAGCGGCAGGGGCTGGACTACGACCGCTACCTGCCCGACGTGGGCGACCGCCGCCCCGCCGCCGGCCTGCTCGACCCG…
>TRINITY_DN200_c0_g1_i1.p1 TRINITY_DN200_c0_g1~~TRINITY_DN200_c0_g1_i1.p1 ORF type:complete len:629 (+),score=73.12 TRINITY_DN200_c0_g1_i1:144-2030(+)	ATGATTGAGAACGACATTTCAGCGTGGTCTCCTGACGATACGCTAAGGATATTAATAGCCTCCGATATTCATCTTGGTTTCATGGAAAATGATCCGGTACGCGGAGAAGATAGCTTTATAGCTTTTGAAGAAGTTTTGTCTCTTGCGGTACAATGTGATGTTGATTTGATACTTTTAGGAGGTGATCTGTTTGATCAAGCTAAACCTTCTGTCAATTGTATGTTTAAATGTACAGAAATAATCCGCAAATATTGTCTTGGGGATAAACCGGTTAGTATAGAGTTGCTGTCTGACCAAATAAAAAATTTTTCAAGAACAGTTAACTATGAGGACCCCAATTTGAATATTTCTTACCCTATTCTCTCAATACACGGCAATCATGATGATCCCGTTGGCCAG…
>TRINITY_DN20000_c0_g2_i4.p1 TRINITY_DN20000_c0_g2~~TRINITY_DN20000_c0_g2_i4.p1 ORF type:complete len:82 (+),score=0.42 TRINITY_DN20000_c0_g2_i4:307-552(+)	ATGCTCACTTTATGGAATTTATTTGAAGCAACATTGTTATGTCTCAACGCAGTATGTGTATTACACGAAGAAAGATTCATGCAGAAAATTGGCTGGGGAGCAAATACCCAAACCCAGGGCTTTGAAGATCAATCTTCGATGAAATTCCAAATTCTTAACTTGGTGAGGTCAATTAGAACAGTTACAAAGATTCCTCTCATCATACTCAATATCCTGACAATAATGTTCAAACTGTTACTGGGATAA
>TRINITY_DN20006_c0_g1_i4.p1 TRINITY_DN20006_c0_g1~~TRINITY_DN20006_c0_g1_i4.p1 ORF type:complete len:266 (+),score=8.72 TRINITY_DN20006_c0_g1_i4:1039-1836(+)	ATGTTTGCAGTGGCTGCTTTGTTTGCTTTAGTCACCTTACATGTACTACTAGGATTAAATTGTGTATTCCGGATACTGAACTATATTTTTCTGAACCGAAACAGAGTTCAACTATTTGCGTTCTGGTTATTTCTACTTATGATATCTGTATTTTTGGTACTTACGCGAACCAAAAGTGCTGTAAAGGTGAATACTGTGACCAGAAAATCATTTCATTTATTGGCCTCGCTTGTTTTTATGTCAGGTATTATTTATGATGTTTATCTGACGAGCCTGGCTGCTGGAATTGGATTTGGATTGTTGATTTTAGTCGAGGCATTACGTAAGTTAAACATCACACCAATATCAGAAGCCCTGCAATCAGCTTTTGATGTCTACAGTGATGAGAAGGACATAGGA…
>TRINITY_DN20010_c0_g1_i1.p1 TRINITY_DN20010_c0_g1~~TRINITY_DN20010_c0_g1_i1.p1 ORF type:internal len:128 (+),score=60.53 TRINITY_DN20010_c0_g1_i1:2-382(+)	GCCATCATCACGCTCAGCTTCAGCGACGGCGACTCGCACAAGCTGGCCGTGCCGCCCGTCGAAGATATAGCTGCAGCGCGACAGGCGTGGGTGACAGCCTTAAACGAGCACATCGCGTACTCCGGACACTACCTGTGGGCCGGGGCGTCGCCCGACACGGCCAAGGAAGCCACCGAGGAGTTGGATGAGGAGACTAAGCCACTGGGTACCATGCAGGATGCGCTGACGGCCGCGACGAACAGTCTGGCGCTGCTGGACACGCAGCTGCGGGAGTGCTCCGCCATCGTGGCGGCTCTGGACAAAACGGTCAACGTCAGTAATTCCCTGCACCATTCGGCGTACATGCGGTTCCAACACGCGAGCGGCAGCGGGCAGGCGGAC
>TRINITY_DN20013_c0_g1_i1.p1 TRINITY_DN20013_c0_g1~~TRINITY_DN20013_c0_g1_i1.p1 ORF type:complete len:230 (+),score=24.72 TRINITY_DN20013_c0_g1_i1:196-885(+)	ATGACGGAAATCGATCCAGAGCATCCTAGGAAATTAATTCCTGAATTATGCAATCAATTTTACCATTTAGGATGGGTGACTGGCACGGGTGGTGGTATATCAATAAAACAAGGTGACAAAATTTACATTGCACCTTCAGGAGTTCAGAAGGAACGCATGAAAGCCAATGATCTGTTTGTCCAAACAATTGATGATGAAGATTTAGAATTACCACCACCGGAAAAAAAGTTGAAGAAAAGTCAATGCACCCCGTTATTTATGTTAGCATATAGAATGCGCAATGCAGGTGCTGTAATACATACTCATTCTCCTCACGCAGTCCGATGCACACTTTTATACGACAAGGTGTTTGAGATCACACATCAGGAAATGATTAAGGGCATCAAAGACACATCCCTA…
>TRINITY_DN20017_c0_g1_i1.p1 TRINITY_DN20017_c0_g1~~TRINITY_DN20017_c0_g1_i1.p1 ORF type:internal len:220 (+),score=94.24 TRINITY_DN20017_c0_g1_i1:3-659(+)	CCCGCCGCCGCGGCGCCTACCGTGTGGAACCTGCTGTACAAGAACATCGGGAAGGACCTGAGCCAGATATCCATGCCGGTCACCATCAACGAGCCCCTCAACATGCTGCAGCGTCTATGCGAAGAGTTGGAGTACTCGGAGCTGCTGGACGCGGCGGCGGAGTGCGGCAGCCCGGTGGAGCGCATGTCGCTGGTGGCCGCCTTCGCGGTGTCGGCCTACGCGGCCTCCGCGCACCGCGCCGCCTCCAAGCCCTTCAACCCGCTGCTGGCCGAGACCTACGAGTGCATCCGGGACGACCGCGGCTTCCGGTTCATTGCTGAACAGGTCTCACACCACCCCCCCATATCAGCGTGCCACGCGGAGTCTAGCCGCTGGTGCTTCTGGCAGGAAGCCCGCATC…
>TRINITY_DN20026_c0_g1_i2.p1 TRINITY_DN20026_c0_g1~~TRINITY_DN20026_c0_g1_i2.p1 ORF type:complete len:367 (+),score=42.02 TRINITY_DN20026_c0_g1_i2:298-1398(+)	ATGAAAGTGAAGACTGAAGACTACAATGCGATGCTTCCTCGAAGGCGAAATATAGGCGTTACAGAAAGACTCTTGGAAACAGAAACGGATTCATACAATAAATTAGATAAGAAAGGTGTTCATTACGGGGAATCGCGGCCTTACGAGAACTCATCAAATTCCAAATCAACATTGATTCTTAAATCATCTGACCAGGACGTGTTTAAATTTTTAGAAGAATTTGTTTTTGAACCAGTTATGGCTTCAAGAGATAGAACAAGTGAATTCATTTCAACTGTACGCAGTCTCCAAGGACGTTTCTTAAACAAACCAACCGTAAGAGATGATAGAAAAGCTGCTGTGTTGGAAACTTACTCCCAATTCATGAGTATGGCAAAAGTAATTAGTAAGAATATTACT…
>TRINITY_DN20061_c0_g1_i1.p1 TRINITY_DN20061_c0_g1~~TRINITY_DN20061_c0_g1_i1.p1 ORF type:internal len:158 (+),score=70.20 TRINITY_DN20061_c0_g1_i1:2-472(+)	GCCGCGCCGCCCGCCCGCGCCGCGCCCGCCCTGCACCAGGACCTGCTCTGGAAGTTCCGGTTTTACTTGTCGTCGCACCGCCGCGCCCTCACCAAGTTCCTGGAATGCGTCAACTGGAATAGACCTGGCGAAGTGCGTCAGGCCCTCGCCATGATGAGGCAGTGGGCGCCCATGGACGTGGAAGATGCGTTAGAGCTGCTGACTCCGAAGTTCACGCATCCCGCTGTTAGGAAATACGCGATATCGAGATTGAGACAGGCTCCCGACGAGGATCTGCTGCTGTACCTGCTGCAGCTGGTCCAGGCCCTGAAGTACGAGAGCTACTCGGAAATACATGAGGAGTACGCGCGCACGTGCGGCAAGGACATGCCGCTACCCGTGGAGCTGGACCCTCGCCTG…
>TRINITY_DN20067_c0_g2_i1.p2 TRINITY_DN20067_c0_g2~~TRINITY_DN20067_c0_g2_i1.p2 ORF type:internal len:103 (+),score=50.39 TRINITY_DN20067_c0_g2_i1:3-308(+)	GAGGCCCGGGCCGCTGACCTCGCCGCGCAGGTCGACGACCTCACGGCCCGCAACAAACAACTCGACCGGAAACTGCAGCAGCTCACCAACAAATTATCGGTTCTCCAAAACGAGTTGACGGAAGAGAGGGGCTTGGCGGCGGCCATGGCCAGCAGCCAGTCGGAGTGGCAGGCCAGGGCTAAAGAAAAGGAGGAGAATTTCACTAAAGAGGTAAGCGATCTGAAGGAGCAACTCCGCGACGTGATGTTCTTTGTGGAGGCGCGAGCGCAGCTGGAGCGGTCCGGCGCCGTGTCGCGCGACGAGCTG
>TRINITY_DN20075_c0_g1_i3.p1 TRINITY_DN20075_c0_g1~~TRINITY_DN20075_c0_g1_i3.p1 ORF type:3prime_partial len:153 (+),score=54.30 TRINITY_DN20075_c0_g1_i3:162-617(+)	ATGAGTTTGGGAGCGCGCGCCACCAAGTGTGGTGCGAAAGGCAAGGAGGGCAAACACGCCGCCGACAAGGGCAAGGGCGCAGATAGACCACAGCCCAAGGAGAAGGCCAAACCGCAGGCGACTACAGAACAACTCCGAATGGCACATATGATCGACCGTAAAAGCGACGACTCGTCCGAGGTTCGACGAATGGTCTTGGAGTTAATGGAGATGACCTGTAGGACTGAAGATGAGGTTTGCTCCGCCCTACATGACACAGACAACGACCTCGACGCCGCCTGCAACCTGCTACTTGAAGAAAGTCAACGGATACAGGGCGAATGGCAAACCAGAGAGAAGAAAAAGAAGAAACCTCCCGCCCCCGCCGGAAACGGTGAGGTCGAGCCGCGCGACCCGCGG…
>TRINITY_DN20081_c0_g1_i3.p1 TRINITY_DN20081_c0_g1~~TRINITY_DN20081_c0_g1_i3.p1 ORF type:5prime_partial len:324 (+),score=146.19 TRINITY_DN20081_c0_g1_i3:2-973(+)	GGCCACGCGCACCTGCTGGCCTTCGACGCCGAGGCCGACCGACTCGCCTTCCTCAAGGCGCTCGCCGCCTCCGCCGCGCTGCCCTGCAAGGTGGACGCGGACACGCTGGCGGACGCGATGGCGCAGTGGCGCAGCGGCAGCATCACCAACTGGGAGTACCTGATGCGCCTCAACGGTCTCGGCGGCCGCTCCTACAACGACCTCATGCAGTACCCGGTGCTGCCCTTCGTGCTGGCCGACTACACCTCCAAGATACTAGACCTCGACGACCCGAACACCTTCCGGGACCTCTCCAGGCCGGTGGCCGTGCAGGACAAGAAAAGAGAACACCACTACATCAACACGTATAATGACCTGAAGGCCGCCCGGCGCGAAGCCTGCAGCTCGCAGCTATCCCGG…
>TRINITY_DN20088_c0_g1_i2.p1 TRINITY_DN20088_c0_g1~~TRINITY_DN20088_c0_g1_i2.p1 ORF type:complete len:1237 (+),score=204.45 TRINITY_DN20088_c0_g1_i2:488-4198(+)	ATGAGTAAACAGAAAGCAGAAGTTGATTGCACATCAAAGTGCAAATCTCGCAACCACGGCCAGGTACTCACAAGTGCAATTACAAAGCGATCAATTAGCGATGAAGCCCTTGCTAGTTTTATCAAGGCCACATGCTCGAATTTTGTCAAGGCTTTTGATAAAGAGGGGCGAACGCCTCTTCACGTAGCAGCCTCTCGAGGCAGGGTTGCACTAATGGAATGGCTGATCAAGCATTCCTCGGAAGCTTTTGCAAATGCCCGAGATCGCGAGTCAGGCTACACGCCTCTCCATAGAAGTATATTTTATGGTCAAATACATGCGGCTGTATCCTTAATGAAAATTGGTTTAAACACCGATATAGTCGACAAGGATGACTACAAGGCGTTAGAGCACGCCATG…
>TRINITY_DN20089_c0_g1_i5.p1 TRINITY_DN20089_c0_g1~~TRINITY_DN20089_c0_g1_i5.p1 ORF type:3prime_partial len:214 (+),score=69.58 TRINITY_DN20089_c0_g1_i5:124-762(+)	ATGTATCGTAAAATTGTGTGGTGTTACGTATTTGTGTTGACCTTATTGGATATTTCGTTAAAGACCAGACTGTCGGCCCAAGGAAAGAGTCATGGTGTCACACTACATGATTCTCTGATAGAAGGGATCAGTTTTCAGGAATGGGGGAGCGAGGCAGGCGACAGTAAGCGCGGTGCCGAGGGGATATGGCTGCAGCCGCCGAGTTTGGAGTTCGGGCGCGCCGCGCTGGCCGAGCCGCACGCGCGCCGCGTCACCCTTACCAACCTCGCCAACACCACCATACACCTCGCCTCCGTGGCCGGCACCACACCTGACTTCCATGCCTCATTCTTTGAGTCAAAGACACTGGCGCCACAAGCCAACACGACGTTCAGTGTCGTGTACCTGGGCCGGCACGAG…
>TRINITY_DN20095_c0_g1_i1.p1 TRINITY_DN20095_c0_g1~~TRINITY_DN20095_c0_g1_i1.p1 ORF type:complete len:78 (+),score=22.24 TRINITY_DN20095_c0_g1_i1:166-399(+)	ATGTTGATTAAAGTCAAGACGCTTACTGGTAAAGAAATTGAAATAGATATAGAACCCACCGACAAAGTGGAAAGAATCAAAGAAAGAGTAGAAGAAAAGGAAGGCATTCCGCCGCAGCAACAGCGTCTCATATTTTCAGGAAAACAAATGAATGATGAGAAGACAGCTCAAGATTACAAAGTTCAGGGAGGTTCAGTGCTTCATCTTGTTTTGGCTTTAAGGGGAGGCGAATGA
>TRINITY_DN20097_c0_g1_i2.p1 TRINITY_DN20097_c0_g1~~TRINITY_DN20097_c0_g1_i2.p1 ORF type:complete len:389 (+),score=35.84 TRINITY_DN20097_c0_g1_i2:124-1290(+)	ATGAAACTATTCTCGACTGTATGGTTTCTGTTAGTCGTTAGTTGGTGCTCCGAAAGTACGCCCACGAGAAGGCTCGTCGAGCAGAATGTCGTGTCTGACAAGAGTCTACAGGATACCGATTTGCTCTTAACGTTCGTGGTATTTCGTCATGGCGACCGTACACCGGATCAAGAAGAACTGGCGTTGTTTCCGTCATCTACACAGGGCAATAAGGACTTGTTCTACCCTTACGGATTGAAGGCATTAACAAATATGGGTAAACGTCGAGCCTGTTCAGTCGGGAAATATCTCAGAAAGAACTATGATGGATTCCTTTCGAGGTTATACCTACCAGACGAGATTGTTATCCGCACTACGGATTATGATCGCACTAAAATGACAGCTTTAACTGCGATGGCC…
>TRINITY_DN20098_c0_g1_i3.p1 TRINITY_DN20098_c0_g1~~TRINITY_DN20098_c0_g1_i3.p1 ORF type:complete len:422 (+),score=78.35 TRINITY_DN20098_c0_g1_i3:330-1595(+)	ATGGCCGGAGCGATGTTATTTGAAAGATCACGCGTCTCATCATCGACGAACAGAGACGAAGACGTCCGCATGACTGACAAAATGGTCAGCACTGGCGAGCTGCCCGAAGATGATGAAGAAAACATAAGAGCAAAGGAGCAGGGTATCCTTAACCTCGGCGAGAAATACAAAAAGGAAGGGAAGGCTAAGGAGCTGGCAGAACTTATCAAAGCCACCAGACCATTTTTGAGCCTCATAAGTAAAGCTAAAGCTGCGAAACTGGTACGTTCCCTTGTTGACTTCTTCCTAGATTTGGAGGCAGGGATCGGTATAGAAGTACAGTTGTGTAAAGAGTGCATAGAATGGGCCAAGGAAGAACGACGCACCTTTCTTCGGCAGTCTTTGGAAGCAAGACTTATT…
>TRINITY_DN20100_c0_g1_i1.p1 TRINITY_DN20100_c0_g1~~TRINITY_DN20100_c0_g1_i1.p1 ORF type:complete len:135 (+),score=19.85 TRINITY_DN20100_c0_g1_i1:129-533(+)	ATGGGTGATCACGACGAATTTGAAGACAACCAATTTCCCAATAACGACGAATTCATTCCATACGTTACGGCCGGTAATCTTGCTTCAAAAAATGGCGCTAAAGTAACACTTTGGGGAAAAGTTACTAGAGTTTCAGCTAGTGAAGGATTTTATGTGAAAACCGTAGACGATCAAGAAGTATTGATACGTTTGAGGAAACCTTTAGATGAGCCACTAGAAGGATGGTATGAAATAATCGGCGTGTCACAAGGTAAAACTGTACTGTGCGAAGATTATGTTTCTCTGCCGGACAACATTACAGCAAACATTGATATTGATGGGCACAAAGCTTTGGCCAAGTTATTAGCGGCCTTAGATGATCCCTGGAATCTTGGAGAGAATAGCCATACTGAATTAGAG…
>TRINITY_DN20114_c0_g1_i5.p1 TRINITY_DN20114_c0_g1~~TRINITY_DN20114_c0_g1_i5.p1 ORF type:3prime_partial len:401 (+),score=77.90 TRINITY_DN20114_c0_g1_i5:359-1558(+)	ATGGAATTTCTAATACAGGAGTGTTTCAAACAAAAAGTGAATAAACACTGTGTTAATAAGCTTCCAAGTCTATTCATCAGTATACCTAACAGTTGTACAGCTATGCTGAACCTCTCACGACTTTGTCGATGTAAGCAGTCTCTAAGTGCAGTGCAAAGTAAACTCCTGGTGTCATCTCGAAATGGCTTCAGTAACAGTATTATTTCAAGGCAAATTATCACAACTACAAAAATGCACAGATATAACATCCTAGGAAGGTTCAGTCTAAGCAGCACAATAAAATCAAACAGTATTATAATGCGATTTTGCTCTTCAACTCCTAAACCGAAGACGTCAAGAGCAGTTGGATACTGGCTACTAGGATGCAGTGGTATGGTCTTCACTGCTGTAGTACTAGGT…
>TRINITY_DN20115_c0_g1_i1.p1 TRINITY_DN20115_c0_g1~~TRINITY_DN20115_c0_g1_i1.p1 ORF type:complete len:417 (+),score=39.43 TRINITY_DN20115_c0_g1_i1:121-1371(+)	ATGGAAGATTTTACCAATAATCCTGGTATAGTTGTTATACGTGCGAAACCGGAAGGACAAAGAAAGACTTTTAAACCCAAAGTTAGATCTTTAAATAAAATACCTGATGATTTGTTGAATGATCCCCTGCTAAACAGGGCTTGCGCGGCTTTACCAGAAAATTATAATTTCGAAATACACAAGACGATATGGAGAATACGGTCTACAGCGGCAAAACGCGTGGCCCTACAGATGCCTGAAGGTCTAACTATGTTTGCAACGACTCTCTGTGACATAATAGAAACATTCACCGAAGCCGATACTGTGATAATGGGAGATGTGACATACGGAGCCTGCTGTATAGATGACTTCACTGCTGTGGCACTCGGTGTAGACCTCCTTGTGCACTATGGACACTCT…
>TRINITY_DN20119_c0_g1_i3.p1 TRINITY_DN20119_c0_g1~~TRINITY_DN20119_c0_g1_i3.p1 ORF type:complete len:190 (+),score=20.66 TRINITY_DN20119_c0_g1_i3:205-774(+)	ATGGATTTAACTGAAAACATTGCCAACATATCTTTACACGAGGAACAAACAGCGAAGAAACGAAACGATTATATAGATTGGCAAGAATATTTTATGGCTGTTGCTTTTTTGGCGGCAAAACGCAGCAAAGATCCCAAAACGCAAGTCGGCGCATGCATAGTTAATAATGATAATAAAATAGTCGGCATAGGTTATAATGGAATGCCAATAGGTTGTAATGATGACGACTTTCCCTGGGGAAAGAACACTCCATCACCACTAGATAGCAAATACCTTTATGTATGTCATGCAGAAATGAATGCAATATTGAATAAAAACTCTGCAGATGTCAAAGACTGCACAATCTATGTAGGATTGTTTCCATGTAACGAATGTGCAAAAATGATCATACAGTCTGGT…
>TRINITY_DN20127_c0_g1_i1.p1 TRINITY_DN20127_c0_g1~~TRINITY_DN20127_c0_g1_i1.p1 ORF type:complete len:230 (+),score=40.93 TRINITY_DN20127_c0_g1_i1:123-812(+)	ATGCAGAACCCCAATGAAGATACAGAATGGAACGATACCCTTCGAAAGATGGGTATTATACCGCAGAAAGAAGCGGAGTTTTCGGAGGCCGATATTGTGAACATGATAGAGGACACAATACAGCAAAAGGAAGCTGAAAAACAAAAACAATTATCTGAGTTAGACCTTGATGGATTGGACGAACTTGAAGATTCAGAAGATGAGGCTGTTATAGAAGAGTACCGCAGGAAACGATTAGCAGAAATTAAGAAGCTGTCTGAGAAGCCTAGATTCGGAGAAGTGCGAGAAGTCTCTGGTCAAGATTATGTGCAGGAGGTTAACAAGGCTGGTCAAGACATTTGGGTGGTCATTCATTTGTACAAACAGGGAATACAACAATGTGCACTAATAAATCAACAT…
>TRINITY_DN20129_c0_g1_i1.p1 TRINITY_DN20129_c0_g1~~TRINITY_DN20129_c0_g1_i1.p1 ORF type:3prime_partial len:408 (+),score=40.40 TRINITY_DN20129_c0_g1_i1:258-1478(+)	ATGTTAAAACTAGTATTTATCGTGATAGTTCTTATCGAAGCGGTTAACCTCACAGACGTATCATATTATGAAATTCTAGGGATAACTAAACAGGCATCGACTCAGGAAATAAAACAGGCGTATAAAAAATTAGTCGTAAAGTTTCACCCTGATAAAAATCCTAATGAAGCCAAACAGGAAAAATTTCTTAAAATAACTGAAGCCTATGAAACCTTGAAGGATCCAGAGAAGAGGCGCAATTATGATTTGTATGGATCATACACAACTTATTCAAGAAAATATGATTATAAATCTCAGTCGGAATATGATAATTTGTACTACAAAGGACTGTACCATAATGATCCATTTGTTAACACTTTATCTGGATCAAGTTTCTACAATTACCTGAATGAAGGATTT…
>TRINITY_DN20130_c0_g1_i1.p1 TRINITY_DN20130_c0_g1~~TRINITY_DN20130_c0_g1_i1.p1 ORF type:3prime_partial len:334 (+),score=87.10 TRINITY_DN20130_c0_g1_i1:149-1147(+)	ATGGCAGATAAATACGACAAAAATGGGTATAATAGTGGCGATTTTAAAAGAAATACCACACAAGGTAAACCAGAGGAACTCGATCAAAATGGCGAAGAAGGTATCAAAATAAATGAAAAAGCCGGTGAATACATGCGTGAACTACTTAGCGAGAAGATCAAACTCAATAATTCAAAATTTCCACTATCTATGAAGTTAATTGATCAAGAAGTAACAAAAGTACAGGCTAGTGGTCGTATCACCAAGGACTCAAAATATGTGGATGTGTTCCGTGACAAACCAACCAAAGTCACAGTTAAAGTTCTTGTGCCAATTAAGGAACATCCTAAATTCAACTTTGTGGGAAAACTATTAGGTCCAAAAGGAAACACTATGAAGCAATTACAAGAAGACACACTG…
>TRINITY_DN20133_c0_g1_i2.p1 TRINITY_DN20133_c0_g1~~TRINITY_DN20133_c0_g1_i2.p1 ORF type:complete len:196 (+),score=47.78 TRINITY_DN20133_c0_g1_i2:942-1529(+)	ATGCCTGGCAAAGATTGGATCATAATCGGCATTTCCGGGGTCACTTGTGGCGGAAAAACGACCCTCGCCAATAAGTTAAAGAATGCCCTAACACCAGTCTACGTGTTTCATCAAGACAAATATTTTTATCCTGACGACAGTCCGAAACACATTAAGTGCGAAGGGTTAGACCACAACGACTACGATGTGCTGTCGTCGCTGGACATGGAGACCATGTACGATGACATCACGAAGACCTTGAGCGGCGAGGACAGGTCGCATGCCAACCGTTTGGAGGGAACATCCACCGTAGCCGGTACAAAGTTCTTGGTGATTGAAGGTTTCACGGTGTTAAATTATAAACCTATTATGGAGATCTGTGATTTGAGATACTACTTCATCCTAGAGTATGGGGAGTGC…
>TRINITY_DN20133_c0_g1_i1.p2 TRINITY_DN20133_c0_g1~~TRINITY_DN20133_c0_g1_i1.p2 ORF type:complete len:123 (+),score=23.15 TRINITY_DN20133_c0_g1_i1:155-523(+)	ATGTCTTCAGCTTTAATCAGACAGGCGTTGGAATTTGTCGACCCAGAAGAACACAGCAAACTAAAAAAGCGTGGTAAGAAACGTTCGAGGTCTGCAGGTCAAGCAGTTCCTCATCCATACAAAAGTAGAAGTGAAAAAACGAACAACACAACTAATGATAATAAAGTTGACCAGAATATAAAAAAGTTGCTAGTTCTTTCCGAACCTGCAGCAGATCCCAATATTGTTGAAAAAATTATACAAAGGGCTAAAAAGCAAAAACCTTTACTTGAGAACACAGAAGTGAAAAAAGGTAAAGAAAAATCCATCCTTTTCCCTGAAGAAAAACAATCATTTCAAGACTTTGAAAAAGAATTGTTTTGTAGCTGA
>TRINITY_DN20138_c0_g2_i5.p1 TRINITY_DN20138_c0_g2~~TRINITY_DN20138_c0_g2_i5.p1 ORF type:3prime_partial len:565 (+),score=195.60 TRINITY_DN20138_c0_g2_i5:663-2354(+)	ATGGCATCTGGTACATCATCCTTGGAGAGTAATGGAAGTAATGAGTCAATATCACACAGTTATGTAAGCACGGAACGACACAATAACACACAGCTACCTACAATACCAATACCGATTGACTATGAGGTTATATCAAACAACCAATGCTATGACAAACAGAACTACACAGTGAAACCTCATGGTGCTCACGTTATGAGCGGCCCATATGAGTCACTGCAGTATGATGTGATAAACAAACAGACAAACGAAAGTTTGAAACAGCAATGCGAGAAGGCATTGCATGATTTGAATCAGCTAAGGAGACAGCATACGGAGACTTCCAGACGCTGTGAGCATGTAATGAAGGAATTGGAATATTTCCGAGGGCAGCACAGAGCAGCTATGAATCAACTGGAGGTC…
>TRINITY_DN20139_c0_g2_i1.p1 TRINITY_DN20139_c0_g2~~TRINITY_DN20139_c0_g2_i1.p1 ORF type:complete len:543 (+),score=72.02 TRINITY_DN20139_c0_g2_i1:74-1702(+)	ATGAAACGTTTTATCTTTTGTTTATTATTCGTGTCCCTAACGAAAACTAGCTTTCAAAAGTCAACACCCCAGGATATCCAGTATGTAGCAGCGGCTGTTGAATATATCGTGTCAGGTGATGTCGATCAAAATATCCGTAACTACGTTCATTACATTGAGGAAGCTGCTAAACAGAATGCGGACATCATAGTTTTCCCCGAACTGACCCTGACAAACAGAAGCACGAGTTTTGTAGCGCCGTTTCATGGTATTTTAAAACAATACCCGATACCTGCATTACATCCGAACTTATACGACAACATTATGGTGTCAATATCGGCGGCTGCAAGAACTAATCAAATCTACGTTGTGATCAATGGCCGAGAGCTCATGGACTGCACTAAGAATGACACCGGCGAA…
>TRINITY_DN2014_c0_g1_i1.p3 TRINITY_DN2014_c0_g1~~TRINITY_DN2014_c0_g1_i1.p3 ORF type:internal len:181 (+),score=102.86 TRINITY_DN2014_c0_g1_i1:3-542(+)	AAGCGCGACGGGTGCGCGCCTCTGTTCGTGGCGTGCCGCCGCGGCAACGTCGAGATCGCGGAGTACCTCGTGCACGTGTGTGCCTGCGACATGGAGCTGCGCGGCCTGTACGAGGTGCCCGACGAGCGTTCCGTGCACACCGTCACGCCGCTGTGGGCCGCCGCAGTCTCCGGCAGCCTGGAGGCCGTCAAGGTGCTCGCCGAAGCCGGCGCCGACATCAACGCGGCCAGCGACAGTGGCTCCACGCCCGTGCGTTCCGCTTGTTTCATGACGCATTTGCCCGTCGTGCGATACCTCGTGCAGTGCGGCGCCGACATCCACCGCCCCAACCACAACGGCGGCACCTGCCTCATCAACTCGGTGCAGTCGGTCCGGCTGTGCGCCTTCCTGCTGGAGCAC…
>TRINITY_DN20155_c0_g2_i2.p1 TRINITY_DN20155_c0_g2~~TRINITY_DN20155_c0_g2_i2.p1 ORF type:internal len:129 (+),score=53.90 TRINITY_DN20155_c0_g2_i2:3-386(+)	GATGAGGCGGCGCGCCTCGCGGCCGGCGCCGACTCCGCCGAGCTCGCCGAGAGACAGCTGCTGCGTGACATCGTGCAACAACTCACAAGTGCGAACTCTGAGGCCAGCGCGTTGGAAACCGAGCTGCTCGAAGAGAGGCAACGCTCTGTCGATCTTCAACAGCAGCTGGACAGCACTCGATCGAGGCTCGCCTTCAACGAAAGAGACTTTAAACAGCTAACGACGGAACATGAGCACACGCTGCGAATATTAGAAATAACAAAGGAGAATCAGAATGCACTCGCAGCGGAACTGGCCGATGTTAAGGAGCGATATGCGGAAGTGGCAGCGCATCTGGCGGAGGCGCAGGAGCAGCTGCGGGCTCTGCGTCGGCGCGGGGAGGGC
>TRINITY_DN20156_c0_g1_i1.p1 TRINITY_DN20156_c0_g1~~TRINITY_DN20156_c0_g1_i1.p1 ORF type:complete len:192 (+),score=13.54 TRINITY_DN20156_c0_g1_i1:216-791(+)	ATGGGACCGAAAAAGAGGAAGAACGTTATCTTTTTAACTTTGTGTGTGGCTATAAGTTTTATAGTATACCAGATGTATTTCTTATGGTCATTCATGTCTGAAAAATCAGACAGGACTAACATGATAGTGCCTATCGTTGATCACTCTGTAATAAAAGAAATTAAACACGTTTATTCGAACGCGGATAAGTTTATAAACGAGAACGGTGTTATCCGAGGAGTATTTTATCCGAACATGAAACATTACCGTCCCGATTCCAAAAATCAATTAAAATGTTTAAATTCAGAACAGAGAATACCATATGAATATTTAAATGACGAATATTGTGATTGTGAAGATGGAACAGATGAACCTAGTACCACCGCATGTGCTAATGGTACATTTTACTGCGATACACAG…
>TRINITY_DN20159_c0_g1_i3.p1 TRINITY_DN20159_c0_g1~~TRINITY_DN20159_c0_g1_i3.p1 ORF type:complete len:769 (+),score=193.11 TRINITY_DN20159_c0_g1_i3:348-2654(+)	ATGTATACTATAGTAGAAATTTTTTTAAGTGTAGGGGTGCTAGTCACTCTTATAACAGCACTATCAGCCTGTGTCTGTGGATGCAAGAATTCTAATCAAAAAAATGAATTGCTTGGGACAGCTGGTGTTGTCAAAATACATTTTGATGAGGAGGCTCCGTCTCCAACACCTACCACTCCCGCCTCAATTAAACGGGCATCGACGCAGAATAGTCAGCGGAGCCTACCAGAAATACCCCAGCCGGTCGGCAGGCACGACAGCGGAGACACGGCATCTGAAATCTATGCTACGGTGAATTTGGTGGCTGCTAATAAGACAGTAGCGACGGCGTCGACAAGTCGGGATAATCCCTACGAACACGCATATGCCAAATTACAGAATGAAGCACAAAACGTAACT…
>TRINITY_DN20162_c0_g1_i1.p1 TRINITY_DN20162_c0_g1~~TRINITY_DN20162_c0_g1_i1.p1 ORF type:complete len:170 (+),score=34.16 TRINITY_DN20162_c0_g1_i1:108-617(+)	ATGGTTGATGAAGGCACTAAGAGGACTTTGAGTAGCATTCCTTTACTGCAGACTAAAGCAGGACCCAGGGACAAGGAGCTATGGGTGAACAGATTAAAAGAAGAGTACCAAGCGCTCATAAAGTACGTACAGAACAACAAGTCTGCTGATAATGACTGGTTCCGTCTCGAGTCTGACAAAACCGGGACCAGATGGTTCGGCAAATGCTGGTTTGTTCATAACCTCCTGAAGTATGAGTTTGACCTTGAGTTTGACATACCGATAACATATCCAAAGACCGCACCAGAAATAGCCCTGCCCGGTCTTGACGGTAAGACAGCGAAGATGTACCGAGGTGGCAAGATATGCCTCACTGATCATTTCAAGCCGTTGTGGGCGAGGAACGTGCCGAGGTTTGGG…
>TRINITY_DN20164_c0_g1_i4.p1 TRINITY_DN20164_c0_g1~~TRINITY_DN20164_c0_g1_i4.p1 ORF type:complete len:424 (+),score=67.87 TRINITY_DN20164_c0_g1_i4:330-1601(+)	ATGGCAAACTTGAATTTTCAACAAGTGCCTCGAAGCCTAGCTAGTGGCGGAGTTGGTGGCGTTGGAGGCAGAGTGAGCTCAGGTCTTGTTGGTAGTGTCTCAGGACATGTGACACCAACTTTTGGGGGCGCCTTGTCGCCTGGCCGTAATTCAACTGCAATGCCAGGCGGAGCTCCCCCATCAATGGCATCTAGAGCTACGTTGTTTGGTCAACGAGCTTTTGCAGACCGAAGGGTTACAATGCCAACAACTTTATCTCAAGCTAATTCTAATTCAATGTCGAGTATGAGTAATCTGTCACGGTTCAACGCTGGCAACAACTACCATTCAGTTTTTGGTGAAGGTGGTGACACATCAACACCACCACTTCTGGACCTAAGCGAATTTCCATCACTAACA…
>TRINITY_DN20168_c0_g1_i4.p1 TRINITY_DN20168_c0_g1~~TRINITY_DN20168_c0_g1_i4.p1 ORF type:3prime_partial len:352 (+),score=89.66 TRINITY_DN20168_c0_g1_i4:220-1272(+)	ATGTTATGTATTGGTTTCATCTTGTTCATAGGACTTGCTAAAGAATGTTATGCGCAGGATGATAATGGTCCCTACCTAGGACGATCTATTGGCGAGTTTAATACTTACCACCACCAGGTATCAGGTGATGTGTATGCTGTAGATGACTGGACCCTATTACTGGTGAATTTTAACTATGATGGTACTGGAGTTGACACATTCTTCTGGGCTGGAGATTCTGGGAGGCCAGGCCCACAGGGTTTTATAATCCCTGATCAATTTGGCAAAACCAATGTCCTGGAGCGATACTACAATGAGGAAGTACGACTCACACTTCCAGAAGGCAAGCGGATATCCCGAATCAAGTGGTTTGCCGTTTATGATATAGACTCACAGAATGCATTTGGGGATGTGTATATA…
>TRINITY_DN20168_c0_g2_i1.p1 TRINITY_DN20168_c0_g2~~TRINITY_DN20168_c0_g2_i1.p1 ORF type:internal len:133 (+),score=56.25 TRINITY_DN20168_c0_g2_i1:3-398(+)	GACGTGGCGCCGTGCGTGCGCGTGCTGGGCGTGTGGCGCGGCGTGTGTCGCGACACGGCGGTGGGCGGCCTGGACTCCCCGCAGCTGCTGTACGCGTCCCGGGAGGACTCTCTCACGCGCATCACCTACCGCACCAACCAGCAGCCCGACGAGGCTCTGGACCGAGAGTGGAAAAAAGACGGAGACCTTTATGTAGTGTGGGCTGTGGGGAAGCTGGACTCCCTCATGGAGCCCGCCTTCCATCGCCTATATCCGCGCCACGATGTCATCATACGCCTCAACAACACTCTGCCGGATAATGACTGTTTCAAGTTCACCATCGGCAGCAGGGCGCGGCCGAGTCCGTGGGAGGTGGCGCAACTGTTCGACCCCACCCTGCGCGTGTTCCAGTTCCGC
>TRINITY_DN20173_c0_g1_i1.p1 TRINITY_DN20173_c0_g1~~TRINITY_DN20173_c0_g1_i1.p1 ORF type:3prime_partial len:332 (+),score=34.60 TRINITY_DN20173_c0_g1_i1:148-1140(+)	ATGAGTGAGTCAGGCAGTGACTTAGACGCAACCGAGCACACTGCACTCATGGACGGCCACATCGCAGAAGCTCGTCCTGACAGGGAGTTAGCTGAAAGGATAGCTAGGAAACGAAAGACTAAATCCGATAATCAGCGCTCCTATGGCAGTGTAGAACAGATTGAAGGTGGCCCATCGGGGGCTTCTATTGCCCAGCAACCTCGAGTTCCAGCAGCACCAGTGGAACCACAGATTGAGGAGCTGGAGTTGAAGTATGGGGCTCGCCATGTCATCAAACTGTTTGTGCCTGTCACATTGTGCATGCTCGTAGTTGTTGCAACAATATCATCTATAAATTTTTACTCCGTTAAAGATGTATATTTGGCATATACACCGTTTCATGAAGAGAGTCCATACGCA…
>TRINITY_DN20175_c0_g1_i1.p1 TRINITY_DN20175_c0_g1~~TRINITY_DN20175_c0_g1_i1.p1 ORF type:internal len:166 (+),score=64.00 TRINITY_DN20175_c0_g1_i1:2-496(+)	CCTCTCGGCATCGACCCCGCGCGGGGACAGGGGACCGCCTACGAGGGATACGTCAAGGTTCCGAAGCCGGGGGGAGTGAAGAAAGGTTGGATGCGGCAATTCGTAGTTGTATGTGATTTCAAACTGTTCCTGTACGACATATCACAAGATCGGAACGCTCTCCCGTCGGTCTGCGTGAGCCAGGTCCTCGACATGAGGGACCCTGAATTCAGCGTGACGTCAGTCAAGGACTCTGACGTCATACACGCCAGCAAACGGGACATACCCTGTATATTTAGGATATCGACGTCACAGATCGAGGGGGGCAAGCGCTCGCACACGCTCATGCTGGCAGAGTCCGACTCCGAGAAGACGAAGTGGGTGGTCGCGCTCAGCGAGCTGCACCGGATACTGAAGCGA…
>TRINITY_DN20177_c0_g1_i1.p1 TRINITY_DN20177_c0_g1~~TRINITY_DN20177_c0_g1_i1.p1 ORF type:internal len:113 (+),score=48.06 TRINITY_DN20177_c0_g1_i1:2-337(+)	CGCGCGCTGCACGACCTGCGCCCGCACCCCGCGCCCGTCGCCGCCGCACTCGCGCCGCACGATACCAACGCCGCTACAGACGAAAATGGGGAAGGAGGTGATTTATTGAATTCTGAAGTGAAGTCTCCGGTGTCACTTGTACATGAGATTGCTTTGAAACGAAATCTCACTGTTGATTTTGCTGTCAAATCTGAGCGCGGACCTCCACATATGAGGGTATTCGTGACGACATGCACGGTGGGCGAGATAGAGACGGAGGGCGAGGGCAACGGCAAGAAGGTGTCGAAGCGTCGCGCGGCCGAGCGCATGCTGGAGGAGATGCGGCACCGCTGGCCG
>TRINITY_DN20177_c0_g2_i1.p1 TRINITY_DN20177_c0_g2~~TRINITY_DN20177_c0_g2_i1.p1 ORF type:internal len:94 (+),score=44.95 TRINITY_DN20177_c0_g2_i1:2-280(+)	GACTGCGCACCGGCGGCGGGCGACGGCGAGGCGCGTGCTCCCGCCGCCGCGGCCAACAGTAAAGAGAAGACTCCCATGTGCCTGGTCAACGAACTGGCCAGGTACAATAAGATAAAACACCAATACCGCCTCACATCAGAAACAGGACCGGCCCACAAAAAAGTATTCACAGTAACACTTCGCTTGGGTGAAGCTGAAGAATATACAGCTGAGGGCTCGTCCATAAAGCGCGCACAGCACGCGGCGGCGGGCGCGGCGCTGGCGGGCACCGCCTACCCC
>TRINITY_DN20188_c0_g1_i1.p1 TRINITY_DN20188_c0_g1~~TRINITY_DN20188_c0_g1_i1.p1 ORF type:internal len:420 (+),score=117.40 TRINITY_DN20188_c0_g1_i1:2-1258(+)	GCCGCCCCCGCCGCGCCGCCCCTCCCGCCGCGGGACCTGCATCTCGCGCACAAATACGTCGGCAAGTGGAGGGAGAAGATGCTGTTATCTCACGGCATGCGTCCGCTCTCGTTGGACGACGGCGGCTGGCTTCGTCCGGTGATGTTCGATCCCAGCTCCCGTATCGCCCGAGACACGGCGTGTCAGATGGTCAAGTCGCTGTGTGACTCTTACGACAGAACTAAGGCAGTACTGATACTTCTGACCAGTTTTCTACCTCAAGTCGGTGACGCCGGAGAAGCCAGTGAACAGTTTTTACAACTATATCAAACTTTAGCTTCTGAAGCGCCGTGGAAGCAGTTCCTCGCGTTGCGTGGTGTGCTGCAACAAATAGCTGATCTAATGACCAAGGAGATTGAA…
>TRINITY_DN20189_c0_g1_i3.p2 TRINITY_DN20189_c0_g1~~TRINITY_DN20189_c0_g1_i3.p2 ORF type:internal len:220 (+),score=120.52 TRINITY_DN20189_c0_g1_i3:2-658(+)	CCGCCCCGCCCCGCGCCGCCCGCCAAGAACGACCGCGCGCCCATGGACTTCACCGACGATCCCTTCAAGGACTACAGGTACGAAGACCCTTTCAATATAGAGGATCCCTTCTCGGACGCCAAGCGGCCCGTCTCCGTGGCGGGCTTCGAGACCGACGAGCCCTTCGCGCGCGTCCCCTCCCCCCGCCCCTCCCCCGCGCCGCCCCGCCTCCCCTCCGGCAGGGTGTCGGCGCCTCCCGTCGTCCGCAACCACAACAACAACAACAACGACGCCTGGCCAGCCTGGCCCGACGAGGGCGGCACGCGCAGCGCCTGGCCCGCCGACGCAGACTGGAAGACGGACAACTGGGCCAGCAAGACCGACGGCTGGACGACCGGAACCGACGGCTGGCCGGACAAG…
>TRINITY_DN20195_c0_g1_i3.p1 TRINITY_DN20195_c0_g1~~TRINITY_DN20195_c0_g1_i3.p1 ORF type:complete len:516 (+),score=35.59 TRINITY_DN20195_c0_g1_i3:225-1772(+)	ATGTTGACGGGATGGAAGCTTGCGCTATCGAAACTATTCATAATCCCACAGCGCTATGTGTTAGCGGTGATGGGACTATTGGCAATAGCGAATGCTTACACGATGCGTGTATGCCTCAACTTAGCTATCACTCAGATGGTGAAGAAAAACGTTGCAGTAGAAGGGGACGAGCATTACGATCCTAATGCGTGTCCTGACTTAAATATTGTAGCAAACGCTACGAGTCCTGTTTTAGCATATTACAGAGCAGATGATGCGGTACTATTCGAATGGAGCGAAGCGACACAGGGATTGATTCTCGGTTCTTTTTATTATGGTTACGTACTAACACATATTCCTGGGGGAATGTTAGCTGAACGATTCGGAGGAAAATGGGTTCTGGGATTAGGTTTACTATCG…
>TRINITY_DN20196_c0_g1_i1.p1 TRINITY_DN20196_c0_g1~~TRINITY_DN20196_c0_g1_i1.p1 ORF type:complete len:156 (+),score=39.26 TRINITY_DN20196_c0_g1_i1:200-667(+)	ATGGCTGTGTGTGTTGCTGTTATCGGAAAAGATAATTCGCCGTTGTACATTGGTGGCATCGGCAACGACACCAGCAGCGACAATGAGCTGTCCCGGCAGTGGCTCGTGCACACGGCGCTGGACGCCCTGGAGGAGAGGCTCACCACTGCGAATCCTAACAATTCAGGAACGAACACAACCACTGCCCGAACTGATCTGCGGGACTTGTATTTAGGATTACTGTTTTCCACAGATACTCATAAAATTTACGGCTACGTCACAAATACTCGTATCAAACTGGTTCTGGTGACCAGCTCCACGTCGCCGAGCGGCAGTAACATCAGGGATGCCGAAGTAAGGACGGCGCTGCGCAGGCTGCACGCTCTGTACGCTGACGCCATATGCAATCCATTCCATTTA…
>TRINITY_DN20198_c0_g1_i1.p1 TRINITY_DN20198_c0_g1~~TRINITY_DN20198_c0_g1_i1.p1 ORF type:complete len:527 (+),score=66.72 TRINITY_DN20198_c0_g1_i1:347-1927(+)	ATGAGTGCCCAGGACAGATACAGATATAAGGGTGACGACGATGGCTTTGGACGGAAGAGTTCCACAGTGTGGACAGTCAGCAAGCCCAGTAATGATGAAAGGCATTACCCGTATAACGAAGCTATTAATTTGGCTGGTAACGGAAGGTACAGCATCGGTCTAATGGCAACGTTGAGTATGGCGGCTTTGGCCATGGCCATCGACATGTTCGGCTTCTCCGTCATCGTGACAGGAGCCACCTGTGACTTCCAGTTGGACCTGAGTCAGACCAACATTTTACTGTCTATGCCATTTGTCGGTCCAATAGCAATGGCGTATCCATGGGGCTACATAGCGGATACCAAGGGTCGGAAGACCAGCCTGCTGATAGCCATGTGGGGTAGTTTTATCGTCTCCGTT…
>TRINITY_DN20211_c0_g1_i1.p1 TRINITY_DN20211_c0_g1~~TRINITY_DN20211_c0_g1_i1.p1 ORF type:internal len:277 (+),score=87.44 TRINITY_DN20211_c0_g1_i1:2-829(+)	CGATCCCGCAAGCACGCGCACTCGCAGCCCGCCGCCTCGCCGCTCCCCGACTGGCAGAACCTCACGCCCAAATCGCTCTTCGCTCAGATTAAACAAGAGTTGAAGGCGTACTGGGGATATGATCTTAATGCCGAGAACATGGAATCTATAATCGAAAAACACAGTATCCAGAAAATATCACTTCTCAGGTCCTTCGCACTAAAAGTAGGCTTGCAAGTTATGTTAAGAGAATACGACTTTGACAATAAAAACAAGGCACCGTTTGCAAGTGCGGACATTATGAATATTTTCCCCGTCGTTAAACATATCAATCCACGCGCTTCAGACGCGTACAATTTCTACACGACGGGTCAGAACAAAATCCAAGCCGGCGCCGTGTCCGAAGGTCACGAACTGATC…
>TRINITY_DN20222_c0_g1_i3.p1 TRINITY_DN20222_c0_g1~~TRINITY_DN20222_c0_g1_i3.p1 ORF type:complete len:729 (+),score=61.48 TRINITY_DN20222_c0_g1_i3:214-2400(+)	ATGGATTCTTCAAGGAGAAACAATACCGATGAACAACGGTGTGTACTTGGTCTTCAAGATTTGAAAATTTCAAAAAAAGTCGAGGATGGAACTGAGCAGGCGCAAGGGGCTACAACTTCGGCTCCGAGCCCTTTAGGCAAAAGTCGTCCGGTAGGCGCAATCGAGAGCTTCGTACTCGATAATACTCAGCAAAACACTCGTCAAGATTATAGTTTTTATGAACGATCAAATGTGATAGCTTCGTCCAAATTTGCGACTCCCAAGCGGGTAGAAACTATTGCATCTATCAATAAACGGGATATTAATACGACTGCTCTCCCTGCAAGCCCTACGAGATCAATCGATTCCTTATCACAAAGGTCGCTGAGTTATCAAACTGACGATCTTTACGAAATTCCT…
>TRINITY_DN20225_c0_g1_i2.p3 TRINITY_DN20225_c0_g1~~TRINITY_DN20225_c0_g1_i2.p3 ORF type:5prime_partial len:68 (+),score=26.63 TRINITY_DN20225_c0_g1_i2:1-204(+)	CCGCGACACCGCCGCGACTACCTGCACCCCGCGCCCGCGCCCGCACCCGCGCCCGCCCGCCACGGGGACCCACCAGGTATGCAATTAGTACAGCGACACGGGAACACGTTCTATATAAACGCGCACACCGTCAACTTCTACGACGATCACTTCCAAGTCGAAGATTCAGACGGAGACAGCGTCGACTACGATTACGAATTCTAA
>TRINITY_DN20232_c0_g1_i2.p1 TRINITY_DN20232_c0_g1~~TRINITY_DN20232_c0_g1_i2.p1 ORF type:internal len:179 (+),score=101.89 TRINITY_DN20232_c0_g1_i2:1-534(+)	CGCCTGCGGGCTCGCGCGCAGCTCGCCCGGGACGCGGCCGAGACTCGCAGCTGGGTCGCGGAGAAGCTCGCCAAGCTGACCGCCGACCAACAGCACGGCGAAGTAACAAACTTGGAGGATAAGATCAAGAAGCTGCAGAAGCACCAGGCCTTCACGGCCGAGCTGGCGGCCAACAAGGCGCGGCTGCAGGAGGTGGAGGCGCTGGCCCGGCAGCTCAGCCCCGACCCTGAGGTCGAGGAGCAGCTGGCTGAGCTGAGGAATGACTGGGCGAAACTCGAAGACGCGACCCGGGAGACTGGTCGCGGTTTGGAAGAAGCCCAAGACATCCTGGAGTTCAACCAGCACTTGGACAAGTTCGAGGCTTGGATCAGAGACAAGGAGATGATGGTGCAGGCGCAC…
>TRINITY_DN20236_c0_g1_i2.p1 TRINITY_DN20236_c0_g1~~TRINITY_DN20236_c0_g1_i2.p1 ORF type:complete len:119 (+),score=13.13 TRINITY_DN20236_c0_g1_i2:218-574(+)	ATGGCATCCAAAGAAGGAGGTGAAAAGTCAAAAGGCAGCCAAGTAACAGGAGATAATAAAGAAAAGAGAAGGAAAGAATCTATATTAGATCTTAGCAAATACTTGGAGAAAAGCATCCGTGTAAAATTCGCAGGAGGGCGTGAAGCGGCGGGAATTCTTAAAGGCTATGATCCCCTTCTAAACCTTGTGCTAGACAATACTACGGAGTTTCTAAGAGATCCTGATGACCCATACAAACTTTTGGATGACACAAGAGCTTTAGGTCTTGTTGTTTGCCGAGGTACATCAGTTGTTTTAATATGTCCAATGGATGGTATGGAAGCAATACCAAACCCTTTTATTAACCAGGAAGGATAA
>TRINITY_DN20242_c0_g1_i4.p1 TRINITY_DN20242_c0_g1~~TRINITY_DN20242_c0_g1_i4.p1 ORF type:complete len:144 (+),score=32.48 TRINITY_DN20242_c0_g1_i4:163-594(+)	ATGTATAGTGGGATGTTACAGCAACTTATGCCTCTACGAAGTATGTTAACTACACAACTAGCAAATTTCCACACCAAGGGAGCTTGTTATGCGGCTGCCAAGAAGACAACGACGGCGGCTGGAGGTGTGATGGGTCTGGGAAAGGGTAAGAAGAAAGCTGGCAAACTCACTGCCATGGAAAAGAAAGAGATGCCCGTAGAGACAGATCCCCACAAGCTGGTCAACTACGTATGTGGCTCCAACATATACACGACAGGTGAAGATGTCAAGATAAAGCCGGACAGCGAGTACCCAGAGTGGCTGTGGAGCCTCAACACGGGGGCTGCTCCTCGCATCGAGGATCTGGATCCGGAGACAAAGCAGTACTGGATCCGGGTGCGCGCCGCCGGCATGCGGAGG…
>TRINITY_DN20243_c0_g1_i5.p1 TRINITY_DN20243_c0_g1~~TRINITY_DN20243_c0_g1_i5.p1 ORF type:complete len:152 (+),score=23.10 TRINITY_DN20243_c0_g1_i5:250-705(+)	ATGGCCCCGAGAAAAAACAAAGTTGCTAAAGAGGAGGTCCAGGTGACCCTCGGGCCCCAGCATTTAGTGGGCGAAACAGTGTTTGGTGTAGCACACATTTTCGCTTCATTCAATGACACATTCGTTCATGTTACTGATTTATCCGGCCGGGAAACTATCGCCCGTGTCACTGGTGGCATGAAGGTGAAGGCTGACCGTGATGAAGCGTCACCCTACGCTGCTATGTTGGCGGCACAGGATGTAGCAGAGAAATGCAAAACTCTTGGCATAACGGCCTTGCACATAAAGCTCCGTGCTACTGGTGGAAACAAAACAAAGACCCCTGGTCCTGGTGCTCAGTCTGCACTTCGGGCTCTTGCTCGTTCAAGTATGAAGATTGGCCGCATTGAAGATGTCACC…
>TRINITY_DN20252_c0_g1_i6.p1 TRINITY_DN20252_c0_g1~~TRINITY_DN20252_c0_g1_i6.p1 ORF type:3prime_partial len:339 (+),score=92.51 TRINITY_DN20252_c0_g1_i6:411-1424(+)	ATGTCGCAACAGTACAGCCTGCGATGGAACAACCACCAGCCTAACTTCATATCCATGTTTACGACTCTTCTAAACACGCAGACTCTGGTGGACGTGACCCTCGCTGCTGAAGGGAAGCACCTGCAGGCACACAAGGTAGTGCTGTCGGCATGCAGCACATACTTTCAGGCATTATTCGTGGATAACCCGTCCCGTCACCCGATAGTTATCTTAAAGGATGTCACGTTCGCTGACCTGCGGACGATGGTCGACTTCATGTATTACGGCGAAGTTAATGTCACCGAAGAACAGCTACCACAGGTGCTGGACACTGCTAAGCTGCTGAAGATTAAAGGTTTGACTGAAATGCCGGACTCTACGTCGTTGACCCGATCTCAAGGAACATCCGCTGACTTCCAA…
>TRINITY_DN20253_c0_g1_i2.p1 TRINITY_DN20253_c0_g1~~TRINITY_DN20253_c0_g1_i2.p1 ORF type:3prime_partial len:145 (+),score=28.70 TRINITY_DN20253_c0_g1_i2:640-1071(+)	ATGTCTGAAGAAGAATGCCACGAAGATGTCGACATTTCAGATATTACAGAGCATTCGGAATCTTATCTAGAAAATGAACATCTTAAATTTGCACTGACGGAGGCTACAGAAGCAGATAATAACAAACTAGAATTTGAACTAAACTCTGAGGAACAAGTACATGAGAAGAAACAGAAAACTGAAGTTATAAGATCTACAAAGCTTCCTATAGCGAGAATTAAAAACATTATGAAAATGGACCCAGATGTAAATATTGTATCTAGCGATGCTGTATTTTTGGTTACTAAAGCGACAGAAATGTTTCTAGAAACAATAGTGAAAGAAACTTATGCATTTACATCATCAAATAAACGGAAGGTTATATCAAAGAAAGATTTGGAACTTGTAATAGATAAAGTT…
>TRINITY_DN20255_c0_g2_i1.p1 TRINITY_DN20255_c0_g2~~TRINITY_DN20255_c0_g2_i1.p1 ORF type:complete len:179 (+),score=22.53 TRINITY_DN20255_c0_g2_i1:56-538(+)	ATGGCAAAAAGTGTAGCATTCGCCTTCGCTGTTCTACTAGCGCTATTCGAAACAGGTTATTGCATCAAGTGCTACCAATGTAACAGTGAACAGGATAAGAACTGCGGGGACCCGTTCAAGAGCGCCAAACCCCCAGTAGAATGCAACACCCAGGATTCGATTAACTTCAACACGCTCTACCTGCGCAACATTCTGCCTGTGGAAGTTTTGAACAGCGTTACGGGAGCTCCTAGATACTGTCACAAGATCGTCATGAAGAGCGGAACTGTTGTCCGTACTTGCTTGGATGTCAACCCCAACGATTCCCAGCACACCTGCCGAGTTGTCGAGCTCGCCTCCAACACCGCGATCGCTGACAGCGCGAAGGTCAAGTCCTGCGCTGTGTGCAACAAGGACAAC…
>TRINITY_DN20259_c0_g1_i4.p1 TRINITY_DN20259_c0_g1~~TRINITY_DN20259_c0_g1_i4.p1 ORF type:complete len:227 (+),score=19.17 TRINITY_DN20259_c0_g1_i4:192-872(+)	ATGCAGTATCCACCCGAAGAGGCATATACTCGCCTTATCAGTCACAATATGACTGTGCCTCAAAGAATAAAGGCAACAGGTGATATAATTGATGATGAAACAGCTCCCAATGGAATGGTTTCAGGTTGGGATTATGCTAATGAGAAATTTGACATGAAGGTACCAGAAAGGATCTTAGTTATTGGACAAGACCAACATGTTGGTACTAAAGCACCACCCAGAGAAATTCAACTGGATAACGCTGTGCTGCCAACAGATCCGGGTATGGTCCGTGTGAGCACGCCGCCACGTATCATTACCCTCGATCAACATTACTTCCCTTCAGCTGATGATTTTCCACATGGCATGCCTAATAATTCACCACCACGGAATATTAAAACTTATCGCTCCCAAGGTGAT…
>TRINITY_DN20267_c0_g1_i1.p1 TRINITY_DN20267_c0_g1~~TRINITY_DN20267_c0_g1_i1.p1 ORF type:complete len:597 (+),score=28.16 TRINITY_DN20267_c0_g1_i1:102-1892(+)	ATGAACTTTTCATATTGTGTACAATTTTTCATATTTAGCGTGTGTGTTCATATAGTCACTTTGTTCACTTATATAATTTACTATAGCGATATTTTCGCATCAATTTATCTAAAAACAGTTGAAACGGAATATGATTATATTATTGTTGGATCTGGCACAGCTGGCTCCGTAATAGCACATCGCATAGCCACAGAGACTAACTACACATATATAGTATTGGAAGCAGGAAGCAAGGGTCATGGCTTACTGGATATTCCTGTTCTTAGTCCCTTTCTACATAAATCGGTTTATGATTGGAACTATGAAACATCACCACAGGAAAATGCTTGCTGGGGCATGGTTGACCATAAATGCAGACTCCCTCAAGGCAAAATAGTTGGGGGATCATCCAAATTAAAT…
>TRINITY_DN20274_c0_g1_i1.p1 TRINITY_DN20274_c0_g1~~TRINITY_DN20274_c0_g1_i1.p1 ORF type:complete len:267 (+),score=24.59 TRINITY_DN20274_c0_g1_i1:197-997(+)	ATGACAGACTCTGGAGTCGACACTGGAAATGAGAGCAGCGATAATCCTGTGTTTGATCATTCGAAATGTGTTTTGGAATTTAATCTTCCAGCAATTCCTATAACCCAATCTGGTCAGCCAATGCCAGTAGAGTTTTTAGATGAGCCACATGATCATGTCGGAAAAATTAAATGCTCCACAAAAGCAAGACACTGCCGTCTTAAGCATAGATACGGTGGAACAGTTTGCGCATCCAGGAATCACAAGTTGCGGTTCGCGGCTTCCACGAATAACACAGAACTCGTTGAACGATTATTAAAAGCTGGAGCGGATCCTAATTGTTCAGATGAGCACAAAAGAAGCCCATTGCATTTAGCAGCTTGCCGTGGCTATGTCGATGTAGTGAGAATACTTCTGCGT…
>TRINITY_DN20277_c0_g2_i1.p1 TRINITY_DN20277_c0_g2~~TRINITY_DN20277_c0_g2_i1.p1 ORF type:internal len:414 (+),score=89.81 TRINITY_DN20277_c0_g2_i1:1-1239(+)	CACTGCACTAAAATTTTATTTTTATTGCGAATTAATGGCGTAGCCAGCACCATGTCGACTCTAACGAAAATGACCCGTACGGTTAAAAAACTGGAAGTTCCCAGACCTCTGAAATCGACGACCAGTTCTGCTCATAACCGTAATTCTACATTGGACGTCAAAATAAACTCCGTTGATGACCTGATAGTACTAGCAGAAGCTGTGGCATACCAAATGATGCAAGGAAATTATGACCGTGCTCTCCAAAGCAATGTTGCCACAATGTACTCGAATCTTAAACTATATGGAGCTCAACTCGAGGTCCTCTACAAAGATTTTCTTGATAGATACTTTGTTGTGTTCCGCAATGGCTCACAAGATGAGCGCCTTGATAAGAAGACTAGATTGCACCTTCTTGAA…
>TRINITY_DN20280_c0_g1_i1.p1 TRINITY_DN20280_c0_g1~~TRINITY_DN20280_c0_g1_i1.p1 ORF type:internal len:466 (+),score=161.70 TRINITY_DN20280_c0_g1_i1:2-1396(+)	GAGGTGGCGGACGCGTGGGCCGCGCTGCAGGCCGCGTGCCGCGCGCGCCGCGCCAAGCTGGAGGACGCCGACCGCCTGTACCGCTTCCTCAGCCAGGTCCGCACGCTCACGCTCTGGATGGACGACGTCGTGCGGCAGATGAACACCGGCGAGAAGCCCAGAGACGTGAGCGGCGTCGAGCTTCTGATGAACAACCACCAGTCGCTGAAGGCGGAGATCGACACGCGCGAGGACAACTTCTCGGCCTGCATCTCGCTCGGGAAGGAGCTGCTGGCGCGACAACATTACGCGTCCGCGGACATCAAGGAGAAGCTGCTGCAGCTGACGAATCAAAGGAATGCCCTGCTGCGACGCTGGGAAGAACGCTGGGAGAACTTGCAACTCATACTGGAAGTGTAC…
>TRINITY_DN20281_c0_g1_i2.p1 TRINITY_DN20281_c0_g1~~TRINITY_DN20281_c0_g1_i2.p1 ORF type:complete len:348 (+),score=47.76 TRINITY_DN20281_c0_g1_i2:228-1271(+)	ATGTTAAGCTTTTCACGTCTTTACCATGTATCGTCTGTTATGTGCAGTATCAAAAAACAAAGTTTAAAATTATGTAAAATGGTTAATCCGAAACCAAAAAAGCACTGGTATGCACCTTCAATGTTAGAATTCAACAAAATGCCCTCTGTGAAATCTTTAACAAAAGTTACCCATGAACCCGGCAAGCGTGGAATACGCCGAGTGGCGATGCTGAACAAGATGTTTATGAAACACATTACTGATCTGATGTCCACAGGAACGGTTTCAATGGATATTATCGGACGAGGGATTGAAATATCAAAAGTGAATGTAACATCTGATTTTCAAACTGTACATGTTTATTGGATATGCAAAGGTACCTCGACAGATGTAGAGACGGAAGCCACATTGAACTCTGTT…
>TRINITY_DN20292_c0_g1_i3.p1 TRINITY_DN20292_c0_g1~~TRINITY_DN20292_c0_g1_i3.p1 ORF type:internal len:111 (+),score=59.00 TRINITY_DN20292_c0_g1_i3:1-330(+)	CCCATCGCCACCAGCATCGCCCATGCCGCCGCCGCGCACGCCGCCGCCACCCCGCACGACGACGACGCCTCCGACGACAACTCCGCCGACCTACTCGACTCCGAAACTGAACCCTGTCTCGTTACGGACCCCGATTGCGTCGAGGACTGGTGGTCCGGGCCGGAGGGGGCGGACGGTATCGGCATTTCTAGCGGAGACGAACTGTCGCCGGAGAGAGACTCTGTGGACTTTGAGAAAGAGGTGGAGTCGGGTTCTGAGTCGCTGCGCACGCTGTCGGCCGCCATCGCGCACCGGCAGCGCTGCGAGGCGGAGGAGCCGGAGCGCGACGTG
>TRINITY_DN20293_c0_g1_i1.p1 TRINITY_DN20293_c0_g1~~TRINITY_DN20293_c0_g1_i1.p1 ORF type:complete len:206 (+),score=20.17 TRINITY_DN20293_c0_g1_i1:129-746(+)	ATGTCGATACTAGCGTATAACGGGGGTGCGGTAGTCGCCATGAAGGGCCAAGACTGTGTGGCCATCGCTACGGACAAGCGGTTTGGTATACAAGCTCAAACAGTATCAACCAACTTCCCAAAAGTATTCCAAATGGGACCCACGTTGTATGTAGGCCTTCCCGGTCTCGCGACTGACACCCAAACTGTATTTCAGAGACTGAAATTTAGAATGAACTTGTATGAATTAAAAGAAAACAGAATGATGCGGCCTAAAACATTCTCAGCAATGTTGTCAAACTTATTATATGAACGACGTTTCGGCCCTTACTTTATTGAACCTGTCATAGCTGGTCTAGATCCCTATGATAACCAACCTTATGTCTGTAACATGGACTTGATTGGTTGCCCAAATGAACCT…
>TRINITY_DN20307_c0_g1_i3.p1 TRINITY_DN20307_c0_g1~~TRINITY_DN20307_c0_g1_i3.p1 ORF type:complete len:379 (+),score=35.41 TRINITY_DN20307_c0_g1_i3:203-1339(+)	ATGGGTGTAAAGCCTGCTATTGGACGAAAAACTAACAAAAACCCTCCCATCTTCAGTCATGAATTTGTAATTCAAAATCATGCAGATATTGTTTCATGTGTTGTTATGGTTTTCCTGGTTGGATTGATGGTACAGTCTACAAGTCCCATTGCAAGCTTGTTCATCAGTTTACATCACAATGTCAGTGGAGTGGAACCAACGAGAGAAGCGCCGAAAGGCGAACCTTTTACTTATGAATCTGGGTGGAAAGATGCTTGTGCCGTGTTTTTCTATTCACTTGTCTGTATTGTGATGCATGCTATTCTTCAGGAGTACTTCCTTGATAAAATTTCCAAGAAGTTCCACCTCTCAAAATCAAGGTTAAGTGCTCTCAATGAATCTGGACAACTTATAGTATTC…
>TRINITY_DN20322_c0_g2_i1.p1 TRINITY_DN20322_c0_g2~~TRINITY_DN20322_c0_g2_i1.p1 ORF type:3prime_partial len:614 (+),score=72.98 TRINITY_DN20322_c0_g2_i1:162-2000(+)	ATGGCTAGAACTGGAAAAACAGCCCAAGAATTTATTCAGAGTTCGTTTTCGCCTATAGTTGCAGTACTATGCAGTCAAAAGGTTGAAAATATTGTGTCGAAAAATAATGTAACGTTTCCTGAATTATTACAACCATTTTGCAATTTGGATTGGGAAGGTCAGTTCCGTGAACCTGGTGGCAATACTTGTGTCATAAAAAATATGAAGCTAATTGTGAGAGATGTGAACTGGAAACCCCTACAGCCTACTGAGGCTAGAAGACAGCTCAATAATGCTGTTCTTTATAATTACAATGACAAAACTATATCTGTTGAATTAGCTGGTCGAAGTTTTTTAATACCCCAATCAACACATTGGTTTGATGCTTGGAGGGAAACATACCTAGATGTGCAATTTCCA…
>TRINITY_DN20331_c0_g1_i5.p1 TRINITY_DN20331_c0_g1~~TRINITY_DN20331_c0_g1_i5.p1 ORF type:internal len:176 (+),score=99.15 TRINITY_DN20331_c0_g1_i5:1-525(+)	GCCAGAGCCGCGTGCCGCGTGTCCCGGCTGGAGACGCAGGCCTTCCACTCGCGCTGCCCGCTGCCGCCCGCCGTGGTGCTCTTCCACCCCTACGACCAGCATCTGGCCGTCGCCTCCAAGGATAACTTCGGTATCTGGGACTGGGGCACGGCGGCCAAGCTGTGCGTGGGCTCGTGGCGCCCGGCGTGGGGCCGCATCTCCTCGCTGGCCTACCTCAACGAGCACCAGCACGCGCTGCTGGCCGTGGCCTCGCACACCGGCAACCTGGCAGTCTACAGGCCGTCGGGCAGCAGCACGGAGCCGGCGCTGGTGAGCGCGTGGCGCGCGCTGGACGTGTCCCCCCCGCCGCAGTACACCCCGCCGCGCGCGCAGCCCATCTACAGTATAGCTCAACTGGTC…
>TRINITY_DN20333_c0_g1_i2.p1 TRINITY_DN20333_c0_g1~~TRINITY_DN20333_c0_g1_i2.p1 ORF type:3prime_partial len:145 (+),score=42.33 TRINITY_DN20333_c0_g1_i2:82-513(+)	ATGACCGCAGGAAAAGAAACAATGGGTGAGCAGCCGATATTCACTTGCAAAGCCCACGTGTTCCACATAGATCCCAAGACGAAACGGTCATGGATGTCGGCCAGTTCTGCAGCGGTTTCCGTATCGTTCTTCTACGATTCGTCGAGGAACCTCTACCGCATCATCAGCGTTGAAGGAACCAAGGCGGTGATCAACAGCACGATAACGGCCAACATGACCTTCACGAAGACATCCCAGAAGTTCGGGCAGTGGAGTGACGTCAGAGCGAACACTGTCTACGGCCTCGGCTTCGCTTCTGAAGCCGAACTCGGAAAGTTTATCGAGAAGTTTCAAGAGGTGAAGGAAGCGATCCAGGCCCAGCAGTGCGGCGTCGCGGGCAAGGGCGTGAACGGGAACAGC…
>TRINITY_DN20338_c0_g1_i1.p1 TRINITY_DN20338_c0_g1~~TRINITY_DN20338_c0_g1_i1.p1 ORF type:internal len:277 (+),score=65.66 TRINITY_DN20338_c0_g1_i1:3-830(+)	CCGCGCCGCGACCCGCACGAGGAGCGCGTCTGGCGCACGCTGGAGGAGATGCTGGTGCAGGTAGCGCGCGGCGCCGTGCCTATGATATTCAAGCCGACGTTAGACCTTTACGATGACACCACGGACTGTCATCCGCTCGTGCCCCAAGGAGAACCGATCCAGATATCTGTTACTTTATGGAATCCCTTGAAGATATCACTTCTGCTGAAAGACGTGGAGTTGCTATGGCGTTTTACACCGCTTAACGAGTCTGGTGACAGCGATGACAATAATAGTATCTACAATGAAATCGCTTTAGCACAAGGAGTGGAAGTAGCAAGTAACGTGATAGTTGGACAAAAACTACCTTCAGTCGTTTTGGAAGGGGATAGTAAAAAATCATTAATATTCTCCTTAACT…
>TRINITY_DN20359_c0_g1_i4.p1 TRINITY_DN20359_c0_g1~~TRINITY_DN20359_c0_g1_i4.p1 ORF type:complete len:271 (+),score=49.11 TRINITY_DN20359_c0_g1_i4:606-1418(+)	ATGGCTGAAGATTCATCTCAATACCATTTCACGGCTAGCATGGACTCCGGAAAGACTCTGTGTAGTTTATTAAAAGCAATACAGTTTCAAGAGTCAGCAGTGTTCTGTGCTCTACCTGAAGGTTTGAAGTTAACAGTGGAGGAAGGCAAGTGTGTTCAAGCCTCAGCTTATATACCGGCTGACAACTTCACAGAATACCATGTTAGGGATGATGTAGATGTCATATTTAAGATCAGCTTAGCAGTTTTAGCAGAATGCTTAAACATATTTGGCTCGGGTGAAGAGGCCAGCTTGAAAATGTATTACAAATGTGAAGGATCCCCGCTGTTACTTGTCTTACAGCCTCAGTCGTTTCGTAACGTCATGACGGACTGCGAGATATGGAGCCAGACCCCAGAT…
>TRINITY_DN20364_c0_g1_i2.p1 TRINITY_DN20364_c0_g1~~TRINITY_DN20364_c0_g1_i2.p1 ORF type:complete len:304 (+),score=41.53 TRINITY_DN20364_c0_g1_i2:56-967(+)	ATGAAAAAAGAAGAAGTACAAGCTATATTCATGAAGATCCTGAGAGAAGAAGAGGATGTCTCAGCTGGTGTGGCTGCCATCAAAACTTTGTTAACTGTTATAGAAAATTATAAAGTATCTACAGTGAGAGAATTAGATCTGAATCTCCAATTGGCTGTGGATGCAATGAGACATTGTGATCAACCTGTTACAGCTATCTCATCTGGGTGTGAATTGTTTATGAGGTTTATTACATTTGCCAAATTAGACACAAAGAGTTTTGAAGAATGTGAAAAAATTATGTTACAAAGAGGCAATATATTTCTGGACAAGCTGTTAGAAGCACGAGGAAAAGTAGCAAAACAGGCTTTGTCATTCATTTGCGATGGATGTAAAATTTTAACACATTCTCGGTCAAGA…
>TRINITY_DN20367_c0_g1_i1.p1 TRINITY_DN20367_c0_g1~~TRINITY_DN20367_c0_g1_i1.p1 ORF type:complete len:160 (+),score=21.67 TRINITY_DN20367_c0_g1_i1:73-552(+)	ATGGTACAAGACGGAAATCCTCCTGATGATAATGTGTTTAGAGCATTTTGCAATGCTCTCTACAATACAGTCGATGCTCCGGTAACATGGTTCCGAGAAACTGTTGTCGAACCAAACCAGAAGAAGTACCCTTGGTATCATCAAAACTACCGTCGTGTACCGACTATTGACCAGTGCTACGACGACGACGTCGTTTGCGACTTTGAGGCTAATGCTCAATTTAAACGAGACAGGGCAGTAGACTCTGAGATATTAAGCATTCTTAGGCAACGCTATGAAGATTGCATGATGTATGAGCAACCAGACCATGCAACTAAATGCAGGTCTCTTTGGGACAAGTACAAGTCTGCTGAGGAAGCTTGGTTCATTAAATATGGTGACCTCGGTGCTTATGGTGAT…
>TRINITY_DN20368_c0_g1_i1.p1 TRINITY_DN20368_c0_g1~~TRINITY_DN20368_c0_g1_i1.p1 ORF type:3prime_partial len:372 (+),score=81.83 TRINITY_DN20368_c0_g1_i1:298-1410(+)	ATGATGGAAAATCCTTTAACTTCAACGCCTGCCTTATCCAGGATTAGTATTGGCGGGAGCAGTAACACTTCAATTAGAAGACGTAGTTTGATACCTCAAAATAGAGTGGCCAATTCAAGAAATGAGGAGTGCAATGATGATGATGCTGAAAGGTCATCACTTGTGGCATCAGATCGCGTGGTTGCATCTACCCCACAGGCATCTCCACGTCGTGGAAGGGAGACTATGTCTTCATCACCACAGAAAGAACATTTCCAAGGTTGCCTTAAACTTTATGCAGAAAATAAAATAACAAAAGACAATGCATGGAATCTACAATTGATAGATTTTATGACTTCCATGCTTCGACGTCACGATGCTCGTATGGATAACTTGCAAACTGCTTCCACTGTGGTTGAT…
>TRINITY_DN20370_c0_g1_i1.p1 TRINITY_DN20370_c0_g1~~TRINITY_DN20370_c0_g1_i1.p1 ORF type:complete len:612 (+),score=85.56 TRINITY_DN20370_c0_g1_i1:159-1994(+)	ATGTGTAAGTCCTCGAAAATGGTGTCTGGGAGCACGAGGGTGATACAAGTGACCAACATCGCGCCTCAAGCGACTAAAGACCAGATGCAGACGCTATTCGGCTATTTGGGTAAAATCGACGACATCCGCTTGTATCCAACGATCAGAGACGTTTCGTGTCCCGTACAGTCCCGCATCTGTTACGTAAAATATTATGACTCTGCAAACGTAAATGTGGCACAGCATATGACTAACACTGTATTCATAGACCGCGCACTGATTGTGATACCGGTGCAGTCGGGTGAGATACCAGATGAACACAAAGCGCTCGAAATGTCCAGTAATGGAACCTTGGTACCGGGGTTAAGTTCTGTAGAACCAAGACTGCCCATGCATGTCATCAATACTTTGGATGGAATC…
>TRINITY_DN20371_c0_g1_i1.p1 TRINITY_DN20371_c0_g1~~TRINITY_DN20371_c0_g1_i1.p1 ORF type:complete len:119 (+),score=25.36 TRINITY_DN20371_c0_g1_i1:131-487(+)	ATGGTAAAATTCGGTAAAAACAAATTCAAAGCTCTCAACAAGCTAACCAAGAGACAGAGCGAGTCTGTTGCGCTTAACAACAAAATATTGAAAAAGAAAATCAACGCTGAAAAAAAGGTTTCGTTTCAAAAGGAAGTTTTACTTAAAGAAGCCGCTTCCGAAAACAACAGTTTAGTTAAAAAGTTAAGTTTTAAAGATTTGCTAACGAATGAACTGAGTAAGACAGATAAAAATAAAAAACCTAAGGAAGAAAACGTGACGAAGAAAAAATTTAAACCTGTTGAAAAACAGAAAAAGCGCCAAAAAACACAAATCAATGATACAAAATTATTGCTAAGTCTAATGAAAAAGAAATAG
>TRINITY_DN20373_c0_g1_i3.p1 TRINITY_DN20373_c0_g1~~TRINITY_DN20373_c0_g1_i3.p1 ORF type:complete len:162 (+),score=42.29 TRINITY_DN20373_c0_g1_i3:112-597(+)	ATGGCGCAAAATTTACAGAAAAAACCCTCCAAGGGCATATTGAAGACGTCTCGTAGCGTCGATGGCTCTGACGGAATGCCATCTTGCAGTAAGCGAGCGAAAGAACAGAGATTTGATGAAATGAACATTATGGAGACTTTTCATCCACCGAATAAGGACTATGGTCACATGAAGGTAGAAGAACCTAAAACGCCTTTTTCGGAGACGGTAGACGGTGATTTGGAACCAAATGATGAATTAGATGCTAATCTACTCGCAGCTAAGTTAGCTGCCAGCATGAACAAGCCGCCGAAGTGCGTGGAGTCCTGTGACGATAGTGACGAGGACATGGAGGAGCCGGAGGAAGTACGCCGAAAGCGTATCGAGTTCGAGAAGAAAAGGAAAATGCATTACAATGAA…
>TRINITY_DN20377_c0_g1_i6.p1 TRINITY_DN20377_c0_g1~~TRINITY_DN20377_c0_g1_i6.p1 ORF type:internal len:884 (+),score=409.45 TRINITY_DN20377_c0_g1_i6:2-2650(+)	CGGCCGTCATGCGCTTCTTCGTGGAGTGGGGCCTGGCCGACCGCCGCGACGACGTGCGCGCCGAGATGCTCGCCGCCGCCATGGCCATCGTCGAGCTGCACGGGAAGGATACGATCAGCAGCCAGCTGCCGGTGTTCGAGAGGTTCCTGGACTCCGCGCCCAAGTCTGGCAGCTACGACGCGGTGCGGGAGGCCGTGGTGCTGCTGGTGGGGTCCCTGGCGCGCCACCTGGAGCCCGACGACGTGCGCCTGCGCCCCATCGCGCTGCGCCTCGTCGCCGCCCTGTCCACGCCGGCTCAGCAGGTGCCCCACCCTCACATCACATCCTTGTCTGTCGCGGCGAGCAGTGGCTGCCGGCCGAGCGTACAACCAATGTGTCACGGCTCCGCTTAAAGACGTC…
>TRINITY_DN20382_c0_g3_i1.p1 TRINITY_DN20382_c0_g3~~TRINITY_DN20382_c0_g3_i1.p1 ORF type:3prime_partial len:210 (+),score=34.02 TRINITY_DN20382_c0_g3_i1:119-745(+)	ATGCACTTATTAATACAAGCAAGTCCTCTGATCGATAAACTAAAACACTGGCATAGGTCTATATCATTCAGTGAAATTCAACTATCAACATCACAAAAGGTGGTGTTATGGAGCATAGGAGTAGTGGGTACTAGTGCAGTGGTGGTTGGAGTACTGTCAAGGTATTTGGCACGACGGCGAGCAAAACCAATTATCAATCCAAGGATTCAAAGAGCGATCAACAAAAGAATTTCAAGAATGAGGAGTCCCAATGGAGGCATGGGTTCAGTAGCTAGCAGTGGAGGGAGGAGTAGCCCTTTGGGGTTAAGTGAGCGGTTATCCTTAGCCTCGGGTTCTATTGGTTCCGGAACGGGAGATGCAGCACCACTGTCACCTCAACAATTGGGAGTTATGGGGATG…
>TRINITY_DN20390_c0_g1_i3.p1 TRINITY_DN20390_c0_g1~~TRINITY_DN20390_c0_g1_i3.p1 ORF type:complete len:82 (-),score=5.24 TRINITY_DN20390_c0_g1_i3:424-669(-)	ATGAAAAATGTGGCATGTAACATAATAGAAGAGATTTTTTTTGAAATCTCTCAAAAATCGATTTTCGAATCGTCCTTACCTCAATCGACCAAAGTTTTTGACTCGGAGACGATCGATTATGCGATCGATACAACTGGGCATACGGCCGCGGCCGTCAGAACCGGGGTGATACCTAAGGACCATTCCGGGAATTTTTATCGGATTTCTTTTAACGAAACGTGGGATTTTTACATGCGTCTACCATAA
>TRINITY_DN20398_c0_g2_i1.p1 TRINITY_DN20398_c0_g2~~TRINITY_DN20398_c0_g2_i1.p1 ORF type:complete len:409 (+),score=49.27 TRINITY_DN20398_c0_g2_i1:336-1562(+)	ATGTTTATGCCTTTCTCTAAAACCATTCAAGCTTTAGGTCAATCAGTCACTAGACATACAAGATGCATCGCTTCTTTATCAGCATTATCTGAAGATTATCAGATGTTGCAAAAAACATGCCGTGATTTTGCGGAAGGCGAACTTAAGCCCAATGCTGCTAAATACGATCGAGATCATTTATATCCCGGAGAAGCAATTAAAAAATTAGGAGAACTAGGCTTAATGGCTATAGCGGTACCGGAAAAATGGGGAGGTGCAGGCTTAGACTATTTAGCATACGCTATAGCTCTCGAAGAGATATCCAGAGGTTGTGCTTCAGCTGGTGTTATAATGTCAGTGAATAACTCCTTATATCTTGGACCGCTGTCTCATTGGGGCACTGACAAACAAAAAGAACAG…
>TRINITY_DN20403_c0_g1_i1.p1 TRINITY_DN20403_c0_g1~~TRINITY_DN20403_c0_g1_i1.p1 ORF type:5prime_partial len:87 (+),score=25.81 TRINITY_DN20403_c0_g1_i1:2-262(+)	TACATGCTGGTCGTGCTCGGCAACATGCTCGGCGTGCAGACGGTGGTGGCGGCGGGGCAGGCCGCCGTGGTAGGGGCACTCGTCATGATCGCCGTGTGGATCTATTCAAGAACTACCGGACAAATGAGGGACGTAGGAGCGCAATTAGACGAGATAGCCGATTCAATTCGTAGTTACATTCTCAACCAAGCGTTCGACTCGATGCGAAGTCGCGCGACTGCCGCGGCTGTCGGCTACGGCGCGGACAAGAAGCGCACTTAG
>TRINITY_DN20411_c0_g1_i1.p1 TRINITY_DN20411_c0_g1~~TRINITY_DN20411_c0_g1_i1.p1 ORF type:complete len:799 (+),score=77.69 TRINITY_DN20411_c0_g1_i1:177-2573(+)	ATGGTTGGTAAAATGAATAAATTGTACGTTTTAAAGAGAGGCGGAAGAATGGAGGAGGTGCATATAGACAAGATAACATCAAGAATTAAAAAACTATGTTATGGATTAAATATGGATTTTGTTGATCCGGTGTGTATAACACTAAAAGTTATCAATGGAATGTACTCGGGAGTGACAACTGTGGAACTGGATAATCTTGCTGCAGAGACAGCTGCTACAATGACTACCGATCATCCAGATTATGCTGTTCTTGCAGCCAGGCTTGCAATATCAAACTTACATAAAGAAACAAAAAAACACTTTTCAGATGTTATGAAAGATTTGTTTGACATTGTTAATCCACACACTAAGAAGAGGGCACCAATGATATCTGAATTTCATTATAATATAGTTATGAAC…
>TRINITY_DN20414_c1_g1_i1.p5 TRINITY_DN20414_c1_g1~~TRINITY_DN20414_c1_g1_i1.p5 ORF type:5prime_partial len:49 (+),score=22.68 TRINITY_DN20414_c1_g1_i1:1-147(+)	CACGGCTACCGCGCCGCGCACCACAACCACGACCATCGCCTCTCGCCCAGGGACTCTATGCGCTCGAACCTGAAGTCGGCCGCGCACCTGAACGTGTCCCAGCGCAGCTCCACGCTGCCCGCCAACGCGTCCATGCAGCGGCAGTGA
>TRINITY_DN20419_c0_g1_i1.p1 TRINITY_DN20419_c0_g1~~TRINITY_DN20419_c0_g1_i1.p1 ORF type:internal len:268 (+),score=84.23 TRINITY_DN20419_c0_g1_i1:2-802(+)	GCTGACGCGCAGGAGGAGTTAGCGGCGGCTCGGGAGGCTGCGGAAGCCGCAACGGCCTGGTGGCGCACCAGGGAAACCAAAGCTGACGCTACGCTGCGACAACAAGCCAAACTAATCGACTTCCTGCAGGCCAAAGTGGAGGAAGCTAATCGCAAAAAGTGTTCGCTGAGCAATAAATTGTTCGGTCGCTCCGGGCGGAGGTCAGCCGCTTCACCACCACTGCGACGTGCCAATAGAGAACTACGCGAAGAAGTAGAAAGACTACGAGCGAAACTCGCCTCTAGTGCCAGCGACGTCAATTGTCCTCCTACACCGAAAACAAGCAATTCGAAAACTAAATCCTCAGTTAACGGATTGAAGAAATACATAGACACCCCAGATGGAGTTGAAGATAATTCC…
>TRINITY_DN20420_c0_g1_i1.p1 TRINITY_DN20420_c0_g1~~TRINITY_DN20420_c0_g1_i1.p1 ORF type:complete len:311 (+),score=63.33 TRINITY_DN20420_c0_g1_i1:263-1195(+)	ATGGACGACGATATGATATTTGATCCTTCGTTGAAGAAGAAAAAGAAAAAGAAGACTGGTTTTGATTTAGAAGCTGCTCTTGCTGGTGAGCAAGGTGAGAGCACGAGTATGGAGACACCCGCAGATACAGGTGACGTCGACGCGCCCGAAGACGATAACCTCGATTTAGACAATTTTGGCAAAAAGAAAAAGAAAAAGAAGAAGACATTTTTCAATCTCGGAGAATTAGAAAATGCCTTGCCTGAAACACCGCCAACCGAAGAACCGGAAGCGCAGGAAGACGAAGTAATGGATGATCTAGATTTGGATATAGATTTCACTAAGACGAAAAAGAAAAAGAGGAAGAAGGATAAAAATGTAGATGAACTGGTCACAGAAGAAGATGTCAGAGGAGAAGAT…
>TRINITY_DN20421_c0_g1_i1.p1 TRINITY_DN20421_c0_g1~~TRINITY_DN20421_c0_g1_i1.p1 ORF type:3prime_partial len:269 (+),score=38.45 TRINITY_DN20421_c0_g1_i1:105-908(+)	ATGGTAGAATCCCTACAAATGTTTTTATTTTTGTTCAAATCCAAGTACCGACGAAAATGTTCATGGTTCTCGCCTTTTCTTTGTTCCGTTTTGATAGTGTTATTGTTTTGTCATGGTGTTCTTTCGAAGTGTAGTGAACATAACTGTACGAACGGTGAGTGTAACAATGATACCTGTGTGTGTTTCGAGGGTTGGCAGGGCCCTGAGTGCCAGTTCTGCGGCGGGAAAGTCAATCTAACTACACCGACAGGGATGATTACTGATGGTCTTGGCAACTACAGTGTTAGCACGCAATGCACTTGGCTGCTGAGTCCGCCGCGGGTCGGGCCAACGCCTCCCCCCATCAGAATTAGACTGGAGAGTTTTGCAACAGAGTGTGGATGGGACCATTTGTATGTT…
>TRINITY_DN20423_c0_g1_i2.p1 TRINITY_DN20423_c0_g1~~TRINITY_DN20423_c0_g1_i2.p1 ORF type:complete len:106 (+),score=20.00 TRINITY_DN20423_c0_g1_i2:118-435(+)	ATGACTTCCGCATCATCCAGTAGCGCTAGGAATTTGTTCGCGGAGTCCAAACAAAGGCTCGCTGAAAGAGTGCAAGTGAATATGAACAATATTTCGTCGCTGGCGAGACAAATTCAGAGAGGTTCTAAATCTAATGAGCTGTTAACAAAAGCAGCAAGAGAAATGGCATCAACAGAACATCAGATTGAAACCAGTGAGGAAAATTTGAAGAAGATGCAATTAATAGCAGTCCACATTGGATATCAATTTGAAAACATTCATAAGTCTGCAAAAATGCTGACAGAAATAAATGAACAAATTACAGCTATGCAAAGATGA
>TRINITY_DN20425_c0_g1_i2.p1 TRINITY_DN20425_c0_g1~~TRINITY_DN20425_c0_g1_i2.p1 ORF type:complete len:550 (+),score=44.51 TRINITY_DN20425_c0_g1_i2:267-1916(+)	ATGTCTCAGGAACTAAAGGAACTCTGTCAATTAATTTTCCCAAGCTCACCTACAGAAAATGTCATATTTTTTAGCGAAGTCAGTGATTACATCAAAAAATTGGGTTCTCAGAATTGGGACTATATTCGGAAAGAACCAGAAAGGCTTACTGAGGAGATGAAGCACTTAACAGAGCAGACCCAGGAATTAGCATTCACAAATTACAAGACTTTTGTTGAAACTGCAGAAATATCCCGTACTATAATTAAGGATCTTAATAGATCAAAGCAATCCTTACAGAATTTTCTTGATGCTACTCCTGGTTTTATTGAAGAGAGCGAAAGGTTTTCGCAGATGGCTGGTACCATTGTGAAAGAGAAAAGTCGATATAGCACTATCAGAAATCAAAGTGATAAGTTG…
>TRINITY_DN20428_c0_g1_i1.p1 TRINITY_DN20428_c0_g1~~TRINITY_DN20428_c0_g1_i1.p1 ORF type:complete len:446 (+),score=39.70 TRINITY_DN20428_c0_g1_i1:195-1532(+)	ATGAAACGTAGTTCCAGAAACTTTAAACACGAGATTAATCCTGTCAAAGATGAAGAATCACGGTTATCTCAAATACTTTTTACCAAGAAGCAAAAATTAATAGATAAATTGAAACCTAATCAAGAATTATCAGACAATATTGATTTAAAGCCAGTATGGACTGATGATGATGATGGTAAATATACTGCAGCAAATATCATACCTCAAGCTGTAAGTAATGTTCAGTACACTGAAAAACTTAAACAAAAATATAGAACTATTGTGGGAACACCCAGTTGGGCGGAAATAAAGAAAAATACAGATTGTGAAGATGATGACAAACTGATGAAAACAGTAGGACACATAGTTAAAAAAAAAACCAAAGAACTAAAAAAAGATTTCTTGGAATATAAAATATTA…
>TRINITY_DN20430_c0_g1_i5.p1 TRINITY_DN20430_c0_g1~~TRINITY_DN20430_c0_g1_i5.p1 ORF type:complete len:405 (+),score=51.96 TRINITY_DN20430_c0_g1_i5:150-1364(+)	ATGTCGAAAATCAATCATGCTGAAGATTTAGTGGAAGTGGTTAAAGATAAAATCAAGTTTGGTGAAAATTTAATAATACAGCTACAACCAATTCAGCATGTTGAAGGTGTTATGAAATTGCAAAGGAAAATTAAGCAAGAAATAGAATTTTTGAAGAGGTTGGAAAAATCAAAAAACTTCAAGATTGAACAGTTGGCTTGTTCTAACCTGCGTCATCTTGGATCAATGGTGGAGTGCGCGCTTAGACCTTATGTGCTCGCTGTGTGTAAAACATTTCACATAGATAACTGTAATAAACTAATAATAGACATTGTTGGGGATCAAGGCAATACATGGACCAAAGTGATAGCAAGAAATCCAAAATCTTTATCTGCTTTAAGTGCAGGGAAATCTTCATAT…
>TRINITY_DN20440_c0_g1_i1.p1 TRINITY_DN20440_c0_g1~~TRINITY_DN20440_c0_g1_i1.p1 ORF type:internal len:133 (+),score=51.18 TRINITY_DN20440_c0_g1_i1:3-398(+)	GCCCCCCGCCCCGCGCCCGCCCGCCCGCCGCACGCCCGCGACCTGTACGCCGCCGCGCTCACCTACTGCCACGCGAACCAGATGCACGACATGCTCACTGCTCGGTTGAGCTTGGAGTTGGAGAGTCTCCAGCAGACCGGCGTGTTCGTAAGGGAGCAGCAGTTCCTGACCGACCGATGGCCCTCCACAGACGACGAGTTCGCCGACGCCATAACAACTCCGGTGATCGAGAGGAAAGATATCGTGCCCACCGCTAAAGACAAGAAGCCACCAAGGAATTATGTCCTAAACACGTTTCAATATAAGTACGATATAAGTGAGAAGTCGAGTCCGGAGAGCGCGGAGGTGCGCTACCCGGAGTGGTACGCGCGTGTGTACGGGGGCGGGGCACGCGCT
>TRINITY_DN20441_c0_g1_i1.p1 TRINITY_DN20441_c0_g1~~TRINITY_DN20441_c0_g1_i1.p1 ORF type:complete len:205 (+),score=17.46 TRINITY_DN20441_c0_g1_i1:126-740(+)	ATGAAGTACTTAAGAATATCACAATGGCTGGTAGTAACTTTGTTAAACCTAGTTAGCAATGCGTACAGCTACACAGTCACAGTTGATGCACATGCCGAAGAGTGCTTTTACGAAAATGTAGAAGCCGATACCAAATTGGGATTATCGTTTGAAATAGCAGAAGGTGGTTTCTTAGATATTGATGTAATAATACTAGGCCCTGATGGCAACGTCATTCATAAAGCAGAGAGGGAGTCATCTGGTATTTATACATTTTCTGCTCCAACTGCAGGGAAGTATACTTATTGCTTCAGTAATAAAATGTCATCCATGACACCCAAGGTGGTAATGTTCAATCTTGAAATCGGAGAACCACAAACTAAATCTGGTAATGAAAATGAAGCTGACCATAATAAACTT…
>TRINITY_DN20445_c1_g1_i2.p1 TRINITY_DN20445_c1_g1~~TRINITY_DN20445_c1_g1_i2.p1 ORF type:3prime_partial len:486 (+),score=177.02 TRINITY_DN20445_c1_g1_i2:331-1785(+)	ATGGAAAACGTGAACTTCCAACCGAGTGGCGAAGATATAGAACGGGCCCTGATGGACCTGGGGCCGCTTCTTGGTGTGACCATCAAGGAAGAGGTGCCCGATGATCTGGCCGAGCCAAGTGCACAGCCACCCTCCCAACTTGCTGTTGGGAGTTTGCCTGATGCACCAGTCGCAGGTGGATCTTCAGTGGCAGAAGGGGAAGCAGTGGAAAGCAATGATAAAGGTTCTGCAGATTCCCTGGCATCGCCCACCACGGGCCGAGCGCCTCTATCTAGTTTGAGATGTGTGCTGTGCTACAATTCATTAGCAAGCTTAACTGGAACACCCAAGCTCATGGAATGTCTGCATTCAATTTGCGAGACCTGCCTCAAAATCAAGATAGAGATGATAAAAAGTGCC…
>TRINITY_DN20450_c0_g2_i1.p1 TRINITY_DN20450_c0_g2~~TRINITY_DN20450_c0_g2_i1.p1 ORF type:complete len:174 (+),score=25.89 TRINITY_DN20450_c0_g2_i1:130-651(+)	ATGGAAAATTATACAAAAGGCAAAAATGTTGAACAGGAGTTTGAACGAGATAAAATTCCCATTGAAGGCTTACCTGATAATTTCCTTTGGATGCAGGTCAGAGGAGGAAGTAAGATGTCAAACCTCCTAAACCACGTAACCGGCATACTAGAAGATAAAACAGCAACAGCAGTTGTTTGGAGCGGTGTTGGTGCAGCTATCTCCAAAACAATATCTTGTGCAGAAATTATAAAAAGGCAATTTTCTATTCAGCACCAAGTGACCAAACTACTGTACCAAATAGTAGAAGAACACTGGGAGCCTAAAATTGAAGGCTTAGAAACGTTAGTAGTTAAACGCCAAATACCTGCTATTCATATTCTCTTAACAAGTGAACCTTTGAAAGATTTTAATCAACTT…
>TRINITY_DN20452_c0_g1_i2.p1 TRINITY_DN20452_c0_g1~~TRINITY_DN20452_c0_g1_i2.p1 ORF type:complete len:116 (+),score=20.93 TRINITY_DN20452_c0_g1_i2:276-623(+)	ATGAGTGACTCACCAGACCAGAATGATCCACCAAAAGATCCAAAAGAACTAGAAAAACTGGAAGAGGCAAAATTAAAAGCGAAATTCCCTAATGCGATGCTGGGTAGAGGGCCCAGTGGTCATTCTGCATTTCTGCAAAAAAGACTAGCCAAGGGACAAAAATTCTTTGATTCTGGCGACTATCAAATGGCAAAGCAGAGACCAGGCAACTTAGCTGCACCATTTAAGGCTCCAGCTGCACCAGCAAAGTTGCCTACTGGTGATGCAATCCCTACTCCTGAAACCGTACCATTAAGGAAGACTTCCATCATTCAGCCAAAATACACTACACCAAGTCAGACATCCTAG
>TRINITY_DN20453_c0_g1_i5.p1 TRINITY_DN20453_c0_g1~~TRINITY_DN20453_c0_g1_i5.p1 ORF type:complete len:374 (+),score=25.48 TRINITY_DN20453_c0_g1_i5:60-1181(+)	ATGTTCCATAAAGTAGCATTGGGAGTTTCTGGAGGAGTTGATAGTGCAGTTGCAGCGCTTTTACTTAAACGAGCTGGGTATCAGGTGGAAGGCGTATTCATGAGAAACTGGGACAGCAATTACGAAGCGGGTTATTGTTCTGATGAAAACGATTTTGCAGACGCTACGTTTGTCTGTCGTAAGCTAAATATTCCGTTACACCGAGTATATTTCATCAAAGAATACTGGAATGAAGTATTCACTGTGTTACTACAAGAATATCAAACGGGATTCACTCCAAACCCTGACATTCTATGCAACAGATACATAAAATTTGATAGTTTTTATCAACATTGCAGGAACAATTTAGGTATTGATGTGATAGCAACTGGACATTATGCAAACACATCTTTTGGACCC…
>TRINITY_DN20455_c0_g1_i2.p1 TRINITY_DN20455_c0_g1~~TRINITY_DN20455_c0_g1_i2.p1 ORF type:3prime_partial len:579 (+),score=185.12 TRINITY_DN20455_c0_g1_i2:114-1847(+)	ATGAGAAATAGTCCGACACGTAAATATGAACCTTTTTCTAAAGAAACCATTGGTAAAGAAACGGATAAGCACTCGCTAGGCAGCCAAGACACCGCTAGTGTGCATTCCGAAGAGGGTGGGCGACACGGGGTGATCGAAGGCGCTGGCGACATGTGGATCAGCGCAGTCGAGAGCTCTATACTGACATGGGAGGAGGTATCGGAGCGTTTGAGCGTCGACGTCCGCCGAGGTTTGTCATGGCGCGAAGCCAACGACCGCATGAACTTCGTTGGAGCCAACGAGTTTCAGGTGAAGGAACAAGATCCGCTCTGGAAGAAGTACATCGAGCAGTTCCAGAATCCGCTTATACTCCTGCTTCTCGGATCGGCGGTGGTGAGCGTTTGCATGCGCCAGTTCGAC…
>TRINITY_DN20457_c0_g1_i1.p1 TRINITY_DN20457_c0_g1~~TRINITY_DN20457_c0_g1_i1.p1 ORF type:internal len:324 (+),score=124.92 TRINITY_DN20457_c0_g1_i1:1-969(+)	GCGGGCGCGGGAGCGGATCCGAGTAGGCTGGTCGCTAGGTTACCGCTGCAGAAGTCCGTCTCGACCCCCAGCATCGTGGCCGCCGTGCAGCCGCCGCAACCCACACCCCCCCTCAACATCTTGTCTGGCGCCGGTGAGAGCGAGACGGAAAGCGACGAAGACGCTTCCGCCGCGACTGTCGGGGCCACGGCACAACTGCCCGGCCGCAGGAACAATACGCATCAGGAACATTTGGGATTACATCGACTGGCTTTCTTGGAACAAGCTGCTTTTGACCATCACGCTGAGAAAAGGCGAAAACGTGGAAGCTTGTTCTTCAGGAAGAAGAAGGACAAGTCCCGGAAGGCGGCGCACGCGTGGCAGGCGGGCGGCGGCGCGCACTGCGACTGGTGCTCGCGA…
>TRINITY_DN20465_c0_g1_i2.p1 TRINITY_DN20465_c0_g1~~TRINITY_DN20465_c0_g1_i2.p1 ORF type:complete len:289 (+),score=71.14 TRINITY_DN20465_c0_g1_i2:146-1012(+)	ATGATTGTTCAGAAGAAACCTAGGAAAAATAAACAAGTAAAAAATGAGTTGCAGAGAGAGTTCAACTTTATAAAAGGCATATTTTCAGTTATGCCTGTTTCAATTTTAACAAAAGGTGCCGATGAAGACGCAGACTATGAAATCTATACAGGCAGTAAAAATGAAAATGAGGAAAAGGATTTACCAAAACGGGCTCGGAGCATTGCTGAGTTGGAAGAGAAATTGGAAAAATTGAAATCACAACAAAAACATAATTTGAAAACAAAACTCGTAAAAAAGAGTTTAAATAGTAAATTAAATAAAAAAATTAAAAAGAAAGAAAGATTGAATAAAACAAAAAAACTAAACATAGATAAATCATTGTTGGAGGATGAGAATAATCAAATTGAACAGAAACAT…
>TRINITY_DN20470_c0_g1_i2.p1 TRINITY_DN20470_c0_g1~~TRINITY_DN20470_c0_g1_i2.p1 ORF type:3prime_partial len:408 (+),score=118.86 TRINITY_DN20470_c0_g1_i2:128-1348(+)	ATGACCAACGCTCCGGTCAAGAAGGTGCCCATACATTTACAGAGCTCTCAAAACCGGCTTCTGATCAAGAATGGGAGGATCGTTAACGACGATGGTATCGAGGAGGCTGACGTCTACATCGAAGACGGCATCATCAAGCAAGTTGGCCGCAACCTCATCATTCCTGGAGGCACACGGACCATCGATGCCGCTGGCAAACTGGTCATGCCCGGGGGCATCGACCCCCACACTCACTTCGAGCTGGAAATGATGGGCGCTAAAACTGCCGATGACTTCTACAAGGGCACCCGGGCTGCGGTCGCCGGAGGGACAACAACCATAATTGACTTCGTTCTACCTGAAAAAGGGCAGTCGCTTCTAGAGGCCTACGCGAATTGGCGGGAAAAAGCCGATAATAAG…
>TRINITY_DN20473_c0_g1_i1.p1 TRINITY_DN20473_c0_g1~~TRINITY_DN20473_c0_g1_i1.p1 ORF type:3prime_partial len:423 (+),score=82.28 TRINITY_DN20473_c0_g1_i1:266-1531(+)	ATGGCATTATTGGGGGCTCAGCTTGTAATAACTTTGATCATGGTATCAGTTATACAGAAATTGGGCAATTATTCGTTCGCGAAGTGGTTGCTGTGCTCTCAGGGCTTATACCGGTATTTGTATCCGGACAATAATGAGTTGAAGAATTTGGCTGGGGTTCCTAAAGAGAGATCTAAGGGGAAAAAAGGCGGTAAATATGAGAGTAACGGTAAACCGGAGACATTTCACGTGCCTAGAAGCTTGGAAATCCAATTGGAAACTGCACCGGTTACTGCGCTGGACGTGGTACATTTGAGATTCTACACAGAATATCTTTGGATTGTTGATTTTTCATTGTATACAGCCATAGTATACATTATGTCTGAGGTTTACACCTCAATATTTCCATTAAAAGATGAG…
>TRINITY_DN20474_c0_g1_i1.p1 TRINITY_DN20474_c0_g1~~TRINITY_DN20474_c0_g1_i1.p1 ORF type:complete len:541 (+),score=68.17 TRINITY_DN20474_c0_g1_i1:254-1876(+)	ATGTCCCAGTTTAACTATTTGAACGAAATAAACAGCTTAGCTACAATGGATGGCCCTATAACCCGAGGTCCATTGCAGCGGTGGGCTAAAAAAGGCTGTAATGAAAATATAAATCCGTCTCTCAGTAACTCTTTCAAGAATCATTCAAATATTAACATAAGTTCGTGTAATCAATCGCTGCAGAAACTGTCCATATCTGCTAATCAAAGTTGTAACAATAGTGCATTGTCCAATAACAAAACACCAACGAGAAATGAAAATAAGAAAGGAAAAAAGACTCCTTCGAAAACGAAGTCTCCAGGTCATTCAACAACACCAACCCCAAACAAAGCATCAAAGACACCTAATAAAGCTGATAGATTCATCCCATCAAGGAGTAATTCAAATTATGACCTATGC…
>TRINITY_DN20487_c0_g1_i3.p1 TRINITY_DN20487_c0_g1~~TRINITY_DN20487_c0_g1_i3.p1 ORF type:complete len:477 (+),score=79.78 TRINITY_DN20487_c0_g1_i3:219-1649(+)	ATGGGAATAAAATTTTTGGAAGTAATTAAGCCGTTCTGCAGTATATTGCCAGAAATAGCGAAACCAGAACGTAAGATTCAATTCCGAGAGAAAGTATTATGGACAGCAATCACATTATTTATTTTCTTAGTATGCTGCCAGATTCCCTTATTTGGTATAATGTCATCAGACAGTGCCGATCCCTTCTATTGGATCCGTGTAATTCTTGCATCAAATAGAGGGACATTGATGGAGCTTGGTATCTCACCTATTGTAACATCAGGACTCATCATGCAGTTGCTTGCTGGTGCTAAAATCATTGAAGTTGGTGACACTCCGAAAGACAGGGCTTTGTTTAATGGTGCACAGAAATTATTTGGTATGGTGATTACTGTTGGTCAGGCTATTGTTTATGTAATG…
>TRINITY_DN20491_c0_g1_i1.p1 TRINITY_DN20491_c0_g1~~TRINITY_DN20491_c0_g1_i1.p1 ORF type:complete len:251 (+),score=30.34 TRINITY_DN20491_c0_g1_i1:186-938(+)	ATGTCATCATTAAAAAAAATTCTTTTAGAGCCTCGAGCATGTTTAGTCACAGCAAAGAGGTTTCGAGGGAAAATAAATATTCAAAGGCCAAGGCTGCCTCATTTCGAACGGCAGCTACTACTTGATCTATCAAAACCTAAATATGGTCCGCCCAAGTACACATTACCCGACTTTTTACTTTGCGACAGAGGAGAGAAAAAGAATAAAACAGAAATTGACAATCCCTTCGAAAGGATTTTGGCCAGAGAATGTTTGGAATGGTTTAATACATCCAAAATGATTGTGTTCTTACATGTAAACCCAATAACAATGGAGGACAAGACGCCAGTTTACGCTGCCTTAAATAAGAATAAAATGTATTTAAGAACTTATGGAAAAAAAATTGTAAGCCTTGCGACA…
>TRINITY_DN20496_c0_g1_i2.p1 TRINITY_DN20496_c0_g1~~TRINITY_DN20496_c0_g1_i2.p1 ORF type:internal len:245 (+),score=102.07 TRINITY_DN20496_c0_g1_i2:1-732(+)	AGGGGGGCCGCCCCCTACCCGCTGCTGGAGCGCGCCGCAGTCAGCGCCGCAGACGAGACCCGGATCCTGTCTCTGTCCCTGGTGGTGGAGTCTCCGAAGTCGACGGAACCGTTCACCCCTGAGGAGCTGTCGTTCGTCCTGCACTACCTCAAGTACAACATCAACGCGCAGGCGCCGAGCTTCCGGCAGCTCACCCTATCGGTCATGAAGAAATTCATGAAGCGGCTGGGGGACAGCTACGGCGCGCTGCGGCGACGGCGCCACGCGCTTTGCGCCCACTACGCCGCCTTCCTGCCCGAGCTGACGCAGCTCTGCGGCCGCAGCCTCCTGCCCGGCGCCAACTACAGCCGCCGCTGCGTCGCGCTGCAGATCCTCGTCTGGGCCGACGCCGTGTATCCA…
>TRINITY_DN20504_c0_g1_i1.p2 TRINITY_DN20504_c0_g1~~TRINITY_DN20504_c0_g1_i1.p2 ORF type:internal len:163 (+),score=87.35 TRINITY_DN20504_c0_g1_i1:2-487(+)	GCGGGCGGCACGCGCGCGCACGCCGCCGCGGCGCTGTACGCGCTCATGCGCCAGCACTACCTGCTCGGCAACAACTTCAGTCGTGTGAAGATGCAGATAACGATGTCCCTGTCGTCGCTGGTGGGCACGTCCACCACCTTCAGCGAGGAGTCGCTCCGCCGCGCGCTGAAGACCATCCTGGTGTACGCCGAGCGCGACGCCGACATGCACGACACCACCTTCCCGGAGCAGGTGAAAGATCTAGTGTTCAACCTCCATATGATCCTATCGGACACGGTGAAGATGAAGGAGTACGCCGAGGACCCGGAGATGCTGCTGGACCTCATGCACCGCGTGGCGCGAGGGTACCAGCACAGCCCGGACTTAAGGCTCACCTGGCTGAACAACATGGCGCAGAAG…
>TRINITY_DN20506_c0_g1_i1.p1 TRINITY_DN20506_c0_g1~~TRINITY_DN20506_c0_g1_i1.p1 ORF type:complete len:364 (+),score=53.67 TRINITY_DN20506_c0_g1_i1:241-1332(+)	ATGAAATGCCTTAATTGTGTTAGTAAAATGGATTACGACGTTGTAGAAGGTAAAATCCCTAGGGATCTTTTAGAATACGATTTCGCAGAGGACGCAATGGATTTTGAGTGCCAATTGGCGGAATCTCAGGACGTAAATTTTACGCAAACCTTGTCAGAGCCCTTGACTATCGGCTCGCATATTATTTGTACTGGAACGCCGAGCGAAGACATACCATGGTTCGCAATAAACATAGGAAGTGAAGAATTAGAGGCGGGTCGTTCGGACATCTCTGTGCATTTTAATGTGCGACAACCACAGTGTTACGTAGTGAGGAACACACGTCGCCGCGGGAAATGGGGTCCTGAAGAAACAACGGCATACAGGCTATACCCGTTCAAAGTGAACAAGCAATTTACG…
>TRINITY_DN20520_c0_g1_i1.p1 TRINITY_DN20520_c0_g1~~TRINITY_DN20520_c0_g1_i1.p1 ORF type:internal len:181 (+),score=98.12 TRINITY_DN20520_c0_g1_i1:3-542(+)	CCGCCCCCCCACGCCGAGAGCTACAACCCGCCGCCCGAGTACCTGCTGGACGCCAAGGAGATGAAAGAATGGAACAAGCTGAAGGAGACCCCGTGGAAGCGCAAGTACACGTTCCTGCCGACGCGCCACGCCTCGCTGCGGGAGGTGCCCGCTTACCAGCGCTTCGTCCGCGAGCGCTTCCTGCGCTGCCTCGACCTGTACCTGGCGCCCCGGGCCATCAAGATGAGGTTGACGATATCTGCGTCGGAGCTGGGGCCCCGGCTGCCGTCCCCGCGCGAGCTGCAGCCCTTCCCGACGGGCGAGGCGCTGTGCCTGCGCGGCCACGCGGCGCCCGTGCGCTCCGTCGACTTCGAGCCCTCCGGACAGTACATCGTCAGCGGCGGCGACGACGGCGCAGTC…
>TRINITY_DN20526_c0_g1_i1.p1 TRINITY_DN20526_c0_g1~~TRINITY_DN20526_c0_g1_i1.p1 ORF type:internal len:346 (+),score=191.66 TRINITY_DN20526_c0_g1_i1:1-1035(+)	CCCGAGCGCCCGCCGCGCCCGGACGCGCTGCCCGCGCTCGCCGCGCTGCTTGCCAACACCGCGCTCGTCAAGGAGGCGCTCAACAAAGGTGCCGTGATATACCTACTGGATCTGTTCTGCAACAGTAAAGCGCCGGAGACGCGCGAAGCCGCCGTCGAACTCTTAGCGAGGATGATGGCAGACAAATTACACGGACCTAAGGTCCGCTTGGCGATATCCCGGTACGTGCCGGGCGTGTTCGCGGAGGCGATGCGCGAGTCGGGCCCCGCCAGCGCCGTGCACATGTACGACGCCGCGCACGAGCACCCCGAGCTCGTGTGGAGCGATGACGTCAGGCAGCGACTCGCCGAACACATCGCGCTACTCAAAGACAGACATCAAGCGAGACAGGCCCTCGAC…
>TRINITY_DN20531_c0_g1_i1.p1 TRINITY_DN20531_c0_g1~~TRINITY_DN20531_c0_g1_i1.p1 ORF type:5prime_partial len:393 (+),score=172.51 TRINITY_DN20531_c0_g1_i1:1-1179(+)	CTGACGCTGACGCAGCTGGTGCGTTTCCTGCGCGTGTGCCACCACAAGTACCAGCGCGGGGTCATCGAGCCCGGCACGGCGGTGGGCGCCCTCGCCGCGCAGAGTATCGGCGAGCCCGGCACCCAGATGACCCTGAAGACGTTCCATTTCGCCGGCGTCGCGTCCATGAACATAACCCAGGGGGTTCCCCGCGTCAAGGAGATCATCAACGCCTCCCGGAATATCTCCACTCCGATCATCACCGCCGAGCTCATGCAGCCCTACGACCAAGAGTTCGCCAGGAGGGTCAAGGGGAGGCTGGAGAAGACCACCCTTGGCGAGATAACGACGTACATAGAGGAAGTGTACCTGCCCTACGAGTGTTTCCTGCTCATCAAGCTGGACGCGGAGAGGATAAGG…
>TRINITY_DN20537_c0_g1_i1.p3 TRINITY_DN20537_c0_g1~~TRINITY_DN20537_c0_g1_i1.p3 ORF type:5prime_partial len:56 (+),score=30.99 TRINITY_DN20537_c0_g1_i1:2-169(+)	GCGGACGACTGCGGCGACCGGCTGGCGGCGGCGCCCGGCGCGCCCGAGTACCAGTCCAATGTCGACGGCATGCGGGACGACAACGAAACCAAACCCCTGAAAAGGAAAGAGCCAGTCGACGACGAAACCTCGCCGAAGAGACAGTGCCCCGAAATAGTAATAGATTGA
>TRINITY_DN20539_c0_g1_i1.p1 TRINITY_DN20539_c0_g1~~TRINITY_DN20539_c0_g1_i1.p1 ORF type:5prime_partial len:209 (+),score=90.85 TRINITY_DN20539_c0_g1_i1:2-628(+)	CTGCACGCGGCGCCGCGCCAGGCGCTGCTGCTGTCGGCCGCGGCGGACGGCACCGTGCTGCTCTGGGACCTGCACACGTTGACGTACATCCGAACCCTGCCCAACCGCGACATGCTGCCGGTGACCTTGGCGACGATAAGCGAGACCCTCGGCGACGTGGCCACGGTGCACGAGCTGTCCCCCCGCAGCGCCCCGGCGGACGGCGGGGGGGCGGCCAGGAACATCCCCGAGCCCGACCACGCCGCCGACACTTATGAAAAAGACGCACCGCATAAATACAAGTCCTTGATACGGGTTCACACGTGCAACGGGCGGTTTGTTGGTAGCGTGAAGATATCAGAGCAGGTGACGAGCATCTGCTACTCCACGGCTCCCGAGGGGGTCAGCGTGAACAGTGTG…
>TRINITY_DN20544_c0_g1_i1.p1 TRINITY_DN20544_c0_g1~~TRINITY_DN20544_c0_g1_i1.p1 ORF type:complete len:328 (+),score=42.15 TRINITY_DN20544_c0_g1_i1:366-1349(+)	ATGAAACCTAAGACCCTCGAAGTCATTGAGAGTGGAGCAATGAAGCCAATTATCATCGTGCATGGAGGGGCTGGTGATATTTCTGAGAGTCGTATTCAAGGAAAGTTTGATGGAGTTAAAGTCGCAGTCAGGGCTGGCTACGAAAAGTTGATGAATGGTGGCAGTGCTTTAGATTCAGTTGAAGCTGCTGTTGTCTCTATGGAATTGGATGAAAATTTTAATGCAGGATATGGTTCTGTATTAAACTTAAATGGCGAAGTAGAAATGGAAGCTAGTATAATGTGGGGTCAAGATCTTATTTCTGGGGCCGTTACGCTAATTAAAGAGTTCCAGCACCCAATAAGTATAGCCCGGAAAGTTTTGACAGATACGCCGCATTCCTTCTTAGGAGGAAACGGA…
>TRINITY_DN20545_c0_g1_i1.p1 TRINITY_DN20545_c0_g1~~TRINITY_DN20545_c0_g1_i1.p1 ORF type:complete len:182 (+),score=42.98 TRINITY_DN20545_c0_g1_i1:104-649(+)	ATGTCGTTGCTACCATATTTCTTCGATGATTTTGGCTCTAGACGCCCTCGCCGTCTGTTGGACCAGCATTTTGGCCTTGCCTTAACACCAGATGATCTTCTTAGTGTCGCTGCCGGGCCTTTGCTGAACAGGGAATACTACAGACCGTGGCGCCATCTCGCTGCAGCGGCTAGAGATGTTGGTTCCAGCATCAAAGTCGACAAGGATAAGTTCCAAGTGAATTTAGATGTGCAGCACTTCGCGCCAGAAGAGATCTCTGTGAAGACTGCCGACGGGTACATCGTAGTGGAAGGCAAGCACGAAGAGAAGAAAGACGAGCACGGGTATATTTCAAGGCAGTTCGTCCGACGTTACGCGCTGCCTGAAGGCGCGGCGCCTGAGACTGTGGAATCGCGACTG…
>TRINITY_DN20545_c0_g1_i2.p1 TRINITY_DN20545_c0_g1~~TRINITY_DN20545_c0_g1_i2.p1 ORF type:complete len:187 (+),score=53.83 TRINITY_DN20545_c0_g1_i2:161-721(+)	ATGTCTCTTCTACCATTCGTGTTGGGTGACTGGCCCCGCGTTCGTCACAACCACTGGCCCAGTCGTCTTGTTGATCAAGATTTCGGGTTGGCGCTAACCCCGAACGACATGCTGGCTGCCGTCGCCTGTCCAGTGCTCTCCGAAGACTACTTCAGACCGTGGAGACAACTCGCGGCTGCATCTCGTGACCTCGGCTCCAGCATAAAGGCCGACAAGGACAAGTTCCAAGTCAATCTGGACGTGCAGCACTTCTCGCCGGAAGAGATTTCGGTGAAGACTGCCGACGGGTACATCGTGGTAGAAGGCAAGCACGAAGAGAAGAAAGACGAGCACGGGTATATTTCAAGGCAGTTCGTCCGACGTTACGCGCTGCCTGAAGGCGCGGCGCCTGAGACTGTG…
>TRINITY_DN20550_c0_g1_i5.p1 TRINITY_DN20550_c0_g1~~TRINITY_DN20550_c0_g1_i5.p1 ORF type:complete len:327 (+),score=52.10 TRINITY_DN20550_c0_g1_i5:89-1069(+)	ATGTCATCCGCGAACGAATTTAGCCAATACGACGATATTTTATCAAATATTTTAGTTAATGAAAAATCTATCTTGGGTTTTCTATCGGCAATTTTTAATTTTTTAGCAAGACGCACCGATTTCTATTATGTACCGGATGGCCAGTACGAAAACATAGGTTTTCCGCCGGGAGTTGCTGAAGAACTGGTTATTAAAGTTCTCCGGACATGCGACCCCAAAAACGTGAAGGAGCCGCACAAGCACACTGATTTAAACAACGAGATCATGTGCTCGACAGTTGCTCAAGAGGTCGAAGTAATTGCTAGTGAAGATACTTCGGCGGACCTCGAGGCAAGTGGAGAACAAGATGTCCTAACATCTGAACATCAAGTAAGGGAAGCAGTTTCGAGTCAGCCTGAA…
>TRINITY_DN20566_c0_g1_i3.p1 TRINITY_DN20566_c0_g1~~TRINITY_DN20566_c0_g1_i3.p1 ORF type:complete len:111 (+),score=13.82 TRINITY_DN20566_c0_g1_i3:92-424(+)	ATGGTAAAGGCTAAAGTTCCACTACGCGACATTTCACCTGCATTGCAGGCTTTCAGGAACTTCCTCCTTGGTAGGAAGCATACAAATGCCCTTCGTTTTGAGCCATTGGTTTCGCCTAGAACCCAGCCTCCTCCAGAAATCCCAGACGGACCCTCGCACAAGCATGCCCACAACTACTATTACACAAGAGACGCTAGACGCGAAGTTGCACCTCCAATTGATGTTACCAAGGAACTGCTTAGTGCTAGCTCAGACAAAGGGGCTCCTAAACAAGCTGCTAATGTGAGACCTACACCTGGACACCTTTATGCTTGGGATAAACATTATGAATAA
>TRINITY_DN20583_c0_g1_i3.p1 TRINITY_DN20583_c0_g1~~TRINITY_DN20583_c0_g1_i3.p1 ORF type:complete len:301 (+),score=84.10 TRINITY_DN20583_c0_g1_i3:285-1187(+)	ATGGCGACGCTCATCCAAGAGAATGGTATTAAAGAGCTGAGCAAGGGCACCCACGGGGTAGTGGCAAACCATGGCATATCCACACACAGTGTCCCAACACATATGGTGCCAGACCATGAATATTGCGAGACGACCGCACAGACTCCGTCTCAGCGACAAGCTATCACTGAGCTTGCACCGACACAGCCCGCCGTTGATGAAGAAGAGGAGACTCCAGAAATTGATATCATGATAAACAATGTCGTGTGCAGTTTTAGTGTTAAGTGCCACTTGAACTTGAGACAGATTGCATTGAATGGTGTTAATGTAGAATTTCGACGTGAGAATGGGATGGTAACGATGAAGTTGCGCCGGCCGTACACGACGGCTTCGATTTGGTCGTCAGGACGCGTGACGTGC…
>TRINITY_DN20587_c0_g1_i3.p1 TRINITY_DN20587_c0_g1~~TRINITY_DN20587_c0_g1_i3.p1 ORF type:complete len:580 (+),score=59.00 TRINITY_DN20587_c0_g1_i3:190-1929(+)	ATGAGACAGCAAAACTTAGAGACACATCTAAATTTTAATATAAATAATCATACAAATAATGTTAATGGTAGAAAATGGGTCACCAATGGAGAGACAGCAATATTACTTAATGATCCAGCAATATCACATACTAAAATTATAAGGAAATGGAATCGTCTATCACGTCTTCAGAGATCCATAGTGTATGCTGTGCTAGTTGTGACTGCAACAGCTCTTTTGTTGCTGTATTTTTCTAAAACTGGTATTGTCATCATTGAGCGAGGCAATGAAGATTCAGTTCAGGAAAAATTAAGAAACACATCTCTAAATGCCAAACCTGCATTGGACAACACAGTTCAAATAAAATATGATCCTACAGTGTATGAGAGGCCTGTTTTTACAGGACCAAAAAATGATCGG…
>TRINITY_DN20588_c0_g1_i1.p1 TRINITY_DN20588_c0_g1~~TRINITY_DN20588_c0_g1_i1.p1 ORF type:internal len:261 (+),score=92.02 TRINITY_DN20588_c0_g1_i1:3-782(+)	CGACACCTCGACACCCTGCAGCGGAAGCTGGACCACAGGAAGGCCGAGCTCGAAGCCGCGCTCAAGGACGGCCGCAATCTCGAAGAGAACGTCGCCCGAACCCTCGGCTGGCTCCAGTCTGAGCTGGGCTCGCTGCCGAGCCGTCTCCAAGTGTCCGCGGACATCAACAAACTGCAACAACAGATACAGAAACACGAGCCCCTCTACAGAGATCTCACTCAACGGGAACACGAAATTATTATGCTGATTGATAAGGGCCGTGAAATGGAAAAGAAACCTTCTCACCAGAACTTAAGGAAGGATCTCGATCGTATACAAGCTCAGTGGGACAAGCTGAAGCGAGAGATTGTCGACAGAAACACAAGACTACACACCGCCATGGAACATTGCCGTAAGTTC…
>TRINITY_DN20589_c0_g1_i2.p1 TRINITY_DN20589_c0_g1~~TRINITY_DN20589_c0_g1_i2.p1 ORF type:complete len:265 (+),score=53.97 TRINITY_DN20589_c0_g1_i2:316-1110(+)	ATGGTCTATTTACATTTTCCTTCGAACCTAACCGAGGAAGAACTAATGCTACAAGCTAAATACCAGAAACTAAAAAAGAAGAAGAAAGCTTTGCAAGCCCTTAAGGCACCAAAACCCGAACCAGAAAAGCCAATTTTACCAAAAAGGCCTACAGAAGCCAGAGATGCCAGGGAAATAGCTAGAAAATTGCTGAAAAGTGGTGCTATTCAAGCTATTAAAAGTCCTCCAACTCAGCCACAGAACACCACTTTCAAAAAACCACGTGCAGGTCGAGAAAGGAAATTAAGTGGTTCTGCTGGAGTACCTGGAGGTGTTGCTTCATATCAACCATTCAGTGCTTCACAAGAACCTCCACCTCAAGAAGAGAAACAAACTCCAAGAGTTAAATATCTTTATGAC…
>TRINITY_DN20590_c0_g1_i1.p1 TRINITY_DN20590_c0_g1~~TRINITY_DN20590_c0_g1_i1.p1 ORF type:internal len:439 (+),score=149.24 TRINITY_DN20590_c0_g1_i1:1-1314(+)	TGTGCGGGCGCGTGCGCGCTCACTGCGCACGTCACGCAGATGCTCGCCACACGGACCGCGTGTCCCAGGCTACCCTCCTACGTCACGTGTTTGCTGCAAATGCTCATGATGAAAAACAAAAACATTGCTAAAGTTGTCAGCGATTGCATATTAGTGCTTGCCGATTACACTGACCGTATTGTAGAGATGTACCCAGGACTTGCTGGAAAAATAATTCGATGGATCTGCGCATGCTTGGCCCAACTTTCGACCAGCTGCCACCGTGACACCGTCAAACCATTGGCCGGGTCACTGCTGCTGTGCTTGGCTGAGTTTGCGGTGCGTTGCGGACCTCAGTACTTAATGGAAGAGAAGGATGGAGAACAAACACTTTTGCTGTTGATTTTTAAGGTGTTGTAC…
>TRINITY_DN20590_c0_g2_i1.p2 TRINITY_DN20590_c0_g2~~TRINITY_DN20590_c0_g2_i1.p2 ORF type:internal len:252 (+),score=72.42 TRINITY_DN20590_c0_g2_i1:2-754(+)	GTGGCGGCCGTCATGTGGCGCCGCATGCTGGCCGCGCTCGGCGACCCCAACCTGCTGCGGGACCCCGCGCACCACGCGCACTTCTTCAACTACCTCATACATCTCAACTCTACCCTCCTCAAGATCAGCGCAAACCAAACTCTAAATGGCAACACCGAAATTCACGTACCATTCAACTTGGTGGCGGGATGGTGTCTCGAGGCGGAAGCATTGCCTCCTACACACCGAGCCGGAAAACTGCTCGCTCTACGGTTGCTGTGCGAGTCCACACAGGCTCAGGGGCCGGGCGCGCCTTCCTCCTGCAACAACCAACTGCACCTCGCGCACTTGCATCTCTACCAGCGAGCTTTACATCACGGTTTGACGGGCGAGGATCGGTCCGTAGTGGACGTACTGGTG…
>TRINITY_DN20593_c0_g2_i2.p1 TRINITY_DN20593_c0_g2~~TRINITY_DN20593_c0_g2_i2.p1 ORF type:3prime_partial len:433 (+),score=128.07 TRINITY_DN20593_c0_g2_i2:296-1591(+)	ATGTCAGCGGAGTCGCCGCGACACATACGGTCAGGGGGTCCTTTGGTTGTACCTCCGCGACCACCCAGTGATCGCAGCATTATTGATGCGGTCTCTGGTTTCATTAATGACGTCACTCTCTCCTCCTCTTCAAACATTGACCCTAAGGATGTTATACAATGGGCTCGTTTCGAAACTGCCGACATCAATGAGCCAACACCAGAAGGCGAAAGTGATTCTGACACATCACCCCTACTTCTGATCCTGGGCTATGGCTCTGGGGTTCAGGTTTGGTTGATACCCCCCACGGGTGACGCTCAGGAGGTACTGTCGTGGCGACAAGGCACAGTGAGGGTGCTCCGTATACTGCCCACTCCGCAGCACGGCGACTGCTTTGCATCGAAGAGGCCCCTCATCGCC…
>TRINITY_DN20597_c0_g1_i1.p1 TRINITY_DN20597_c0_g1~~TRINITY_DN20597_c0_g1_i1.p1 ORF type:complete len:292 (+),score=26.69 TRINITY_DN20597_c0_g1_i1:427-1302(+)	ATGAATAAAGTAGCGGATAACAACGTTCAGAATATAAAGTGTAGTCAAATGAACACGAAAAATAAAAGTAAAAAGACCAAAGATCTTTCTCAAGCTGATGAACTTTGTATAAAGAGTCAAGAACATTTGAATGAGACTTTAGCTAATACTCTACACATTAATAATATCAATAGTAACCTAACCAATGGAACGAGCGACCATTCGAACGGCAGTTCCGAAGTTTTAAGTGAGAAAGCAGATGGACAAGGTGAAACAGTGAACAAGGTCACGAACGATGTAAATAGTGTACAGCATAATGACACATCAAATAATTTTGAAGGCAAAAAGACAACCATGCCTTCAATAAACAGGTGTTTGTTAGATATGGCCTTAGAGAAGCTTGAGATAAACACCAACAAT…
>TRINITY_DN20614_c0_g1_i1.p1 TRINITY_DN20614_c0_g1~~TRINITY_DN20614_c0_g1_i1.p1 ORF type:internal len:317 (+),score=129.36 TRINITY_DN20614_c0_g1_i1:1-948(+)	ACCAGCCTCACCATACCCGGCATCACTTACGTAATCGACTGCGGCTTCCACAAGCTGGCGTACTTTGACCCGGCCTTGGGCGTGCAGGCACAGCATGCGACCGCGGTGTCCCGGGACAACGCCACACAGCGCGCCGGACGCAGCGGCCGCACGGCCCCCGGACACTGCTACCGTTTGTACACTGAAGATGAATACGAGAAGCTGCCGGAGAGCGTCCCGCCCGAGATGTGTCGCAGCGACCTGGCGCCCGTGCTGCTGCAGCTCAAGGCTCTCGGCATCCACAACCTGCTGAGGTTCTCGTTCCCCACTCCGCCGCCCGCCAAGAGTCTGCTGTCGGGCCTGGAGACTCTGTATGCGCTGGGCGCTATCGACCACAGCGGCGACTTAACGTCGGACGTG…
>TRINITY_DN20616_c0_g1_i1.p1 TRINITY_DN20616_c0_g1~~TRINITY_DN20616_c0_g1_i1.p1 ORF type:internal len:995 (+),score=313.98 TRINITY_DN20616_c0_g1_i1:1-2982(+)	CAGCTGCCCCGCGCCGCCGACATGAGGCCCCACCACCACCACCCGCACCATCACCATCACGAGATGGGTCATCACCACACGGAAGAAGGCAAAGAGCCATACGGCCCCGCTTGCAGGGATTATTTTTGGCTAGTTTGCAGGCTCATTGACGGGCTGCCTGAAGACTATTTCAAAGAGGGGGCAACATCAGACGACAGCGGGGCTCCTGATCTGAACGAGCTCTGTGAACAGATCCGAGCTTCTTTAGAAAAACGTGAGATCATCGAGAAGCGGACGGAGCCGTGTACTCCTGACGACGGACTGTACGGACAGCTGAGTCTACTCACGCATTTGCTGAAGCATCCACTCAGATTCAAGACTTCAGAACAAGGCACTAGGACTCTTGAAATGATATTCGGA…
>TRINITY_DN20619_c0_g1_i1.p1 TRINITY_DN20619_c0_g1~~TRINITY_DN20619_c0_g1_i1.p1 ORF type:internal len:243 (+),score=56.55 TRINITY_DN20619_c0_g1_i1:1-726(+)	CACGCGCCGCGCCGCCGCGCCCGCACCAACACGCACCACGCGCCACGGAAATCGCATCAAGCCGTATCTAAGTCGGGTGCCAACGGAACAACTCAGTTCCCTATAGATTTCTTTGAGCATTGTGTTGTAATGAATGACATCGAATTTGGTGGAAACGATCTTCTCCAAGTATACAATACTGCGTTAATCAAACACCGACTCAATACAACTGGTTTGTACGTAGTGTCTACCAAAGTGACTGGATTTTCTTTGGAAGTCATAAATTCAGACCCGAATATGGTGATTTGTGGCTTCCGAGTATTGCTGGGCAGTCAAGATGTTACGAAAACTCCCGCCTATATAGAAATACTGGGTCGTTCCTTACAAACTACGAACGTTACTCGCAACCGCTGGTTCGAC…
>TRINITY_DN20622_c0_g1_i1.p1 TRINITY_DN20622_c0_g1~~TRINITY_DN20622_c0_g1_i1.p1 ORF type:internal len:243 (+),score=95.68 TRINITY_DN20622_c0_g1_i1:1-726(+)	GCTCTAGCGCACCTCGCCCGCGCCGCCATGACCGCCCTCTGCTCGCTGCATATGCGCTCTAGACACCTATATCGGGATGAGTTGAAAGAAAAAATCGATGCCGAGCTGGAGGCGGTGTTCGCAGAAGGGGTGAGCATGTCCAGCGCGTCGGAGCTGCCCGCGCTGCCCGCCGCGCTGCTGGGCCGCCGCGGGGCCATGGACTACTGTGTGTGCCACGCCGTCTCTCTGCACGCTGTGAAACCGAAACCTCTCGAGTCGTTGTCGATGGAGTTGCCGGTGTTGCTATGCGAGAGTCGAGTCAAGATAATAGCGCACGCGGCAATAAACCGCGCACACGACGAGCAACTCGCAAAGTTCGTGCTAGAGTTTTTAATTCAGATCGGAAACCAACGTAAGACT…
>TRINITY_DN20625_c0_g1_i1.p1 TRINITY_DN20625_c0_g1~~TRINITY_DN20625_c0_g1_i1.p1 ORF type:5prime_partial len:162 (+),score=50.13 TRINITY_DN20625_c0_g1_i1:3-488(+)	CCGCCCTTCCCCAACATGCCGCCCCCACCACCATTGATGGCGTGGCCCCCGCCGCCGCCACCGCGACCTGCCAACCTCGCTGTACTCACTACTGCCGAGCTGCAACGTATGGAGGGTAACGAACGTCGGAACATTGAGGCTAGATTACAGCTGCTACGCGAGATCCAGGCCATGCTGGACGCTTCTGTTCTCCTCATGCAGCAGTACTCTACAGTCGTCGCTAACTCTGCTCAGAATAACGTTAGTGTTGCCACACAAACCGAAACTCAACCCGACCCTGTCTCTGAAGTTAAAGTAAAAACTGAACCTGATGTAGTCCCCAGTACATCTGAGTACAGGTCGCCATCTCCGGTGCCGTCGACCAGCAAACAGGAAATCAAACCTGAGGAGTTGTCCGAC…
>TRINITY_DN20626_c0_g1_i1.p1 TRINITY_DN20626_c0_g1~~TRINITY_DN20626_c0_g1_i1.p1 ORF type:complete len:480 (+),score=98.43 TRINITY_DN20626_c0_g1_i1:196-1635(+)	ATGAATTTTCTAACAGATATTTACGTTAAGAGACTTGCAGAGAATGAAAAGAATTTACAATTCTGGGTAAATTATTTAAAGGAACTACGAGAACTTGACTTAAATGTTTTTGCGGATAAATTGACAGTACCAACTTTAGTACCAATAGGCAATCGTATATTATTTAGAGGTGAAATAATACATACAAATGAGATTACGGTTTCTTTAGGGGCCGATTATTTTGCCAAGTGTTCGTTGAAACAAGCCGAGATATTAAAACAACATAGAATAAAAGATGCTGAAACCAAAGTAGATATGTACGAAAAAGAATATGATTATCTGAAAAGTCAAATAGCATTTAGCAATGAAAACATTTATGGAACTAAAGCCGAAGAAATAGTAGAAATATATTCTGAAGAA…
>TRINITY_DN20630_c0_g1_i2.p1 TRINITY_DN20630_c0_g1~~TRINITY_DN20630_c0_g1_i2.p1 ORF type:complete len:174 (+),score=33.64 TRINITY_DN20630_c0_g1_i2:240-761(+)	ATGTTTAAATTTAGTCTGTTTCATTTATTATTTTTGGCTACGGCTGTGCAGGTGGTCCTATCACTTCGAGAAGGTGATTGCGAAGTGTGTGTGAAAACTGTAGAGAAGTTTGCCGCCACGCTATCAGATGATGTGAAGAAAGACCCTAAAAAAATCGAGGCAGAGTTCAAAAAGTTCTGTAAAGGTTCAAAGAACAAAGAAAATAGATTTTGTTACTATTTAGGAGGTCTCGAAGAGTCAGCCACCGGCATTTTGGGAGAATTGTCAAAGCCCTTAAGTTGGTCTATGCCCGCCGATAAAATATGTGAAAAATTGAAGAAAAAAGATGCACAAATCTGTGACCTAAGGTTCGACAAACAAATCGATCTAAATAATGTTGATTTGAAGAAACTAAAAGTA…
>TRINITY_DN20633_c0_g1_i1.p1 TRINITY_DN20633_c0_g1~~TRINITY_DN20633_c0_g1_i1.p1 ORF type:complete len:292 (+),score=41.89 TRINITY_DN20633_c0_g1_i1:160-1035(+)	ATGGGTGACACGAGGAAAAAGAAGAAATTTTACTTTAGGAAACGAAGAAACAAATATTTCTTGGAACCCGGCTTCAAGGGCTTCTTTTGCACGTGTAACTTTAGAGAAAAAGACTGCGTCAAAGAAGTATATAATCTTCTGAACGAATATGCCAGTAAACTCTACCCAGATTTAGATGTGGAGCAAGTTCCACCGTCTGCAGTACCTGAGTCAGACGCTCCCGAGGATAGGTCCGAGAGCGAGTCTGAAGATGAGACTGATATTGGGGACATACTAAGAAGGGAAGTGGATTCAATAAAAAAAAATTCGCAGAAATCTTTACGGTTTAAAAGATTTCAAGTGGTTGAAACGGGTGCATCAAATTGTATCTTTGTTAAAACCAATTTACCTAGTCCAGAG…
>TRINITY_DN20635_c0_g1_i1.p1 TRINITY_DN20635_c0_g1~~TRINITY_DN20635_c0_g1_i1.p1 ORF type:complete len:489 (+),score=15.13 TRINITY_DN20635_c0_g1_i1:141-1607(+)	ATGGGAAATAGTAAGACAAAATTGAAAGAAATGTTTAAAAAAATCTTCACTTGGTGCTACTTCAAGAATTTGCTACTAAATCCATCGCAACTTTTATTGGTGTCGTTACTGATAATAGTGACCGAACTAGTGCTTAATATATTGATCGTGGAAAAGGTGCCGTACACTGAAATAGATTGGAAAGCTTATATGCAAGAATGTGAAGGATTTTTAAATGGTACTCTAGATTATAGCAAGCTTCGTGGTGACACTGGCCCGCTCGTGTACCCAGCAGGCTTTGTGTATATTTACTCTTTTCTTTATTTAATCACAAATCAAGGAGAAAATATAAAACTTGCTCAATATATATTTATAGGTATTTACTTATTACAATTAACTTTAGTTTTCAGAATTTATTTA…
>TRINITY_DN20645_c0_g1_i2.p1 TRINITY_DN20645_c0_g1~~TRINITY_DN20645_c0_g1_i2.p1 ORF type:5prime_partial len:677 (+),score=120.73 TRINITY_DN20645_c0_g1_i2:3-2033(+)	TCGCGACCCGCTGAGAAGGGGGAAAAACTCAGCGAGCTGATGCATGGATTAGATAAAATATGCGTGCCATCACAACACCTGAAAGCGTGTCAGGACATGGTGGATATTCCGACCAAATCCAAGGTCACACTAGACTGCATTCCCGCCAGAGATAGAATGGAGTGTCTGAATTACGTTCAGCAGAGGCAAGCCGATTTCGTTCCAGTTGACCCCGAAGACATGTACGTGGCCGCCAAAATACCCAATCAGGACTTCGTCGTTTTCCAGGAGTACAGAACCGATGAAGAACCGGATGCGCCTTTCCGTTACGAAGCAGTAATTGTCATCCATAAGGATTTACCGATAAACAATCTGGACCAGCTGAAAGGCTTGAAGTCCTGTCATACTGGAGTTAACAGA…
>TRINITY_DN20647_c0_g1_i2.p1 TRINITY_DN20647_c0_g1~~TRINITY_DN20647_c0_g1_i2.p1 ORF type:5prime_partial len:256 (+),score=69.11 TRINITY_DN20647_c0_g1_i2:3-770(+)	GCCGCGTCCCCCGACCCGCGCCCCGCACTCCTGCACGACGGACCCCCGCCCCTCGCCAGCCCGATACTCGTACAGGGTCCTTCTGGTGGCAAGCTGGTGCTAGCGAGCGGTGGGAAGCCGGTTCTGGTGCCGGCGCTGCTTAACTCCTCAGCCGTGCTACTGCAGCCTGGTGGAAAAGCTGTGTTACTGCATAATATTAAACAGGTCACACAGCCCGTGGTCCAGCAACAACAACGGACAACTGTTCCTGTACCGGCCTTACATCAGACGCAGACTTTACATCATCAAATACCACAGACGCAGGTGCAGATTCAACAGCAAGTACAGCAGCCCGCCCCCGTGCAGCCGGCGCCCCAACCAGCCGCCACGCCTCTACTGCCCAGACGAGGACTCTCCCTT…
>TRINITY_DN20652_c0_g1_i1.p1 TRINITY_DN20652_c0_g1~~TRINITY_DN20652_c0_g1_i1.p1 ORF type:complete len:90 (+),score=15.16 TRINITY_DN20652_c0_g1_i1:158-427(+)	ATGGCACTCCGCCTGGGAGGAGCACTGAAAGAACTGCGTATACATTTATGTCAAACCAGCAAACAGTCTGAGGGAGTGAGGGAATTTATCAAAAACAACTACGTCAATATTAAGAAGGAAAACCCCAATTTTCCTATATTAATTAGAGAATGCAGCGGTATTCAACCTAGAGTGTGGGCGCGTTATGAAAGAGGAGCTGAAAAATCAACACCTCTCACAAATTTATCAGCAAATGATGTTCTGTCGGCCATCAAGCAGTTAGTGAAGTGA
>TRINITY_DN20653_c0_g2_i2.p1 TRINITY_DN20653_c0_g2~~TRINITY_DN20653_c0_g2_i2.p1 ORF type:3prime_partial len:2162 (+),score=391.85 TRINITY_DN20653_c0_g2_i2:487-6969(+)	ATGGAGAGCTCGGAAGATGATGCGGGCCCCGCGACAATCGCTTCCCGCCGTGCATCGGCGCGGGAAAGGGACGTCGGCCAGGCCGAGGACCTCGATGCACCCACTGGCATCTACCAACAAGATCGAACAGAGAGTAGGACGTCGTGCCAAACCCCCGCGATGTCGGAGGATAATTTCGACGGTGACAGCGTACCATCGCCGTCGGTGCAAGACGTCAACACAAGTACCGAAGCGATACTTGACATGATAGATGAAATCGTGGATGGACCAGGCGCACCAAAGCGAATACCTATCGCAAGCGATACTCTTCTGGTCGCTCATGAAATTGCTTCGGAGGATGATTCGGGACTCAGTCAAGAGCTTTTGAATACAAACAGTACTGAGTCTTTAACACCAATT…
>TRINITY_DN20654_c0_g1_i1.p1 TRINITY_DN20654_c0_g1~~TRINITY_DN20654_c0_g1_i1.p1 ORF type:3prime_partial len:925 (+),score=135.26 TRINITY_DN20654_c0_g1_i1:169-2940(+)	ATGGATGTAGATCTGTTAAGACCCGGCACTGTGCCCATTTCACCTGACACTATATTATGGTTCGAGTTTCTCTTACATCCAGAACTGCTAAAGAATCATCTCAGCAAACCTAACCCAGAGCCATCAGCATGTGAACTTATAGAGGAATTTTTGTCAGTTGACTCCAAGGGTGCAAACTCGAAGCCTACTAGTGAACGAATACCAGATACTGATGCTCCACCCACCCCACCATCGGCGATTTCATCTCCCATACAGTTTACTCGAAAACAACTGGCTTTGAAAATCCTTGGACTGAAAGTGGCAGCATCATTACATTGGAACCTAGATACTTTGGAATTGAATCTAGCACCTCAAATACAGCACCAACTCATGCAAGACCTTGTTTACATGGCCACAGAT…
>TRINITY_DN20658_c0_g1_i5.p1 TRINITY_DN20658_c0_g1~~TRINITY_DN20658_c0_g1_i5.p1 ORF type:complete len:983 (+),score=168.43 TRINITY_DN20658_c0_g1_i5:90-3038(+)	ATGTCTATTAATAATTTATCATCTGTTCTCAAATCTTGTTCAGAAAGTGAACTTATAAATGAAACATCGGAAACTAGCATGACACAGAAGCAAGTGGAAGGATCCCGATTGAAGCGTACTTTTACTTTACCCAGGAATCCCTTTGGGAACTCAAAGCCTGGTTCAAGTAAAAGTAAAAGTGGCGATGGAGACAACAAATCCATAAATTCTAGTTCTGTGATAAGTGATACACAAAAGGACGAGGGCAGCTTAGATAGGAAGTTGTTCAGAAGGCCTTCATGGAAAAGGTTTCTAAATAAGATAGCTCTACATATGAGTACAGTACGTGTAGCGGGTGGCAAACCGGCTCCAGTTTTAGTTAATGGAGAGAAGACGAATTGTAATGGTGAGCCTCCGTGG…
>TRINITY_DN20660_c0_g1_i3.p1 TRINITY_DN20660_c0_g1~~TRINITY_DN20660_c0_g1_i3.p1 ORF type:3prime_partial len:284 (+),score=74.93 TRINITY_DN20660_c0_g1_i3:152-1000(+)	ATGTCAAAAGAGTTCGAAAACGTGATAAGATTGTACAAGAATTTCTCGAAAGTTCCGTCGATCGTGGGCGCGCACTTGAGCAGGGACACTTCGAGGGTCACCGTCAAATGGACGGTGCGGAGCACGGACAGAGGCAAGAACACTAGATTCGTCTCAAGCTATATATTAAACGAGAGCTTAAAGGTCATAGCCGATTGCGGCTTTGGTACGGATATCAGTAATGAGCTCCTCTCGGCCGTTTCCCCCAATGAGACCTACCGAGCGGTCATCAGGGAGGAGAGGAATCAGAAGGACCTGAAGAAGCAGTACCTCGAAGTGTGGAGCAAGAACCATCTTGCGCACTGCATCGACCTCAATGCGCTGGATTTGCACGGGGATGTTTACGCTGATTCCGAATTT…
>TRINITY_DN20664_c0_g1_i2.p1 TRINITY_DN20664_c0_g1~~TRINITY_DN20664_c0_g1_i2.p1 ORF type:complete len:120 (+),score=16.89 TRINITY_DN20664_c0_g1_i2:136-495(+)	ATGCCTCACTTTAGAATAGAAACCAACATTTCAAGATCAAAAATCCCAGCTGATTTTGTGGTAAAAGCTATACCGGTGTTAGCTAAAGCTCTTGGTAAACCTGAACAGTACTGTGTTGTCACGGTAATTCCTGAAATGTTGATGAGTTTCGGTGGATCTACTGAACCCTGTGCCATAGCCAATCTGATGTCTATTGGTTCTCTGGGTGTGGAGCAAAACAAGAAGCATGCTAAGGTTCTTTTTGAATTAGTTGAAAAAGAGCTGGGTGTACCAACAGACCGCATGTACATAACCTTCCAAGACGAACCTACCGGCAACGTTGGATTTAAAGGAACGACTTTCCACGCGATCTTTGGATAA
>TRINITY_DN20668_c0_g1_i2.p1 TRINITY_DN20668_c0_g1~~TRINITY_DN20668_c0_g1_i2.p1 ORF type:complete len:217 (+),score=23.33 TRINITY_DN20668_c0_g1_i2:164-814(+)	ATGAAAATAACAAGGAAAATATTAAACTGGTATGCTAGATTAAGTCCTAAACACGGAGTATCATTACCTCCATATAATCATGTTGTTCAAGTTGGTGATCCAACATTACGTAAAGTTTCCGAGCCGGTACCAATAGAAAAGATCAAAACCAAAGAAATACAGACGCTTATACTGAAATTACGTTTCGTTATGAACAAATACAAGTCAGTAGGTATGTCGGCTCCACAAATTGGTGTAAATATGAGAATATTTGTGATGCAACTGAATCCATTGCAACTTGCTAATGTACCCCAAGCAATTGTTAAATCAAGGGGCATGGAAGTGATTCCGTTTACTGTATTTGTCAATCCCACATTGAAAGTTTTGAACTATAACAAAGTGATATTGTCGGAGGGCTGT…
>TRINITY_DN20672_c0_g1_i1.p1 TRINITY_DN20672_c0_g1~~TRINITY_DN20672_c0_g1_i1.p1 ORF type:complete len:168 (+),score=35.76 TRINITY_DN20672_c0_g1_i1:88-591(+)	ATGTCGCTTGTACCGTACTGGCTACGACACTTGAGGAATCTGACGTACAGGGATCCAATTGCTAGAGCATTTGAAGATCCTTTCTCCGTGTTCTCCCGGGACCCTTTCTTCCGCGATCCGATTAAGTACATCAGGCAAGCCACCTCACCAATTGAAGACAGTCATGGCATCGAAGGAGTATACTCAGATTCAGAGATCAAAGTTGACGGCAAGAAAGTTGAAGTTCACCTGGATGTGCAGAATTTCACCCCAGAGCAAATTCAAGTGAAAACTGTTGGTAACGAAATTATGATTGAGGGCAAGAAAGAGATAAAGAGAGAAGACGGCTGGACGAGGAGTCACTTCGAGAGAAGGTTCCTTCTGCCTGAAGGTTTCCCGCCGGAACGAGTAGAGTGTCAC…
>TRINITY_DN20678_c0_g1_i1.p1 TRINITY_DN20678_c0_g1~~TRINITY_DN20678_c0_g1_i1.p1 ORF type:complete len:323 (+),score=61.77 TRINITY_DN20678_c0_g1_i1:381-1349(+)	ATGACAACGAGTCAGCTCGCAGTATTGAAACTTTACAACATAGTGGTAGACGACGTGATATCCGGAGTGAGAAATTCTTTCTTAGATGACGGTGTAGACGAACAAGTGTTACAAGAACTAAAACAACTATGGAAGACAAAGCTTCAAGCCAGTGGAGCCACGGACCCGTTACAACCTGAGCCGATGCTGCCACCTCCTCCAGTGTTACAGAATTTCCAAAAAGTAAATGGTAGTAATGTAGTGCATAAAAGAACTGACATGGGACATACTTCGGGGCAACAAGAACATAGTGCACCAGCATCTAGTGTAGCTGGAACGCATACTCATCATATTCTAGACCCTAATAATAAAGTGCCAGTTCAGCTTACATTACCTGCTCAACCTGGAGTTCCAGGGTCC…
>TRINITY_DN20686_c0_g1_i1.p1 TRINITY_DN20686_c0_g1~~TRINITY_DN20686_c0_g1_i1.p1 ORF type:internal len:201 (+),score=71.37 TRINITY_DN20686_c0_g1_i1:2-601(+)	TCCGCGCCCGGGGCTGAAGTCCGGCCGGCGAAGCCCTGCGAGGCGGAGGGCGCCACGGTCTCCAGCCGACTCGAGATCCGGGTCAGGCCGGCCCCGCACGACAGTGCTTCGCCCCACCACTCCGTTAAAATTCACTCTGTAGTGTGCGGGGGCGAAGGCCTGAGACCAAACCACGAGGAGGCGTCGGTCTACTACGACGCCACAGAGCACCAGAGAGACAAACGGTCCTCGACACGCAGCGTCGAGAAGAGCCACAGCCCTGCCGTGGAGCGCACCAAGCTGGACTCAGTGCCTGACAGAAGCTGCATAGCATTTATCAAGAGGGACATCAGGGAAGCGACCAGTGGCGCCGGCGACGCCTCCCAGAGTTTGAGAGATCGCTCATCGGGCAGCGCCAGT…
>TRINITY_DN20690_c0_g1_i3.p1 TRINITY_DN20690_c0_g1~~TRINITY_DN20690_c0_g1_i3.p1 ORF type:internal len:204 (+),score=61.61 TRINITY_DN20690_c0_g1_i3:1-609(+)	CCCACCACCACGCCCACGCCCACCAGGGCATGGTGGGCGACCCCGAGCGGCGTGAGTGCGGGGGGGAGCAGCTCGCAGCCCGCCAGTCTTGAGGCTGACTTCTCCAATCACTCGCCCTACCCGAGACGAAGGACGATAGATGCGTGCGCGTCCCCTCCCCCGCCGCCCACCCCCGCGCGGAGGGTGTCTGCCGATAACCGCTGGAGGGCCTCGCCGGCGAGTTCAGGCAACACCAGCCCCATAGTGTTGCAGAGGTTTTACCATCAGAACCAGCAGCGGAGATCTAGGGTCGACCTCCATTCGACACCGAGGCACAGAAGCTTGAGCAGAGAGCACAGCGCGGGCCGCTCCCCCGACCCCCCGCCGAGAACCAACAGGCATCCGATGTTAGGACACGAT…
>TRINITY_DN20692_c1_g1_i1.p1 TRINITY_DN20692_c1_g1~~TRINITY_DN20692_c1_g1_i1.p1 ORF type:complete len:477 (+),score=108.44 TRINITY_DN20692_c1_g1_i1:176-1606(+)	ATGAATTTAGAGTTACTGGAATCGTTTGGACAAAATTATCCTGAGGAATTCGATGGTACCCTTGACTCAATTTCACTGGCTTCAACTTGCGCATTCAACAGACGAGGTACATTGCTGGCTGTAGGCTGCAATGATGGTAGGATTTTTATCTGGGATTTCCTGACTCGGGGCATTGCAAAGTCAATATCAGCTCATGTGTACCCTGTATGCAGCTTAAGTTGGTCAAGGAATTGTAAAAAGCTATTATCAGCATCAACAGATCATAATGTATGCATATGGGATGTACTGTCTGGTGAGTGTGAACAGAGGTACAGATTCCCTACTTCAATATTACGTGTGCAATTTGATCCGAGGAATGACAAGAGATTTCTCGTGTGTCCCATGAGACATGCAGCCTTA…
>TRINITY_DN20694_c0_g1_i1.p1 TRINITY_DN20694_c0_g1~~TRINITY_DN20694_c0_g1_i1.p1 ORF type:3prime_partial len:402 (+),score=59.51 TRINITY_DN20694_c0_g1_i1:209-1411(+)	ATGAGTTGTACGGAAAATGAAAGTGGCCCTTTTGTCGTGTTCTTCTTACCAGCAATTGTCGGCTGTCTGACTATACTTTTAGCTAGACGCTGGGCAAATTCTCAAGTTAGCAATACTTCATCAACAGCCGTCTCAAGACGGCGGAAAATTATTAAAGACCCGCTCATTAAGAGACCTTTGCCTCCTATCGCTTGTAAAATGGTTCACCCTGGAGCGAAAAAGGCCACAGGGACGAATAATAAGAAGTGTACATACCCAGTTGAGGATGATGTAAGTGGGGGGAAACGTGTTGGCCGTCAAACTAGGGTGACTCCAAATACAGTGCCAACAGTAACACTAGCAGATATCAAGCTAGCTGAAGGACCCATACCACCGAAACACATTCCATTCCCACATATA…
>TRINITY_DN20695_c0_g1_i3.p3 TRINITY_DN20695_c0_g1~~TRINITY_DN20695_c0_g1_i3.p3 ORF type:5prime_partial len:73 (+),score=41.31 TRINITY_DN20695_c0_g1_i3:2-220(+)	GGCGGGTCGGGGGCGGAGCGCCGGGACGCGGCGCAGCGCCGCCGGGCACTCAACCTCGCCTTCCGCACCGCGCCCTTCCACCACCTCATGCAGGTCACGCAGCCCAAGTACGAGATCCAAGAGAAGCTGGAGGAGATCTTCCGCTCGGTGTCGGAGGAGCCGCTGCTGGCGCCCTCCCTCAAGTCGGGCCCGCCGCTGCCGGACCTCTGCCTCTACTGA
>TRINITY_DN20696_c0_g1_i2.p1 TRINITY_DN20696_c0_g1~~TRINITY_DN20696_c0_g1_i2.p1 ORF type:internal len:147 (+),score=47.15 TRINITY_DN20696_c0_g1_i2:2-439(+)	CGCGCCTTTACCACGGGACGCACGCGCCCGCACCCGCCGCCCCCGCGCCCCCGACACTCACAGACGCTCAAGCAACCCGGTAAATTGGACATGAACAACTACACGATGGTCAGCGACGCTCTACAACACATCACTATAGGTCCCCCGGCTCACTCCCGAGACAGGAAGTCTCAACGTTCCGGCTGGTCACACTCGAGCGGTCAGCAGGGTCACCACCACCACCCCTCCGGAGTCAGCTCGGAAACTGAACTGGATGCTCAATACGCGCAGATTAAAGAAACGAACGAGTATATGGAGGCGCCATCTATGACGCGCTTGAGGAGACATCGGAGACACGAGAAGACACCGCTGCACCAACCATCGTTCTCGGAGACGGACAGTTCCGGTTCTAGCGAAGCG…
>TRINITY_DN20699_c0_g2_i2.p1 TRINITY_DN20699_c0_g2~~TRINITY_DN20699_c0_g2_i2.p1 ORF type:3prime_partial len:398 (+),score=131.77 TRINITY_DN20699_c0_g2_i2:353-1543(+)	ATGGCGGGTCAGACAATAAACGATAGGCTGTTAGCAGCCCGACACAGCATCGCCGGGCAGGGATTAGCAAAGTCCGTCTGCAAAGCGACTACAGAAGAAATGATAGCGCCGAAAAAGAAACATTTAGATTATCTAGTACACTGCACAAACGAGCCTAACGTGTCGATACCGCAGCTGGCCAACTTGCTCGTCGAACGCACCCAGAACACTAATTGGGTTGTCGTTTATAAAGCGCTGATAACCGTTCATCATCTACTCGCTTACGGGAATGAGAGGTTCACACAATATCTAGCATCGAGTAATTCAACGTTCCAACTAAATAATTTCCTAGACAAAAGCGGAGTACAAGGATATGACATGTCTCCGTTCATCCGGCGCTACGCTAAATACCTCAATGAG…
>TRINITY_DN20703_c0_g1_i2.p1 TRINITY_DN20703_c0_g1~~TRINITY_DN20703_c0_g1_i2.p1 ORF type:complete len:611 (+),score=181.39 TRINITY_DN20703_c0_g1_i2:236-2068(+)	ATGAGTGTGTGTAATAGTGGAGACGTTAAATTAGATGCAGCAGTTAATGCCTGGCTGAAACACGATAAGAATCCCGCAACACGTCAAGAAGTATTGGATGATATAAAAAATTCAAGATGGGAGAAATTAAAGAAGACAATGCTACATCGCCAAAAGTTTGGCACGGCTGGTCTACGTGGACGAATGGGTGCTGGATACACGTGTATGAATGATGTTGTGGTTTTACAGACTGCTCAAGGAATATGTTCATATATACAAAAGGTATCCAATAATGCGCAAATAAAAAATGGAATCGTGGTTGGATTTGATGGAAGACATCAGAGTAAAAGATTCGCGGAACTCACAACGAAGGTGTTCATATCTTCATCGATACCGGTCCATTTATTTTCAATGGTTTGC…
>TRINITY_DN20704_c0_g1_i3.p1 TRINITY_DN20704_c0_g1~~TRINITY_DN20704_c0_g1_i3.p1 ORF type:3prime_partial len:219 (+),score=39.75 TRINITY_DN20704_c0_g1_i3:153-806(+)	ATGGAAGGGAATGGTGCAGTATTGTGTGACAATCTAATCAATTGGCTACAAACGCTAAATCTTAAGGCCAAACATGGAAATCCAATGGAACTCTCAGATGGAGTGGCAATAGCTGAAGCTTTGACCCAGATAGCCCCTGAATATTTCACTCCATCATGGAATACAAAAATAAAGACAGATGTTGGAAACAACTGGAGACTAAAAGTTAGTAATTTAAAGAAAATATTGGAGGGTGTTGTTGATTACCATCAAGACATTTTGAATTTGAGTCTTCAAGAATTTCCAAGACCTGATGTAGTCAACATTGCTGAAACAGCCGACCCGTCTGACTTAAGAAGGTTGCTACAATTAGTTTTAAGTTGTGCAGTAAACTGTATTAAGAAGGAAGAGTACATAACA…
>TRINITY_DN20707_c0_g1_i1.p2 TRINITY_DN20707_c0_g1~~TRINITY_DN20707_c0_g1_i1.p2 ORF type:3prime_partial len:257 (+),score=105.00 TRINITY_DN20707_c0_g1_i1:388-1155(+)	ATGCTGGAGACGCGGTCGGCGCGCGCCGCAGATTCGGTGTGGGCTAGTAAGCCGCTGCCAGCACCTAACGCCATGGCCAATACGAGGCACGGGAAGAACGCTCAGGATGACGTGTGCTATGTTGTAGCAAAGTACGATTATGCAGCTCAAGGTGCCCAGGAGTTGGATCTTCGTAAAAACGAGAGGTACCTTCTGCTTGATGATTCGAAACACTGGTGGCGCGTGCAGAATGCTCGCAGCCAGTCTGGCTACGTGCCCAGCAATTATGTCAAGAAAGAGAAACCATCGCTTTTTGACAGTATTAAGAAGAAAGTGAAGAAAGGTTCGGGTTCGAAGACACTCCCGTCGAACAGTTCGCCGGTGCGCGGGGCGGGGCCCGAGTCCCCCAGCGCCGCCCGA…
>TRINITY_DN20709_c0_g1_i1.p1 TRINITY_DN20709_c0_g1~~TRINITY_DN20709_c0_g1_i1.p1 ORF type:internal len:178 (+),score=91.21 TRINITY_DN20709_c0_g1_i1:1-531(+)	CAGCGAGGTATCACGACGCGGGACATAGACAACCTGCCGCCGGCCGTGGCGCTGCTGCTGCTGAGCGTGTTCAGCCGCTGCAAGGCGGAGCCGCCGCTGGACTGGCCGGCGGAGGCCTACAACTTGGTTATGAGGGAGGACTTGGCTATCCAGGCGGAAATAGCCGAAACCATCAAAAACAACAGAGATTATTTGGAAACGCTCGCGCTAGAAGTGGCGGAGAAGGAGACGGCGTACACGCAGGCCGGCGGCGCCGCGGAGGAGCTGCCCCGGGGCGACGACGGCGACGCCAGCACGGGCATGGAGCACCTCAACACGAAGCTCTTGGGTCTGCTGTACCCCGACGACCGCAGGATGGCGGAAGTGTTGAACCTGCTGCAGTCGTCGCAGCCCGTCACC…
>TRINITY_DN20710_c0_g1_i2.p1 TRINITY_DN20710_c0_g1~~TRINITY_DN20710_c0_g1_i2.p1 ORF type:3prime_partial len:254 (+),score=48.94 TRINITY_DN20710_c0_g1_i2:116-874(+)	ATGAGTGACGAAAAGGTGAAACTTATTAGTGATGAAGTACCACAAAAATTTATGGAATGGTTACTGGCTATGGGGTGTCCTCAAGACAAAGTTCCGCGTTTGGATAATGCGAAACAAATGTGCCGTGGCCAATATTATATTGTATGGCGCAGTCTAATGGAAGAAGTTGAATCGAAGAATGTTATCAAATTTAAAAAACAGCTGGTCTTTATAGATGACATTAAAAAATGCAAAAAGACTTTTGAATATAAAAAGAATAACAATGACACAGTACCAGAAGAACTCTCTGTGTGGAAGGAACATGAAAACCTCAAGAAAAGATTACAAGAAGCAGAATCCAATTTGAAACAAAATAAACAGGAGCTTCATCTTCTGATTGAGAAAGTCTCAACTAAATTG…
>TRINITY_DN20713_c0_g1_i1.p2 TRINITY_DN20713_c0_g1~~TRINITY_DN20713_c0_g1_i1.p2 ORF type:5prime_partial len:159 (+),score=64.84 TRINITY_DN20713_c0_g1_i1:2-478(+)	GCCACCCCGGCGCGACCGGACTTCGACTACGAGCCGGACGCGTACGGCGCGGGACCGTTCACTCCGCAGACGCCGGGCGCCATGTACGGCTCGGACCACACGTACAGCCCGTACAGTCCGGGCCGGTCGGAGGGCGAGTCGGCGGAGGCGGGTGCGTGGGCGGCACCAGAGCTCGTGGTGCGTCTGAGAGCGGGAGCTGCGGACGGTCTGGCCGCACAGACCGCGGTGGTCCGTGCGACCGGCGGGGGCTCGTGCGCGTTGTACTTACCGGCGGAGGAGCGAGTGGTGTCCGTGCCGCCGGACTTGTTAGAGCCGGTGCTGCCTCAGGCGGGAGAGCGCGTGAAGGTGATCGCGGGAGAGGACCGGGACGCGGTCGGACAACTTATCTCCATCGAAAAC…
>TRINITY_DN20714_c0_g1_i1.p2 TRINITY_DN20714_c0_g1~~TRINITY_DN20714_c0_g1_i1.p2 ORF type:internal len:344 (+),score=175.43 TRINITY_DN20714_c0_g1_i1:3-1031(+)	CTGGGCCGCCGCGCGCACGACCTCGACGTGCTCGCCTCCACGCTCTGCTCCATGATCTCAGACCGCAGCCTGAACTTCCCGGAGTGTCTGCGCACGTGCAAAGGCGGCAAGCTGCTGGTGTCGGAGTTCCACGGCACGGCGCTGCCCGCGCTGGCCGCGCTGGCGCCCTACCACAGCTGCCTCGAGCCGCAGACGCAGCAGCGGATCGTGCGCTGCCTGCTCAAGTACGGCATGGTGCTGCGCTCGCCGCAGCCCTACATCAACGCGCTCACCATCTTCACGCTGGAGACGCGCGACACGATGGTGAAGATGCTGCCCGAGGTGCTGCTGGACCTGTCCAAGATCTCGGACACGAAGGCCATAGCGAGCCCCATGCTGGAGTTCCTGTCGACGCTGACG…
>TRINITY_DN20715_c0_g1_i1.p1 TRINITY_DN20715_c0_g1~~TRINITY_DN20715_c0_g1_i1.p1 ORF type:3prime_partial len:160 (+),score=37.69 TRINITY_DN20715_c0_g1_i1:219-695(+)	ATGGCGGACTCAGTCATATTTGGATATCTGTTCATATTTCTGTTGATAAAGCCGAACTATGCAAGTCTCCCCAATTTGGATGCATTGGTCCAAGATGGACAGGGCAGGGTCCTACAGCAATTGGAAGATCCGATCACACTCGAAAAGATGATGGTACACCCCCCAAAATACAAATGTCACCTCTGCGAGCCCCCTGACTGCGAATCTGGTGTCCAGAACATATGCGTCGACGCCCTATATTGCTTCAAGTCCTCGGTGAGGGAGTCCAATGGAGAGCTGCAGCACTCAAGGGGTTGCTCCGATAAGAACGATCACTACCAGTTCATATGTCGCTCAAGTACGAGGCAAGGGGTCCACAAGCGTCACGCCGGTCAGCTGAACGTGACGTGCTGCACGGGG…
>TRINITY_DN20718_c0_g1_i3.p1 TRINITY_DN20718_c0_g1~~TRINITY_DN20718_c0_g1_i3.p1 ORF type:complete len:293 (+),score=47.20 TRINITY_DN20718_c0_g1_i3:250-1128(+)	ATGTGTGCGTGCGTGCGTTTGTTGATGTTGGCCGCGCTACCGACGCTTGCCGGTATTTCGCGATGGTGTGCCGACGGAGAGGTTGTGTCGGTGACTGAAGGCACAGGCCCGGCCTTTGCCCCTCGACAGAGAGATTCACTCATCGCTGCTGTTGGACAAACAGCCGCCTTGGAGTGCCGAGTGCTTCGTTTAGGTGATAAATCTGTATCTTGGGTAAGGTCCAGTGACCTTCAAATCCTGTCTCATGCAGGGTCAGTTTTCACAGCAGACGCGCGTGTTTCTGCGACGTCGTCCCGGGGAGGCAGTGGCTCTAGCCGGCATACCTTGAGAATTGAGAGGCTTCGGACCACTGATGCTGGACGCTATGAGTGCCAGGTCAACATGGAACCTAAAATGAGC…
>TRINITY_DN20724_c0_g1_i1.p1 TRINITY_DN20724_c0_g1~~TRINITY_DN20724_c0_g1_i1.p1 ORF type:complete len:223 (+),score=50.67 TRINITY_DN20724_c0_g1_i1:61-729(+)	ATGGCTGTAGGAGACGTTAAAACCGCCCAGGGTCTCAATGACTTGAACCAATATTTAGCTGAGAAAAGCTACGTGTCTGGATACACTCCTTCTCAAGCTGATGTTCAAGTATTTGAGCAAGTTGGCAAGGCGCCGGCCGCTAACCTTCCCCACGTACTACGATGGTATAATCAAATTGCTTCATACACTCCGGCTGAACGCAAAACTTGGTCTCAGGGCACCAGCCCATTGACCGCCGGTGCTAAACCCACGGCTCCCGCCCCAGCAGCGAAAGACGACGATGACGACGACGTTGATCTATTTGGTTCTGGTGACGAGGAAGAGGATGCAGAAGCTGAACGAATTCGAGAAGAACGTTTGAAAGCATATGCTGACAAGAAGTCTAAGAAACCAGCCCTC…
>TRINITY_DN20725_c0_g1_i1.p1 TRINITY_DN20725_c0_g1~~TRINITY_DN20725_c0_g1_i1.p1 ORF type:complete len:194 (+),score=16.81 TRINITY_DN20725_c0_g1_i1:188-769(+)	ATGTCTGCGAACTGGATAAGAATCACTCCTGGGTTAACTAAAGGAATTCATCTCATCAATCTACTCGAGTTGTCACGTTTTGAGCAATTTTTAAATCGCATCCTAGTTAAACTAAAAATGAATAATAATGAAGTATTTTCACAAGAAGAACAAGAAAAGCTCACAAAATTGTTTAAAGTCGACGAAGAAAGCTTAGTAATGTGTATTAAAACATTGAAATATTTATTAAAAAAAATGTTGAAATTCATTTTTGTACCACTAACATTAAGAACTGATTTAAAAAGTCTTGGATTGTGTGATGAAAAGGCAGATGTTATTGTTAAAGTATGGTCTTCCGAAACGAGGCCAATACTTGATCAATTCAGTAAAGAAACTTCTGGTATGTCACAGGATGACTTA…
>TRINITY_DN20727_c0_g1_i9.p1 TRINITY_DN20727_c0_g1~~TRINITY_DN20727_c0_g1_i9.p1 ORF type:3prime_partial len:340 (+),score=74.69 TRINITY_DN20727_c0_g1_i9:135-1151(+)	ATGTCGACATTGCAAAAGACTATTATGAAAAATAAACTGCCACCAAGATGTCCTAAAACGTCTGGTGTATCCAAGTTGGCGCCTTTCGGTGCTGGGCGCCGTAAAGACTATACACCAGTATCTTGGAAGCAGTATTTTGAAAGGTTCGTTGATGTGGAAACCGATGGAGGAACTTTCCGGGTGTACCTGTCGCCGGAGCCCGATCACCCTCAAAGACCTAGATTTGTAACTCTTCATGGAGGGGGATACTCGGGACTCAGCTGGGCATTGTTTACTGAGGAAATCACAAACATGGTGCACTGCCAAGTTGTGTCAATAGACCTAAGGGGCCACGGTGAAACAAAAGCAAACGACTCTGATGATCTCAGCGCTGAAACATTGGTTAAAGACGTTGAACAA…
>TRINITY_DN20729_c0_g1_i1.p1 TRINITY_DN20729_c0_g1~~TRINITY_DN20729_c0_g1_i1.p1 ORF type:5prime_partial len:234 (+),score=78.83 TRINITY_DN20729_c0_g1_i1:3-704(+)	TCCCTCACCAGCGTGTCCTCCGCCGCCAGCGCGCTGCCCGGCCTGGACGAGAGGCTGGTCGGCGGCGCGCTCGAAGCCACCACTACGCTGCTCGCAGAACAGGCGCTACTTGCAGTGCGCGATCCGAACGTCCCCGCTCGTCACAAGCAACTCGTCCGCCGGGAGCTCTGCTCTGAACTAGCTCAGTTTCATGATTTCGTCCGCAAGAGAATATTGTGCGCGGCCCATGCGCGCCCGCACCTCGTGCGCAACAAGCTTGGAGCTTGGCCGCTCCCTTCAGACGAAGAGGAAGTCAAAAGGATCGAAGAAGCCAGGAAAGAGGTTAACTCCGCCGCCGACGATGAAGACCAGCGCTCGTTGCCTCCGCCCCCGCCACCGAAACGAGCATCACACGATTCT…
>TRINITY_DN20732_c0_g1_i1.p1 TRINITY_DN20732_c0_g1~~TRINITY_DN20732_c0_g1_i1.p1 ORF type:3prime_partial len:349 (+),score=78.31 TRINITY_DN20732_c0_g1_i1:112-1155(+)	ATGTTTTGGAGCGGTAACTATATTACAGTTAGAACTTTAAATGTTCTACTGAAGGAGCAGAATTTTACCCTTGCCCAAGTTTTAGAAGCTGATGATATTATACAAGAATGTAAGGCTGATAATAAAGCGCTCATACAATTTCTTACAAAACCAGAAATACTGGCAGAACTGATAACATTAATAACTGAAGAACCTCCGAAGAATGTGGAGCTTGCCCAGCAGTACCGCCATGCAAGCATTGCTTGTGAGGTCCTCACTAGCCAGCTTCCGATGCTCAACGACCGCCTCTCACTGGACACTGTTCAGATGAATAGGCTATGTGACTTCATAAACAGAGATCCACCTTTAAATCCACTACTGGCTTCATATTTCAGCAAAACAGTGGAAATGCTGTTAGAG…
>TRINITY_DN20733_c0_g1_i1.p1 TRINITY_DN20733_c0_g1~~TRINITY_DN20733_c0_g1_i1.p1 ORF type:5prime_partial len:172 (+),score=83.38 TRINITY_DN20733_c0_g1_i1:3-518(+)	GAGTGCGCGGAGCCGGGCGCGGCGCTGCTGGACGCGCGCGTGTGCGCCGCGCTGCAGCTGCACCACCGACACCTGCTCTACCTGCACCTCTCCGACAAGTACGCCGGGCCCAAGCACCTCGAGGAGACGGCATCAACGAAGCCCCCGGAGACGGAGCGCGTGATGCTGGTGAGCCTGGCGCTGGGCCCGGACGGCGGCGGGGACGAGCTCCGCCCGCTGCTGCAGCTCGTCTTCTACATCCTCGACAAGCTCAAGAGGTTCAAGCTCAGCAAAGAGGCGTTGGCTAAGTGCGAAAAGCGTCGTCAGAAGGTGGCGGAGGCCTGGCTCCGGGGGGCGCACGCTGCCAGACAAGAGCAGGCCGCTCTAAGGCGGGAGGAGAAACGGAAACAAGAAAAGGAA…
>TRINITY_DN20737_c0_g1_i3.p1 TRINITY_DN20737_c0_g1~~TRINITY_DN20737_c0_g1_i3.p1 ORF type:complete len:191 (+),score=26.12 TRINITY_DN20737_c0_g1_i3:295-867(+)	ATGGCAGCGAAACTGTTATATTTTGTACTCTTCATCGCTGCCGCAGTGTCTGCGGATGATGAACCCGTGCTAGCAAGACTACTAGTGTCAAAACAAGTGCTAAACAAATATTTAGTAGAGAATATGGATATACTAGTAAAATACACATTGTTCAATGTTGGGAGCGCACCGGCTGTTGAAGTGAAACTCGTGGACAACGGCTTCCATCCGGACGTGTTTACTGTAGTAGGTGGACAACTGACCGCGGAAATCGATAGGATTGCACCTCAAACTAACGTATCCCATGTAGTGACTGTCCGGTCCAATAAGTACGGCTATTTCAACTTCAGCTCGGCGGAAGTCACATACAAAGCCAGCGAAGACGCCACAGACGTCCAATATTCGATCAGCAGTGCTCCA…
>TRINITY_DN20737_c1_g1_i3.p1 TRINITY_DN20737_c1_g1~~TRINITY_DN20737_c1_g1_i3.p1 ORF type:complete len:731 (+),score=91.92 TRINITY_DN20737_c1_g1_i3:613-2805(+)	ATGGAGAGTTATGATATAGAAGAAGTTTTAAAAAATATATTTGATTGTAATGAAACAAACTGGAAACCAGCTGACAAAATACCCCTTCTAACCAAAGAAATAGAATTGTTAAAAATAGATTTAAAATCTTATTTGGAAACTTGTGAGTATAATGTAGATTCAGTTTTGGAGGAGAGTAAAATATTGTTTGTGGATAGTAAAGCTGTTGTTGATGAACTTGAAAAATGCAAGAAGGAAATAGAAGAGCATACAATGGCAGAAGTCCTCAAATCCATCGAAACTCATGACCAGATCACTAAAGAGTTGCAGCATGTTAATTTTGCACTGAACATTGTGTATGATGTTGGACAGTGTGGTAAACTTGTGAAGCAATTTGAAGAAGGAAGACAGGCACAAAGT…
>TRINITY_DN20738_c0_g1_i2.p1 TRINITY_DN20738_c0_g1~~TRINITY_DN20738_c0_g1_i2.p1 ORF type:complete len:80 (+),score=9.25 TRINITY_DN20738_c0_g1_i2:115-354(+)	ATGAGTCGTAAGGAAGCTTTGTCCTCGTTTATACAGCAGATTCACGGTCGCCCAGTTGTCGTTAAATTGAACAGCGGTGTTGACTATAGAGGTGTTCTAGCGTGCCTAGATGGATACATGAATATAGCCTTGGAACAGACCGAGGAATATGTAAACGGACAGCTGAAAAATAAATATGGCGATGCATTCATACGTGGGAATAATGTTCTGTATATAAGTACACAGAGGCGAAGAATTTAG
>TRINITY_DN20743_c0_g1_i2.p1 TRINITY_DN20743_c0_g1~~TRINITY_DN20743_c0_g1_i2.p1 ORF type:complete len:220 (+),score=32.03 TRINITY_DN20743_c0_g1_i2:174-833(+)	ATGAATTTCCTTCGAATTTTGTCTAACAACAGTACAAAACTGTACATAACACACCAATTTCGTTTTATCTGTTGGTCTTGTGGAAAAGACCCGAAAACCTTGGTCGTGAACCTCTTTTGTTCTAACTGTAATGCCCTTCAGAAACCAAACAAAGAAGACAATTACTTCAAAATAATGGGTGTTAGTGAAACATATGATTTGAATGAAAATGATTTAGCTAAAAAATACAAAGATCTGCAAAAATATCTACACCCAGACAAATATGCTAATAGAGTCAAAGAAGAACAAGAAATATCTGAAAAATATTCTTCCTTAGTAAATGAAGCTTATAAAACATTGTTGGAACCATTAGCAAGAGGTATCTACATGCTTCAATTAAGAGGTAAAGACATTCCTGAA…
>TRINITY_DN20749_c0_g1_i1.p1 TRINITY_DN20749_c0_g1~~TRINITY_DN20749_c0_g1_i1.p1 ORF type:complete len:937 (+),score=149.32 TRINITY_DN20749_c0_g1_i1:153-2963(+)	ATGTCAAAATCTAACCTCTTAGAAATAGTACCAGACGAACTATTCCAATCTCACTCTATCAACGAGATTGATCAGGTACAGAAGAAGCTACAATATGAAATTGAAAGGAGAAGAGAAGAATTGCGTGCTATGGTCGGGGAGAGGTACAGAGACTTGATTCATGCTGCTGATACCATAGAAGACATGAGAGTTACGACAGCGAGCACTTTGAATCACATCAGTGAAATGATGAAAGCATGTCAGAATTTACATAACACACATTTAGTTGGCTTCAAAATTAGTAATGCTCCCACACCAACTCAAAGTTACAATGTAAATTCAAATCAGCTGCATAGCTTGTCTGTTCAACTGAAAATCTTAATGGAAATTCCTGAAAAGATATGGACATGCATTGAAACA…
>TRINITY_DN20752_c0_g1_i1.p1 TRINITY_DN20752_c0_g1~~TRINITY_DN20752_c0_g1_i1.p1 ORF type:complete len:299 (+),score=39.17 TRINITY_DN20752_c0_g1_i1:82-897(+)	ATGAAGATCGGATTTATAGGCGGCGGCAGGCTTGCGTTTGCTTTGGCGAATGGCTTTATTTCGGCGGGTCTGGCAAAACCCGACGAAATTACAGCTAGCTGTCATCCTTCCGATGTTGCCAGCGCCAAAGCTTTTCAGGGCTTGGGAGCTACAGCGTTATTCGAAAATATATCCGTGGTGGAGAGGTCTGAAGTGGTGATAGTATCTGTCAAGCCTGATGTCGTGGTACCCGCTCTTAAAGAGATAAAAAACCTGCCCTCGGCAAAGAATAAGCTCTTCATTTCCGTTGCCATGGGAATTACTATCGCTACAGTCGAATCGAATTTGCCTTCTGAGGCTCGCGTGATTCGTGTAATGCCAAACACTCCGGCGTTAGTGAAAGAAGGCGCAGCTGCCTTT…
>TRINITY_DN20756_c0_g1_i1.p1 TRINITY_DN20756_c0_g1~~TRINITY_DN20756_c0_g1_i1.p1 ORF type:complete len:114 (+),score=14.58 TRINITY_DN20756_c0_g1_i1:189-530(+)	ATGGCTTCTGTGATGGATGTTGATGAAGAAGAAGTTGAAATGGCTTCGTCTAGTAGTGGCAAAGGAGATAAAAAAAGATTCGAAGTAAAAAAGTGGAATGCAGTAGCACTCTGGGCTTGGGATATTGTTGTCGACAACTGTGCTATTTGCCGAAATCACATAATGGATCTGTGTATCGAATGCCAAGCAAATCAAGCCTCAGCCACTAGTGAAGAATGCACAGTTGCTTGGGGTGTTTGTAATCATGCATTCCATTTCCACTGTATTTCCCGTTGGTTGAAGACTCGACAAGTTTGTCCACTAGACAATAGAGAATGGGAGTTCCAAAAGTATGGTCATTAA
>TRINITY_DN20759_c0_g1_i1.p1 TRINITY_DN20759_c0_g1~~TRINITY_DN20759_c0_g1_i1.p1 ORF type:complete len:398 (+),score=52.81 TRINITY_DN20759_c0_g1_i1:294-1487(+)	ATGATCCCTATAGTGTATACGGTGTATGGATTCGCGCTTTTCTTTATTGTCGCGTGGATTTGTTTGTGGCTAATACATATTATGGCGCTATCGTACTGTAAATGGAAACTTCACAGGACGGTGGACCGGTCGCCGCCCGAACAGCCTTACCCGGGCGTGTCGATCTTGAAGCCGCTCACCGGTGTAGATCCGAACCTTTTCTCGAATCTAGAGACTTTCTTTTTACTCGACTATCCGACGTACGAACTTTTGTTTTGTGTTGAGAACGAAAACGATCCGGCTATAATGTTAGTGAACAGTCTCCTACAGAAGTATCCCCAAGTGGAAGCTCGCTTGTTCGTCGGCGGACTGAATGTCGGAGTGAACCCGAAGATCAACAACATGCAACAAGGATATATC…
>TRINITY_DN20761_c0_g1_i1.p1 TRINITY_DN20761_c0_g1~~TRINITY_DN20761_c0_g1_i1.p1 ORF type:complete len:220 (+),score=44.87 TRINITY_DN20761_c0_g1_i1:90-749(+)	ATGAAGACATCGGTACTCGTATTATTAGCTGCGCTAGCGGTGGTGGCCCAGGCACAGTTCCCCAATGGACGTATCCTGGAGCCTCCGGTGCCTTCTTTGTGTGTACAGAGAAACATCCATGAGAGATACGCTGACAATAAAGGATACTTCTTCTCGTGGCGGGACCCAGCGCTCCGCGGCGTCGAAGAAGACTGGTTGAGCGCAAGAAACTACTGCCGACAACGCTGCATGGACCTAGTATCTCTCGAGACCAGCGATGAAAATGAATGGGTCAAAGCGCGTATTGTCCAGGACAAGATAAAGTACATTTGGACATCGGGCCGTCTTTGTGACTTCAAAGGATGCAACCGACCTGACTTACTACCTAACGAAATAAACGGTTGGTTCTGGACTGCTGAG…
>TRINITY_DN20769_c0_g3_i3.p1 TRINITY_DN20769_c0_g3~~TRINITY_DN20769_c0_g3_i3.p1 ORF type:internal len:74 (+),score=46.12 TRINITY_DN20769_c0_g3_i3:1-219(+)	GCCGCCCGCGCCGCGCTCGACGACGCCGTCGCCAAGGACCCGCTCAACCCGCGCCTGCACCTGCAGAGACTTGACCTCGCCATCAACACTCCCGGCGTCACCTACGAAGAGTTGGATGAGCTGGCACAGTCGTACTCGAGACAGGAGGGCGCGGACACGGAGGTGAGCGCGCACATGGCGTGGCGCCGCCGCGAGCTCGCGGAGGAGCTGGGTAGCGCC
>TRINITY_DN20774_c0_g1_i1.p1 TRINITY_DN20774_c0_g1~~TRINITY_DN20774_c0_g1_i1.p1 ORF type:internal len:231 (+),score=104.84 TRINITY_DN20774_c0_g1_i1:3-692(+)	CGGGGGGCGCTGGCGGCGCCGCCGCGCTGGATGAAGCGCCCGGTGCGGGCCAACTTCGGGTTTGGTGGTAAACTGGTGACGTTTGAGAAGTGTCCGCAACAAGAGGGCGGCGGTCAGAGATTGGTACACATTAGCCAGGTGGTGAGCGATCCGGAGATAGTGGAGCTGGCAGCGGAGTTGGACGCGGTGCTGGGTTCGAGTCCCAGCCAAGACCCCGAGGCCAACCAGCGGCTCGCAGAGTACTGCCGACAGCGGGGCGACGCGGCCACCGACCAGAGCGAGCGCTACACGTGGTTCTTCCTGCGAGCCAACTTCCTGCCTTCCTTCCGGTCCGAAGTACTCAATCTACTCGGGTTCAGACAAGACGAGATCCCGTCGAAGTTCAAAACCCTGGACATG…
>TRINITY_DN20782_c0_g1_i3.p1 TRINITY_DN20782_c0_g1~~TRINITY_DN20782_c0_g1_i3.p1 ORF type:complete len:214 (+),score=27.94 TRINITY_DN20782_c0_g1_i3:145-786(+)	ATGGCAGATGATATGCCCACATTCAAGTGTGTATTGGTAGGAGATGGTGGTACTGGCAAAACAACCTTTGTCAAAAGACATTTGACTGGAGAGTTCGAGAAAAAATACGTTGCGACTCTGGGTGTCGAAGTACATCCTCTAGTATTCCATACGAACCGCGGGCCAATTCGTTTTAATGTGTGGGACACAGCCGGACAAGAGAAGTTTGGTGGTCTTAGAGACGGATACTATATTCAAGGACAATGTGCTATCATCATGTTCGACGTAACCTCTCGAGTTACGTACAAAAATGTACCTAACTGGCATAGAGATTTGGTCCGTGTATGTGAAGGTATCCCTATTGTCTTGTGCGGGAACAAAGTGGATATTAAAGACAGAAAAGTTAAGGCGAAAACTATT…
>TRINITY_DN20787_c0_g1_i6.p3 TRINITY_DN20787_c0_g1~~TRINITY_DN20787_c0_g1_i6.p3 ORF type:complete len:57 (+),score=5.99 TRINITY_DN20787_c0_g1_i6:1146-1316(+)	ATGGCTGGTGTACAGGACTGCTACACCTCAGCTCGTGGTTCAACTGGCACCTTGGGAAATTTTGCTAAAGCCACATATGCTGCCATTGCCAAGACATATGCCTACCTCACTCCTGACTTGTGGAGGGACATCCCGCTGACTAAGTCTCCATACTCAGAGTTCAAAGTCTAA
>TRINITY_DN20787_c0_g1_i5.p1 TRINITY_DN20787_c0_g1~~TRINITY_DN20787_c0_g1_i5.p1 ORF type:complete len:262 (+),score=40.86 TRINITY_DN20787_c0_g1_i5:449-1234(+)	ATGGCGGACGCTGCTCCAGCCGGTGGACGTGGCGGTTTTCGCGGCGGATTCGGATCACGCGGTGGAGATAGAGGCCGCGGCGGTCCTCGTGGACGCGGTCGTGGTCGCGGCCGTGGTCGTGGGCGCGGCAAGGAAGACCAGAAAGAGTGGGTTCCTGTCACCAAACTCGGCCGTCTTGTTCGCGAAGGAAAAATCGACAAACTCGAGAGCATTTACTTGTTTTCTTTACCAATCAAAGAATTCGAGATCATTGATTTCTTCCTCGGCCCGTCCCTGAATGATGAGGTTCTAAAGATCATGCCTGTACAGAAACAAACACGTGCCGGACAGCGCACACGTTTCAAGGCATTTGTTGCCATTGGCGACAACAACGGTCATATTGGTTTGGGTGTGAAGTGC…
>TRINITY_DN20788_c0_g1_i1.p1 TRINITY_DN20788_c0_g1~~TRINITY_DN20788_c0_g1_i1.p1 ORF type:3prime_partial len:466 (+),score=183.03 TRINITY_DN20788_c0_g1_i1:88-1482(+)	ATGGCTGAGACGGAAACCGATAATAGTAGTGTAGTTAGAGCGGAGAGAAACAACAAGAGCAATAACAATGGCAACGGGCCACGACGCGTTACTATATACAAAACGGAGACCGGGTTTGGTTTTAACGTCCGCGGCCAAGTGTCTGAGGGTGGACAGCTAAGATCGATCAACGGGGAATTGTATGCTCCTCTGCAGCATGTCAGCGCCGTGCTGGAGAACGGAGCGGCTGAACAGGCCGGCATCAGAAAAGGAGACCGAATATTAGAAGTCAATGGCGTGAACGTGGAAGGCTCGACCCACAGACAAGTGGTGGACCTCATCAAGTCCGGTGGCGACTGTCTCACTCTCACAGTCATTTCAGTCACACAGAGGGAAGCAGAGCGCCTGGAACCGTGCGAC…
>TRINITY_DN20791_c0_g1_i1.p1 TRINITY_DN20791_c0_g1~~TRINITY_DN20791_c0_g1_i1.p1 ORF type:complete len:249 (+),score=13.49 TRINITY_DN20791_c0_g1_i1:304-1050(+)	ATGATTTTGAGTAATACAGGGTGTAGATATACAAAATATGGATTTTCACTTCTGAGATACACATCAACTTCTCCACAAGTCATTCCAGAGAATGTAATTGATGTGCAACAAAATCAGAAAAATCCTCTTGATTACCCAGATTATTTTGGTGTACATAATTTATTTACAGTAAAAGACCTATTTGATGCAAGAGTGCATTATGGTCATAAAATAGGGTCCCTTAATGATAACATGAGATCATACATATATGGTTCAAGACTTGGACACCTCATTTTTGATTTGGATACAACAGCTGAACATTTACGTAAAGCTCTTAATTTCACAGCCCACATTGCATACAGAGGTGGAATCATTTGTTTTTTTAATAGGAATTCACTAAATGCACATATCGTGGAAAAA…
>TRINITY_DN20804_c0_g1_i2.p1 TRINITY_DN20804_c0_g1~~TRINITY_DN20804_c0_g1_i2.p1 ORF type:internal len:157 (+),score=74.91 TRINITY_DN20804_c0_g1_i2:1-468(+)	GGCGTGCCCGTGCTGTCGGCGCGCTGGCTGCTGCACAGCGTCGCGCAGGGTCGAGCACTCGACGAGGCGCAGTACCTAATGGACCCGAATCCTAAGACCCCAGCAAAGAGTACCAAGAAACAGAAACTGGAGGTGTCGTCGCCCATGAGCATTCGCAACCTCCAGCTGCTGCGGCGGCCGCTAGACCTTCCGCCTCCAGAACCCGTCCTGCAAGTCGAAGAACATCAAGATGAACTCGTCAATCAATATTTGAGCCAAGCAGATATCGCCCCGGACCTTTCGAAAGAGAAGACTTCAGAAACGGACCGGGCGAACTCCACGCATCAGCAGCAACCGGACGTCACTGAGGACTTTGGAGACGAACCGACAGAGGAAGTAGAACAGATATTCGCGGGTCTG…
>TRINITY_DN20806_c0_g1_i2.p1 TRINITY_DN20806_c0_g1~~TRINITY_DN20806_c0_g1_i2.p1 ORF type:complete len:415 (+),score=92.91 TRINITY_DN20806_c0_g1_i2:172-1416(+)	ATGGTTGTTTTTACATGCAGTCATTGTGGGGAGTCTGTTCAGAAGCCCAAAGTGGAAAAGCATTATCTCACTAAATGTAGGAATAAAAATCCAAATTTGTCATGTATGGACTGTTTCAAAGATTTTCTAGGAAAAGATTATGAATCGCATATCAAGTGCATTACTGAAGAAGAAAGATACTCTGGAAAAGGTTTCACAGCTAAGGAGAAAAAGGGTGAGAAAAAACAAAATGCTTGGGTCGAGATGTTGCAGTCAGTTTTAGATGAGCAAAAAAGTGCACCTCAAAATGTACGTAGGATTATTGAGACAATAAGCAAGCATAACAATACACCACGAAAGAAGCCTAAGTTTATTAATTTTGTCAAAAATGTCTGTGGACATAAAACTAATCCAAAAGAC…
>TRINITY_DN20811_c0_g1_i3.p2 TRINITY_DN20811_c0_g1~~TRINITY_DN20811_c0_g1_i3.p2 ORF type:complete len:120 (+),score=14.22 TRINITY_DN20811_c0_g1_i3:631-990(+)	ATGACGGGTATAAGCGCCAGTGCTTCCGTTCGAATTATCACTAGAAAACCTTCTGATACCGTTTCGGTGCTAAGACAAACCCAAGACAAGATGTGTGATCGCAAAGCAGTCATAAAGAATGCTGACATGAGCGAAGAGATGCAGCAAGATGCTGTTGACTGTGCAACTCAAGCGCTCGAGAAATTTAACATTGAAAAGGACATAGCTGCATTTATCAAGAAAGAATTTGACAAGAAATACAATCCTACCTGGCATTGCATCGTGGGTCGTAATTTTGGCTCGTATGTGACACACGAGACTCGCCACTTCATCTACTTCTACCTGGGACAGGTGGCTATACTGCTCTTTAAGAGCGGTTAG
>TRINITY_DN20814_c0_g1_i3.p1 TRINITY_DN20814_c0_g1~~TRINITY_DN20814_c0_g1_i3.p1 ORF type:complete len:220 (+),score=29.25 TRINITY_DN20814_c0_g1_i3:340-999(+)	ATGGCCGAGGAGAACTGGAATGACGACGTAGCCGAGGCAGGCAGCGTGGTTGTGGAAACCATGTCTTTACCACAAGCCGCCGACATTCCTGAAATCAAGCTTTTCGGCAGATGGAGTTGCTACGATGTGCAAGTCTCTGATATGTCTCTGCAGGACTACATTTCCGTTAAAGAGAAGTACGCAAAATATTTACCTCATTCAGCTGGCAGGTATGCACACAAGCGTTTCCGTAAAGCCCAGTGCCCAATCGTGGAGCGCCTTACAAACTCTCTAATGATGCACGGTCGGAACAATGGCAAAAAACTGATGGCCGTACGTATTGTCAAACATGCGTTTGAAATTATTCACTTGTTAACTGGAGAAAACCCTCTGCAAGTACTCGTGACTGCCATTATCAAC…
>TRINITY_DN20818_c0_g1_i1.p1 TRINITY_DN20818_c0_g1~~TRINITY_DN20818_c0_g1_i1.p1 ORF type:3prime_partial len:456 (+),score=131.91 TRINITY_DN20818_c0_g1_i1:175-1539(+)	ATGAGTTCAGAAAATTCAGATTCCGGTCCAAGCATCGCGCTCTCCCTTGTAGCCCAATTTGATGACATCAACCGCTTGAATAATGTTTTAAATGATGGAGCCGCAGAAGAATATTTCTTAGCATTCTTAAAGCAAATGGAATGGGTGCGCTGTCAATGGGCAGCAGCCGAGTCCGAGGCTGTTCGCCTTCAAAGTGAGCTTGACGAAGCTCTAAAGACACTAGGCAAGTGGGAATCTAAGTTTGCTCATGTCAGGAAACTGCTTGATGGAGAAAAAAGAGAAAGAAACATAATATTGAAGAAGTACAATGAACTGAGTAAACTACTGGACATGGCCCGTGACCTCTTATTCAATGACAATCGTGCCAAGTTGAATGATGAAACCTTACAGAAGCTTGCA…
>TRINITY_DN20826_c0_g1_i1.p3 TRINITY_DN20826_c0_g1~~TRINITY_DN20826_c0_g1_i1.p3 ORF type:internal len:169 (+),score=94.42 TRINITY_DN20826_c0_g1_i1:2-505(+)	ACGTACGACCGCGCCCTGGACGCGCGCCCCCCGCGGCCCCGCCCCTCCGCCCCGCTCGACGACTCCGCGCTCTCCGGCACCACTCTCAGCTCGCTACGCAGCCTGGACGACCTAGACGAGGCCGGCGACCCGCCCTCGCCCTTCCTGTGCGGCAGGCCGGCCGCCACACGCGCGGAGCCCGACTGGGAGGCGGACGGACCCCGCGAGTACCACATCCTGTCCCGGTGCTGCTGCGCGGACCGGCGGCTGGACGAGGACGAGGCGCCGCGCCCCGCCCCGCTGGCGCTATCCTCTTGCAAGCGCACCTCCAGCGTGTACACGGACAGCTCGGAGGACGTGGCGTCGCTGGCCGGCTCGGACAGTCTGTACTGCGACGAGCGGTACCCGCGGCAGGCGCGC…
>TRINITY_DN20827_c0_g2_i1.p1 TRINITY_DN20827_c0_g2~~TRINITY_DN20827_c0_g2_i1.p1 ORF type:complete len:371 (+),score=43.10 TRINITY_DN20827_c0_g2_i1:178-1290(+)	ATGGCTACAAAAATTTTAAGACATATTTTGCGACTTCCGTCTTCTCATTTTATGTATAGAAGATGGGAAAGCTCAAACACAAAAGTGGCTGTGTATGATCCTTTTGCTAATAAGCCAAAGAAAAATAAAGATACATATTTGGAAGCAATCAAAATGTTTGAAAATCAGGACAACAGAAGAAGAGGACACGTCGAATTTATCTATGCCGCCTTAGCTAGAATGAAGGAATTTGGTGTGCATAAAGACTTACAAGCGTACAAAGCATTAGTAGACGTACTGCCCAAAGGCAAATTTATACCGTCAAATATATTTCAGGCTGAATTCATGCACTATCCGAAGCAACAGCAGTGCGCTGTGGATCTCCTTGAACAGATGGAAGATAATAAAGTAATGCCAGAC…
>TRINITY_DN20831_c0_g2_i1.p1 TRINITY_DN20831_c0_g2~~TRINITY_DN20831_c0_g2_i1.p1 ORF type:complete len:295 (+),score=75.23 TRINITY_DN20831_c0_g2_i1:239-1123(+)	ATGGCACTCAGGTTGCAAATCGAAAAGAAGAAAGCTCAAGAAGAAATGCGTCGTTTGATGGCAGAAAGGAAGAAGAAGGATGTCAAACGAGTAAAGTTAGATCATCCTCTCGCAAGATATAATAATGTGGGACATCTCACTTGTTTGCTTTGCACTTCCGTCGTGAGATCGGAAAATGTTTGGCAAGTACATCTCAATAGTAAACAACATCGAGAAAATATTGAAAATGCTAAGAAACTAAAGGAACTGACGAATAATTTCACTGTAGTCAACAAAGTTAAACACAAGAGTTCCAGTCCTCCAAAAGATGCACCTCCCGAAAAAAAGATAAAAGGAATATTAAAAAATGTAGGCACCGTGCCAGTGATAACAAAACCCAAAAATGATGTCCCAAGTGTG…
>TRINITY_DN20836_c0_g1_i1.p1 TRINITY_DN20836_c0_g1~~TRINITY_DN20836_c0_g1_i1.p1 ORF type:internal len:313 (+),score=126.57 TRINITY_DN20836_c0_g1_i1:2-937(+)	CTCACGCCCGCCGCGCCCACAGAAGGTGACAGTCAAGCGTCACCCACGGAAGGAGTGAAGCGCAGCAAGTCCGAGCTGGTGCTGCGCAGGACTCCTCGCGAGGAGGTGCTGGACCCACTCTCCGCTGATGAACGGGATGAGTTCCGGGACAAAAGAATCAACCTCAGTCTGAGTCTAGATCCTCTGGCGTGTCCCGACTCGCTGAACGCGGAGGAGTACCAGACCGCGAGCTCCACCACCCCGAAGTCATTCCCCCCGGAAAGCTCGCCCCCCCGCGGCTCCCCGCAGAGCTCGCCCCCCCGCGGCCCCCCGCAGCCGAACTTCCGGCTGGGCCCCGTGCCCGACGACAGCGACGATATGTCCAGCACTGAAGACTATCACAAGCCCAGGATAGTGGAG…
>TRINITY_DN20837_c0_g1_i2.p1 TRINITY_DN20837_c0_g1~~TRINITY_DN20837_c0_g1_i2.p1 ORF type:complete len:132 (+),score=18.10 TRINITY_DN20837_c0_g1_i2:83-478(+)	ATGACCACAAAAATTATAGCTAGTGCAACGGTACGGGCTGTAAAGAAACGAATATTGTCTTCGAGAGCTGCTTTGGTACTAACACCGTCAGCTGTGAAAAAGGTTAAAGAAATAATGCAGAAAGAAGAGGCAAAAGGTTATGTCGGTTTAAAAGTTGGAGTACGACAAAGAGGTTGCAATGGTTTATCATATACGTTAGATTACGCGAAGACCAAAGAAAAATTAGACGAAGAAGTAAAACAAGACGGTGTTACAATCATAATAGACAAAAAGGCACAGCTTACTTTATTAGGCACAGAAATGGATTATGTGGAAGACAAGCTATCTGCAGAGTTTGTATTCAATAATCCCAATATCAAAGGCACTTGTGGCTGTGGAGAATCATTTAGTATATAA
>TRINITY_DN20838_c1_g1_i3.p1 TRINITY_DN20838_c1_g1~~TRINITY_DN20838_c1_g1_i3.p1 ORF type:5prime_partial len:90 (+),score=23.90 TRINITY_DN20838_c1_g1_i3:3-272(+)	GTAATAGAGGAGTGCGCGTCGCTGGTGGCTCAATGTCCGGGGCCGCGCGTGTGGGAGGCGCTCCCCCGGGTCAGTGTCTCGGCGCCTCACCAGAAACCCGGACCCCACTATTTGGAGTACGGATTGGAGCCTGATTCATTGCGATATGTCCCGGAGCCGCCCCCCTACGTGCAATGTGAAACTACACCCTCTCTAGCCATGGACTCCATACGATGCGGAGGCAAATGGACGCTGTTCACAAATACTGAAATGAATTCAAACGATAAATAA
>TRINITY_DN20845_c0_g1_i1.p1 TRINITY_DN20845_c0_g1~~TRINITY_DN20845_c0_g1_i1.p1 ORF type:complete len:217 (+),score=29.76 TRINITY_DN20845_c0_g1_i1:248-898(+)	ATGGTTGAAAATCGTGTGATTTTGCACGCCTATTGGCTGTCTTCGTGTTCGTGGCGTGTTCGAGCAATGCTACATGCAAAAAGCATACCTTTCGAAGAACGTCCGGTGGATATTGTAAAAACTGGTAAACAGCTAACTGAAGAGTACAGAGCCATCAATCCAGCGCAAAAAGTACCAGCTCTCGAGATAGATGGAGTCACCTTAGTCGAATCTATGGCGATAATACAGTACATAGAAGATACGAGACCTGAACCGAAACTCATGCCAGACACAGCACTACAACGCGCCCGTATGAGAGAAATATGCGAGACTATTGTATCCGGTATACAACCATTACAAAATTTCGGTCTGAAGAAACATTTGGGAACGGAGGAGAAATTCCTTAGCTTCACAAAATAC…
>TRINITY_DN20851_c0_g1_i1.p1 TRINITY_DN20851_c0_g1~~TRINITY_DN20851_c0_g1_i1.p1 ORF type:5prime_partial len:505 (+),score=207.68 TRINITY_DN20851_c0_g1_i1:1-1515(+)	CTGTGCGTGGTCGCCGCCGAGCTGGCCTGGAGCTTCGCCGCGCACGTGCACACCGTCATCGTGGCCGACACGTGCACGTACAACGGCAAGCTGCACTCGTACGAGCAGTACCCGATAACGACGGTGCTGCAGATGATCGGGCGCGCCTGCCGCCCGCTGGAGGACGACCACTCGGTGGCGGTGCTCATGTGCGCCGCGCACCACAAGACCTTCTTCACCAAGCTGCTCAACGACTGTCTGCCGCTAGAGAGTCACTTGGACCACAGACTCCACGATCACATGAACGCCGAGATAGTGACGAAGACTATAGAGAACAAGCAAGACGCCGTCGACTACTTGACCTGGACATTCCTCTACCGGCGACTCACGCAGAACCCCAACTACTACAACTTACAGGGG…
>TRINITY_DN20854_c0_g1_i3.p1 TRINITY_DN20854_c0_g1~~TRINITY_DN20854_c0_g1_i3.p1 ORF type:complete len:440 (+),score=43.69 TRINITY_DN20854_c0_g1_i3:203-1522(+)	ATGATTTTTAATATCATTGATCAAAACCACATTCGGAATTTTGATCCGGTCAATATCAATGACTTGGCCATACACAATAAAAAGGTTCAAGAAGTTGAAGATTGGATATTAGGTAACATAAAGAAGAATACAAGTGAAATGTTGCTCCTTACTGGACCAGTCGGCTGCGGCAAGAGTGTTACAGTGCTGATTATAGCTAAAAAACATAATGTAAAAATTACAGAGTGGATTACACCTATTGATATTGAATTCCCTAATGATAATGGAGAGTTTGAATTTAAAGTTAAACAATCTACTCAATTTTTGGATTTTATTTTAAATGCAGCCAACTTTACTTCACTGCTTGATAATAATGACAGAAAACTGGTGTTAGTAGAAGATTTCCCAAACACCTTTATG…
>TRINITY_DN20863_c0_g1_i4.p2 TRINITY_DN20863_c0_g1~~TRINITY_DN20863_c0_g1_i4.p2 ORF type:3prime_partial len:209 (+),score=70.58 TRINITY_DN20863_c0_g1_i4:214-837(+)	ATGGTTGATGACGTGAGAAATATTAACGAAACCGCTGAAAGCAAAGAGGCCATCGACCGGTCGAGATTAGCGCGGGAGAGACGTGAAGCAGAGCAAAGAAAGCGACTAGACGAACTTCGAGCGCACGCTGCGGCCGCACAGGCGCAGAGAGAGAAACGAGACGAGGACCGGAGACGGAGGCAGGCCGAGCAGAGAGCAAAAGACGACGACAGACGACAACAGGTCAGTGAATGTGTGGAAGAACGAAAACGTGCAATATGGGAAGCGTCCATATCCCGGCGCGAAGCATTATTGCAACGAGAGAAGGACCGAGCGGAGCGCATGGAGCGCGCCCGCGCCGCCCGGTCTTCGCCCCGACCGGCGTTCGCTTTCGGTTCTTCGACACCGCGGCTCCTGGAT…
>TRINITY_DN20864_c0_g1_i1.p1 TRINITY_DN20864_c0_g1~~TRINITY_DN20864_c0_g1_i1.p1 ORF type:3prime_partial len:361 (+),score=63.93 TRINITY_DN20864_c0_g1_i1:202-1281(+)	ATGGTGGAAAACGGTGCCTCGAGTGGTGGCAGTGATAGTCCTAGTGCAACATGTGTTCGTTCTGGTCTTCTAGAGACGTTAGTCCGTGGTGTTTGGTATCGCGTTCATTGTTCATTAGAAGACGATTACCTGAGCGTCTGTCTCGATGATGGGTATGATGCGACAACGACTTTGAATGGCACTCTGAACAACAACAACGTCGAAACTCCGAACAGCGACTTCGCAGAGGTACCCGAAGCAATTGCAAACCAAAAACGTTTAGTACAAGTTGTGAAATCGGACAACAACGGGCTTGGTATATCAATAAAAGGTGGAATCGAAAATAACATGCCAATATTGATATCAAAAATATTCAAGGGTATGGCAGCTGACTTGACTGAACAGTTGTATGTTGGTGAT…
>TRINITY_DN20870_c0_g2_i2.p5 TRINITY_DN20870_c0_g2~~TRINITY_DN20870_c0_g2_i2.p5 ORF type:5prime_partial len:53 (+),score=20.65 TRINITY_DN20870_c0_g2_i2:2-160(+)	GGGGGCCGCGGCTGGGGCGGGTGGGGCGGGTGGGCGCCCCCCGCGCCCTACGCGCCGCGACACCCGCGCTTCTCGCGACCCAGGGAAAATGTGGACCGGTCCAGGCCTATTATTGCTTACAACGATCTTGACTTCCCGGACAGTGGTGACATATTTTAA
>TRINITY_DN20872_c0_g1_i1.p1 TRINITY_DN20872_c0_g1~~TRINITY_DN20872_c0_g1_i1.p1 ORF type:3prime_partial len:248 (+),score=49.01 TRINITY_DN20872_c0_g1_i1:143-883(+)	ATGGTGGCTAACGCACCGGAAACTCCTGTACAAGCGGAGATAGTGTTTGTGATTGAGGCGACCGCTGTTAACGGTGCCTTCATAAACGAACTAAAAGTAAATTATCTTATACCCACATTAGAATATTTCCATGGCGGTGCTCTCGAAGAAGGCAGTGGTACTGGCTCTGTATATGCAATAGTTACATACAAGGCTGCAGACTGCCACCCTGGAGTACCAGTATCAGTTTATGGACCCTTCAACAATCCTCAGAATGTAGTTGAAGCTGTTGATAAAATACAATTCATTGGGGGACATGCGGAGAGCAGAGCTTGTATCACTGAAGCCCTAACAACAGCCTTGACATGTTTCGATGAGTTTGGTCGTATTGATGCACCGATGTATGCTGTCTTAATGTGC…
>TRINITY_DN20873_c0_g1_i1.p1 TRINITY_DN20873_c0_g1~~TRINITY_DN20873_c0_g1_i1.p1 ORF type:internal len:329 (+),score=118.22 TRINITY_DN20873_c0_g1_i1:3-986(+)	CGACGCAAGGCCCAGCGTTTGCGGACGCAGCACACGGCCGCGCGGTGCATCCAACGCAACGTGCGGGCCTTCCTCACGGTGCGGGACTGGCCTTGGTGGAGGCTGCTCGTGCGAGTCACGCCCCTGCTCGCCGTTCACAGGACTGAACATCGACTTAAACAAGCACAGGACGAGTTGGAGACGCTTCGTTCTAAATTGGACAAAGTCGAAAACGAAAGGACACATTACAAGAATGAAACCGAACGACTCGAGACTAAGCTCTCGGAAGTGGGAGGTGAGCTAGCAGAGGAAAGAGCGGCCGCCGGACTCGCAACGGAACGAGCCGACGCCGAGGCTGCAGAACGACTTCGAGTGGAGAAGGAAAACAGAGACTTGGTCGCCAATAACCAGCGATTACAG…
>TRINITY_DN20888_c0_g1_i1.p1 TRINITY_DN20888_c0_g1~~TRINITY_DN20888_c0_g1_i1.p1 ORF type:complete len:119 (+),score=13.95 TRINITY_DN20888_c0_g1_i1:128-484(+)	ATGGGTTTATTAAAAAAGACAACAGGTCTAACAGGATTGGCAGTCGCCGCAAATCCGCATCACACTTTGGGCGCCCTATATGGTAAAATCTTACGTACTCTCCAAAAAATGCCAGAAACATCAGTTTATCGTAAATATACGGAACAAATAGTACGTGAAAGAGCAGCGGTTTTAACTCAGACTAAAGACAGCTTTGAAATCGAAAAGAAAATCAACTGCGGTCAAGCTGAGGAATTGATAATTCAAGCTGAAAATGAATTAAACCTAGCTAGGAAGATGTTAAATTGGAAGCCGTGGGAACCACTAATGGCTAAGCCTCCTAAAGGTCAATGGGAATGGCCTCCATCTAAAGCTTAA
>TRINITY_DN20893_c0_g1_i2.p1 TRINITY_DN20893_c0_g1~~TRINITY_DN20893_c0_g1_i2.p1 ORF type:complete len:145 (+),score=8.82 TRINITY_DN20893_c0_g1_i2:194-628(+)	ATGGCGAATCCGTCATCAGGCGTTGTGGTGCCACGGAATTTTCGTCTCTTAGAAGAACTTGAACAAGGCCAAAAGGGAGTGGGCGATGGAACCATTTCTTGGGGTCTTGAAAGCGATGATGATATGACTCTTACTCATTGGACTGGAATGATTATTGGCCCACCAAGGACACCCTACGAGAATAGAATGTACTCCCTTAAAATTGAATGTGGAACACGATACCCTGATGAGCCACCAACAGCCCGCTTTATTTCTAGGATTCATATGAACTGTGTCAATAGTCAAACTGGACTTGTGGATAATAGACAAGTCCCAATTCTTGCTAGATGGCAGCGTGACTATACCATCAAAACAGTTCTTCAAGAAGTGAGACGTCTCATGACTCTTAAAGATAACATG…
>TRINITY_DN20894_c0_g1_i1.p1 TRINITY_DN20894_c0_g1~~TRINITY_DN20894_c0_g1_i1.p1 ORF type:internal len:630 (+),score=190.76 TRINITY_DN20894_c0_g1_i1:1-1887(+)	CCGCAGTCGCTGGGCTTGGCGGGCGAGTACTACGTGGACGACGTGTGCCTGTCGCAGCGCGGCGCGCACCACATGAAGCAGCTGGAGGCCGACCTCGGCATCACGCATACCAGGCGAAAGAGGCGTTTCAAAAATGAGAACCCCGACAAAGATGCCGAAATAATGGCATCTATTGAAACAGTGGTTCAGAACGCTGACGTCGAGATGGCCGACGACTCCAAGCCTGACAGCACAGCCGAAGTCAAAGATGAACCAGGTCTTCCTCCTAACGCAAACTTTAAAGAAGGAACTCTGTGGAACATTTTAACCGACGGTCCCCCTCCTGAGGGGTTCACTGTATATACAACAGATTCAGGACTGACCGTACTCCGAAGGAAACGACAAAGAAACCTCAATAAA…
>TRINITY_DN20897_c0_g1_i1.p1 TRINITY_DN20897_c0_g1~~TRINITY_DN20897_c0_g1_i1.p1 ORF type:internal len:221 (+),score=100.55 TRINITY_DN20897_c0_g1_i1:1-660(+)	GCCGCCGCCGCGCCGCCTCCCCGCGCGCACAGAGTGATATCATCAGGGCGGCAGGTCCTATACTCGTCCCTGACCCTCGTGGAGACGGTCAAGAAGCAGATCAGCAGCTCGGAGCAGTTGGACAGCGCCGCGCTCGCCTCCATAGCCAAGGACATCACGCACGGTCTAGAGCAGACGATGGAAGCGGTTCCGTCTCACACAGAGCTGGACCTCGCCATGGAGAACATCAACGAGACCCTCAACATTCTGAACATGGGCGAGTTCCCGCCCACGGACAGCTCCTATGGGGAACTCCAAGTCCAGCTGAACTCGGCGGCAGCAGGCCTCAGCCAGGCCTCGTCGGCCGTGGTGCAGAGCGTGGACGACCCCCGGACCCTGGCGGACTCCAGCCACAGCTTC…
>TRINITY_DN20903_c1_g1_i2.p1 TRINITY_DN20903_c1_g1~~TRINITY_DN20903_c1_g1_i2.p1 ORF type:complete len:247 (+),score=31.05 TRINITY_DN20903_c1_g1_i2:114-854(+)	ATGGCCCTCAAAATGGATTTGAGTCCAACGGACCCATATCATCAATCGTTGTTTGCAAAATTAGAAAATCCTGATGTGGTCTATCAGAATTTCGTGAAGAGATTGGCTAAGTATCATTTTCAAGTCAAAGCAATTATCCAGGATATCCTGGAATGCAGGGAGTCGATGGAAAAATTAAATGAGTTAAATGAAAAAGGAAGGGCAAAAATAACGGAAGTACGAGAGGAATTAGAAAATTTATACCTGTATGGTAAAGAAACAGGGGATACAAAATATGATACTGAATTAGAATCACAGAGGCACCTTTTAGCTTGTCTCCTTAAGGAATTTAAAGATGCCAATATAAATAGTATGTTTGCTATTGAAAAGGCACAAAGAGAAGATTTATTAAAATGTAGT…
>TRINITY_DN20904_c0_g1_i2.p2 TRINITY_DN20904_c0_g1~~TRINITY_DN20904_c0_g1_i2.p2 ORF type:complete len:108 (+),score=15.60 TRINITY_DN20904_c0_g1_i2:179-502(+)	ATGGCTTTCGGTGATTACCCCAAGGAGTATAATCCTGCTGTACATGGGCCTTACGATCCTGCACGCTACTATGGAAAACCTGATACTCCATTCAGTCAGTTGAAGCTGAACGAAATCGGTTCGTGGTTCGGTCGCCGCAGCAAGACTCCGTCTGCCGTGGCCGGAGCTTTCAGTCGAGCCTGGTGGAGATGGCAACATAAGTACGTACAACCTAAGAAGGTTGGCATGGCTCCATTCTATCAACTACTCGTTGGCAGCATGGTCTTCTTCTATGCCATCAACTATGGAAGAATTAAGCACCACAAGAACTACAAATACCACTAA
>TRINITY_DN20905_c0_g1_i4.p1 TRINITY_DN20905_c0_g1~~TRINITY_DN20905_c0_g1_i4.p1 ORF type:complete len:154 (+),score=37.33 TRINITY_DN20905_c0_g1_i4:376-837(+)	ATGAGTTCGGGTGGTACTCGCGTGTACGTCGGCGGTCTCGTCGAGGGAATCAAGAAGGAAGATCTCGAACGCGAGTTCGATAAATATGGAAAACTAAACTCAGTTTGGGTAGCACTAAATCCCCCAGGTTTCGCTTTCATAGAATTTGAGAACTTGCAGGAGGCGGAAGATGCGTGTAGCGCGATGAATGGTACTGAGATGTTAGGCGCCACTTTGAAAGTAGAGATCTCTAGAAAGCGGGACGGGCCCCGCAGAGGTGGGTTCAGAGGTCGGGGCGGCGGTAACTTCAGGGGTGGTCGTTCATTCGGAGGTCAGGGAGGAGGCAGGTTTAACAACTCATACGGTGGCGGCGGCGGCCGGCCGTACAATCGTAACGGAGACGGATATGGCTCCAGCGGC…
>TRINITY_DN20908_c0_g1_i2.p1 TRINITY_DN20908_c0_g1~~TRINITY_DN20908_c0_g1_i2.p1 ORF type:complete len:124 (+),score=5.01 TRINITY_DN20908_c0_g1_i2:327-698(+)	ATGTTACATATGTTCTTATGGAGACTATTTACTATAAAAATTAATATGCAGATTTATAACTTGAGAGCGTCATATCTTTCAGGCAAAAAAATGACTGTGAATAACACCATTGCACACCAACGTTTAATTCTCAGTGGAGATCGAGAAAGATTTAAGGAGCTTTTGAGAAGGAGATTAATAGAATGTGGATGGAGAGATCAAGTCAGAATGCTATGTCGAGACATAGTGAAAGAAAATGAGAGCGGAAACATCACATTTGATTCTTTAGTAACAAAGGTGACTCCCCGTGCTAGAGCACTTGTGCCAGATTCAGTGAAAAAAGAATTATTGCAGAAAATTAAAACCCATCTACTCACACAGAAAGACCAATAA
>TRINITY_DN20910_c0_g1_i1.p1 TRINITY_DN20910_c0_g1~~TRINITY_DN20910_c0_g1_i1.p1 ORF type:5prime_partial len:303 (+),score=90.77 TRINITY_DN20910_c0_g1_i1:1-909(+)	CCGACGGCAGAGTGCTCGTCTGCGCAGAGCCACCTGCAGATGGTGCTGCAGGGCGGCGCGCGCTACCCGCCCGCCTCCGCGCCCGCGCCCCTGCACTACACCAACACCACGCCGCACCACACCTACAACAGCCAGCCGCCCTCAAGTAGCAGTAGCCTGACTCAAGCCGTTCCCGGTGACGGCGAGGTCCCCAGTGATCTGATGCTGTCCGACATATTGGACGAGTTCATAGAGAGCATGCCCGACTCGGATCGTTCCGCTTCTGATGTTAGCATGCGCCAAAGACAGGGCATGAAAGAGAAGACTGCGATAGTGAACGCCATCCGACAGAGACTGATGCACGAGTGTGAGACGGTCACGAAGAATACAAATGTCACGAGTCCCAGTGCACTGCCGCCA…
>TRINITY_DN20913_c0_g1_i3.p1 TRINITY_DN20913_c0_g1~~TRINITY_DN20913_c0_g1_i3.p1 ORF type:complete len:720 (+),score=226.16 TRINITY_DN20913_c0_g1_i3:106-2265(+)	ATGGCAATGCGTGATTACACTGCAGATAAAGAATCTTTCAAGAACTTTTTCGTGGATTTTTGTCAAACTGATGATGAAGGAAAAAAGTATTTTAAATATGCTGAACAACTTACTAAAGTTGCACACAGAGAACAGATAGCATTTGAAGTTGACTTGGATGATTTACATGAGATGAATGAAGATTTGACTGAGGCAGTCAAACAAAATACCAGAAGATACACTAATATGGTGTCAGACGTGGTTTATGAAATGCTGCCTGATTACAAATTCAAAGAGGTTGTAGCAAAGGATTCCTTGGATGTATACATTGAGCACAGAATTATGTTGGAAGCCAGAAACCACAGGATTCCTGGAGAAATGAGGGATCCTAGGAACAGATACCCACCAGAGCTTATCAGG…
>TRINITY_DN20917_c0_g1_i2.p1 TRINITY_DN20917_c0_g1~~TRINITY_DN20917_c0_g1_i2.p1 ORF type:internal len:193 (+),score=97.76 TRINITY_DN20917_c0_g1_i2:1-576(+)	CACGACGACCGCGCCCGTCTCGACAAGAGCCACTCGACCCCGGCATACGACTTCGGCGCGGAGCCGGCCGGGGACTCCGCCGGGGAGCCGCCGCCCTCGCTCGCCACGCAGGTGATCCCGGAGTCTCCGACTGACACGCTGCACGCGGAGAAAGCGGGACAGATTCTCGACTTCAAGAAGTCCAGCTCGCAGATCGGCGAGGCCATCTTGCACCAGCAGCACCGGCGCGCCGCCGACGACACGGAGCACAAGCTCAGTCACAAGAGGCCGGACCCGGTGGAGGGCGCCTCGCCGCCGCCAGCGGGGGGAGGGCCGGGCGCGAGGGACGCAACAACCACTGAGAAAATTTTAGAAACGTTAAACATCGCCATGATGGAGCACCGGCGCCGGTCGGTGCTG…
>TRINITY_DN20923_c0_g1_i1.p1 TRINITY_DN20923_c0_g1~~TRINITY_DN20923_c0_g1_i1.p1 ORF type:internal len:255 (+),score=95.36 TRINITY_DN20923_c0_g1_i1:3-764(+)	TGGAGCGCCGCCGCCCAGCGCTACACCGTCGCCACGCCCGCGCACCAGCCCGCCGCCAACGCGCACCATCTGCTGCACCATCATCTCGACCAGTACATAAACACCCACAAGGACCTGATGTCCCTCGGCGTCGTGCTGCGGGAGACGTACGCGCCGCTGCTGGCGCTGAGCCGCCTCCCCACGCTGCCGCAGCTCGGACTGCACCACGTCCGCACACAGATGCCGACACCTACTTTCACTTTGCTCGCTCATTCGTGGAGAAAGATTCGCGTGATATATGCCGGAGCGTATTCAATTGAAGTGGGTATTAGGGGGGGAGGAATTGTCACTATTCGAGACGGATCATACTCGAAGTTCGATCGCGCGCCCATCGTGGACGAGTTTGCTCCCGCACAAGGA…
>TRINITY_DN20924_c0_g1_i1.p1 TRINITY_DN20924_c0_g1~~TRINITY_DN20924_c0_g1_i1.p1 ORF type:complete len:149 (+),score=21.37 TRINITY_DN20924_c0_g1_i1:236-682(+)	ATGAATTTAATAAAAATGTTGCATACTCGAACCCTTAACCTTTCTTATAATGCACTCAAAAATGTCAAGAAAGTGGCTTTATCAAGTGATACCACCAACAACATGGATACAACCTACATGGAGATTCCTCTTTATGATGTTGAGAAACAACAACCGCTGGAGAAACGTAAAGCAAGATTGCATTACCAATCGCGAAAAAGAGGAATGTTAGAAAACGATCTTCTACTCAGCACTTTTGCGAAGAAGTATTTGAATGGTTTTAATGAAAAACAGACTATGATGTACGATCGTCTCATAAACTCACCCAGCAACGATTGGGACATATTCTATTGGATAGTTGAAAAGAAGCCAACTCCTAAAGAATTTGACAATGAAATTATGAATCTTCTCAAAAAACAT…
>TRINITY_DN20928_c0_g2_i1.p1 TRINITY_DN20928_c0_g2~~TRINITY_DN20928_c0_g2_i1.p1 ORF type:complete len:300 (+),score=39.42 TRINITY_DN20928_c0_g2_i1:158-1057(+)	ATGGCACAAAGTAAGATAAATGACATGGCAGGGAAGTTCGCTAAAGGTGGGCCACCTGGTCTTGGCATCGGTCTCAAAGTGGTAGCCGTTGTCGGCGCTGCGGCTTATGGCGTCTCCCAATCGGTGTTTACCGTGGAAGGAGGTCATCGTGCCATTATGTTCAACAGAATAGGAGGAGTACAACAGCACGTATTCACCGAAGGTATGCACTTCCGTATACCGTGGTTTCAATACCCCATCATTTATGATATCAGATCCCGACCTCGCAAGATATCTTCCCCGACTGGTTCAAAAGATTTACAGATGGTAAACATTTCCCTCCGAGTACTTTCTCGACCAGATGCCAATATGCTAGCAACAATGTACAGACAACTTGGAACAGATTATGATGAAAAGGTT…
>TRINITY_DN20929_c0_g1_i4.p1 TRINITY_DN20929_c0_g1~~TRINITY_DN20929_c0_g1_i4.p1 ORF type:complete len:212 (+),score=57.30 TRINITY_DN20929_c0_g1_i4:126-761(+)	ATGCCAAAGAAATTCACTGGAGAGAATAGCAAAGCTGTAGCAGCTCGACAGCGCAAAGAAAATGCTAAACTGGAAAAAGATCAAAAAACAAAGAAAGCTGTAGAGGATGCAGAATGGGAAGATAATGATGATAAACTTAAGAAGAAACAACAGAAAAAGGAAGAGCAAGAAAAAAAACGTTTAGATCAATTACAAAAGAAAGCTGAAGCAAAGGCACTGCTTGAAAAGGAATTGGAATCTATTAAAAGTACCACCAAGACTGCACCACCTCCTCCAAAAATCACCAGAGCACAGATTTCTCAAGCCAAGGAGAAGATGGCTAAGCCTGAAACTGCTAAGCCTGTGCCCTCAAAGGTTGTCATTGAAGAACCTCCCTTAGAAGAAAATCTAAACAGGATA…
>TRINITY_DN20931_c0_g1_i1.p1 TRINITY_DN20931_c0_g1~~TRINITY_DN20931_c0_g1_i1.p1 ORF type:complete len:106 (+),score=22.12 TRINITY_DN20931_c0_g1_i1:247-564(+)	ATGAATTTCCTTCCCAAAACAAGAACGTCATTCGTGCGTGCTATCGTCAACGTTAGAATGTATGCAGGCGAACCTGGATCTGGAGCCGGTAAGGGTGGTGGTGGTGGTGGTTCGATTCGAGAAGCCGGTGGTACCTTCGGTAAAATGGAAGCTGCTAGAGAAGATGAATACTTCTACAAGAAGCAAAAGGAACAACTAGCAAACCTGAAGGGGCACTTGAACAAGGAGATTGCCTTCCACCAGGAGCAGATCAAACGACATGAGGATGCGATCAGGCGTCACAAAGAACAAATGTCTGACATTGAAAAGCCCCAATGA
>TRINITY_DN20932_c0_g1_i1.p1 TRINITY_DN20932_c0_g1~~TRINITY_DN20932_c0_g1_i1.p1 ORF type:complete len:185 (+),score=22.37 TRINITY_DN20932_c0_g1_i1:70-555(+)	ATGGTGAAAATCGCACTTCAAATTAAAGCCACACTAGAATCTATAGAAAAACTATATACGAACCATCCACACTATCAATGGTTCTTAAAATTAAAATGCGGCAGTTGCGGTGAAGTGTCCGAGAAGTTTCATGATCTCACTGAAGCCGATAAATTTCCGCAGAAGCACAACCGGTCTGAAACTAATTTGCTAATAAAATGTAAGCTTTGCTCGAGGGAAAACAGCATCGATGTAATTGAGGGCAGCAATGGGAAATTCACAAGTGACGATGGAAACAAATTTAAGACCATAGTGACGTTTGACTGTAGAGGTGTAGAACCTGTTGACTTTGAACCAAAATCAGGATGGATTGCCGAAGCTGAGAATAATGGGAAAAAATTTGAGGATGTGGACTTAACT…
>TRINITY_DN20934_c0_g1_i6.p1 TRINITY_DN20934_c0_g1~~TRINITY_DN20934_c0_g1_i6.p1 ORF type:3prime_partial len:261 (+),score=48.65 TRINITY_DN20934_c0_g1_i6:354-1133(+)	ATGTCAGCACACGAGCAAATGAGGGCTATGCTAGATCAGCTTATGGGCACAGCTCGAAATGGTGAAAGTGACAGACATGGGGTAAAATTTTACGATGATTCTGTATGCAAATCATTTTTGTTGCAATGTTGTCCACATGAAATACTGTCATCCACCCGTATGGATTTAGGTGAGTGTCCCAAAATACATGATCTGGCTCTACGGGCGGACTATGAAATAGCTTCCAAGACCAAAGATTATTTCTATGACATTGATGCTACAGAGCACTTAGAGGCGTTTATAGCTGATTGTGATCGTCGAACTACTGCTGCTAAGCAACGTCTGGCGGAGACACAAGAAGAACTGTCAGCAGAAGTGACGGAGAAAGCCAATGCTGTTCATGAATTGGCAGAGCAAATA…
>TRINITY_DN20941_c0_g1_i1.p1 TRINITY_DN20941_c0_g1~~TRINITY_DN20941_c0_g1_i1.p1 ORF type:3prime_partial len:377 (+),score=32.86 TRINITY_DN20941_c0_g1_i1:93-1220(+)	ATGACTTGTTTTTCAGTAAACGATAACTTTATAGTTGCCGCAAGAAATTTACTTCTAGATTATTATGATTATCATACACATAAAATAATAACATTATCAACATCGGAAGAGACCGAGAATGATTGTATCGTAGATATTACCGTTTCGGGTGATCAGAAATACATAGCGGTAATTACATCAATATCGAAAAATTTGGTAGTGTTTTCATCATGTCTTGAAATTCTCAAAAAGATAATCCTACCAAGAAGTGCCAGTAAAATAAGATTTACTCAGAATAACAAACACATTTTAGTAGCAGATAAATCTGGTGATGCTTTGTTGTATAATCTAGAAGATGAAGGAAAATCTGGTATAAAATTGCTGGGGCATTTAAGCATTCTTTTGGATATATTGCAAACT…
>TRINITY_DN20942_c0_g1_i1.p1 TRINITY_DN20942_c0_g1~~TRINITY_DN20942_c0_g1_i1.p1 ORF type:internal len:204 (+),score=116.55 TRINITY_DN20942_c0_g1_i1:2-610(+)	ACGCGCCGCCTGCACGCCGCGCTCGCAGACCTCACGCCTTTCGACCTCACGCTGGACAAGCTGTACAAGGCCTGCGCCGCTCTGCAGGAGCGCGGCGCGGGGGACGCGGATGAGGTCAAGCGCAGCATCGACGAGCTGAAGGCGGAACACGAGGACATGAAGCTGCTGGCGGCCAGGAGGCAGCAGCGCCTCGAGCAGAGCGTCAAGTACTTCAAGTTCGTGGAGGAGTGCGAGGAGGTCTCCGAATGGATCGGGGAGCAGATGGCGGCGGCCGCCAGCGAGGACTACGGGCTGGACGTGGAGCACGTAGACACGCTGCAGCAAGCCTTCGCGAGCTTTTTAACTCAACTTAACGCGAACGAGGGTCGCATCGAGTCCGTCTGCGAGGCCGGCAACGTG…
>TRINITY_DN20944_c0_g1_i1.p1 TRINITY_DN20944_c0_g1~~TRINITY_DN20944_c0_g1_i1.p1 ORF type:internal len:320 (+),score=122.93 TRINITY_DN20944_c0_g1_i1:1-957(+)	CGGGAGCTGGAGGCCGACGCCGAGCGGCTGCGGCTCCGGCTGCAGGCCGACATCACGGCGCTCAGTCTGCAGAACCGACGACTCGAGCGACAAGTGGAAGTGGAAAAGGAAGAACGCATGGTCCTCCAGCGGACGAACCAAGAGCTGAGCTCTGGTATCGCAGAGCGCACCGGCGCCGAGCTGCGGGGAGCCAAAACCGAAATTGCCAGCTTAGTGTCTGAAAGGGATGAGTTGAAGCAAAACGTGCGAGAATTGGAAGCGAGGGTGGTGGAACTCCAGGGTGAATGTGCTAGAGCGCTGGCCAGTGCTGAGACACAGAGGCTACAACACCAACATTACAAGGATTCAGTAGCGAAGGAGCGTGCGATCCGCCGACAAACTCTAAGCGGGGGAGAGGCG…
>TRINITY_DN20945_c0_g2_i1.p1 TRINITY_DN20945_c0_g2~~TRINITY_DN20945_c0_g2_i1.p1 ORF type:complete len:484 (+),score=68.10 TRINITY_DN20945_c0_g2_i1:35-1453(+)	ATGAATCAGGAAGGCGGGCTCGCTTGTTGCGCCGTATGCAATCAAAAAACTCAAAGAAGATGCGCAAGATGCCTCAATATTTACTACTGTAATACGGAACATCAACGACAGGACTGGAAGAGACATAAAAGTGAATGTATACCCAAATTAACGAAGCAGCTTGCAAAAAGTGATAATTTTGGTGAATGTTCAACTGTTACCAAAGAAGCTGCTAAGGAAATTGGAAACATTGCTCAAAATTATCAGCATGATGTTACGAAAGTATGCAATGATGGTGATGTAAGACATTTAAAAAAGTCAAAGACTAAAAACGAAAAAAAAAGTGTTTCCGAGGGTAGTAGTGTTAGTAAACAAAATAAATTTGACTTCAAGAAAAACATACAACAAACACAAAACAAT…
>TRINITY_DN20946_c0_g1_i6.p1 TRINITY_DN20946_c0_g1~~TRINITY_DN20946_c0_g1_i6.p1 ORF type:internal len:491 (+),score=195.73 TRINITY_DN20946_c0_g1_i6:3-1472(+)	GACACGTCGTGGCCGCGCCGCGCCTCGCAGCCCGACGAGCCCGCGCCGCCGCCGCAGAACGGTAATATAAAGCGGCCTGATGTGATTCGGGACAGCCCAAGACACGCTTCGAGACCTCATTTAGTCAACAGTAATGCAGTAATGCGCATCGCGAGTGACGTGTGCCCCGTGCGCGGCAGGTCGGGGGGCGGCTACCTCACGGCGACGGCGGCGCTGAGTCGCGGCGGGGAGCTGGACCTGGCCGCGCACCACGCGCACTACGGGCTCGAGAACAGGAAGAGCATCCTCGTCAACGGGTACCCGGTGATGACTTGCTACACGGCCTCCGCCCCGGAGAGCCCGAGCACGGCGGCGCCCCCGCCCCCGCCCGCCGACGCCTTCGACAACCGACCGATCAAT…
>TRINITY_DN20947_c0_g1_i1.p1 TRINITY_DN20947_c0_g1~~TRINITY_DN20947_c0_g1_i1.p1 ORF type:3prime_partial len:487 (+),score=119.78 TRINITY_DN20947_c0_g1_i1:86-1543(+)	ATGGCGGGGCAAAATCCAGGATCACCGACCGACTTTCAATATTTTTATGAAGATGAAGTTTATAAAATCAACAACCGGGGCCAAGTGGTTTTCGGCCTAGTGCTCGAGAACTATGAAGCTAACTCCAGTGACCAAGAGAGCGACATTGAAACACCTATACAAAAAGGAGAAATTCGTGTTGTATGGCATCCTTCCGGCACAGAACGCGTTATATCTGAGAAATCGGTGGGTCTGGCAGACAGGTCCCTTATGCCAGGTGATGTGGTTCGTCGCCTCATCGCTGGCAAGGATACCCAGAGGGGATATTGCCGCGACATTGTAATGACGGCCGCCTTGCAGATCGTGGGCACGAAACACGTGATCCCCAGTGTAGCAAGTGAAAGACTTCAGCCTCTTGAA…
>TRINITY_DN20949_c0_g1_i1.p1 TRINITY_DN20949_c0_g1~~TRINITY_DN20949_c0_g1_i1.p1 ORF type:complete len:155 (+),score=9.61 TRINITY_DN20949_c0_g1_i1:306-770(+)	ATGCCTTTTAATCTTTTCAAATTATTTAGTCGACCCCGAGTAAATAATACCAAAATCTGGAACCCAAGTTTCTCAGGGCCAATATTACAATTTACCACAAAAATGTCTGGATCACTCCACAAAGTTCCTAAAGTGGACATTGATAAATCTGGAGTATTCAAGTACATCCTCCTGAAGGTCTATGACCAAGAAGTTGATGGAGTGGAACCTTCCACTATTGTCTTAAGAGGATATAAGAGATGCAACTATCACTCTGATATATATGATGAGGTACAAGGTAAATTAATCCCCTTTGATTGTGAGCCTTGGGGTGGTGGTAGAATATCTCATGATCCAGACAATAAGAAGATACACATCTATGGATACTCTCAGGCCTATGGAAAGGCAGACCATGAGGAG…
>TRINITY_DN20956_c0_g1_i2.p1 TRINITY_DN20956_c0_g1~~TRINITY_DN20956_c0_g1_i2.p1 ORF type:internal len:222 (+),score=66.37 TRINITY_DN20956_c0_g1_i2:1-663(+)	CCCGCCGCCTGTGCGTCCCCCGCCCCCTGCGCGCCCCCTGTCCCCTGCGCGCCCCCGGGCGTCAAGAACACGAACTCGTTCGTTTCGCACAACGTCAGTCCTAAACATTTGAATTTCGCGCAAACTTCAGCACCTCGACTAGAAAAACAATTGAATGTGTCTCGAAATACACCGGGGTCCCCCTCTGGCGACGCGGGCCACTCTGGAGCGCCACTGAATATTAACCCCCTCAGCGCCGGCCGCGGGCGGGGGCCGACCTCAAACGGCTTCGCATCGAATGTACCAGCAGCGACGCACAAAGTCTCGAATGTGACCCAAACGATTCCAACAGCCGCAGCCGGTCCTTCGTGTCCCGGACCTGGGACGGCCCGTTATGTGCCAGGCGCAACGTCCAACGGG…
>TRINITY_DN20960_c0_g1_i1.p1 TRINITY_DN20960_c0_g1~~TRINITY_DN20960_c0_g1_i1.p1 ORF type:complete len:971 (+),score=90.04 TRINITY_DN20960_c0_g1_i1:225-3137(+)	ATGAATTCGATTTGGTTCAAACCTGAACTTGCGGAGGAAATAATAAATAACAATGAAATATTTGATCAAACGCAAAATGTAGTTACTGATATAATAACCCAACATATAGACCTAATAACTTTAGTTGAAAACATGGAGGGTATTTTAACCAATAAAGAACCAGAAAGTCGTGAAAAAGGAATGAGATTCTTCACAAAAATCCTCACAGAGCTACCGAGAGACTATTTAACTGTGTCACAAGTTAAATTCATATCAAAATTTTATATTGACCGGTTAAAAGATAATCATAGAGTAATACCGGCAGTCTTACAAGGTTTTTCAGCTATTATTGAAATGAAGAATTATGATATGGAAACTAGTGGAGAGTTTTTTTCATTGCTTTTCAGAGAGGTTAATTGT…
>TRINITY_DN20965_c0_g1_i2.p1 TRINITY_DN20965_c0_g1~~TRINITY_DN20965_c0_g1_i2.p1 ORF type:3prime_partial len:259 (+),score=61.66 TRINITY_DN20965_c0_g1_i2:110-883(+)	ATGTATGCCAAGGGCAAGGGCTCTACGGTGCCTTCGGACGCTCAGGCCCGCGAGAAATTAGCGTTATATGTGTACGAATATTTATTGCACGTCGGCGCTACCAAAGCGGCCCAAACATTTCTTTCGGAAATACGATGGGAGAAGAATATAACGTTGGGGGAGCCTCCGGGGTTCCTGCATTCGTGGTGGTGCGTGTTCTGGGACCTATATTGCGCTGCTCCGGAGAGACGCGACACGTGTGAACATTCATCCGAGGCAAAGGCATTTCACGATTACGGATTTGTTAATTCTGGATATGGAGTCAACGGTATTGGACACAACGCCGGCCCGGCACCTCCTAACGACGGTATGGGTGGTGGAGGAATGCCACCAGGTTTCTTTCCGAATTCGCCTCTTCGT…
>TRINITY_DN20966_c0_g1_i3.p1 TRINITY_DN20966_c0_g1~~TRINITY_DN20966_c0_g1_i3.p1 ORF type:complete len:210 (+),score=6.41 TRINITY_DN20966_c0_g1_i3:103-732(+)	ATGTTCGAATGGGCGTATAGTGGTGCAAATAAAGCTGTCCCAAGAAATGTGGGCCCTGAATGTGCCTTCTTTTTGACACCCCAGAGAAAAATTATTGAAACTATAATTGTATTTCTAATATGTGTTTATTTATTAGTGAAGACTTATCCAATATTAAAAATACCCATTGATACGGATTACACCAAAAGTGACAGAGGCGGCAAACGATTGCTTTTAATCCTTTTAGCACTATTATGGGGAATGGAAATAGGGTTTAAATTTGCTTCACACACTGTGATATATTTGTTGAATCCATGTCATGTAACAACATTAATACAAATTTATTTACTAGCTGCTCCACCAAGTAAAATTGTTACAGCATTGTTTAGAATTCATTTATATTTGTTAAATGGACCTCTT…
>TRINITY_DN20968_c0_g1_i1.p1 TRINITY_DN20968_c0_g1~~TRINITY_DN20968_c0_g1_i1.p1 ORF type:internal len:275 (+),score=121.26 TRINITY_DN20968_c0_g1_i1:1-822(+)	CACTGGGGCAACCCGCTCAACGGGGGACTCTGCCAACCGTGCGAGTGCAACGGGCAGGCGGCGGCGTGCGCGCCCGACAGCGGCCGCTGCTACTGCAGCACCAAGGGGCTGGCCGGCGACCGCTGCGACAAGTGCGACAACACCAACCACTACCACGCCGACCTCTACAACAAGGGCGCCTGCTACTACGACCTCACCGTCGACTACCAGTTCACGTTCAACTTGTCGAAGAAGGAGGACCGTCACCTGTCCGCCATCAACTTCCGCAACGCGCCCGTGAAGCCGGACGTGGACGCGGACTTCAGCATCGCGTGCAGCGCCCACGCGCGCATGAACCTCACCGTGCGCAGCCGCCTCGACCCCGCCGAGAGGACGCTGTTCAGCGACGTCAACTGCACC…
>TRINITY_DN20969_c0_g1_i2.p3 TRINITY_DN20969_c0_g1~~TRINITY_DN20969_c0_g1_i2.p3 ORF type:5prime_partial len:61 (+),score=30.62 TRINITY_DN20969_c0_g1_i2:3-185(+)	GCCGGCCGCCGCCTGCGGGACCGCGTGCTGCGACACGGGGGCGCCGTGCCGCCGCAGGTCCTGCTCAAGGACTACCTGGAAATGGAGATAACTCCACAGACGCTCGCGTCGGCGCTGATAGACGAGTTGGATTGCCACAAGGACCACCTCGACACCGTGCTGAAGATACTGGACAGGAAGTAA
>TRINITY_DN20975_c0_g1_i6.p1 TRINITY_DN20975_c0_g1~~TRINITY_DN20975_c0_g1_i6.p1 ORF type:complete len:632 (+),score=107.76 TRINITY_DN20975_c0_g1_i6:131-2026(+)	ATGTCGTGGCTATTTGGGTACAGTTCAAAACCTCCACAACCTCCTCCTTCGGACGATCCACCAGCCGATGGGGTTGGTGTTGCCGCACCTTCTACTAACCTTTCTAAATCAGAGAGGAAAGCCATGGAAGCCTACCGGTTTGATTCAAGTGCCCTAGAGCGAGCTGCATCGGCTGCAAAAGAGCTGGAACGATCAAGACATGCAAAAGATGCTTTGGAGCTTAGTAAACTTCAGGAAAGTACTCGACAACAGGAGCAAATGGCCAAGATTAAGGAATATGAAGCAGCCATTGAACAAGCTAAAGTAGAACAAAAGAAAGTTGATTATGAAGAAAGACGAAAAACATTACAGGAAGAAACAAAACAGCACCAAATGAGAGCTCAATACCAAGATCAATTA…
>TRINITY_DN20976_c0_g1_i2.p1 TRINITY_DN20976_c0_g1~~TRINITY_DN20976_c0_g1_i2.p1 ORF type:3prime_partial len:560 (+),score=106.49 TRINITY_DN20976_c0_g1_i2:83-1759(+)	ATGGAAGGTTTTGATGATCCTGGTGTATTTTTCTCTGATAATTTTGGTGTAGAAGAAAACGAATCTCAAGATCATGTTAATTTACAAGCAGTCAAAAAGAAATTCAAAGAATTCATGAGACAGTTTCATACTGGAAACTTCAATTACAAATACAGAGATGCCCTCAAACGCAACTATAACCTAAACCAATATTGGGTCGAGATAAATATTGAAGATTTGTCAAGTTTTGATGACGTTCTGGCTGAAAAATTATACAAGAAACCAACTGAACATTTGCCTATACTAGAAGAAGCTGCTAAAGAGTTAGCTGATGAGTTGACTGCACCGAGACCAGAAGGTGAGGAGAAAGTTGAGGATATTCAAGTGCTTTTGTCATCAGATGCACATTCATCAAATTTG…
>TRINITY_DN20982_c0_g1_i1.p1 TRINITY_DN20982_c0_g1~~TRINITY_DN20982_c0_g1_i1.p1 ORF type:complete len:172 (+),score=14.29 TRINITY_DN20982_c0_g1_i1:65-580(+)	ATGAATAAACTATTAAATTACAAATACTACGATACGCCTGAGGGCCAAGACATATTCATGAAGACATTTGTAACCAGTAAATATGCTGCAGTAGCCGGTCTTGCTGGTGCTTCTTTTGATGTGCTTATGTTCTCTCATCCAAAAGGTTTTGTCAATACAATCGGTCGAATGGGCTATATTGTAGGCCCTCTAGTGGGTATGGCAGTTGCCTTCACATTCACTACCAACGTTGCCCAAAATATTCGTGGGAAAAACGATAAACTCAATTACTTCTTGGGTGGTGCCACATCTGGCTTTGTGTTTAGTGCTTGGATGAAAAAGGGGATTATCGCGGTGCCTGCCGCGGTGGTACTAGGCGCAATAGCTGTGGTAAAGAAGACAGGCATCGATGAAGGCTGG…
>TRINITY_DN20985_c0_g1_i4.p1 TRINITY_DN20985_c0_g1~~TRINITY_DN20985_c0_g1_i4.p1 ORF type:complete len:303 (+),score=62.91 TRINITY_DN20985_c0_g1_i4:179-1087(+)	ATGGCACGTCATCAGCAAGATGTTGATGAACTTTTCGATGTAAAAAATGCATTTTATGTTGGAAATTATCAGCAAGCTATTAATGAGGCACAAAGCGTTAGCCCTTCTACACCCCTGGTAGCACTCCAACGCGATGCATTCCTATATCGTTCCTACATTGCCCAGGGTAACTACAGGATAGTGCAACAAGAACTAAAGACTGCAGATCCTATGCTACAGCCATTGAAGAGTTTGGTAGATTACTTACTACCTGATGCCAATAAATCTGCCATTGTTGCTGATATTGATGCTCGAGTAGCTAAAGGTACGGAACTGTCCAATGAAATATTCTTGATTGTGGCTGCAACAATTTACTATCATGAAGATAATTATGAAGCTGCATTAAAAATCCTTCATAAT…
>TRINITY_DN20986_c0_g1_i1.p1 TRINITY_DN20986_c0_g1~~TRINITY_DN20986_c0_g1_i1.p1 ORF type:3prime_partial len:238 (+),score=29.31 TRINITY_DN20986_c0_g1_i1:129-839(+)	ATGGAACCTTCAAAGGAAGCAATAGCTGTACGTATAGCACGATTAAATCGACAAATACTAGGCAAAGCAACAAGTGGTGTAAGTAGAAGCAAGAAAACAGTGGACCGAGAAGCATTGTTGGACGCACTTACAGTATTATACGATGAATGTAACGATGATCCTATCAAGAAAACTGATGAATTGGTTCGGGCTTTTGTGGATAAATACCGCAGCACTTTGGCAGAACTGCGAAGGACTAGAGTTTGTATTTCTGACTTTGAAGTAGTTCAAACCATTGGACGTGGATATTTTGGGGAAGTAAATATGGTGAGAGAAAAACAAAGTGGTGATGTATATGCCCTAAAAACATTACGCAAGGAACAATCACGGAAACGTGCCATTGCTTGCACTGAAGATGAG…
>TRINITY_DN20987_c0_g1_i1.p1 TRINITY_DN20987_c0_g1~~TRINITY_DN20987_c0_g1_i1.p1 ORF type:complete len:281 (+),score=34.19 TRINITY_DN20987_c0_g1_i1:210-1052(+)	ATGGCTCGTGGAAAGGATAAAAAAAAACGTAAGTTAGAAAAGAAACAAGAGGGAGATGATGTACCTAAGAAAATCCCTCACACGTTGGAAACTCTTCGTGAAAAAGATGAGACGATGCTCGTTAATGCTGACACCGAGGAACAAGAGGAGGCACAAAAAGATATGGAACTTGATGAACTTTCAACATACTACGAGAATTCGTATGAGCCAAAAGTGTTGATCACATACTCTGACAATCCACACAGTAAAACAAGAATATTCGGAAGAGAACTCACTAGGATTATACCGAATTCTTTATCGAGATACAGACAGAGGTCATCAGTGAAACGTATAGTACAATCAGCAATCAGAGAAGACGTCACAGATGTGATTATAATTAATGAGAACCAACGGCAGCCT…
>TRINITY_DN20992_c0_g1_i2.p1 TRINITY_DN20992_c0_g1~~TRINITY_DN20992_c0_g1_i2.p1 ORF type:complete len:230 (+),score=51.25 TRINITY_DN20992_c0_g1_i2:330-1019(+)	ATGAAGGTGTATGCTCTCATCGTTGCCTGTCTGGCTCTGGGTGTGCTGGCCGAGGAAGACTCATGCTATCAGAACGTCGACCAAGGATGCAGACGGACTTTAAGTCTGCCGCACTGCAGCGCGTATTACGGCCAATTCAAGGACAACCACGTTGTAGCGAACGAACTGAAGGCATTAGCCTCACTGTATTTGAAACGTTCCTACCATTATCTCCTGTCGGCCTCCTACTTCAACAACTACCAGACGAACAGGGAAGGATTCGCGAAGCTCTTCAGGAAATTATCGGACGATTCGTGGGAGAAAACCATTGGTCTCATAAAGCACGTCACTAAGAGGGGTGGGAAGATGGACTTCTCGAGTCACACCACACTGAAAGGCGACAAGGGCAGCAACTACACC…
>TRINITY_DN20994_c0_g1_i4.p1 TRINITY_DN20994_c0_g1~~TRINITY_DN20994_c0_g1_i4.p1 ORF type:complete len:774 (+),score=153.44 TRINITY_DN20994_c0_g1_i4:155-2476(+)	ATGAACTCCGCGCTTAATCCAGATGCACCTGAGTTTTATCCACACCTGGCGGCAGTCACACAGGAAGGATATAGAAGTGTTAACAAGACAATAAAGTCGTCAAATCAACTGCCGATGAGCTCTTCGTATGATTTATTTAAAACATATCCAGAATTTAATGAAATTTCAAATCAGATCAGCCAAAATGTTGCTCAACAGTCAAACGAACTGATTGGCACTGAACAACCGGCCGTGAAGCTGAAGTGTGAGGATTTCACAAGCAACATAGAGAAACTTGCTGATGTAAACGACAGCTTATTGGACAGGATTAATATTAGCATTGATACAGTGAGCGGTGAGAACTTACCCAGTGAGGCATTCGCGAGCGGTCTCAATGATAATCCTTCTCATAACTCATCG…
>TRINITY_DN21004_c0_g1_i1.p1 TRINITY_DN21004_c0_g1~~TRINITY_DN21004_c0_g1_i1.p1 ORF type:complete len:457 (+),score=74.29 TRINITY_DN21004_c0_g1_i1:145-1515(+)	ATGAAGATTGCCTTGTGTTTAGTGCTTGTGATTTTGTTCCAGTTTAGGAACTGCCAAGAAATACCCGAGGAGGTGTCGAGTGAAGATGAAAAACTTTCGGAAGGCGAAAAAAAACTCAGTCATAATATCTTGGCTATTCTGGAGCATTATAAACAGCCGGATCCCACGGGGCTGCCGGGAGCTAAACTACCAGATCCATACCCAGTTCCGGACGTCAAACAGTCACTCACTCTTGGAACTATGAATTTTAAAAACATAGCTTTGTATGGAACTAACGAATTCCGTCTAAATTACGTTAAGGCCGATATCGGAGCAATGGAGGCCCACGCCGTGATGACTCTCGAAAAATTGCAAGCACGCGGCAACTACACCTTCGCGACGTGGTTCAATTCGGTTCGG…
>TRINITY_DN21012_c0_g1_i1.p1 TRINITY_DN21012_c0_g1~~TRINITY_DN21012_c0_g1_i1.p1 ORF type:complete len:218 (+),score=22.65 TRINITY_DN21012_c0_g1_i1:236-889(+)	ATGGAGCTTATTAAATTATCTTCACTATTAGTGATAGCATTGCTTGCCGACTGTGCTTCAGCTTTGTACTTCCACATAGCAGAAGGAGAACGAAAATGTTTTATAGAAGAAATACCTGACGATACCACAGTTATAGTAAATTACAAAGTCGAGTTATACGATCCGAAATCTGGCGGATTCATGCAAACAACACCGGGCATAGGCATGCACGTTGAAGTCCGCGATCCGAATGATAGAATACTGTTGTCTCGAGTCTATTCGTTGGAAGGAATGATCTCATTCACATCCAGCACTCCTGGTGAACATGTAATATGCATGTACTCTAATAGCACTTCATGGTTCAGTGGTTCACAGTTAAGAGTTCATCTTGACATTCAAGTTGGTGAGCATGCTGTAGAC…
>TRINITY_DN21015_c0_g1_i1.p1 TRINITY_DN21015_c0_g1~~TRINITY_DN21015_c0_g1_i1.p1 ORF type:internal len:172 (+),score=84.47 TRINITY_DN21015_c0_g1_i1:3-515(+)	GCCCTGCCCGCCGCGCGCCGCCCCCCGCCGCCGCACATGCAGCGCCTGGACGACGAGCTGCTCGAGATCACGCAGCTGTATGAGGAGTACGCGGACCGCTACAACCTGTGGGAGTGCAAGCTGGCCATCGTGCAGTGCTCGGGGCACAACGACGCGCTGCTGGTCGAGAACATCTGGAGCAACATTCTGGCGGAGGCGGAGGCGGCCGCCAGCGCCCTGCCCGCGCCCGACGAGAGGCTGGCCTCGGTGCTCAGTAAAATCACCACTCTGGGACGCGAATATGTCAACACCGGACATTGTTTCCCCTTGTATTTCATTGCACGCCAGTTAGAAATAATGAGTTGTAAACTTCGAGCGGATCAGAGCATGGTGTTCAAAGCGATTCTAAGTATCGGAGTC…
>TRINITY_DN21016_c0_g1_i1.p1 TRINITY_DN21016_c0_g1~~TRINITY_DN21016_c0_g1_i1.p1 ORF type:complete len:135 (+),score=9.31 TRINITY_DN21016_c0_g1_i1:93-497(+)	ATGTCCCTACCTCCGGCTAGTGGAACCGGCAGATATTTTGCTAAAGCAGCGAAGTCTATTCGCCTAATACGCCAAGGTTGCACGAATCGACCATTCTTTCACATTTCTGTAACCCATAGGAGACGTTTAAACAGTCAGCCAGTAATAGAGCAGCTAGGTTCATACGATCCAATGCCGAACATCAATAATGAAAAGCTAGTTGCCTTGAATTTGGAACGACTTAAGTATTGGCTTGGGAAGGGCGCTCACGTATCGACCCCGGTTTCAGAACTTCTTGGACTCTCAGGATTTTTCCCCATACATCCTCGAACCTACATGACTGCCTGGAGAAATAGACAACAAGAAAGGGAGAACCTAGCCAAACAAGAAGCAGAAAATGCCAAAGAACAAACTGCTACA…
>TRINITY_DN21017_c0_g1_i1.p1 TRINITY_DN21017_c0_g1~~TRINITY_DN21017_c0_g1_i1.p1 ORF type:internal len:1912 (+),score=400.89 TRINITY_DN21017_c0_g1_i1:1-5733(+)	GCATCTCCGCGCCCGCGCTACCCCGCCGACCAGTCGCACCCCGCGCTCGACGCCGGGCCCGAGACGGACTACGTGCTGTACGCTCGCACCGACGACGAGGACCCCGACGAACTCGAACATCTCGACGACGACGACATCGTGCTCGTCGAGCCGGGCACCATCTCGCCCAGCGAGCGTATCGCCACCGAAGAAGACTTCGAGGAACTGATAGACAGCGGCAAACCTGAAGATGAGGAGGAAGAGGTACCGACACCTCGCACGGAAACCGCCACTAAAACCGTCGCGGTGATCAGCCTGTCGACGGGCTCCCACCAATACAAGCTGATGAGTCCCGCCACGCGCCTGGCCGTGCTCTCGCCGCACGCCAACACTAAAATTCTAAATGAAGTATCGCAGGCG…
>TRINITY_DN21018_c1_g1_i2.p1 TRINITY_DN21018_c1_g1~~TRINITY_DN21018_c1_g1_i2.p1 ORF type:complete len:300 (+),score=47.70 TRINITY_DN21018_c1_g1_i2:168-1067(+)	ATGTCTATAAATCTCTCTATATGCTTAAAACGTGCAAGTAAAATATATCACGAAGGGGAAATAATCGCTGGCGTGGTGGTGGTGGAGAGCAGTAGCGATGTGCGACATGAGGGCCTTTCACTCACTATGGAGGGATGTGTCAACTTGCAGCTGAGCACCAAGAATGTGGGCATATTTGAAGCTTTTTCAAATAGCATTAAGCCAATAAATTTAATAAATGTTACAGTTGAGCTAGCTCTCCCAGGTAAGATCCCTGTAGGCATCACAGAGATTCCATTTGAGATGCCACTGCGGGCCCGTCAGGCTGTATCTCCAGGATATCCTGGTCTACTGGAGACTTACCATGGAGTGTTTGTTAATATAATGTACACACTAAAGTGTAATATGAAGAGATCATTT…
>TRINITY_DN21021_c0_g1_i3.p1 TRINITY_DN21021_c0_g1~~TRINITY_DN21021_c0_g1_i3.p1 ORF type:3prime_partial len:527 (+),score=165.56 TRINITY_DN21021_c0_g1_i3:345-1922(+)	ATGGCTGCGAATATGTACAGAGTCGGCGACTGCGTCTATTTCGAGACGTCGTCGACGTCTCCGTACCAGATCCGGCGGATAGAGGAACTTAACAAGACGACTTCGGGCAACGTCGAGGCAAAAGTCTTGTGTTTTTACAGGCGGCGAGACCTACCCAATCCCTTAATACAATTAGCTGATAAGCATCAAATGGCCCAGTCAGAAGACTCACCGGTCGCGATGAAACTCAAGAAAATATGCCTTAAAACGCCGGTTGGCGAGGAACAGGCGGCACAAGCAGTTCTCGACCCAGCGTTAGCGGCGATGGAGGAGGAATCTACCGAATTGCCAGGTACAGACGGCCTGGCGCCGAAGCAGCGGCACCAAGCGAAACACCGCGAGCTGTTCCTGTCCAGGCAC…
>TRINITY_DN21021_c0_g2_i1.p2 TRINITY_DN21021_c0_g2~~TRINITY_DN21021_c0_g2_i1.p2 ORF type:internal len:126 (+),score=81.34 TRINITY_DN21021_c0_g2_i1:2-376(+)	GCCTTCTACCTGCGCGCGTCGCCCTACACGCGCCTCGCGCGCCGCCTGTCCCGCACGCTGCGCCGCCCCAAGCACTACGCGCGCTCGCCCTTCTCGCCCATCAACCTGACGCTGCTCAAGAACGACTGCACCGCGGGGGCGGAGGCGGGCAGCGCGGGCGGGGCGGCGGGCGCGGCGCGCGTGCGCGGGCCGGTGGGCGCGGTGGCGGCGCGTCTGGCAGCCGCGCGCGGGGTGCCGCTGTCCCGCTCCGCCACGCACGAGTGGCTGCTGCTCACGCCCAAGGACCGCATGCCCGTGCCCGACCACGTCGCCTTCCCCAAACCGCCCAAGGCACCAGACGGCAGCCTGCTGTACGAGCGCGTGCTGTCCCGCGGC
>TRINITY_DN21021_c0_g3_i2.p2 TRINITY_DN21021_c0_g3~~TRINITY_DN21021_c0_g3_i2.p2 ORF type:internal len:132 (+),score=84.50 TRINITY_DN21021_c0_g3_i2:3-395(+)	TCCCGCGGCGAGCTGGAGGCGCGCCGGGCCGAGCCCGCGCCGCCGCTCAAGCGCCGCGCCTACGACGACATCAACGGACTCGACAGAGTGGGCGAGCGGTCGCGCGAGACGCTGGCGCCGCCCGCCAAGCGCCCCAACAAGCACCCGGCGCCCATGCAGCGGCCCTCGCGCGAGCAGTACGCCGCCATGTGCGCGCGCGCGCAGGCCACCGGACAGCCGCTGCCGCCGCACGTCTTCGCGCACGTAAATGGCAAACCGACAAACATCACAGGACGCGGCGGCCGCCGACACGTGATCTCGTGGATGGACGCCCCCGACGACCTATACTTCAGAGCCACCGATGCGGCCAAGGCGGCGCGGCGCGCGCTGAGCGGCGGGGAGGTGCGGCGCGGG
>TRINITY_DN21027_c1_g1_i1.p1 TRINITY_DN21027_c1_g1~~TRINITY_DN21027_c1_g1_i1.p1 ORF type:complete len:445 (+),score=94.13 TRINITY_DN21027_c1_g1_i1:189-1523(+)	ATGGAAAAAGCACAGGCATTTACATTAGAAAATTTCATTAGTAATTGGAATGGCGATTTTCCGAATTATCCTCTTACGCCTGCGGATCTTAAAATTCCTCAAGCTGTGATGGGAGCTCTGTTTCAAATATTCGACAGGCTTGGAATCGATCGCGACGCTGTACTTGCGCCACCCCCTGAAGAAAACTGTAACGAGCACACAATATATTACTGGGACCTCTTACCGGTGATCAACATGACGCGTGTGATCAATCATCTTGTATCTGTTATGCCTCAAGTTTCTACAATTAGCATATCGCATTTCCTGCAACCGACAGCAATAACGTCGCATTCAATACTTCTGTTGCTTTTCAATTTGATGCTTTTTAATGAAGGGAGATTAAGGGATATTGCTCCATTC…
>TRINITY_DN21029_c0_g1_i2.p1 TRINITY_DN21029_c0_g1~~TRINITY_DN21029_c0_g1_i2.p1 ORF type:3prime_partial len:498 (+),score=166.58 TRINITY_DN21029_c0_g1_i2:609-2099(+)	ATGGCTAATTCAACGGCTCAAGTGTTAATGAAGAAGGGTAAAAGGGGGGCAGCCGCTTACATACATGCGGACTGCTCCAGCGGATCACCACAGCACTTGGGGCCACTTTTAGACGTTCTGCTGAACCCTAGCAAGGCTATAGACGAGTGGGAGACCATTGACTGGTGTCGGTGGCTGCTGGCTGGAGGTAGAACACCAGATGAATTCGCTGCAGTCGTGCGTAGCTACGACAAACATGACAAGTGCGGCCTAGTTTGGATACCGCGCGTGGTCGCCTACCGCTGTCGGACGTGCGGTATATCGCCCTGCATGTCCATTTGCAGAGAATGCTTCCACCGAGGCGATCACTCCACGCACGACTTCAACATGTTCTTATCCCAGGCCGGTGGCGCCTGCGAC…
>TRINITY_DN21036_c0_g2_i1.p1 TRINITY_DN21036_c0_g2~~TRINITY_DN21036_c0_g2_i1.p1 ORF type:5prime_partial len:166 (+),score=44.71 TRINITY_DN21036_c0_g2_i1:3-500(+)	GCGCTGGGGTCGGGGCGCGCGCTGTCCGCGCCTCCGCCCGCCGACCACCTCGCGCACTCCGTGCCCCTCGAGCCGCTGCACAACCCGCTCGACGACCACGATCATCTACAGAATGGTATGCAGATGACTAATTTGGGCTATGATGAGCAACAACATGGTCATCAAAGTCCACAGCATGACTATGATCTACCGCCTACTCCCGAGAATGCTGACGACGGTGAGAGGGAAGCTGGGGAAACAGACGAACAGTTCGAACAGCGCGTGTTAAATAGACGAGCGGCGCAACTGTTCGCAGTGATGAGACCCAAGATTGCTGCGGGAATGACTCTTGGCTTCGCAGATTTAGCGCCTAGACACAATAATAAGAAACAGGTTGCACAAAAGTTTTACAGTCTCCTT…
>TRINITY_DN21037_c0_g1_i3.p1 TRINITY_DN21037_c0_g1~~TRINITY_DN21037_c0_g1_i3.p1 ORF type:complete len:146 (+),score=11.31 TRINITY_DN21037_c0_g1_i3:263-700(+)	ATGACCATTTACAATTTATACATATTCGATCGATATGGTACTTTATTGTATTATGGTGAGTGGAATCGTTCAAAACAGTCTGGAATGTCTATAGAGGAGGAAGGCAAATTAATGTACGGAATGCTTTTCTCGATAAAATCATTCGTTTCAAAGATTTCACCTTTAGATCCTAAAGATGGATTTAGTCATTATAAAACTTCAAAATACACCCTTCACTGCCTGGAGACACCCTCAGGGCTGAAGTTTGTGATGAATACAGACAACCAAGCACAGGGCGTCCGAGATCTCCTAAAAAAGATTTATGCTGAAATTTATGTTAAATATATGATAAGAAATCCGTTATGTGAAATGGGTGAACCCATTGTCAGTGACCTATTTAAAAGTAAATTAGATTTGTTT…
>TRINITY_DN21042_c0_g1_i1.p1 TRINITY_DN21042_c0_g1~~TRINITY_DN21042_c0_g1_i1.p1 ORF type:complete len:120 (+),score=21.26 TRINITY_DN21042_c0_g1_i1:194-553(+)	ATGATGACAAGACGTTTGGTTTTACAAAGCTTCAAGAAATTGCACAGAACTAGAATGAAAGTCTTCGAAGGCGACGAACGTGCTTTATTAGCGGCACGAATAAAAATAAATGAAGAATTTCGCAAAAACAAAAATGTTCAAAATGAAAACTCGATTAAAGCGATGATTGCATTTGGAGAGGATATAGAAAGGGAATTAAGGACTCAAGTGATTCAAGCCCGAGAAATAAAACCAGGTGTTTATGAAGCAAGAATTACCGATGACACTGTGAAATTAGACAACATACCTTTCAATGATCATGCTATATTAGAAGATGGGACAGAAGCACCACGACCATGCTGTCAAGATAAAACCAAATAA
>TRINITY_DN21043_c0_g1_i1.p1 TRINITY_DN21043_c0_g1~~TRINITY_DN21043_c0_g1_i1.p1 ORF type:internal len:286 (+),score=76.83 TRINITY_DN21043_c0_g1_i1:2-856(+)	TCCGCCGCCGCCCCCCGCAGCCCGTCGCGCTCCTCCCAGCACAGCCACGCCTCGCACGACGACTCGCTGGTGGTAAACAAAAGAAGCAAATCTCCTTCTCGTGTGGTCTGGCCTCTGGGCCAAGGCAGCTCCCTCGGCATTCCTCATACCTTCGAAGTCCACACGTACACCCGGCCTACGGTTTGTCGCCATTGCAAGAAACTACTTCGAGGACTGTTCAAGCAAGGTCTTCAGTGTCGAGATTGTCATTACAATGCGCACAGGAAGTGTCTGCCCTTCGTGCCTAAGGATTGTGGAGGGGAGATACGAGACCAGCACGGAGAAGCGGACAGCGGGACCGGCAGTGAGCTATCGGAGACAGCGCCATTGCTGGACGAGTCTGACGAGGAAGCAACTCCT…
>TRINITY_DN21046_c0_g1_i8.p1 TRINITY_DN21046_c0_g1~~TRINITY_DN21046_c0_g1_i8.p1 ORF type:complete len:391 (+),score=45.59 TRINITY_DN21046_c0_g1_i8:128-1300(+)	ATGAAGAAAAGGCCCAATTTATTGTTTCGAGATGATTCGGTTTATTTGCTTCGTGGGAATTACGGCATAAAATCACTAAGATCAATAACATCAGATGGTAAAAAACTTGAAGATTGCTATAAAATATTAAAGATACCTCTGGGTTCTAAACAAGATGTAGTGAGAAAGGCTTTTCTAGAATTAGCCAAGAAGCATCACCCAGATTCGGGAAGTCCTGAAGCTGATATTGAGAAGTTTGTTGCTATAGAGAATGCTTTTCGAAAGTTAAGTAAACATAACACTGGCCAAAGCAGTACTGATGAGATTGAAAAAATTGTCTATGACATAAGGCACACAGCTCCGCAGCACCGTCAATATTTAAGTTTTGAAGGTGTAGGCCATGGTACCCCATACCAACGT…
>TRINITY_DN21047_c1_g1_i1.p1 TRINITY_DN21047_c1_g1~~TRINITY_DN21047_c1_g1_i1.p1 ORF type:complete len:186 (+),score=35.37 TRINITY_DN21047_c1_g1_i1:106-663(+)	ATGTCGGCCGTCGTTTCGGACTGCTTCACGATCGGCAGTATAGTCGCCACGCGCACTTGTTACAACGAAAACATCGAAGGAGAGGTCCTAGCTTTCGATCCTCAAACAAAAATGTTGATTCTGAAATGCCAATCGTCCAGCGGCAATCCGAAACGGCACGACGTCAACATCGTGAACCTGTCCCTCGTCAGCGACGTTCAAATCAAGAAGGAAGTATCCACGGTACCAGAGCCCCCCCAATCATTGAACTTGCACAGATTGAACACAAGAGTTAGAAATTCTATTGAAAACAAACGAAGATTGGTATCAGCATTATCCGCATGCCTAGACCCTGAAGGACAAAGACTGTTCATGGCGATAGCTAGAGTGATTGACGACGTGTCCTGGGCCGGACAGAGC…
>TRINITY_DN21053_c0_g1_i1.p1 TRINITY_DN21053_c0_g1~~TRINITY_DN21053_c0_g1_i1.p1 ORF type:complete len:332 (+),score=31.07 TRINITY_DN21053_c0_g1_i1:286-1281(+)	ATGAAACCGAGACCTTGCGGCTGCAAAGGTTGTAGGACGTGTTTGATCTGTGAAACACAATACGGTGCTGCAGACCTGAAATTGCAGTTGGAACTAGACAAAGAAAAAAGTTACGTCTACTGTCCGTATTGCAACAAAGCCTGGAAAGGATGGGACATCAATTCTTACAAAGAACATCCGAACCATCACGGGGAACCGTTGAGTTATCGCGGCGTCTATATTCACTTGGACTTTATAAGCGAGCTGGAAGAGCAAATCTTAATCGATAACATAGACGAAATACCTTGGGATAACTCACAGAGTGGCAGAAGGAAACAGAACTATGGACCCAAAGTCAACTTCAAAAAGAAAAAAATCGTTTCCGGAAATTTCGAGGGTTTTCCAAAGTTTTCGAAAATG…
>TRINITY_DN21056_c0_g1_i2.p1 TRINITY_DN21056_c0_g1~~TRINITY_DN21056_c0_g1_i2.p1 ORF type:internal len:197 (+),score=50.55 TRINITY_DN21056_c0_g1_i2:2-589(+)	CCCGCGCTCGAGCCGTCGCTGCGCCGCACCACCCTGCAGCAGCTCGCGCTCGTCATGCGGCAACAACAACTGCACGAAACATTCATGGAGTACGACGGCCTTCGAGTTGTCGTGGCTACGTTGAGGATGTCCTTACTGGTGGATGACTATCTTGCGTTTCCGGAGTGCGCGGTCAGCTGCGTGTCGGTGCTAAACAGTGTGTGCTTCACGGCCCGTCACGCCTTGGCCAAGATACCTGACCTATTTTTGTTATTGTTGAGAGTGATATTGGTGTTTCCAACAAATGAAGCTACAGTGGCTATGACCGCACAAGTGTTGGCTCTAGTGGCGTGGGCCGGATTTGTATTACAAGAGCTAGATTCTGCTCGACGTCGCGTACCAGCTCTGCCATTAAACGTG…
>TRINITY_DN21059_c0_g1_i3.p1 TRINITY_DN21059_c0_g1~~TRINITY_DN21059_c0_g1_i3.p1 ORF type:3prime_partial len:728 (+),score=112.37 TRINITY_DN21059_c0_g1_i3:297-2477(+)	ATGAAGTGGTTTGAGATTTTTATTATGTCGTTGCTATGCGCAAACGGGGTGCTCTCATACTGTCCCTCACTGTGTGTATGCAAAAGTAATAAGGCAGGCGAGGGGGCATCAGCGGAACCACTGCCGGGAGAACTCAAGCTCAAGTGCGGTGGCAGTCCAGCACCGATAACTGAACTTAAGGAAATCGACCTGAGCAAGCTGTGGACAATTGTAGTTAGTCTTAATTTATCCGGCAATGCTATTTCTACATTGTCGAGAGAGCTGTACTTGCCAAATCTACAGAAACTAGATTTAAGCAGAAACCAGATAACATTAATAGAATCGGATGCATTTTACAATATGACAGCTTTGCAAAAGTTAGACCTATCGCAGAACCACATCAGTAATGTGTACAAGGAA…
>TRINITY_DN21061_c0_g2_i1.p1 TRINITY_DN21061_c0_g2~~TRINITY_DN21061_c0_g2_i1.p1 ORF type:complete len:55 (+),score=4.95 TRINITY_DN21061_c0_g2_i1:267-431(+)	ATGAATTTAAAACAGTTTACTACTAAAAATGCAGTTCTTCTTATAATGATACCAGCATTAGGTGGTCTCCATTATGGTTGGTATAAGCTGCAGAGCGTTGATAGTCTGGTGCCAGACAAAGATCGCAGTAGGCTTCCTAAGTGGTTGCAAGAACTTGGATTCTGA
>TRINITY_DN21062_c0_g2_i2.p1 TRINITY_DN21062_c0_g2~~TRINITY_DN21062_c0_g2_i2.p1 ORF type:internal len:609 (+),score=255.64 TRINITY_DN21062_c0_g2_i2:3-1826(+)	CGCCTCACGTACCACGTGTACGCCGACCTGGCGCTCGTGCGCACCTTCCTCACCACCTACCGCTCCTTCTGCGAGCCGCGGGAGCTGCTGGCGCTGCTCATCGAGCGGTTCCGCATCCCCGAGCCCGCCGACGTCTACGACAAGCCGCCCCCAGCGGAGAGCATAGAGAGCGTGGCCAGCAGCGACGCCGAGAAGCTCAGCAAGAACACCGTGAGGGAAGACTGGAAGAGGTACAGGAAGGAGTTCCAGCAGCCCGTCAAGTTTAGGGTTATTAACGTTATTAGACACTGGGTGGATCAACACTTTTATGATTTCGAAAGAGATCCCGAGCTTTTGGACGAGCTCCGAGAGTTCCTGGAGTCCGTCGACGGGAAACCCATGAGGAAGTGGGTCCAGAGC…
>TRINITY_DN21066_c0_g1_i3.p1 TRINITY_DN21066_c0_g1~~TRINITY_DN21066_c0_g1_i3.p1 ORF type:3prime_partial len:440 (+),score=92.89 TRINITY_DN21066_c0_g1_i3:174-1490(+)	ATGGATTTCAATACTACAGGAGCGATGAGAAGTCCGTTCTCGCCCCGGGTAAGACAGTCCATTTCAGGGCGAAGGCCTGGCGGCCTATCTTCCTTAAAAAAAAGCCAAAGTAAATTTATGCAGTCACAAAGCGAACAAACTGGCGATGTGATCTATAAAACTCCATCGATGACACTAGAAACGTACGGGGCACCTATGCCAGTGATGGTCACAGAGGCTCTTGCGTTCGCAAGTGGAGACATCTCAGTGCGCCTATCGACCTGTGGCTGGTGTTGGGTAGTGTCTGGTCGTCGCATCCTGGCTTGGGAGCAATCTCCAATAGATACTGATGAAGATCCAGCCAATGTGACTGGCATATCAGCTGCTCGAGAGCTCACATTACCTCAAACAGATTTAGCT…
>TRINITY_DN21067_c0_g1_i3.p1 TRINITY_DN21067_c0_g1~~TRINITY_DN21067_c0_g1_i3.p1 ORF type:complete len:144 (+),score=15.62 TRINITY_DN21067_c0_g1_i3:126-557(+)	ATGTTTTTACGTTTTAGAAATTTACACCAGCTAAAAAAGTTTGTTAATGTAAACACATTAAACAAAAGATTCTCCCAAGAACCAGCAACTTCTGTTTCAAGTACAGATATCAGTATTAGTGACAATTGTGTACAAAAATTAAAAGAATTATGTAAAGAAAACGATACCTTTCTGAGGCTTTGTGTAGAAAGTGGTGGATGCTCTGGATTCCAGTATAAATTCAACTTAGACAATGTTGTTGATAGTGATGACAGGATATTTGAAAAAAATGGTGTCAAAGTGGTGGTTGATGAGACGTCACTTGAGTATATTAAAGGTTCAACAATAGATTATCACACTGAACTTATTAGGTCTGCTTTCCGAGTGCAACAGAACCCAAATGCAGATATAGGTTGCTCT…
>TRINITY_DN21069_c0_g1_i1.p1 TRINITY_DN21069_c0_g1~~TRINITY_DN21069_c0_g1_i1.p1 ORF type:complete len:275 (+),score=27.76 TRINITY_DN21069_c0_g1_i1:153-977(+)	ATGGAAACCAAAGTTGCAGTAGTAACTGGAAGCAATAAAGGAATAGGCTTTGAAATCGTTAAAGGATTGTGTCAGAAGTTTAATGGTGTAGTGTACCTCACAGCTCGAAATGAAGAAAGAGGGCGGCAAGCTATTAGGAAGCTACGAGAGTTCGAGTTAAATCCTTTATTTCATCTGCTGGATGTAACAGATGAAGAAAGTATAAAAGAGTTCGCTTCCCATATTTCAAAACACCATTCGGGTATTGATGTATTCGTAAACAATGCCGGCATTCTGGACTTTGATAAGTCTGTACCTTCCTATGAAGACGCTAAGAAATTAATCGACACGAATTTCATGAGCTTATTAACCATATCAAAAATATTATACCCTCTACTGAAAAACGATGCACGAATTATA…
>TRINITY_DN21072_c0_g1_i3.p1 TRINITY_DN21072_c0_g1~~TRINITY_DN21072_c0_g1_i3.p1 ORF type:internal len:405 (+),score=193.20 TRINITY_DN21072_c0_g1_i3:3-1214(+)	CGCCTGTCCCTGCTGCTGGCTGACCCCCGCGCGCCCTCCCTGCAACAGTTCGCCACCAACAAGGCGATCTTTGCTACGGAGATCTACGAATACGCTAAATCATTGAACCAGGACTACGTCATACCGGAGCTGCAGGTTTACAAATTGTTGATAGCGGTTCGACTGACGGACTGCGGGCTGTACGAACGGGCACTGGGGTACACCGAGCGAGCCGCCCGCGCCGCTGCCCCCGCACCCCGCCTGGCTCGGGCGCTCGCCCTCCTCGCAGACAGGTTGAAGTACCACGACCCCGCTCTGCAAGACGACGCCCCCCTGGACGAGGGGGACAGCGGGGAGCCGTCCCCCCGCCACCAGCAGTGGATCGAGGACGTCAAGAACATCGCCAATATGACTGAGGCT…
>TRINITY_DN21073_c0_g1_i1.p1 TRINITY_DN21073_c0_g1~~TRINITY_DN21073_c0_g1_i1.p1 ORF type:complete len:183 (+),score=41.18 TRINITY_DN21073_c0_g1_i1:164-712(+)	ATGTTTAAAAAGTTTGATGAAAAGGAAAGCATATCGGGCGTGCAACAGCTCAAGTCCTCGGTCCAGAAGGGCATAAGGGCTCGCCTTTTGGAACTGTACCCTCATTTGGACAACTACATTGACCAGATCTTACCCAAGAAGGATACGTTTAGGATTGTCAAATGTCACGATCACCTCGAGATAATGGTGAACAGTGCCGGTGACTTGCTATTCTTCAGACATCGCGAGGGTCCCTGGATGCCAACCTTAAAACTACTGCACAAATATCCGTTCTTCGTTCCGATGCAGCAAGTCGATAAAGGCGCTATTCGCTTCGTGCTCAGCGGCGCGAACATCATGTGTCCGGGGCTGACTTCAGCCAACGCGAAGATGTCTCCGAGCGACAAGGGTCAAGTCGTC…
>TRINITY_DN21078_c0_g1_i1.p1 TRINITY_DN21078_c0_g1~~TRINITY_DN21078_c0_g1_i1.p1 ORF type:internal len:342 (+),score=69.32 TRINITY_DN21078_c0_g1_i1:2-1024(+)	GCGGCGCTGCCCCCGCTGCTGCGCGCCGCCGCGGACCTGCTCATGTCGCGGGGGAACATCGCATCCGCGCACTACCTCTACTCGTTAGCGCAAAGTCCACCAGATGGCTGGGTAGCCCGACTAGGTGTGTTTGGTCGTCTCCACGAACTGTCCATGTTTAAACAGTCAGCGAATGTCGGAAGTCTTGGGAATGCTGCAATTATCGTCAAATTACTGGCTGTGTTAATCAAAATGTCAACTAAAGAAGAAGAAATATTCGACTGGGATGTAAAATTCACAACTCTTAATCCGGCTGAACTATTGGAATTGGCTTCATTTGCTGCTGCGGTTGGCCTGTGGGAGATGCTACCATTATTCAGCATTCACAGAGGATACCCTAACATACTTCTGTCAGCAGTA…
>TRINITY_DN21084_c0_g1_i3.p1 TRINITY_DN21084_c0_g1~~TRINITY_DN21084_c0_g1_i3.p1 ORF type:complete len:411 (+),score=40.56 TRINITY_DN21084_c0_g1_i3:388-1620(+)	ATGAGACTTACGCAGGCATTAAAAAGACAACATATAGATTTTATGTTTAAAAAACATTGGCTAGTTCAAGGCAAAAGAATACCAATTGACACGGGCGTTGAAAAAAAATTGAAGGATATGGGTATTGAGGTTCAAGATGCTCTTGAATTCGTAAAAGGAAAACGGGAAGAACGCGAACACATACAAATTATAGGACCTTACGAACAACCGTTACCTTTAGACAAGAATCATCCAAATTATAAAGAGAAACCGTGTCTCACGCTAAACCAAGACAACGTCCTTCTTGAAGGTTTATCGCAAGCGCAGGTCCTAACTAAAACTATAATAGCTCAAGACAAACTTCCTCCAAAAATCGAAGAACTATCACGACTACCAGCTCCGGCTGCTATTCACGAAAAC…
>TRINITY_DN21092_c0_g1_i1.p1 TRINITY_DN21092_c0_g1~~TRINITY_DN21092_c0_g1_i1.p1 ORF type:complete len:509 (+),score=86.29 TRINITY_DN21092_c0_g1_i1:63-1529(+)	ATGGTGAAAGTAGACGTCAAGTACACTAAGCTATTTATCAACAATGAATGGGTAGATGCTGTCAGCAAAAAAACCTTCCCTACCATCAACCCACAAGATGAAACAGTCATAACACAGGTCGCTGAAGGAGATAAGGCGGATATTGATTTGGCCGTCGCCGCAGCAAAGAAAGCATTCCACCGTTATTCCCCATGGCGTACCATGGACGCTTCTCAACGCGGCCTCCTATTGCTTAAGCTAGCCGAACTTCTAGAATCCCAATCTAGATACCTAGCTGAGCTAGAGACTTTAGACTGTGGAAAACCGGTAAAACAATCCGAAGAAGAAGTATACTTTTCCGCAAGCGTGCTCAGATATTACGCTGGAAAAGCGGACAAGATATTAGGAAATACCATTCCT…
>TRINITY_DN21098_c0_g2_i1.p1 TRINITY_DN21098_c0_g2~~TRINITY_DN21098_c0_g2_i1.p1 ORF type:complete len:427 (+),score=48.68 TRINITY_DN21098_c0_g2_i1:95-1375(+)	ATGTGTTCAAAAATTTTAACACTTAGTAATGTTTTAAGTAGACCTATGCAATTATTTTTTAAGCCAAATGTTACTTCTAACCTAAAACCAAATATCAATGTAACCTCAGTGGCTTGCGTGAGTTTCTTTAATAAATTACCAGCTGAAAAACTTTGGAAGTCTGTAACATCTGTAAGTAATGCGGGTGCCAAGAAGGGTCGTGGCAAGGGAGCAGGTAGGATCCGAATCCGAGACTTGAATAGAGGCCAGGTAATTGGCACAGGAAAAGTTAATATGTTGTGGCCTGGTCTATCAGCCCCTGTGATCAGAGGCAGAGAATTATTGAAACAGCAAAAGCTACCTGATGATCCTGAAAGAATGGAAAAGCTAATAAAAATACGAGATTCAATGACAAAGTTC…
>TRINITY_DN21105_c0_g1_i5.p1 TRINITY_DN21105_c0_g1~~TRINITY_DN21105_c0_g1_i5.p1 ORF type:complete len:492 (+),score=66.43 TRINITY_DN21105_c0_g1_i5:400-1875(+)	ATGACATCAAGAAAACGAATTTTCGATTTATTGCGAACGATAAATATTGCATCTTGCCAATGTCCTGCGCACGGTTACAGAGGAAATATTCAAGTTTCAAATGCAACACCATTAAAAGATTATGCATTTGAGATCAAATGCTCAACAGTTCGATATGGGTTAGGTGTAACTCGTGAAGTAGGCCAGGACTTAGTAAATTTAAATGCTAAAAATGTATGCGTCATGACAGACCCTAATGTTGCATCTTTGAGTCCTATGAAAGCTGTTCTGGATTCACTCACTAGAAATGGAATAAATTATAAAGTTTATGATAAAGTGAGAGTAGAACCTACAGATGGCAGTTTCAAAGATGCAATTCATTTTGCAAAGGAAGGAAACTTTGACAGTTTTGTTGCTATT…
>TRINITY_DN21106_c0_g2_i5.p1 TRINITY_DN21106_c0_g2~~TRINITY_DN21106_c0_g2_i5.p1 ORF type:3prime_partial len:291 (+),score=94.36 TRINITY_DN21106_c0_g2_i5:209-1078(+)	ATGCAGAATGTTGGACAGTCTGAAAACCGAAATATCGATAAGGTGAATGTGCAACTTGATGTGGTAAAAACGTCTACTCCACAGAGTTCGGCTTCAAGTCCGGCCAAATCTGAAACTGAAACGTATTCAGGAGCTCCTGCCAAATATATGACAGACTCTTCGGAAAGTGAGGATGACTCCGTGTCTGAGATCTTGCTGGCTTGTTTGTGCCTTAGCAGGCCAGACCTGTTGGCCGAAATGGAAGAAGAAAATGGTAGTACCGAGCCATCTAAGTTCCTACTCTCGCACGATGATCCCGAAAGAGCTGTCGATCCTGAAATGCAAGCCAGACTGGAAGCATTATTAGAGGCAGCTGGTATTGGTAAACTGTCAGGCGAAGGCAAACACTTGGCCGACCCG…
>TRINITY_DN21108_c0_g1_i1.p1 TRINITY_DN21108_c0_g1~~TRINITY_DN21108_c0_g1_i1.p1 ORF type:complete len:120 (+),score=15.26 TRINITY_DN21108_c0_g1_i1:200-559(+)	ATGGCTAGCTCAATAATTCTAGCAGGTCTTGGTATGGCAGCGGTCGGTTTCGCCGGACGATATGTTCTAAAGCAAATGCCAAACGCTTCAATGAAATTTGCCGAAGCAGTGAAGAATTTACCTAAATTCGACTCTGAAACATTAGCAAATTCTAAATATTACAAAGGTGGATTTGAACCAAAAATGACGAAAAGGGAAGCGGCTCTTATTTTAGGCGTGAGCCCCACAGCCAGTAAAGCTAAGATTCGAGATGCTCACCGTAAAATAATGCTATTAAATCATCCTGATAGGGGTGGGTCACCCCTCATAGCAGCAAAGATCAATGAAGCTAAAGATCTACTTGAAAGTGGAAAATCATAG
>TRINITY_DN21109_c0_g1_i1.p1 TRINITY_DN21109_c0_g1~~TRINITY_DN21109_c0_g1_i1.p1 ORF type:complete len:322 (+),score=52.07 TRINITY_DN21109_c0_g1_i1:117-1082(+)	ATGGATATAACACCATTATTTAAGGCTTGCATAAAAACTGTTAAAACTCGTAACAAGGCTTTCGGCATACACAGTCCGATTAGCGAAGATAAGCAACGCATATTGAGGGTGAAATCAAAAAATGCTTTCATGGCAACAGCTAAGGATATTTGTTCACAAATTACCAAGCTTAGAGACTTCTTATTGGAACACCGCGATAAATATTTAAGCTTCTTCAATAATGTTACTGGAGACGATATGTCTGATGAAGAGCGCGACCAAATAGACACCGGTGCGCAACGCATCATGAACACATGCTCACACCTGCTAAAAGAGTTCAGGAATGATAATCGAAGAACTACAGTGACCCCACAAACTAGGGAATATATGGACTCAGTCGTAGATTTAATTGATGCTTAT…
>TRINITY_DN21111_c0_g1_i1.p1 TRINITY_DN21111_c0_g1~~TRINITY_DN21111_c0_g1_i1.p1 ORF type:complete len:221 (+),score=30.86 TRINITY_DN21111_c0_g1_i1:211-873(+)	ATGACCGACGGAGTTCAAATACTCCGACGCAATCGACCCGGCACCAAAGCCAAGGACTTCTGTCGCTGGCCTGATGAACCCTTTGAAGAAATGGATAGCACATTGGCTGTTCAACAATTTATTCAACAAACTATTCGACGTGACCCTTCGAATCTCGAAGCTATTTTGAAGATGCCAGAGGTGTTGGATGAAGGTGTTTGGAAGTATGAACATCTAAGACAATTTTGTATGGAGCTCAATGGATTGGCTGTGCGCCTACAAAATGAATGCAAACCTGAAACATGTACACAAATGACTGCAACAGAACAGTGGATATTTCTGTGTGCAGCACATAAAACTCCTAAAGAATGTCCAGCCATTGATTACACACGGCACACTCTAGATGGAGCAGCTTGCTTG…
>TRINITY_DN21112_c0_g1_i4.p1 TRINITY_DN21112_c0_g1~~TRINITY_DN21112_c0_g1_i4.p1 ORF type:3prime_partial len:196 (+),score=61.23 TRINITY_DN21112_c0_g1_i4:261-845(+)	ATGGCGACAAACAGGACCGGAGCCGCACAGAGGCCCAATGGCGCTCCACAGACAAAAGTCTGCCAGTTCAAGCTGGTGTTGTTGGGCGAGTCTGCGGTAGGCAAGTCCTCGCTGGTGCTCCGATTCGTCAAGGGACAGTTCCACGAGTACCAGGAGAGCACCATCGGGGCTGCGTTCCTCACCCAGGCCATTCGATTCGACGACACCACCGTTAAATTCGAGATCTGGGATACAGCTGGACAGGAGAGGTATCACAGCTTAGCGCCGATGTACTACAGAGGAGCCCAATCTGCTATTGTAGTATATGATATAACTAATCAGGACACATTCGGTCGCGCCAAGAACTGGGTGAAGGAACTCCAACGGCAGGCCTCTCCGTCGATAGTGATCGCTCTGGCG…
>TRINITY_DN21120_c0_g1_i1.p1 TRINITY_DN21120_c0_g1~~TRINITY_DN21120_c0_g1_i1.p1 ORF type:3prime_partial len:463 (+),score=128.32 TRINITY_DN21120_c0_g1_i1:329-1714(+)	ATGAGTTATCCGGGCGGTGGTGGTAGAGGAATGGGGTTTGCCGGCTTCTCGATGCCGAAGCGAAACCCTTCGAATGTGTCTCTCCATGCTGTGCCGCCTCCAACGACGTCTATGCATGCTGTCCCACCGCCTTCCAGTGGTCTTTCAAAACAAGGATATTCTACAATGAGTGCTATTACACAAAATGCTGTAACTGGCACATGGGGTACTCTTGGGAAGAAACGCGCCAAAACCGAGGATGAGTATTTTGATGATGATGATGAACCTCCAACACCAGCGTTGGCTTATATACCTGCACCAGGAAGCCCTACTAATGCAGCAAGCAGTTCTAGGGCTGATGATGATGATGAAGATCCTCTAGATGCCTACATGGCTGGGTTGGAACAACAGGCAGCTCGG…
>TRINITY_DN21121_c0_g1_i1.p1 TRINITY_DN21121_c0_g1~~TRINITY_DN21121_c0_g1_i1.p1 ORF type:complete len:229 (+),score=6.90 TRINITY_DN21121_c0_g1_i1:152-838(+)	ATGATTATCTCTCAAAGTTGTGCCGTAGGGCGATACATTTTTCGCAAGAAAAATGTAGTTTTCAGGAAACTCTTGTCTTCCTATAGTTTTCAGGGTCATTACGTAAATAGACAAGGTAGTGCACTATGTCATTGCCAAGGCATTCAACAACAAAATCGTAGTTTTATAAACCTGCCAATAACAAACAAAACAAGAGTTTATACTGGAAGGCAACTTGTTGGCTACACAATGGAGCAAATGTTTGAAGTTGTATCAGATGTAGGAAGCTACAACAAATTCCTACCGTGGTGCAAAAAGTCTATAGTTTTGAAAGAAACACCAGGAAACCTGAAGGCGGACTTGATCATTGGCTTTCCTCCTATCAATGAAAGCTATACTTCAAATGTTACGCTAGTCAAA…
>TRINITY_DN21123_c0_g1_i1.p1 TRINITY_DN21123_c0_g1~~TRINITY_DN21123_c0_g1_i1.p1 ORF type:3prime_partial len:483 (+),score=41.51 TRINITY_DN21123_c0_g1_i1:149-1594(+)	ATGAATTTCAGTCTACTGGGACTATTTGTATTCGTAAATCAATGTGTTAGTTATAAAATATTGGCTGTGTTTCCGTACAATGGAAGGAGTCACCACAATTTATTTTCGACTTTGGTTGAAGAGTTGGCTTTAAGAGACCATTCGGTTACAGTTGTGAATTATTTTCCAATGAAAAACATATCGAAATTAAGACAAATACCACTCGAGTACAAAGTGAGCGGAAGCGATGTTGTTGATATAGACGATACTCTAAAAAACCTTCCTGGTATATTGGTTAATTTTCATAAAGCTTTGGACACAGCGAGAGCTTTCAAGAATTTAGCTAACTCAAATTGTAATAAATTGATGTCCAACAAAGAAATACAAGAAATAATATCGTCGAAGACTAAATTTGATTTA…
>TRINITY_DN21125_c0_g1_i1.p1 TRINITY_DN21125_c0_g1~~TRINITY_DN21125_c0_g1_i1.p1 ORF type:complete len:176 (+),score=27.06 TRINITY_DN21125_c0_g1_i1:146-673(+)	ATGGCAGAAATATCGTGGCCTTGGCAGTATAACTTTCCCCCGTTCTTTACAATCCAACCGCACACTGAGACAAGATCTAAACAACTAGAAGCATGGGAACAATTAATAACAGATTATTTGAAGGCAACAAAACAATCTACAATAGATATCAGGGAGGCATCAAACACACCGCTTTTCAATAACATAGAAATTAATAGAAAATTGTCTCAGGAAGCTATTTTAACAATATTGGAGGACATGGCTAAGGCTGGCAAGGCCGCTCCCATTGACAAGAGCAAAAACGTGTGGGAGGTATATTGGCACTCGCTGGATGAGTGGGGAAATATGATTTACAACTGGGCATGTAATAATGGGTTTAATAATTCAGTTTGTACACTGTTTGAGCTGAGAGAAGGAGAT…
>TRINITY_DN21125_c0_g1_i3.p1 TRINITY_DN21125_c0_g1~~TRINITY_DN21125_c0_g1_i3.p1 ORF type:complete len:405 (+),score=59.24 TRINITY_DN21125_c0_g1_i3:247-1461(+)	ATGGAGGTGTTCGGGAAACAATGCAAATACATCAACGAAGGGAACGTCCATATCGTTCTAGAAGTTGTCGGAACTGATTATGTTCTGCGGCTCATCAAACAAGACGGGCAGCAGATAAACGTGAATGACGTCCGAGATTCAGTGAATTTCGTAAATTTAGTCATGATACCGCTGTTAAATAACAATTTTCAATGCAAAGAGGTCATTGTGACTATGGCAGAAGAGGAAGCGAGCAGATTGAGCCACGCCCTTTATCACATTCGACCCACTCACAGACACTTCAAGTCCATTCTTAGTCAGTATGCAATTAGAGCACCGAATCTTGCCCTGGTCAGTCCGCTGTGCGAGACCAACTACTGCGTCGAAATCAAACCGAAGGAAGGTTTCATATCCAAATCG…
>TRINITY_DN21128_c0_g1_i1.p1 TRINITY_DN21128_c0_g1~~TRINITY_DN21128_c0_g1_i1.p1 ORF type:complete len:206 (+),score=45.77 TRINITY_DN21128_c0_g1_i1:79-696(+)	ATGAAGAAGGTCGTGATTTTTGGTTCGACTGGCGTGATCGGCTTGAACGCTGTTGAGGCGGCTCTTAAAAAAGGCCTAGAAGTACGAGCGTTCGTACGTGACCCAGCAAAACTCCCAGAACATCTTAAAGACAAGGTCGAGATAGTCAAAGGAAATGTTCTCGAACCAGACTCGGTACATGAGGCCGTCGAAGGAACAGACGCTGTCGTCATCACCCTAGGGACTAGGAACGACCTGGCGCCGACTTCGGATTTATCTGAAGGAACCAAAAACATAATAGACGCGATGAGAGCGAAGAACGTTAAGACGGTGTCGGCTTGTTTATCGGCGTTCTTATTTTATGAACAAGAAAAGGTGCCGCCGATCTTCGTCAATTTGAACGAAGACCACAAGAGAATG…
>TRINITY_DN21132_c0_g1_i1.p1 TRINITY_DN21132_c0_g1~~TRINITY_DN21132_c0_g1_i1.p1 ORF type:complete len:337 (+),score=102.59 TRINITY_DN21132_c0_g1_i1:65-1012(+)	ATGGCCGCGCCAGTCCCCGTCATATTCAACAACGGACGCACGTGTCCCGTCATCGGACTAGGAACTTGGAAGTCTAAGCCGGGAGAGGTGACTCAAGCAGTCAAAGACGCGATCGACATCGGCTACCGGCACGTGGACTGCGCCCACATCTACCTCAATGAGAAGGAGGTGGGGGACGCCTTGAGAGCCAAGTTTGAAGAAGGAACAATCAAGAGAGAGGATATCTTCATAACGTCCAAGTTATGGTGCACGTTCCACCGCCCTGATCTCGTGGAGGAAGCTATCAAGACCTCTTTAAAGAACCTGGGTTTGGAGTACTTAGATCTCTATCTCATACACTGGCCACAGGCCTTCAAGGAGGGCGACGACCTGTTCCCGAAGGACTCCGAGGACAAGTTC…
>TRINITY_DN21134_c0_g1_i2.p1 TRINITY_DN21134_c0_g1~~TRINITY_DN21134_c0_g1_i2.p1 ORF type:3prime_partial len:140 (+),score=27.55 TRINITY_DN21134_c0_g1_i2:184-600(+)	ATGCCTCTCACAGCTGACGTTGCTGCACAACAAGTACAGGAAAGATTGAGGTCATTACACAGATTGATTTATGATATAGAAGCGGAGAGGTCTCGCAATGAACAGTGCATAGATGCCATACTTAGAGCTGAAAAATCTACAGGATCTCCTTCGAGTGCTGATGATTCATCAGGATCTTCCCAACAAGTTTCGCAGCTTAAAAGTTTATATAAATCAGGTTTAACAGCTGCCGAGCAAGAGGAAAGACTACTTAGAGCTGCACTGTCAAGGATTTACGAGATACGTGCAATTAAGAATGAACGTCGAATTCAGGCTCGTCACGCGGGTAACAAGGAGACGATCGGTTGCGGGGCGCTGATGAAGCTGCTCCTGAGTGCCGCGCAGACGTTGCCGCTGCAC…
>TRINITY_DN21135_c0_g2_i1.p1 TRINITY_DN21135_c0_g2~~TRINITY_DN21135_c0_g2_i1.p1 ORF type:complete len:443 (+),score=84.57 TRINITY_DN21135_c0_g2_i1:225-1553(+)	ATGTTTAATAAAGCTGCAATCAAAGTGAAATTCCAAGATCAGCAATTGGATGACTATGTCCTTGAGAATTCAGTTTTGAAGAGCAAGTTGCAAAGCAAAGTTGATGCTCTCTGCATAATGAGTAAGGAATTAGATAAATGTAGTATGGAGCGTGATAAATACAAGGTTCTAGTTGAACATCTGAAATCCAAAAAAGTAGTTTCCTCCAAAATTGCGGAAAATAACAACGCTTACAGATTTACTCCAACCAACACTATAAGTAATGGCGATATGTTTGCACAAACCAAAGACCACAATAACATGCTAAAAGTTGAGGTCGAAATGTTGCGGAGTAAGTTGGAAGAGGCCGCTGGAGACATCTTGGTACTCAGGAAACAATTACAAAATACAAGGCCATGT…
>TRINITY_DN21137_c0_g1_i1.p1 TRINITY_DN21137_c0_g1~~TRINITY_DN21137_c0_g1_i1.p1 ORF type:complete len:266 (+),score=32.06 TRINITY_DN21137_c0_g1_i1:85-882(+)	ATGTCCTTCTTCTTAAAACGCACTATTGGTGCGGGAAACGGCGTCGGACGAGCTATTTTAAACAGTACCAAAATACCTGGTGTTCAGCGCGTAGCGACAAAATCTACGGAAAAAACCCCCGTACAAGAGACACGACCTACTGTAGCCAAATTAGATCCACTCCAAAAGGCGCAGCTCGTCGACTTCGGCAAATATGTAGCTGACTGTCTACCCAAGTATGTGCAGAAAGTACAGCTGACTGCCGGCAACGAACTAGAGGTGCTCATTCCTCCGGACGCAGTCATCCCGGTTTTATCCTTTTTGAAGGACCACCACAGCGCTCAGTTTGCTAACCTTGTCGATATCGCTGGCATGGACGTACCCTCGCGCTCAAACAGATTCGAAATCATATATAACATA…
>TRINITY_DN21138_c0_g1_i1.p1 TRINITY_DN21138_c0_g1~~TRINITY_DN21138_c0_g1_i1.p1 ORF type:5prime_partial len:98 (+),score=40.65 TRINITY_DN21138_c0_g1_i1:1-294(+)	GTGCCGCCGCCGCCGCCCAAGCCCGCGCCGCACGTGTCCGTGCTCTCCGCCGCGCCACAGCTCATCACCAAGAAGGACTCACAAGGTGCGACTATAAGTGCGAAACCTCAAATAAGGAACCTGTCGGCCGACGTTACGAGATTCGTGCCGTCGGCTCTGCGAGTGAAACGCGAGGACAAGAAGTCTAAACCGATCAAGTCTAATGTTCACAAGCCGACAGATATTCCTAAACAGGCTCCCACTAAAGACGACGCCTACTCACAGTTCATGAGGGAAATGGAAGGACTTTTATAA
>TRINITY_DN21139_c0_g1_i1.p1 TRINITY_DN21139_c0_g1~~TRINITY_DN21139_c0_g1_i1.p1 ORF type:3prime_partial len:342 (+),score=28.58 TRINITY_DN21139_c0_g1_i1:283-1305(+)	ATGAAGGCAGTGTTAGCGACGGTGATCAGTCTCGCGCTAACCACTGTGGTTATCGGCAATGCATATTACCAAAAGAAACAGTTTTACCCTTCGATAGTTTATTTAACAAATTCAAATCCAAGCATGGCAGTGATGTATTTGCAAGCGTTTATTTTAGTTTTATTGGTGGGAAAAATGCTAAGGAAAATATTCTTTGGTCAACTTCGACCTGCTGAGTTTGAGCATTTAATAGAAAGGTCATGGTATGCCATAACAGAGACGTGCTTAGCATTTACTGTCTTCAGAGATGATTTCAATCCAAAGTTCATTGCTCTCTTTACACTGTTGTTATTCCTGAAAGCATTCCACTGGCTTGCTGAAGATAGAGTTGATTATATGGAGAGAAGTCCTGTTATTGGA…
>TRINITY_DN21150_c0_g1_i4.p1 TRINITY_DN21150_c0_g1~~TRINITY_DN21150_c0_g1_i4.p1 ORF type:complete len:517 (+),score=102.11 TRINITY_DN21150_c0_g1_i4:203-1753(+)	ATGTGTAACAAACTAACAAAACTATGTTTTTGTTTCGTGACTGGAGGAATAAGAAGATTTTCGTTATCGTCGGCAATACACACAACGAACAATATTTATGGAAAAAGGAATTCTAAGACATTCGCTGCGAAAAGATACATTAGTTCCACAAAAATGAGCGCCAAGTTACTAAATAGCAACCTCTGGGAGGCTGATCCTGAACTTTTCGATATTATCGTCAAAGAAAAGGACCGTCAACGAGCTGGACTAGAGATGATAGCATCAGAAAATTTTACATCAGTTCCTGTACTTCAGTGCCTGAGTTCATGTCTTCATAACAAATATTCTGAAGGCATGCCCAATCAACGGTACTATGGGGGGAATGAATATATTGATGAAATAGAGATACTGGCACAGAAC…
>TRINITY_DN21151_c0_g1_i2.p1 TRINITY_DN21151_c0_g1~~TRINITY_DN21151_c0_g1_i2.p1 ORF type:complete len:474 (+),score=92.62 TRINITY_DN21151_c0_g1_i2:216-1637(+)	ATGGTACAGTGTCATCCGCCGTTGGAAATAGAAGAATTACCAAAAGAAGACGAAGAAAGGCTTGAGAAACTTTTTTCTAAATTAGACCATGATGGAAACGGGAAGATTGATATACATGATCTGTCTGTCGCCCTCAAGGAGCTGGCCCCCCACATCAATCGCAGCTATGCAGAGAAATTTCTGGCCAAATCGGGATGGAAGGTGGCTGGGGACGTGACACTATCCGAATTCATCCACTACGTCAGAGAGCACGAGAAGAACTTGCGGCTGCAGTTCAAACACCTTGACAGAAATCAAGACGGCAAAGTGGACCTGGAGGAGCTTATATCGGCTTTTGCAGATTTGGGAATAGCGATAGGAAGAAACGAGGCGATGAATCTGTTAAAAAGGATGGACCAG…
>TRINITY_DN21153_c0_g1_i9.p1 TRINITY_DN21153_c0_g1~~TRINITY_DN21153_c0_g1_i9.p1 ORF type:complete len:347 (+),score=76.93 TRINITY_DN21153_c0_g1_i9:549-1589(+)	ATGGCGACAAACAACACCAACGGGCATTGCGAGAACTACCACAAGATGGAGTCCCTGAAGAAGCTGTTCCAGCCCGTGCACGAGAAGGTGGACGAAACTTGGAGCAAGGTGACCATTGTCGGGGTCGGTCAGGTTGGGATGGCCGCAGCTTTCTCTATGCTGACGCAGAATGTTACGAATAACATCGCTCTAGTAGACATGATGGCTGACAAATTGAAAGGAGAGATGATGGACCTGCAGCACGGATCAGCATTCATGAGGAACGCCAAGATCCAATCTAGTACGGATTATTCTATAACAGCTGGCTCGAAGATCTGCGTGGTTACTGCTGGTGTTCGACAACGCGAAGGTGAATCTCGTCTCGATCTCGTGCAGAGAAACACCGATGTGCTTAAACAA…
>TRINITY_DN21156_c0_g1_i1.p1 TRINITY_DN21156_c0_g1~~TRINITY_DN21156_c0_g1_i1.p1 ORF type:complete len:332 (+),score=64.73 TRINITY_DN21156_c0_g1_i1:26-997(+)	ATGGCGGACAAGAACAAAGTAGCTGAACAGTATTACGCTCCGCCACCGGACCTAGGGAAATGGGAGGCGTTCAGGATCTTCCTGTACAACTCGGAGACGGGCCAGGTCCTCGGGCGCACAGGCTCAAGCTGGGCAAAGATTCTGCTGTTTTACCTTATCTTCTACGCGATTTTGGTGGGCTTCTTCGCTGCTCTGCTAGCGGTATTCTACCAGACCCTGGACACCAAGGTGCCGAAGTGGCAGCTTGATAGTTCAATAATCGGCAGTAATCCAGGTCTGGGCTTCAGGCCAATGCCAGATACTGCCAACGTGGAAAGTACTCTGATCTATTACAAGGTCAACGATAAGGGATCTGTGCTCAAATGGGCCAGGGTTATTGACGAATTTTTGAATCAATAC…
>TRINITY_DN21158_c1_g1_i1.p1 TRINITY_DN21158_c1_g1~~TRINITY_DN21158_c1_g1_i1.p1 ORF type:internal len:258 (+),score=95.11 TRINITY_DN21158_c1_g1_i1:2-772(+)	CCCTACACGCCCACCCACCCCGCAGTCAACGGCACCTACTACAACCCTCCAGGTGTGGAGACGGGGGTGCCCGTGGTCCCCACCCAGAACAAGCCCGCGGCCCCCGGCTGGAACGACCCGCCGATGCTGTCGTCTAAACCTAAGGCTAAATCGGAGACGCCCGTACCAGCTCAAGCGCCGATAACGCATCCGTTGTTCGGAGTGGAGCCCCCGCAGCACATACCCTTAGCCCCCGCACCCGGGCAGTACCCCGGGATGCAACCGGGGCAGTACCAGGGCTCACAGTTCCCGGCACCACAACCGTCGGTCGGACAATATTCGATTGTACAACAACCAATCGGACAATACCCGGGAGGACAACAACACATTGGACAATATCCGGGGGCACAACAACCGGAT…
>TRINITY_DN21161_c0_g1_i7.p1 TRINITY_DN21161_c0_g1~~TRINITY_DN21161_c0_g1_i7.p1 ORF type:complete len:521 (+),score=79.05 TRINITY_DN21161_c0_g1_i7:193-1755(+)	ATGTCTGGAGGTCACAAACATCGCTACAAGAATGTTGGACTGAGTGCTGACGAACTTCGTCGGCGCCGAGAAGAAGAAGGAGTTCAACTTAGAAAACAAAAAAGGGAACAGCAGTTATTTAAAAGAAGAAATGTTAATCTACCTGGAACCAATGCTGCTGGAGCTGCTTCACAGGAGGACATCAATATTTCACCATCAGATTGCATCACTCCAGATATGGTTTTAGCTGTCTACTTAGATAATCCTGAAGAACAAGTCATAGCAACACAAAAGTTCAGAAAGCTTCTAAGTAAGGAACCTAATCCTCCAATTGATGCAGTTATACAATCTGGAATTGTACCAAAATTTATTGAATTCCTGACAAACCATAAGAATCCAACCTTACAGTTTGAGGCGGCA…
[truncated: 5,544 more rows]
